# Supplementary material for: Conserved rules govern genetic interaction degree across species
Source: Genome Biol. 2012 Jul 2;13(7):R57. doi: 10.1186/gb-2012-13-7-r57 (PMC3491379; doi:10.1186/gb-2012-13-7-r57)
Supplement: Additional file 2 — Gene features of S. pombe genes. Gene features and observed genetic interaction degrees are given for all S. pombe genes. [file gb-2012-13-7-r57-S2.XLSX]

## Sheet: features_sp_AF2
		Yeast conservation	dN/dS	Multifunctionality	Disorder	PPI degree	SM fitness defect	Copy number	CAI	Nc	Co-expression degree	Protein length	Expression level	Expression variation	Num of domains	Num of unique domains	Broad conservation	Observed GI degree	Ortholog in other species, common name	Ortholog in other species, systematic name
SPAC1002.01	SPAC1002.01	18	0.1196	4	0.2793	NaN	0.0114	1	0.472	55.118	71	179	3.1781	0.7549	1	1	2	NaN
mug31	SPAC1002.02	23	0.1389	4	0.5328	NaN	0.0051	1	0.537	53.787	330	229	4.7707	0.685	2	1	1	NaN
gls2	SPAC1002.03c	23	0.0596	5	0.0206	NaN	0.0083	1	0.537	46.988	233	923	4.382	0.3678	2	2	77	NaN	ROT2	YBR229C
taf11	SPAC1002.04c	23	0.0687	7	0.6131	NaN	NaN	1	0.481	48.386	367	199	4.0073	0.3339	1	1	54	NaN	TAF11	YML015C
jmj2	SPAC1002.05c	22	0.1051	9	0.2657	NaN	-0.1374	1	0.441	53.537	283	715	3.1355	0.3577	3	3	53	0	YJR119C	YJR119C
bqt2	SPAC1002.06c	3	0.1398	12	0.1102	2	-0.0158	1	0.512	46.941	8	118	1.0986	0.4576	NaN	NaN	NaN	NaN
ats1	SPAC1002.07c	3	0.1758	5	0.0476	NaN	-0.0061	1	0.469	51.952	331	168	5.3375	0.7268	1	1	60	NaN
mtf1	SPAC1002.08c	22	NaN	7	0.0492	NaN	NaN	1	0.511	51.742	49	366	3.5553	0.4864	1	1	6	NaN	MTF1	YMR228W
dld1	SPAC1002.09c	23	NaN	19	0.0861	NaN	NaN	1	0.58	45.529	282	511	5.8777	0.3662	3	3	80	NaN	LPD1	YFL018C
sgt1	SPAC1002.10c	3	NaN	4	0.4559	NaN	NaN	1	0.465	50.644	548	590	2.5649	0.5274	2	1	64	NaN
gaa1	SPAC1002.11	22	0.1192	4	0.0637	NaN	NaN	1	0.545	49.17	210	581	2.8904	0.403	1	1	64	NaN	GAA1	YLR088W
SPAC1002.12c	SPAC1002.12c	23	0.1178	5	0.0301	NaN	-0.0039	2	0.572	50.992	437	498	4.5539	0.4412	1	1	71	NaN	UGA2	YBR006W
psu1	SPAC1002.13c	23	0.1551	4	0.3333	3	NaN	2	0.684	35.575	350	417	6.1115	0.7599	1	1	0	NaN
itt1	SPAC1002.14	20	0.0531	6	0.1609	NaN	0.0563	1	0.467	53.848	131	435	3.6376	0.3852	3	2	59	NaN	ITT1	YML068W
pmc5	SPAC1002.15c	23	0.0352	4	0.3657	1	NaN	1	0.49	51.911	407	216	2.9957	0.3732	1	1	59	83	MED6	YHR058C
SPAC1002.16c	SPAC1002.16c	22	0.2202	7	0.1623	NaN	NaN	10	0.496	51.275	55	499	1.3863	0.7218	1	1	17	NaN
urg2	SPAC1002.17c	23	0.0488	5	0.0159	NaN	-0.0534	3	0.748	34.869	37	189	3.8501	0.9185	1	1	18	NaN
urg3	SPAC1002.18	3	0.068	4	0.0602	NaN	-0.0485	1	0.593	47.915	41	399	3.7842	0.7081	1	1	10	NaN
urg1	SPAC1002.19	3	0.032	4	0.1025	NaN	NaN	1	0.714	35.044	13	439	4.1897	0.8195	2	2	12	NaN
SPAC1002.20	SPAC1002.20	1	NaN	3	0.0693	NaN	-0.0271	1	0.561	42.408	48	101	1.7918	0.7825	NaN	NaN	NaN	NaN
psp3	SPAC1006.01	23	0.0768	3	0.1264	NaN	-0.0814	2	0.593	41.041	652	451	5.4553	0.6899	2	2	20	NaN
asa1	SPAC1006.02	23	0.101	5	0.0027	NaN	NaN	1	0.513	46.872	55	368	3.3322	0.3702	3	1	47	NaN
SPAC1006.03c	SPAC1006.03c	3	0.1316	3	0.7521	1	-0.0007	1	0.486	52.233	662	714	3.3322	0.5889	1	1	2	NaN
mcp3	SPAC1006.04c	1	NaN	3	0.9055	NaN	-0.0013	1	0.452	50.019	103	952	0	0.8413	NaN	NaN	NaN	NaN
och1	SPAC1006.05c	23	NaN	8	0.2197	NaN	NaN	1	0.541	54.25	557	396	3.8501	0.3979	1	1	7	NaN	OCH1	YGL038C
rgf2	SPAC1006.06	23	0.2716	10	0.462	1	-0.1326	2	0.517	51.1	489	1158	3.3322	0.3196	3	3	13	NaN
SPAC1006.07	SPAC1006.07	23	2.5558	7	0.0485	NaN	NaN	2	0.776	35.275	308	392	6.9994	0.3865	2	2	76	NaN
etd1	SPAC1006.08	2	NaN	9	0.2481	4	NaN	1	0.48	53.706	226	391	2.6391	0.7507	NaN	NaN	NaN	NaN
win1	SPAC1006.09	23	0.454	8	0.3336	2	0.1559	2	0.514	48.452	306	1436	2.4849	0.5046	1	1	4	NaN
SPAC1039.01	SPAC1039.01	23	0.0556	6	0.1552	NaN	NaN	8	0.598	44.968	366	567	2.0794	0.8671	1	1	12	NaN
SPAC1039.02	SPAC1039.02	22	0.1118	4	0.0466	NaN	-0.0825	3	0.592	45.354	87	601	2.8332	0.9362	1	1	2	NaN
SPAC1039.03	SPAC1039.03	2	0.0719	4	0.0645	NaN	-0.1164	1	0.526	46.504	195	341	3.5835	0.4537	1	1	37	NaN
SPAC1039.04	SPAC1039.04	22	1.1517	5	0.1598	NaN	-0.0168	10	0.536	52.496	165	507	2.7081	0.4822	1	1	33	NaN
klf1	SPAC1039.05c	22	NaN	4	0.4443	NaN	0.0375	2	0.507	51.763	41	781	2.7726	0.5499	2	2	5	NaN
SPAC1039.06	SPAC1039.06	17	0.0953	4	0.0506	NaN	-0.0149	1	0.545	51.825	189	415	3.4657	0.5841	2	2	18	NaN	YGL196W	YGL196W
SPAC1039.07c	SPAC1039.07c	1	NaN	5	0.0446	NaN	NaN	1	0.508	51.508	133	448	3.3322	0.3907	1	1	61	NaN
SPAC1039.08	SPAC1039.08	1	NaN	4	0.1185	NaN	0.7193	1	0.56	54.945	28	270	1.7918	0.8368	2	2	13	NaN
isp5	SPAC1039.09	23	1.1433	7	0.1517	NaN	0.0573	12	0.578	48.454	88	580	2.0794	0.9573	1	1	35	NaN
mmf2	SPAC1039.10	22	0.1305	4	0.0159	NaN	NaN	2	0.546	49.209	6	126	2.1972	0.8876	1	1	25	NaN
SPAC1039.11c	SPAC1039.11c	3	0.0666	8	0.0131	NaN	NaN	2	0.543	49.899	142	995	2.9957	0.6647	1	1	17	NaN
SPAC105.01c	SPAC105.01c	15	0.1706	8	0.1759	NaN	-0.0293	1	0.53	53.121	73	898	2.6391	0.527	1	1	10	NaN
SPAC105.02c	SPAC105.02c	23	0.0792	5	0.1471	NaN	-0.0081	1	0.571	50.914	504	170	5.3083	0.5054	1	1	13	NaN	YGL242C	YGL242C
SPAC105.03c	SPAC105.03c	22	0.0683	7	0.4816	NaN	-0.1505	2	0.523	53.725	268	708	4.3438	0.3376	1	1	1	1
pta1	SPAC1071.01c	23	0.0983	6	0.4284	2	NaN	1	0.497	49.305	63	670	4.382	0.2795	1	1	34	NaN	PTA1	YAL043C
SPAC1071.02	SPAC1071.02	23	0.1088	7	0.0707	NaN	0.157	1	0.492	47.726	248	1018	3.1355	0.3945	1	1	61	79	MET18	YIL128W
SPAC1071.03c	SPAC1071.03c	2	0.1494	3	0.0473	NaN	0.0221	1	0.469	50.142	37	338	3.989	0.6289	NaN	NaN	NaN	NaN
SPAC1071.04c	SPAC1071.04c	22	0.1722	6	0.1138	NaN	0.3296	1	0.458	44.217	235	167	3.6636	0.5479	1	1	7	NaN
SPAC1071.05	SPAC1071.05	23	0.0916	5	0.2419	NaN	-0.0341	1	0.511	45.377	282	339	4.2905	0.5796	NaN	NaN	66	NaN	YIL110W	YIL110W
arp9	SPAC1071.06	23	0.0613	9	0.2409	8	0.0562	1	0.517	52.866	59	523	3.9512	0.1939	1	1	5	NaN	ARP9	YMR033W
rps1502	SPAC1071.07c	23	0.0986	6	0.3506	NaN	0.3185	2	0.724	36.145	327	154	7.4776	0.4152	1	1	74	NaN
rpp203	SPAC1071.08	23	0.1776	4	0.3818	NaN	0.161	3	0.735	35.677	358	110	6.2672	0.4731	1	1	35	NaN
SPAC1071.09c	SPAC1071.09c	3	0.0922	4	0.4362	NaN	-0.0395	1	0.422	54.393	464	282	3.4012	0.6443	1	1	76	NaN
pma1	SPAC1071.10c	23	0.0782	10	0.148	NaN	NaN	2	0.761	31.426	237	919	6.9838	0.3577	3	3	5	NaN
SPAC1071.11	SPAC1071.11	3	NaN	4	0.1639	NaN	0.0999	1	0.528	52.151	135	244	3.6636	0.5538	1	1	3	NaN
stp1	SPAC1071.12c	23	0.1132	9	0.0192	NaN	-0.0363	1	0.477	45.481	731	156	3.912	0.4422	1	1	70	1	LTP1	YPR073C
SPAC1093.01	SPAC1093.01	3	0.0539	3	0.0619	NaN	0.1092	1	0.516	47.125	260	1261	3.2581	0.6479	4	3	14	NaN
SPAC1093.02	SPAC1093.02	23	0.0438	5	0.1991	NaN	-0.0212	1	0.469	45.796	361	231	5.5947	0.6018	2	2	58	NaN	PDX3	YBR035C
SPAC1093.03	SPAC1093.03	23	0.0729	7	0.2017	NaN	0.0333	1	0.475	49.145	102	828	3.091	0.2959	1	1	63	2	FIG4	YNL325C
SPAC1093.04c	SPAC1093.04c	23	0.1079	5	0.05	NaN	NaN	2	0.474	50.674	517	500	3.6109	0.4559	2	2	40	NaN
SPAC1093.05	SPAC1093.05	23	0.05	8	0.3864	NaN	NaN	1	0.503	45.661	696	735	3.6376	0.7079	3	3	74	NaN	HCA4	YJL033W
dhc1	SPAC1093.06c	23	0.1289	15	0.0653	4	0.0826	1	0.458	49.553	79	4196	1.0986	0.6326	9	9	74	NaN	DYN1	YKR054C
sir1	SPAC10F6.01c	23	0.0349	12	0.0903	NaN	NaN	1	0.57	43.266	174	1473	4.4067	0.4933	4	3	11	NaN	ECM17	YJR137C
prp22	SPAC10F6.02c	23	NaN	1	0.3399	1	NaN	1	0.53	50.097	492	1168	2.5649	0.3664	5	5	73	NaN	PRP22	YER013W
cts1	SPAC10F6.03c	23	NaN	6	0.0667	NaN	NaN	1	0.528	45.559	528	600	5.2257	0.4603	2	2	80	NaN
SPAC10F6.04	SPAC10F6.04	22	0.1079	6	0.0028	NaN	0.0257	1	0.482	51.774	39	351	3.4657	0.4696	2	1	37	NaN	ATS1	YAL020C
ubc6	SPAC10F6.05c	23	0.1052	6	0.2687	NaN	-0.0636	1	0.534	52.592	53	227	5.1533	0.544	1	1	71	15	UBC6	YER100W
vip1	SPAC10F6.06	3	0.0783	3	0.3074	NaN	-0.0052	1	0.574	41.235	422	257	7.5964	0.4679	1	1	14	NaN
mug94	SPAC10F6.07c	1	NaN	5	0.133	NaN	-0.0745	1	0.434	61	84	188	3.091	0.6182	NaN	NaN	NaN	NaN
nht1	SPAC10F6.08c	3	0.0593	5	0.8182	1	0.1069	1	0.436	45.877	668	341	3.6109	0.5204	1	1	6	NaN
psm3	SPAC10F6.09c	23	0.0568	11	0.5084	3	NaN	1	0.468	48.43	42	1194	2.4849	0.6299	2	2	73	NaN	SMC3	YJL074C
SPAC10F6.10	SPAC10F6.10	23	0.0714	9	0.4395	NaN	NaN	1	0.433	49.502	826	521	3.091	0.6871	1	1	80	NaN	RIO1	YOR119C
SPAC10F6.11c	SPAC10F6.11c	23	0.065	5	0.3389	NaN	NaN	1	0.489	53.645	325	481	4.6821	0.4362	1	1	2	NaN	ATG17	YLR423C
mam4	SPAC10F6.12c	20	0.1235	8	0.0381	NaN	NaN	1	0.497	49.42	245	236	3.4965	0.5702	1	1	74	NaN	STE14	YDR410C
SPAC10F6.13c	SPAC10F6.13c	23	0.0482	7	0.0049	NaN	0.6449	1	0.528	44.441	143	409	5.5645	0.5116	1	1	43	NaN	AAT2	YLR027C
SPAC10F6.14c	SPAC10F6.14c	2	0.0722	5	0.1383	NaN	0.0722	1	0.491	51.123	226	535	3.7842	0.3299	1	1	34	NaN
SPAC10F6.15	SPAC10F6.15	2	0.109	3	0.0486	NaN	0.0491	1	0.438	51.204	134	432	NaN	0.6468	1	1	NaN	NaN
mug134	SPAC10F6.16	23	0.0818	5	0.964	NaN	0.2613	1	0.495	57.239	145	139	5.9081	0.5932	1	1	44	NaN
SPAC10F6.17c	SPAC10F6.17c	22	NaN	7	0.2613	NaN	-0.0954	1	0.539	55.901	161	444	4.3307	0.4214	1	1	67	NaN	PTC5	YOR090C
ppk1	SPAC110.01	23	0.118	5	0.5171	NaN	NaN	1	0.472	52.675	84	1023	2.5649	0.5923	1	1	30	NaN
pds5	SPAC110.02	23	0.1065	8	0.2075	3	0.1862	1	0.489	52.42	416	1205	2.3026	0.4934	NaN	NaN	69	52	PDS5	YMR076C
cdc42	SPAC110.03	23	0.0078	13	0.1562	15	NaN	1	0.547	45.548	101	192	6.1485	0.2031	1	1	76	NaN	CDC42	YLR229C
pss1	SPAC110.04c	13	0.0547	5	0.1944	NaN	NaN	5	0.56	40.341	93	720	6.6451	0.4647	1	1	82	NaN
SPAC1142.01	SPAC1142.01	22	0.0937	4	0.404	NaN	-0.0138	1	0.494	50.518	230	656	4.1271	0.2878	1	1	65	NaN	YDR333C	YDR333C
SPAC1142.02c	SPAC1142.02c	23	0.0634	5	0.5868	NaN	-0.0493	1	0.544	42.451	5	317	5.2832	0.0813	3	2	70	NaN	SGT2	YOR007C
swi2	SPAC1142.03c	3	NaN	6	0.5346	3	0.2634	1	0.492	51.253	157	722	3.434	0.4056	NaN	NaN	NaN	3
SPAC1142.04	SPAC1142.04	23	0.1407	6	0.3805	NaN	NaN	2	0.499	51.43	747	707	3.8501	0.6137	1	1	74	NaN	NOC2	YOR206W
ctr5	SPAC1142.05	15	0.1329	8	0.3584	1	NaN	2	0.564	53.846	190	173	4.7005	0.7486	1	1	1	NaN
get3	SPAC1142.06	23	NaN	12	0.1094	NaN	-0.053	1	0.543	44.129	86	329	5.2364	0.2719	1	1	82	NaN	GET3	YDL100C
vps32	SPAC1142.07c	23	0.0461	5	0.509	NaN	0.3691	1	0.551	43.856	179	222	4.4427	0.4038	1	1	79	NaN	SNF7	YLR025W
fhl1	SPAC1142.08	21	0.0758	6	0.7672	NaN	0.0682	1	0.549	53.712	99	743	3.5264	0.3772	2	2	42	NaN	FHL1	YPR104C
SPAC1142.09	SPAC1142.09	1	NaN	NaN	0.0609	NaN	NaN	1	0.498	49.371	14	115	0	0.6792	NaN	NaN	NaN	NaN
SPAC11D3.01c	SPAC11D3.01c	2	0.1443	4	0.8987	NaN	-0.0344	1	0.543	41.962	25	79	6.5425	0.9554	2	1	2	NaN
SPAC11D3.02c	SPAC11D3.02c	3	0.1816	4	0.02	NaN	-0.0349	1	0.422	47.817	491	150	5.1417	0.7299	1	1	9	NaN
SPAC11D3.03c	SPAC11D3.03c	2	0.0416	3	0.1457	NaN	-0.0578	1	0.471	48.866	12	302	0.6931	0.783	1	1	12	NaN
SPAC11D3.04c	SPAC11D3.04c	1	NaN	4	0.1385	NaN	-0.0614	1	0.592	59.972	230	130	4.7622	0.7592	1	1	NaN	NaN
mfs2	SPAC11D3.05	3	0.0693	6	0.1593	NaN	-0.0343	2	0.511	53.152	117	546	2.3979	0.6283	1	1	8	NaN
SPAC11D3.06	SPAC11D3.06	23	1.1038	5	0.0418	NaN	-0.074	3	0.593	51.353	136	455	2.8904	0.5398	2	1	9	NaN
SPAC11D3.07c	SPAC11D3.07c	3	0.1947	6	0.405	NaN	-0.0914	1	0.487	51.643	110	637	3.0445	0.4607	2	2	2	0
SPAC11D3.08c	SPAC11D3.08c	23	0.1143	6	0.1255	NaN	NaN	8	0.567	47.516	207	550	3.8286	0.502	1	1	3	NaN
SPAC11D3.09	SPAC11D3.09	2	0.0321	5	0.1244	NaN	-0.0306	1	0.569	43.196	163	394	2.7726	0.6734	1	1	25	NaN
SPAC11D3.10	SPAC11D3.10	1	NaN	3	0.0276	NaN	-0.0302	1	0.485	51.893	53	434	2.3026	0.291	1	1	15	NaN
SPAC11D3.11c	SPAC11D3.11c	NaN	NaN	NaN	NaN	NaN	NaN	NaN	0.479	55.92	92	NaN	3.6376	0.4522	NaN	NaN	NaN	NaN
SPAC11D3.13	SPAC11D3.13	18	NaN	4	0	NaN	NaN	5	0.501	48.956	176	222	5.5491	0.8147	1	1	2	NaN
SPAC11D3.14c	SPAC11D3.14c	22	0.0891	3	0.0262	NaN	-0.0838	1	0.537	49.828	68	1260	1.0986	0.771	3	3	3	NaN
SPAC11D3.15	SPAC11D3.15	1	NaN	3	0.0273	NaN	-0.0855	1	0.526	48.543	125	1317	2.8904	0.7686	3	3	68	NaN	YKL215C	YKL215C
SPAC11D3.16c	SPAC11D3.16c	2	0.1651	4	0.145	NaN	-0.0266	1	0.628	49.042	165	131	4.4308	0.5742	NaN	NaN	NaN	NaN
SPAC11D3.17	SPAC11D3.17	2	0.1124	4	0.3197	NaN	-0.0348	1	0.471	49.464	33	585	1.7918	0.6676	3	2	1	NaN
SPAC11D3.18c	SPAC11D3.18c	22	0.2744	5	0.1546	NaN	0.6381	10	0.529	48.602	23	498	1.0986	0.861	1	1	25	NaN
swr1	SPAC11E3.01c	23	0.0564	7	0.4868	11	-0.0174	1	0.483	50.719	453	1288	3.091	0.438	2	2	62	31	SWR1	YDR334W
SPAC11E3.02c	SPAC11E3.02c	23	0.0833	5	0.2902	NaN	NaN	1	0.488	50.344	122	1237	3.4657	0.5017	1	1	15	NaN	YOR296W	YOR296W
pcs1	SPAC11E3.03	22	0.1834	12	0.545	2	NaN	1	0.445	51.89	231	222	2.9444	0.7249	1	1	2	NaN
ubc13	SPAC11E3.04c	23	0.0329	8	0.0203	1	0.0448	1	0.474	46.083	352	148	5.3845	0.3469	1	1	84	8	UBC13	YDR092W
SPAC11E3.05	SPAC11E3.05	22	NaN	5	0.3122	NaN	0.6267	1	0.49	48.24	233	1323	3.3322	0.3516	1	1	50	NaN	YDR128W	YDR128W
map1	SPAC11E3.06	23	0.1959	6	0.7412	NaN	NaN	2	0.48	48.725	11	398	2.4849	0.9171	1	1	21	NaN	MCM1	YMR043W
vma4	SPAC11E3.07	23	0.1014	7	0.326	NaN	NaN	1	0.545	45.396	55	227	5.2627	0.2782	1	1	82	NaN	VMA4	YOR332W
nse6	SPAC11E3.08c	13	0.1721	6	0.2644	6	0.431	1	0.44	48.924	507	522	2.3026	0.3923	1	1	NaN	NaN
pyp3	SPAC11E3.09	23	0.1329	6	0.1518	1	-0.0448	1	0.517	54.503	91	303	3.989	0.4979	1	1	62	NaN
SPAC11E3.10	SPAC11E3.10	13	0.0826	4	0.2716	NaN	-0.0024	1	0.537	49.131	196	162	5.4467	0.5304	1	1	4	NaN
SPAC11E3.11c	SPAC11E3.11c	23	0.1431	6	0.6285	NaN	NaN	3	0.473	46.172	77	942	3.2958	0.3516	1	1	27	NaN	YBL060W	YBL060W
SPAC11E3.12	SPAC11E3.12	3	0.1707	5	0.0247	NaN	NaN	1	0.498	59.358	553	162	4.1589	0.4501	1	1	77	NaN
gas5	SPAC11E3.13c	22	0.1002	6	0.2804	NaN	0.0194	2	0.573	44.393	139	510	4.7791	0.6915	1	1	2	NaN	GAS5	YOL030W
SPAC11E3.14	SPAC11E3.14	22	0.0912	5	0.2007	NaN	0.0856	2	0.484	52.141	184	588	5.0876	0.666	1	1	49	NaN
rpl22	SPAC11E3.15	17	0.0672	5	0.188	NaN	NaN	1	0.678	33.159	146	117	7.7441	0.3192	1	1	75	NaN
SPAC11G7.01	SPAC11G7.01	3	0.1285	4	0.9627	NaN	0.0432	1	0.511	50.841	223	536	4.0604	0.7976	NaN	NaN	2	NaN
pub1	SPAC11G7.02	23	0.0313	9	0.3416	NaN	0.5618	3	0.52	48.307	539	767	4.9904	0.3926	5	3	56	7	RSP5	YER125W
idh1	SPAC11G7.03	22	NaN	10	0.0646	NaN	NaN	1	0.537	52.43	388	356	6.3135	0.5142	1	1	68	NaN	IDH1	YNL037C
ubi1	SPAC11G7.04	19	0.0153	5	0.125	1	0.7439	2	0.737	37.877	267	128	8.2548	0.1976	2	2	81	NaN
SPAC11G7.05c	SPAC11G7.05c	23	0.1381	6	0.0189	NaN	NaN	1	0.483	51.272	51	318	3.091	0.445	1	1	63	NaN
mug132	SPAC11G7.06c	3	0.1569	3	0.1186	NaN	0.2163	2	0.459	50.245	40	430	1.9459	0.5011	1	1	NaN	NaN
sst6	SPAC11H11.01	21	0.1823	9	0.4743	NaN	0.021	1	0.485	44.727	294	487	2.8332	0.5138	1	1	2	NaN	STP22	YCL008C
mug162	SPAC11H11.02c	2	NaN	4	0.0455	NaN	-0.0881	1	0.487	49.102	235	264	3.4012	0.7288	NaN	NaN	NaN	NaN
SPAC11H11.03c	SPAC11H11.03c	23	0.0035	4	0.4951	NaN	-0.0211	1	0.458	47.961	303	206	2.8332	0.7487	2	2	16	NaN	YPL199C	YPL199C
mam2	SPAC11H11.04	23	0.0703	7	0.158	NaN	0.0147	1	0.512	48.409	9	348	0.6931	0.69	1	1	2	NaN	STE2	YFL026W
fta6	SPAC11H11.05c	1	NaN	7	0.6271	1	-0.0168	1	0.455	41.905	225	59	3.7842	0.7977	NaN	NaN	NaN	NaN
arp2	SPAC11H11.06	23	0.0172	7	0.0513	4	NaN	1	0.504	45.645	651	390	5.6937	0.5296	1	1	75	NaN	ARP2	YDL029W
snf21	SPAC1250.01	23	0.0455	9	0.4254	12	NaN	2	0.509	50.277	599	1199	3.091	0.4583	4	4	59	NaN
mug95	SPAC1250.02	1	NaN	4	0.4157	NaN	NaN	1	0.47	50.454	43	178	0	0.7435	NaN	NaN	NaN	NaN
ubc14	SPAC1250.03	20	0.0817	4	0.0968	NaN	0.3985	2	0.573	52.744	289	155	5.2575	0.5137	1	1	1	NaN
atl1	SPAC1250.04c	18	0.0687	5	0.0185	1	0.3106	1	0.527	48.994	310	108	2.4849	0.7239	1	1	8	NaN
rpl3002	SPAC1250.05	20	0.0242	4	0.2393	NaN	-0.0591	2	0.477	42.572	310	117	5.6664	0.5852	1	1	16	NaN
sfc7	SPAC1250.07	23	0.1667	4	0.3	NaN	NaN	1	0.662	47.026	0	120	5.2257	NaN	1	1	NaN	NaN
SPAC1296.01c	SPAC1296.01c	23	NaN	7	0.048	NaN	-0.0159	2	0.518	52.849	228	542	4.4543	0.2141	3	3	50	NaN
cox4	SPAC1296.02	22	0.0905	6	0.5061	NaN	-0.0267	1	0.545	48.297	99	164	6.3063	0.2919	1	1	59	NaN	COX4	YGL187C
sxa2	SPAC1296.03c	3	0.1068	5	0.0848	NaN	-0.0306	1	0.524	51.274	14	507	2.3979	0.6408	1	1	18	NaN
mug65	SPAC1296.04	19	0.102	4	0.3589	NaN	0.0107	1	0.505	53.213	12	248	4.2905	0.2999	1	1	2	NaN	SPO73	YER046W
SPAC1296.05c	SPAC1296.05c	3	0.2375	4	0.1628	NaN	NaN	1	0.474	50.117	177	258	3.9512	0.3174	1	1	12	NaN
SPAC1296.06	SPAC1296.06	23	0.0878	8	0.0663	NaN	NaN	1	0.478	50.596	174	558	3.2189	0.2664	3	3	71	NaN	TAH18	YPR048W
SPAC12B10.01c	SPAC12B10.01c	22	NaN	6	0.3339	NaN	0.0146	1	0.489	47.551	385	1647	3.9703	0.4317	1	1	66	9	UFD4	YKL010C
SPAC12B10.02c	SPAC12B10.02c	20	NaN	6	0.166	NaN	NaN	1	0.54	50.291	106	235	4.8203	0.1926	NaN	NaN	NaN	NaN
SPAC12B10.03	SPAC12B10.03	3	0.0756	5	0.1123	NaN	0.3193	1	0.5	48.981	167	543	3.2958	0.2467	3	1	61	NaN
SPAC12B10.04	SPAC12B10.04	23	NaN	6	0.139	NaN	0.3203	1	0.442	51.022	809	403	3.4012	0.4934	1	1	68	1	YBR094W	YBR094W
icp55	SPAC12B10.05	23	NaN	6	0.0741	NaN	-0.0341	1	0.475	51.484	797	486	3.6376	0.4136	2	2	77	NaN	YER078C	YER078C
SPAC12B10.06c	SPAC12B10.06c	23	0.1313	3	0.3813	NaN	NaN	1	0.443	50.821	672	139	4.7185	0.4479	1	1	61	NaN	EMI5	YOL071W
acp1	SPAC12B10.07	23	NaN	12	0.0547	4	-0.0591	1	0.492	52.931	369	256	4.9628	0.4607	1	1	69	NaN	CAP1	YKL007W
SPAC12B10.08c	SPAC12B10.08c	2	0.1579	5	0.0746	NaN	NaN	1	0.497	50.654	231	456	1.7918	0.5731	1	1	10	NaN
SPAC12B10.09	SPAC12B10.09	23	0.078	5	0.0986	NaN	-0.0239	1	0.496	47.629	408	345	3.2581	0.4014	3	1	77	NaN	PET8	YNL003C
SPAC12B10.10	SPAC12B10.10	3	0.1488	3	0.358	NaN	-0.0472	1	0.479	50.136	128	419	2.1972	0.7621	NaN	NaN	NaN	NaN
exg2	SPAC12B10.11	23	0.0794	6	0.1596	NaN	-0.0913	2	0.517	50.412	81	570	2.7081	0.2747	1	1	6	NaN
rhp41	SPAC12B10.12c	23	0.092	7	0.3777	NaN	0.0195	2	0.446	48.414	123	638	2.9957	0.3324	4	4	17	NaN
SPAC12B10.13	SPAC12B10.13	23	0.1571	5	0.2167	NaN	-0.0048	1	0.433	48.473	245	240	4.585	0.4935	2	2	67	5	GID8	YMR135C
ppk2	SPAC12B10.14c	22	0.1847	6	0.5985	NaN	-0.0283	3	0.492	50.11	160	665	3.5264	0.3432	1	1	1	NaN
SPAC12B10.15c	SPAC12B10.15c	6	0.2201	6	0.3741	NaN	0.0129	1	0.509	55.832	186	147	2.4849	0.6658	1	1	32	NaN
mug157	SPAC12B10.16c	3	0.0606	4	0.0884	NaN	-0.018	1	0.538	47.764	382	509	4.1897	0.5003	1	1	8	NaN
SPAC12G12.01c	SPAC12G12.01c	23	0.0703	6	0.211	NaN	-0.1252	1	0.461	47.314	66	905	3.434	0.2502	NaN	NaN	49	4	YBL104C	YBL104C
SPAC12G12.02	SPAC12G12.02	23	NaN	5	0.6393	NaN	NaN	1	0.396	46.719	715	183	3.9703	0.7132	1	1	13	NaN	-	-
cip2	SPAC12G12.03	23	1.2201	5	0.8056	1	-0.0862	2	0.515	45.811	226	576	4.6821	0.4735	2	2	5	NaN	PIN4	YBL051C
mcp60	SPAC12G12.04	23	0.0619	7	0.11	NaN	NaN	1	0.588	40.359	268	582	6.8773	0.3865	1	1	85	NaN	HSP60	YLR259C
taf9	SPAC12G12.05c	23	0.0599	10	0.3436	NaN	NaN	1	0.552	54.89	276	163	4.7536	0.1174	1	1	55	NaN	TAF9	YMR236W
SPAC12G12.06c	SPAC12G12.06c	23	0.0365	4	0.0551	NaN	NaN	1	0.515	47.571	127	363	4.3307	0.4974	2	2	83	NaN	RCL1	YOL010W
SPAC12G12.07c	SPAC12G12.07c	3	0.1033	3	0.6699	NaN	-0.0417	1	0.492	47.869	56	412	5.0999	0.3783	NaN	NaN	2	NaN
mrpl6	SPAC12G12.08	23	0.1099	8	0.0892	NaN	NaN	1	0.492	54.438	468	213	4.5109	0.3942	2	1	16	NaN	MRPL6	YHR147C
SPAC12G12.09	SPAC12G12.09	2	NaN	4	0.3367	NaN	-0.0606	1	0.466	48.932	71	977	2.7726	0.5059	NaN	NaN	NaN	NaN
wdr21	SPAC12G12.10	3	0.1994	5	0.2119	1	-0.0573	1	0.419	46.017	177	420	4.2485	0.3333	NaN	NaN	19	2
SPAC12G12.11c	SPAC12G12.11c	23	NaN	4	0.3616	1	-0.0733	1	0.461	50.74	125	365	4.2047	0.3729	1	1	46	NaN
SPAC12G12.12	SPAC12G12.12	3	0.0454	5	0	NaN	0.0007	1	0.562	47.739	408	324	5.0689	0.3572	1	1	62	NaN
cid14	SPAC12G12.13c	23	NaN	18	0.5395	1	0.513	1	0.459	49.561	445	684	3.5553	0.443	2	2	53	NaN
pfs2	SPAC12G12.14c	23	NaN	8	0.0688	2	NaN	1	0.502	48.994	314	509	3.0445	0.4379	7	1	47	NaN	PFS2	YNL317W
sif3	SPAC12G12.15	23	0.0496	6	0.4137	1	0.0931	1	0.475	48.111	128	510	3.4657	0.257	1	1	14	NaN	RMD8	YFR048W
SPAC12G12.16c	SPAC12G12.16c	3	0.1214	6	0.3246	NaN	NaN	1	0.47	47.403	95	496	2.9957	0.6394	2	2	2	NaN
SPAC12G12.17	SPAC12G12.17	2	0.1098	3	0.2931	NaN	NaN	1	0.415	41.171	0	58	3.8501	NaN	1	1	0	NaN
SPAC1327.01c	SPAC1327.01c	3	0.067	7	0.478	NaN	-0.0913	1	0.55	46.98	304	977	3.2958	0.486	2	2	7	NaN
SPAC139.01c	SPAC139.01c	23	0.1122	7	0.2756	NaN	-0.046	1	0.489	50.86	181	802	4.4308	0.1202	4	4	13	6	MKT1	YNL085W
oac1	SPAC139.02c	23	0.041	9	0.2219	NaN	-0.0522	1	0.523	46.207	235	320	4.8675	0.5845	3	1	77	NaN	OAC1	YKL120W
SPAC139.03	SPAC139.03	3	0.0462	7	0.376	NaN	-0.0735	1	0.489	52.017	83	625	3.4012	0.2534	2	2	1	NaN
fap2	SPAC139.04c	2	0.1195	5	0.0508	NaN	0.0418	1	0.496	50.126	106	433	4.4659	0.3178	1	1	22	NaN
SPAC139.05	SPAC139.05	23	0.1099	5	0.0122	NaN	0.0141	2	0.564	48.399	176	493	6.248	0.9293	1	1	NaN	NaN
hat1	SPAC139.06	23	0.0927	9	0.0926	NaN	0.2289	1	0.462	51.641	837	378	3.5835	0.5564	1	1	70	NaN	HAT1	YPL001W
SPAC1399.01c	SPAC1399.01c	3	0.046	6	0.1564	NaN	-0.068	1	0.595	43.377	179	601	2.6391	0.8173	2	1	59	NaN
SPAC1399.02	SPAC1399.02	13	0.93	6	0.2224	NaN	-0.1388	3	0.601	51.591	46	589	2.6391	0.6557	1	1	9	NaN
fur4	SPAC1399.03	22	0.0408	8	0.1394	NaN	NaN	3	0.6	48.296	319	581	3.5835	0.7126	1	1	9	NaN
SPAC1399.04c	SPAC1399.04c	23	0.3286	4	0.0545	NaN	0.0268	3	0.565	49.269	27	220	3.091	0.739	NaN	NaN	NaN	NaN
SPAC1399.05c	SPAC1399.05c	3	0.0595	6	0.2552	NaN	-0.0574	1	0.535	57.66	137	529	2.6391	0.6397	1	1	0	NaN
rga8	SPAC13A11.01c	23	0.0787	8	0.3977	4	-0.0509	1	0.501	47.23	79	777	3.6109	0.3812	3	3	11	NaN	RGD2	YFL047W
erg11	SPAC13A11.02c	23	0.0643	9	0.0626	NaN	NaN	1	0.582	40.196	82	495	5.4553	0.4352	1	1	74	NaN	ERG11	YHR007C
mcp7	SPAC13A11.03	19	0.0815	7	0.4143	3	0.2024	1	0.485	54.855	61	210	2.6391	0.8847	1	1	65	NaN	MND1	YGL183C
ubp8	SPAC13A11.04c	23	0.0647	10	0.1893	NaN	0.0192	1	0.484	55.295	56	449	3.5553	0.3478	2	2	64	14	UBP8	YMR223W
SPAC13A11.05	SPAC13A11.05	3	0.0448	5	0.0838	NaN	-0.067	1	0.57	44.226	472	513	5.0814	0.3943	2	2	74	NaN
SPAC13A11.06	SPAC13A11.06	23	0.0966	8	0.049	NaN	0.085	2	0.576	51.455	5	571	1.9459	0.6592	3	3	9	5
SPAC13C5.01c	SPAC13C5.01c	23	0.0315	8	0.0444	NaN	NaN	1	0.462	51.135	459	248	5.3613	0.4286	2	2	81	NaN	PRE9	YGR135W
dre4	SPAC13C5.02	21	0.1168	4	0.5474	NaN	0.0654	2	0.449	53.365	578	411	3.2958	0.4112	2	2	15	NaN	YPR152C	YPR152C
tht1	SPAC13C5.03	23	0.1926	8	0.326	NaN	0.0238	1	0.463	51.358	71	543	2.1972	0.5862	1	1	1	NaN	KAR5	YMR065W
SPAC13C5.04	SPAC13C5.04	20	0.1588	5	0.0202	NaN	-0.0084	1	0.46	51.16	234	248	6.789	0.8341	1	1	20	NaN	YLR126C	YLR126C
SPAC13C5.05c	SPAC13C5.05c	23	0.1039	6	0.0212	NaN	NaN	2	0.489	52.87	28	518	3.7136	0.5231	5	4	30	NaN	PCM1	YEL058W
mug121	SPAC13C5.06c	1	NaN	5	0.0169	NaN	0.124	1	0.538	53.166	26	177	6.9431	0.5608	NaN	NaN	NaN	NaN
rad32	SPAC13C5.07	22	0.0432	16	0.339	2	0.5346	1	0.475	50.145	252	649	3.091	0.4931	2	2	79	97	MRE11	YMR224C
Tf2-7	SPAC13D1.01c	1	NaN	9	0.153	NaN	NaN	1	0.447	47.257	0	1333	NaN	0.9934	NaN	NaN	4	NaN
pof14	SPAC13D6.01	3	0.1811	9	0.1067	6	-0.1143	1	0.464	50.1	82	431	2.9444	0.4836	1	1	NaN	NaN
byr3	SPAC13D6.02c	22	0.0364	6	0.8212	NaN	0.0211	2	0.55	45.15	448	179	5.7683	0.7895	7	1	63	NaN	GIS2	YNL255C
trm9	SPAC13D6.03c	23	0.0652	5	0.0307	NaN	0.0591	1	0.468	46.723	818	228	3.2958	0.4832	1	1	53	NaN	TRM9	YML014W
btb3	SPAC13D6.04c	21	0.0734	5	0.109	2	-0.0749	1	0.478	50.91	265	523	3.4012	0.346	3	2	34	NaN	YIL001W	YIL001W
alp11	SPAC13D6.05	23	0.0963	8	0.3333	4	NaN	1	0.462	49.76	267	234	5.0304	0.4758	1	1	72	NaN	ALF1	YNL148C
msh1	SPAC13F5.01c	23	0.0974	7	0.068	NaN	-0.1365	1	0.474	49.747	657	941	2.7726	0.6669	5	5	13	1	MSH1	YHR120W
ptr6	SPAC13F5.02c	22	0.044	6	0.6412	2	NaN	1	0.528	48.052	294	393	3.5264	0.4487	1	1	60	NaN	TAF7	YMR227C
gld1	SPAC13F5.03c	3	0.0535	5	0.0956	NaN	-0.03	1	0.583	45.555	231	450	7.1854	0.837	1	1	3	NaN
SPAC13F5.04c	SPAC13F5.04c	22	0.3164	4	0.7617	NaN	-0.0341	1	0.602	55.833	22	277	1.9459	0.5819	1	1	3	NaN
SPAC13F5.05	SPAC13F5.05	23	0.1579	7	0.1185	NaN	0.0032	1	0.481	53.036	247	363	4.4543	0.5895	1	1	12	NaN	MPD1	YOR288C
sec10	SPAC13F5.06c	23	NaN	9	0.2195	1	NaN	1	0.492	51.07	42	811	3.2958	0.1394	1	1	26	NaN	SEC10	YLR166C
SPAC13F5.07c	SPAC13F5.07c	3	0.1626	4	0.5619	NaN	-0.0601	1	0.414	40.492	53	105	3.3673	0.7167	NaN	NaN	NaN	NaN
rad8	SPAC13G6.01c	23	0.0876	14	0.4086	NaN	-0.0716	1	0.475	48.609	324	1133	3.1355	0.3858	3	3	28	7	RAD5	YLR032W
rps101	SPAC13G6.02c	23	0.0555	4	0.2381	NaN	0.0687	2	0.724	37.593	318	252	6.9791	0.2957	1	1	53	NaN
gpi7	SPAC13G6.03	23	NaN	4	0.0198	NaN	NaN	1	0.555	51.359	167	758	3.7612	0.4379	1	1	54	NaN	LAS21	YJL062W
tim8	SPAC13G6.04	22	NaN	6	0.6322	NaN	NaN	1	0.427	58.668	63	87	5.366	0.6222	1	1	68	NaN	TIM8	YJR135W-A
trs33	SPAC13G6.05c	23	0.1837	4	0.4694	NaN	NaN	1	0.553	54.168	502	245	4.0775	0.4399	1	1	47	NaN	TRS33	YOR115C
gcv2	SPAC13G6.06c	22	0.0472	5	0.0728	NaN	-0.1034	1	0.527	47.197	430	1017	3.4657	0.6211	2	1	69	NaN	GCV2	YMR189W
rps601	SPAC13G6.07c	22	0.0285	4	0.3515	NaN	-0.1163	2	0.677	34.679	390	239	7.5342	0.3792	1	1	66	NaN
SPAC13G6.08	SPAC13G6.08	3	0.0833	3	0.3533	NaN	0.0497	1	0.477	48.654	64	535	0.6931	0.4893	1	1	1	1
SPAC13G6.09	SPAC13G6.09	3	0.1026	4	0.1971	NaN	-0.0091	1	0.486	47.675	824	274	4.0073	0.6146	1	1	61	NaN
asl1	SPAC13G6.10c	3	0.0975	7	0.4755	NaN	-0.0127	1	0.59	37.575	278	530	6.1203	0.6092	1	1	5	NaN
erg12	SPAC13G6.11c	23	0.1304	9	0.0322	NaN	NaN	1	0.472	54.837	188	404	4.2485	0.3127	2	2	63	NaN	ERG12	YMR208W
chs1	SPAC13G6.12c	23	0.0544	6	0.2258	NaN	NaN	2	0.478	49.557	34	859	2.1972	0.5325	2	2	16	NaN	CHS1	YNL192W
SPAC13G6.13	SPAC13G6.13	1	NaN	3	0.1043	NaN	-0.0358	1	0.364	49.661	26	115	NaN	0.4357	NaN	NaN	NaN	NaN
aps1	SPAC13G6.14	23	0.0423	5	0.2	NaN	0.022	1	0.493	50.967	203	210	4.585	0.5212	1	1	17	NaN	DDP1	YOR163W
SPAC13G6.15c	SPAC13G6.15c	23	0.1467	6	0.2822	NaN	0.0843	1	0.566	44.471	91	163	4.5109	0.4846	1	1	3	NaN
erg7	SPAC13G7.01c	23	0.0608	4	0.0583	NaN	NaN	1	0.566	50.826	93	721	3.5264	0.4162	3	1	43	NaN	ERG7	YHR072W
ssa1	SPAC13G7.02c	13	0.04	7	0.1429	NaN	0.1346	5	0.67	41.023	361	644	7.9367	0.9566	1	1	39	NaN
SPAC13G7.03	SPAC13G7.03	22	0.2198	5	0.6583	NaN	0.1375	1	0.424	51.334	232	278	3.7377	0.5063	1	1	42	NaN	UPF3	YGR072W
mac1	SPAC13G7.04c	23	0.1202	7	0.7553	NaN	-0.084	2	0.555	49.84	301	756	3.7612	0.6041	1	1	1	NaN
SPAC13G7.05	SPAC13G7.05	23	0.1303	6	0.2384	NaN	-0.0237	2	0.48	51.834	81	537	4.0073	0.5733	1	1	27	NaN
met16	SPAC13G7.06	23	0.0633	9	0.1353	NaN	0.0502	1	0.524	51.256	118	266	4.6728	0.2128	1	1	19	NaN	MET16	YPR167C
arb2	SPAC13G7.07	3	0.1929	7	0.1579	NaN	0.1018	1	0.508	59.296	356	266	2.5649	0.6334	1	1	7	NaN
crb3	SPAC13G7.08c	23	0.071	6	0.0561	6	NaN	1	0.563	53.252	181	446	4.1897	0.5123	3	1	61	NaN	IPI3	YNL182C
SPAC13G7.09c	SPAC13G7.09c	3	0.3815	4	0.637	NaN	0.0415	1	0.425	55.356	543	135	4.1897	0.4513	NaN	NaN	NaN	NaN
mug152	SPAC13G7.10	3	0.0615	3	0.7333	NaN	NaN	1	0.519	53.499	194	390	3.8918	0.4255	2	1	3	NaN
SPAC13G7.11	SPAC13G7.11	23	0.1186	7	0.1078	NaN	0.7614	1	0.515	53.555	235	269	4.6728	0.3007	1	1	0	NaN
SPAC13G7.12c	SPAC13G7.12c	23	0.0867	5	0.0943	NaN	0.0179	1	0.474	47.359	228	456	3.8501	0.3091	2	2	83	NaN
msa1	SPAC13G7.13c	21	0.1214	3	0.5666	NaN	-0.0102	1	0.541	51.382	152	533	2.7081	0.8839	2	1	16	4	RIM4	YHL024W
sdh2	SPAC140.01	23	0.0302	12	0.1548	NaN	NaN	1	0.547	45.531	95	252	6.765	0.4177	2	2	76	NaN	SDH2	YLL041C
gar2	SPAC140.02	23	0.1292	6	0.716	1	0.2658	1	0.57	43.947	260	500	5.656	0.7381	2	1	56	NaN	NSR1	YGR159C
arb1	SPAC140.03	3	NaN	9	0.188	NaN	0.0865	1	0.475	50.306	419	399	3.2189	0.6081	1	1	3	NaN
SPAC140.04	SPAC140.04	3	NaN	3	0.8678	NaN	0.0762	1	0.455	55.432	528	295	2.1972	0.6464	1	1	15	NaN
SPAC1420.01c	SPAC1420.01c	12	0.0984	5	0.8552	NaN	0.0577	1	0.49	51.136	117	580	5.0173	0.4063	2	2	4	NaN
cct5	SPAC1420.02c	23	0.02	8	0.0788	NaN	NaN	1	0.563	46.978	69	546	4.9972	0.0993	1	1	85	NaN	CCT5	YJR064W
rpn501	SPAC1420.03	23	0.0404	11	0.1467	6	-0.057	2	0.479	53.186	261	443	5.9865	0.3795	NaN	NaN	84	NaN
cox1101	SPAC1420.04c	23	0.096	9	0.3533	NaN	NaN	2	0.473	49.524	2	753	1.0986	0.0165	2	2	13	NaN
SPAC144.01	SPAC144.01	3	0.1146	3	0.8571	NaN	0.0518	1	0.41	47.966	723	112	3.5264	0.7833	NaN	NaN	NaN	NaN
iec1	SPAC144.02	3	0.0498	7	0.506	NaN	0.1383	1	0.49	51.969	45	249	3.9512	0.2963	1	1	9	NaN
ade2	SPAC144.03	23	0.0465	10	0.0622	NaN	-0.0384	1	0.589	43.171	355	434	5.2679	0.4161	1	1	78	NaN	ADE12	YNL220W
spe1	SPAC144.04c	23	0.0455	7	0.0856	NaN	-0.0618	1	0.538	47.793	367	432	5.6937	0.3754	2	2	77	NaN	SPE1	YKL184W
SPAC144.05	SPAC144.05	15	0.1431	12	0.3098	NaN	-0.0245	1	0.464	50.591	369	1375	2.1972	0.348	3	3	45	0	YLR247C	YLR247C
apl5	SPAC144.06	23	0.0797	6	0.3165	NaN	0.2062	1	0.505	50.288	142	834	3.8501	0.3791	1	1	71	NaN	APL5	YPL195W
SPAC144.07c	SPAC144.07c	23	0.0427	6	0.1429	NaN	NaN	1	0.475	49.956	462	315	3.2189	0.4282	1	1	77	NaN	YOR262W	YOR262W
SPAC144.08	SPAC144.08	22	0.1387	5	0.1644	NaN	NaN	1	0.416	47.924	154	225	3.8067	0.3801	2	2	52	NaN	JAC1	YGL018C
sfc2	SPAC144.09c	22	0.0967	8	0.0107	NaN	NaN	1	0.383	56.86	828	374	3.2958	0.5785	7	3	71	NaN	PZF1	YPR186C
gwt1	SPAC144.10c	23	0.0978	4	0.1002	NaN	NaN	1	0.523	51.894	380	459	5.4424	0.5412	1	1	66	NaN	GWT1	YJL091C
rps1102	SPAC144.11	18	0.0404	3	0.1974	NaN	0.0738	2	0.761	35.389	319	152	6.6567	0.3543	1	1	79	NaN
SPAC144.12	SPAC144.12	23	0.0562	3	0.1934	NaN	NaN	1	0.506	47.739	515	274	5.6276	0.4244	1	1	73	NaN	RKI1	YOR095C
srw1	SPAC144.13c	23	0.5245	8	0.4029	1	NaN	2	0.555	45.931	182	556	2.4849	0.6689	5	1	21	NaN	CDH1	YGL003C
klp8	SPAC144.14	2	NaN	9	0.3796	NaN	-0.0351	1	0.472	50.521	87	511	2.3026	0.5905	1	1	4	NaN
cog1	SPAC144.15c	13	NaN	6	0.1369	NaN	NaN	1	0.497	50.015	139	701	2.8904	0.3794	1	1	NaN	NaN
SPAC144.16	SPAC144.16	22	0.0516	5	0.2291	NaN	NaN	1	0.508	56.784	350	179	4.7095	0.4841	1	1	81	NaN	YHR122W	YHR122W
SPAC144.17c	SPAC144.17c	23	0.0644	6	0.1537	NaN	0.0597	1	0.47	54.388	108	449	3.5553	0.3883	1	1	5	NaN	YLR345W	YLR345W
vrg4	SPAC144.18	23	0.04	6	0.1449	NaN	NaN	1	0.553	44.174	182	345	5.1059	0.4332	1	1	72	NaN	VRG4	YGL225W
SPAC1486.01	SPAC1486.01	23	0.2152	7	0.1514	NaN	0.021	1	0.593	48.426	411	218	6.7991	0.6809	2	2	82	NaN	SOD2	YHR008C
dsc2	SPAC1486.02c	21	0.145	3	0.3763	NaN	0.1953	1	0.577	49.116	62	372	4.4188	0.4354	NaN	NaN	17	NaN	YOL073C	YOL073C
SPAC1486.03c	SPAC1486.03c	23	0.1823	6	0.458	NaN	NaN	1	0.468	50.827	353	797	3.5264	0.3696	2	2	63	NaN	SPP382	YLR424W
alm1	SPAC1486.04c	3	0.1332	5	1	NaN	0.1722	1	0.452	50.989	487	1727	2.8332	0.3517	NaN	NaN	2	NaN
nup189	SPAC1486.05	21	0.0625	8	0.6406	2	NaN	1	0.523	47.484	186	1778	3.912	0.1871	5	3	70	NaN
SPAC1486.06	SPAC1486.06	23	0.0567	5	0.0122	NaN	NaN	1	0.477	46.987	206	410	4.2047	0.3457	1	1	24	NaN	NPT1	YOR209C
mrpl19	SPAC1486.07c	23	0.0748	5	0.1111	NaN	NaN	1	0.461	48.887	166	144	4.9273	0.3414	2	2	71	NaN	MRPL19	YNL185C
SPAC1486.08	SPAC1486.08	23	0.1648	6	0.3982	NaN	NaN	1	0.447	56.455	710	113	4.3307	0.542	1	1	4	NaN	COX16	YJL003W
SPAC1486.09	SPAC1486.09	23	0.046	9	0.4124	NaN	NaN	1	0.46	51.956	838	388	3.7612	0.6524	1	1	68	NaN	NOB1	YOR056C
thi1	SPAC1486.10	3	NaN	11	0.4929	NaN	NaN	1	0.479	52.608	66	775	3.4012	0.0953	2	2	1	NaN
SPAC14C4.01c	SPAC14C4.01c	3	0.1624	3	0.4508	NaN	-0.0207	1	0.499	61	46	244	4.4543	0.8318	1	1	0	NaN
smc5	SPAC14C4.02c	23	0.0712	11	0.5531	8	NaN	1	0.487	50.847	210	1065	2.5649	0.328	1	1	70	NaN	SMC5	YOL034W
mek1	SPAC14C4.03	18	0.0766	8	0.1843	NaN	NaN	1	0.482	56.595	65	445	0	0.5839	2	2	7	NaN	MEK1	YOR351C
B22918-2	SPAC14C4.04	3	0.0843	4	0.0787	NaN	-0.0314	1	0.511	49.849	79	267	4.7622	0.3208	NaN	NaN	NaN	NaN
heh2	SPAC14C4.05c	22	0.1568	5	0.5142	1	0.0034	2	0.523	51.492	232	844	3.1781	0.3767	2	2	5	NaN
SPAC14C4.06c	SPAC14C4.06c	23	0.0895	7	0.5342	NaN	0.149	1	0.523	47.412	471	307	4.0431	0.4902	NaN	NaN	31	NaN
SPAC14C4.07	SPAC14C4.07	22	0.0812	5	0.2376	NaN	-0.021	1	0.497	48.036	665	644	4.3041	0.4971	1	1	18	NaN	YJL163C	YJL163C
mug5	SPAC14C4.08	1	NaN	4	0.1061	NaN	-0.0577	1	0.437	43.754	47	179	0	0.759	NaN	NaN	NaN	NaN
agn1	SPAC14C4.09	3	0.0563	9	0.0354	3	-0.0469	1	0.559	51.887	38	424	3.9512	0.8664	1	1	5	NaN
SPAC14C4.10c	SPAC14C4.10c	3	0.1112	5	0.1003	NaN	-0.0605	1	0.535	49.25	77	329	3.9512	0.4346	1	1	8	NaN
SPAC14C4.11	SPAC14C4.11	23	0.0681	7	0.2493	NaN	-0.1138	1	0.535	45.116	207	734	3.9512	0.6125	4	3	2	NaN
laf1	SPAC14C4.12c	23	0.0837	5	0.5825	NaN	-0.0441	2	0.546	51.996	271	297	3.2581	0.6852	1	1	2	23
rad17	SPAC14C4.13	23	0.1021	8	0.2624	6	-0.0394	1	0.457	51.297	513	606	2.3026	0.5697	1	1	53	18
atp1	SPAC14C4.14	23	0.0343	5	0.0914	NaN	-0.1069	1	0.624	37.514	440	536	6.7511	0.3447	3	3	76	NaN	ATP1	YBL099W
SPAC14C4.15c	SPAC14C4.15c	23	0.1371	5	0.0996	NaN	-0.1156	2	0.474	51.204	132	853	2.7081	0.3669	2	2	1	NaN
dad3	SPAC14C4.16	22	0.1423	4	0.2558	3	0.3694	1	0.413	51.273	10	86	3.2189	0.68	1	1	5	NaN
mok11	SPAC1527.01	3	0.0562	7	0.1498	NaN	0.0018	1	0.515	49.57	214	2397	1.7918	0.4534	3	3	0	NaN
sft2	SPAC1527.02	21	0.0676	7	0.3085	NaN	0.029	1	0.568	48.183	392	201	3.9512	0.3432	1	1	58	NaN	SFT2	YBL102W
SPAC1527.03	SPAC1527.03	19	0.1513	5	0.8021	NaN	0.0737	1	0.473	46.974	396	475	4.4188	0.5532	1	1	11	NaN
rad50	SPAC1556.01c	23	0.1061	15	0.7883	1	0.4684	1	0.449	51.808	16	1285	2.3026	0.5952	3	3	72	NaN	RAD50	YNL250W
sdh1	SPAC1556.02c	23	0.0218	8	0.103	NaN	-0.0887	1	0.565	40.994	107	641	6.608	0.3864	2	2	79	NaN
azr1	SPAC1556.03	23	0.1097	4	0.194	NaN	0.0081	1	0.472	56.835	23	299	4.1271	0.2409	1	1	77	0	PTC7	YHR076W
cdd1	SPAC1556.04c	18	0.0559	8	0.0226	NaN	0.2409	1	0.444	54.413	49	133	3.6109	0.551	1	1	64	NaN	CDD1	YLR245C
SPAC1556.05c	SPAC1556.05c	22	0.1009	4	1	NaN	NaN	1	0.487	50.3	783	111	4.0943	0.7254	1	1	2	NaN	CGR1	YGL029W
meu1	SPAC1556.06.1	2	NaN	3	0.8376	NaN	-0.0831	2	0.472	53.439	0	776	0.6931	NaN	NaN	NaN	NaN	NaN
meu2	SPAC1556.06.2	2	0.1488	3	0.1212	NaN	NaN	2	0.432	59.767	0	99	NaN	NaN	NaN	NaN	NaN	NaN
pmm1	SPAC1556.07	23	0.029	8	0.035	NaN	NaN	1	0.538	43.324	223	257	5.7301	0.4137	1	1	81	NaN	SEC53	YFL045C
cbs2	SPAC1556.08c	22	0.0423	7	0.1198	NaN	0.0117	1	0.541	53.545	141	334	5.124	0.1854	2	1	60	16	SNF4	YGL115W
SPAC1565.01	SPAC1565.01	22	0.2256	4	0.4256	NaN	-0.0581	1	0.552	45.274	365	242	5.4337	0.7759	1	1	7	NaN	YNR018W	YNR018W
SPAC1565.02c	SPAC1565.02c	3	0.3426	3	0.0936	NaN	NaN	1	0.515	57.631	59	374	3.4012	0.246	2	2	51	NaN
SPAC1565.03	SPAC1565.03	1	NaN	3	0.3976	NaN	-0.0338	1	0.458	55.823	72	166	2.1972	0.5982	NaN	NaN	NaN	NaN
ste4	SPAC1565.04c	23	0.163	8	0.5947	3	NaN	1	0.494	49.956	249	264	3.3322	0.8485	2	2	2	NaN
SPAC1565.05	SPAC1565.05	3	0.1617	3	0.1345	NaN	NaN	1	0.483	52.735	653	773	3.4657	0.6478	NaN	NaN	NaN	NaN
spg1	SPAC1565.06c	23	0.0162	8	0.1465	7	NaN	1	0.499	49.832	329	198	5.112	0.3566	1	1	19	NaN	TEM1	YML064C
SPAC1565.07c	SPAC1565.07c	3	0.1338	7	0.1139	NaN	-0.0984	1	0.472	46.472	61	1220	2.5649	0.4193	1	1	72	2
cdc48	SPAC1565.08	23	0.0267	17	0.2221	4	NaN	1	0.566	42.429	422	815	6.3578	0.4119	4	3	84	NaN	CDC48	YDL126C
atm1	SPAC15A10.01	23	0.0821	12	0.1544	NaN	NaN	1	0.541	48.827	223	693	3.5264	0.6061	2	2	79	NaN	ATM1	YMR301C
taf12	SPAC15A10.02	15	0.0687	10	0.76	NaN	NaN	1	0.551	48.885	276	450	3.912	0.4686	1	1	22	NaN	TAF12	YDR145W
rhp54	SPAC15A10.03c	23	0.0326	12	0.4061	1	0.5587	1	0.483	47.662	195	852	2.8332	0.5659	3	3	79	NaN	RAD54	YGL163C
zpr1	SPAC15A10.04c	23	0.044	7	0.2113	NaN	NaN	1	0.54	46.368	457	459	5.9454	0.5701	2	1	81	NaN	ZPR1	YGR211W
mug182	SPAC15A10.05c	23	0.1243	4	0.0083	NaN	-0.0319	1	0.512	50.605	280	242	5.7203	0.7092	1	1	71	NaN	YNL200C	YNL200C
SPAC15A10.06	SPAC15A10.06	23	0.0339	10	0.2056	NaN	0.1318	1	0.587	54.816	280	569	3.6889	0.3986	1	1	80	NaN	NHX1	YDR456W
SPAC15A10.07	SPAC15A10.07	3	0.1181	4	0.2158	NaN	-0.1248	1	0.545	48.744	173	190	4.4543	0.5235	NaN	NaN	NaN	NaN
ain1	SPAC15A10.08	3	0.0399	7	0.1836	NaN	-0.0203	1	0.514	51.85	324	621	3.1781	0.6123	3	2	41	NaN
SPAC15A10.09c	SPAC15A10.09c	19	0.1213	7	0.0903	NaN	-0.0305	1	0.544	52.413	106	288	4.2485	0.6809	1	1	2	NaN	YLR414C	YLR414C
mde6	SPAC15A10.10	2	0.1005	4	0.1871	NaN	-0.0827	1	0.456	51.332	90	700	1.9459	0.6624	3	3	47	NaN
ubr11	SPAC15A10.11	23	0.2957	5	0.193	NaN	0.0266	2	0.502	50.812	401	2052	3.434	0.3511	2	2	13	6
SPAC15A10.12c	SPAC15A10.12c	3	0.1155	4	0.1486	NaN	NaN	1	0.462	50.885	478	148	4.0943	0.5056	1	1	54	NaN
ppk3	SPAC15A10.13	23	0.1106	6	0.2245	NaN	NaN	1	0.48	49.82	377	637	3.2958	0.4167	1	1	77	NaN	YOR112W	YOR112W
sgo2	SPAC15A10.15	18	0.1396	9	0.8609	2	0.2915	2	0.465	49.236	407	647	3.1355	0.6371	2	2	0	11
bud6	SPAC15A10.16	23	NaN	8	0.8484	3	-0.0412	1	0.499	50.79	191	1385	3.091	0.4288	1	1	6	NaN	BUD6	YLR319C
SPAC15E1.02c	SPAC15E1.02c	3	0.1346	4	0.1622	NaN	-0.0147	1	0.531	60.68	200	148	6.8783	0.8866	1	1	2	NaN
rpl42	SPAC15E1.03	19	0.0472	4	0.5283	NaN	0.2442	1	0.77	36.64	397	106	7.5332	0.3401	1	1	81	NaN
SPAC15E1.04	SPAC15E1.04	22	0.0653	3	0.1632	NaN	NaN	1	0.505	51.163	565	625	4.3944	0.4683	2	2	28	NaN	CDC21	YOR074C
SPAC15E1.05c	SPAC15E1.05c	23	0.0978	4	0.1753	NaN	-0.0562	1	0.511	51.942	150	365	3.8286	0.3553	1	1	79	NaN	MUQ1	YGR007W
vps29	SPAC15E1.06	22	0.0545	8	0.0107	1	0.5337	1	0.488	48.669	229	187	4.6052	0.3591	NaN	NaN	80	NaN	VPS29	YHR012W
moa1	SPAC15E1.07c	2	0.1588	9	0.2616	2	0.0215	1	0.444	47.859	29	172	NaN	0.3113	NaN	NaN	NaN	NaN
SPAC15E1.08	SPAC15E1.08	23	0.0389	6	0.1299	NaN	NaN	1	0.474	44.759	529	177	5.112	0.5664	1	1	84	NaN	ARD1	YHR013C
grx2	SPAC15E1.09	20	0.0909	7	0.1364	NaN	-0.0985	2	0.441	61	314	110	4.5747	0.3466	1	1	41	NaN
SPAC15E1.10	SPAC15E1.10	20	0.155	4	0.5434	NaN	-0.0108	1	0.507	45.189	333	265	3.8918	0.8379	2	2	1	5
SPAC15F9.01c	SPAC15F9.01c	1	NaN	4	0.1454	NaN	-0.0527	1	0.414	51.197	24	227	2.1972	0.7268	NaN	NaN	NaN	NaN
seh1	SPAC15F9.02	23	0.0677	7	0.0501	2	-0.0941	1	0.488	48.025	298	339	4.1744	0.287	5	1	61	NaN	SEH1	YGL100W
nxt2	SPAC15F9.03c	23	0.0378	6	0.0163	1	NaN	1	0.607	45.463	177	123	6.1225	0.3599	1	1	77	NaN	NTF2	YER009W
rho2	SPAC16.01	23	0.0154	11	0.175	5	-0.0372	1	0.553	51.027	225	200	3.8918	0.3975	1	1	5	NaN	RHO2	YNL090W
srp2	SPAC16.02c	22	0.0654	6	0.6384	2	NaN	1	0.555	44.14	434	365	5.5607	0.4296	2	1	75	NaN	NPL3	YDR432W
ura2	SPAC16.03c	23	0.0649	5	0.003	NaN	NaN	1	0.498	50.883	236	337	3.8712	0.4424	1	1	27	NaN	URA4	YLR420W
dus3	SPAC16.04	21	0.0589	6	0.2172	NaN	-0.0604	1	0.528	52.29	425	617	3.4657	0.5695	1	1	68	2	DUS3	YLR401C
sfp1	SPAC16.05c	21	0.0552	9	0.7262	NaN	NaN	1	0.544	48.873	230	442	4.3567	0.7382	NaN	NaN	20	NaN	SFP1	YLR403W
SPAC1610.01	SPAC1610.01	3	NaN	4	0.2903	NaN	0.2582	1	0.47	54.027	159	217	3.1781	0.4352	1	1	2	NaN
SPAC1610.02c	SPAC1610.02c	22	0.1119	7	0.1621	NaN	0.2877	1	0.444	48.397	91	253	4.9416	0.2103	1	1	21	NaN	MRPL1	YDR116C
crp79	SPAC1610.03c	3	0.0869	3	0.462	NaN	-0.066	1	0.489	53.731	21	710	0	0.659	3	2	4	NaN
mug99	SPAC1610.04	3	0.1792	5	0.2433	NaN	-0.0381	1	0.468	56.556	31	526	4.4998	0.4838	NaN	NaN	0	NaN
SPAC1635.01	SPAC1635.01	22	0.0589	6	0.0035	NaN	-0.0007	1	0.627	43.967	542	282	7.4448	0.6449	1	1	72	NaN
SPAC1639.01c	SPAC1639.01c	23	0.1157	7	0.1107	NaN	0.187	2	0.519	51.724	183	298	6.1159	0.7091	1	1	39	NaN
trk2	SPAC1639.02c	23	0.0854	9	0.4352	NaN	0.1433	2	0.503	50.928	112	880	2.9444	0.4391	1	1	1	NaN
ire1	SPAC167.01	23	0.0998	10	0.2817	NaN	0.2643	1	0.491	47.84	103	1072	2.6391	0.176	2	2	61	NaN	IRE1	YHR079C
ptb1	SPAC167.02	23	0.0516	6	0.0032	NaN	NaN	1	0.467	53.306	63	311	3.1355	0.2331	5	1	79	NaN	BET2	YPR176C
snu66	SPAC167.03c	23	0.1131	0	0.8182	2	NaN	1	0.433	53.465	199	649	2.9444	0.5158	1	1	68	NaN	SNU66	YOR308C
pam17	SPAC167.04	23	0.0874	5	0.1675	NaN	-0.0017	1	0.497	47.141	69	197	4.8598	0.3491	1	1	10	NaN	PAM17	YKR065C
SPAC167.05	SPAC167.05	3	0.0996	5	0.7537	NaN	NaN	1	0.489	49.08	491	601	4.6052	0.4971	1	1	8	NaN
mug143	SPAC167.06c	3	0.1871	3	0.2562	NaN	0.0162	1	0.52	48.156	100	121	6.2046	0.9054	NaN	NaN	NaN	NaN
SPAC167.07c	SPAC167.07c	21	0.0813	8	0.1467	NaN	-0.0529	1	0.468	47.623	355	1029	3.1781	0.4863	1	1	69	1	HUL5	YGL141W
Tf2-2	SPAC167.08	3	NaN	3	0.147	NaN	NaN	3	0.449	47.34	56	1333	NaN	0.8124	3	3	25	NaN
SPAC167.09	SPAC167.09	1	NaN	3	0.0915	NaN	NaN	1	0.58	55.791	0	142	3.6376	NaN	NaN	NaN	NaN	NaN
rpc19	SPAC1687.01	23	0.0517	7	0.288	1	NaN	1	0.53	43.271	570	125	5.0304	0.5357	1	1	66	NaN	RPC19	YNL113W
SPAC1687.02	SPAC1687.02	20	0.3298	5	0.0406	NaN	NaN	1	0.541	49.167	172	271	3.3322	0.5306	1	1	57	NaN
rfc4	SPAC1687.03c	23	0.0381	11	0.0789	3	NaN	1	0.532	51.738	747	342	3.6636	0.438	2	2	85	NaN	RFC4	YOL094C
SPAC1687.04	SPAC1687.04	3	0.1104	4	0.1836	NaN	NaN	1	0.51	47.989	85	501	2.6391	0.3978	2	2	53	NaN
pli1	SPAC1687.05	16	0.0895	7	0.6382	7	0.1354	1	0.536	52.421	222	727	3.4965	0.2785	3	3	53	31
rpl44	SPAC1687.06c	3	0.2028	4	0.306	NaN	-0.0826	1	0.681	33.605	320	134	7.2682	0.5315	1	1	70	NaN
SPAC1687.07	SPAC1687.07	21	0.0459	4	0.2984	NaN	-0.0212	1	0.517	47.429	177	124	4.9273	0.6022	1	1	7	NaN	YCL012C	YCL012C
SPAC1687.08	SPAC1687.08	1	NaN	4	0	NaN	-0.0778	1	0.511	57.145	383	96	3.4965	0.6853	NaN	NaN	NaN	NaN
SPAC1687.09	SPAC1687.09	23	0.1432	11	0.8949	NaN	-0.0256	1	0.479	50.52	261	1379	3.9703	0.5428	NaN	NaN	1	NaN
mcp1	SPAC1687.10	3	0.2222	4	0.7352	NaN	0.0605	1	0.471	51.751	647	661	2.8332	0.4632	NaN	NaN	NaN	NaN
spb1	SPAC1687.11	23	0.0439	8	0.5461	NaN	NaN	1	0.449	44.345	712	802	3.6376	0.7865	3	3	72	NaN	SPB1	YCL054W
coq4	SPAC1687.12c	23	0.0401	5	0.0993	NaN	0.312	1	0.572	46.854	264	272	4.7274	0.1393	1	1	71	NaN	COQ4	YDR204W
csn5	SPAC1687.13c	23	0.0783	9	0.3211	4	0.0126	1	0.448	49.995	716	299	3.8501	0.3857	1	1	77	4	RRI1	YDL216C
SPAC1687.14c	SPAC1687.14c	3	0.0394	4	0.2237	NaN	-0.0166	1	0.486	45.881	289	76	4.4659	0.6424	1	1	2	6
gsk3	SPAC1687.15	23	0.0284	10	0.0724	NaN	0.0118	2	0.532	44.927	561	387	5.1417	0.4701	1	1	81	NaN
erg3	SPAC1687.16c	23	0.0428	7	0.1467	NaN	-0.0045	2	0.568	51.735	199	300	4.6444	0.7551	1	1	39	0
SPAC1687.17c	SPAC1687.17c	23	0.0557	5	0.0119	NaN	NaN	2	0.578	53.855	97	168	4.6347	0.4369	1	1	67	NaN
ssl3	SPAC1687.18c	13	0.1897	9	0.1986	2	NaN	1	0.453	50.452	531	559	3.4965	0.338	1	1	1	NaN
SPAC1687.19c	SPAC1687.19c	3	0.0404	5	0.0223	NaN	0.0366	1	0.578	51.852	200	404	3.7612	0.4699	1	1	78	NaN
mis6	SPAC1687.20c	23	0.1592	10	0.1399	10	NaN	1	0.44	49.622	150	672	1.9459	0.5106	1	1	15	NaN
SPAC1687.21	SPAC1687.21	20	0.098	5	0.0335	NaN	-0.0042	1	0.515	52.448	196	209	5.1299	0.2713	1	1	18	NaN	YOR283W	YOR283W
puf3	SPAC1687.22c	23	NaN	5	0.5328	NaN	-0.1231	2	0.538	48.895	462	732	4.7274	0.6552	8	1	39	15
SPAC1687.23c	SPAC1687.23c	1	NaN	3	0.2404	NaN	-0.011	1	0.371	59.519	14	104	0	0.5806	NaN	NaN	NaN	NaN
SPAC16A10.01	SPAC16A10.01	5	0.0872	5	0.412	NaN	NaN	2	0.517	51.222	461	830	4.1109	0.8142	2	2	2	NaN
sub1	SPAC16A10.02	21	0.1232	5	0.5441	NaN	-0.1236	1	0.411	57.536	635	136	4.2047	0.6488	1	1	50	1	SUB1	YMR039C
SPAC16A10.03c	SPAC16A10.03c	3	0.1457	7	0.1221	NaN	0.1159	1	0.454	50.793	64	860	2.4849	0.2799	NaN	NaN	3	NaN
rho4	SPAC16A10.04	22	0.0407	12	0.1921	1	-0.0077	1	0.528	53.298	114	203	4.0431	0.6721	1	1	4	NaN
dad1	SPAC16A10.05c	19	0.0929	13	0.4235	15	-0.0169	1	0.474	54.566	454	85	3.6636	0.7721	1	1	3	36
nse2	SPAC16A10.06c	22	0.1093	9	0.4494	8	NaN	1	0.431	50.334	590	267	3.6889	0.5772	1	1	24	NaN
taz1	SPAC16A10.07c	3	0.1419	20	0.5234	5	NaN	1	0.479	51.749	383	663	3.2189	0.3792	1	1	0	NaN
mug74	SPAC16A10.08c	2	0.2007	3	0.2877	NaN	NaN	1	0.421	48.845	106	285	2.8332	0.5429	NaN	NaN	NaN	NaN
SPAC16C9.01c	SPAC16C9.01c	22	0.1186	3	0.0886	NaN	-0.0769	1	0.495	51.509	361	361	4.0604	0.6622	1	1	7	NaN	MAK32	YCR019W
SPAC16C9.02c	SPAC16C9.02c	23	0.0517	6	0.0261	NaN	-0.0188	1	0.506	49.273	519	307	4.8122	0.4556	1	1	64	NaN	MEU1	YLR017W
nmd3	SPAC16C9.03	23	0.038	6	0.1767	NaN	NaN	1	0.472	50.936	443	498	4.0431	0.5813	1	1	83	NaN	NMD3	YHR170W
mot2	SPAC16C9.04c	23	0.0455	12	0.6912	NaN	NaN	1	0.474	50.086	109	489	4.1744	0.2561	1	1	50	NaN	MOT2	YER068W
cph1	SPAC16C9.05	23	0.1448	7	0.4777	NaN	0.304	2	0.471	52.783	263	404	4.3041	0.5725	1	1	1	109
upf1	SPAC16C9.06c	23	0.0336	7	0.2249	NaN	0.0738	1	0.501	46.917	236	925	3.2958	0.4037	3	3	73	NaN	NAM7	YMR080C
ppk5	SPAC16C9.07	3	0.0958	6	0.5191	NaN	-0.1029	1	0.439	49.263	177	836	3.4965	0.2281	1	1	31	NaN
shd1	SPAC16E8.01	23	0.0734	10	0.7507	NaN	0.3689	1	0.567	51.566	474	1420	4.1271	0.4001	3	2	24	NaN	SLA1	YBL007C
SPAC16E8.02	SPAC16E8.02	19	0.1387	4	0.2027	NaN	NaN	1	0.507	54.998	212	222	4.3694	0.6668	1	1	17	NaN	YGL010W	YGL010W
gna1	SPAC16E8.03	22	0.1267	4	0.1261	NaN	NaN	1	0.493	54.052	433	111	NaN	0.5839	1	1	39	NaN	GNA1	YFL017C
SPAC16E8.04c	SPAC16E8.04c	23	0.0837	8	0.0677	NaN	NaN	1	0.444	52.023	170	251	3.989	0.5198	1	1	17	NaN	ARO7	YPR060C
mde1	SPAC16E8.05c	3	0.323	3	0.0383	NaN	0.0145	1	0.5	51.541	107	209	0	0.606	NaN	NaN	NaN	NaN
nop12	SPAC16E8.06c	23	0.099	3	0.6598	NaN	-0.0262	1	0.423	50.553	861	438	4.0604	0.7042	2	2	67	NaN	NOP12	YOL041C
vph1	SPAC16E8.07c	23	0.0485	10	0.1615	NaN	NaN	1	0.552	49.316	197	805	4.5539	0.2453	1	1	85	NaN
SPAC16E8.08	SPAC16E8.08	2	0.1519	3	0.342	NaN	0.0967	1	0.474	51.202	59	269	3.434	0.5489	NaN	NaN	NaN	NaN
scd1	SPAC16E8.09	23	0.0909	15	0.4553	11	-0.0416	1	0.515	48.242	306	872	3.2189	0.3528	3	3	32	NaN	CDC24	YAL041W
SPAC16E8.10c	SPAC16E8.10c	23	0.0963	5	0.3629	NaN	NaN	1	0.456	51.725	691	259	4.4886	0.4594	1	1	54	NaN	RSM7	YJR113C
tfb1	SPAC16E8.11c	23	NaN	7	0.5535	1	NaN	1	0.479	52.239	307	477	3.1355	0.3002	2	1	50	NaN	TFB1	YDR311W
SPAC16E8.12c	SPAC16E8.12c	2	NaN	3	0.3744	NaN	-0.0446	1	0.443	52.78	694	211	4.1744	0.4676	NaN	NaN	NaN	NaN
SPAC16E8.13	SPAC16E8.13	23	0.1044	4	0.5375	NaN	0.0124	1	0.477	50.227	214	547	3.6109	0.422	3	3	70	NaN	YHL010C	YHL010C
SPAC16E8.14c	SPAC16E8.14c	22	0.0779	5	0.0228	NaN	-0.0607	1	0.509	45.567	803	219	3.434	0.4759	1	1	76	NaN	YBR261C	YBR261C
tif45	SPAC16E8.15	23	0.0367	7	0.2661	NaN	NaN	2	0.517	48.833	481	218	5.4889	0.3083	1	1	60	NaN
SPAC16E8.16	SPAC16E8.16	23	0.0145	4	0.2206	1	NaN	1	0.576	50.383	336	340	5.1591	0.6086	3	2	78	NaN	SUA7	YPR086W
SPAC16E8.17c	SPAC16E8.17c	23	0.0421	9	0.0937	NaN	-0.0668	1	0.578	49.351	132	331	4.0254	0.391	2	2	80	NaN	LSC1	YOR142W
SPAC16E8.18	SPAC16E8.18	1	NaN	5	0.0374	1	0.0822	1	0.539	46.996	290	107	4.0943	0.2965	NaN	NaN	NaN	NaN
SPAC1705.02	SPAC1705.02	17	0.1	5	1	NaN	-0.0029	1	0.441	45.114	365	63	5.8051	0.6874	1	1	0	NaN	YDL085C-A	YDL085C-A
ecm33	SPAC1705.03c	21	0.3198	6	0.1568	1	NaN	2	0.667	39.482	125	421	6.737	0.5574	NaN	NaN	1	NaN
gti1	SPAC1751.01c	23	0.1399	6	0.6083	NaN	-0.0498	2	0.564	49.431	54	720	5.0689	0.8089	1	1	6	NaN
rsm19	SPAC1751.02c	19	0.0678	5	0.2473	NaN	NaN	1	0.462	38.917	322	93	5.0876	0.3773	1	1	14	NaN	RSM19	YNR037C
SPAC1751.03	SPAC1751.03	3	NaN	7	0.1542	8	NaN	1	0.481	45.608	244	402	5.6168	0.2435	1	1	71	NaN
SPAC1751.04	SPAC1751.04	3	0.2409	3	0.2764	NaN	-0.0453	1	0.429	54.22	383	123	4.2195	0.4627	1	1	NaN	NaN
SPAC1782.01	SPAC1782.01	23	0.1045	7	0.1233	NaN	-0.1153	1	0.473	50.309	199	1679	3.434	0.4258	2	1	56	0	ECM29	YHL030W
SPAC1782.02c	SPAC1782.02c	23	0.1961	4	0.1615	NaN	0.0556	1	0.478	58.674	484	161	4.4427	0.5987	1	1	1	NaN
saf3	SPAC1782.03	3	0.1057	3	0.7099	NaN	NaN	1	0.445	48.79	436	355	2.8332	0.5825	1	1	70	NaN
cox24	SPAC1782.04	15	0.1175	3	0.4171	NaN	0.022	1	0.474	51.266	60	175	4.625	0.5098	2	2	1	NaN
SPAC1782.05	SPAC1782.05	22	0.059	5	0.1818	NaN	0.1525	1	0.49	46.793	205	352	4.3041	0.3782	1	1	26	30	RRD2	YPL152W
SPAC1782.06c	SPAC1782.06c	23	0.0275	6	0.1383	NaN	-0.0675	1	0.5	47.023	108	282	5.4293	0.3134	1	1	80	NaN	PHB1	YGR132C
qcr8	SPAC1782.07	21	0.0717	6	0.25	NaN	NaN	1	0.539	54.382	221	92	7.2991	0.3423	1	1	44	NaN	QCR8	YJL166W
rex3	SPAC1782.08c	23	0.1048	9	0.4519	NaN	-0.0162	1	0.462	52.228	367	540	3.6109	0.3941	1	1	28	NaN	REX3	YLR107W
clp1	SPAC1782.09c	23	0.0489	24	0.378	11	0.0685	1	0.5	49.535	238	537	2.9444	0.4463	1	1	65	NaN	CDC14	YFR028C
nhp2	SPAC1782.10c	23	0.0458	8	0.3247	NaN	NaN	1	0.478	45.003	638	154	5.5947	0.5381	1	1	79	NaN	NHP2	YDL208W
met14	SPAC1782.11	22	0.0376	7	0.0792	NaN	0.1505	1	0.547	39.813	368	202	5.366	0.4581	1	1	16	NaN	MET14	YKL001C
SPAC1782.12c	SPAC1782.12c	3	0.1008	4	0	NaN	NaN	1	0.621	50.908	199	118	4.5326	0.5452	1	1	42	NaN
SPAC1783.01	SPAC1783.01	3	0.0935	5	0.0789	NaN	-0.075	1	0.488	51.681	153	583	3.6889	0.5679	2	2	12	NaN
vps66	SPAC1783.02c	23	0.1247	6	0.1768	NaN	0.1128	1	0.442	49.293	167	328	4.0431	0.4033	1	1	9	NaN
fta2	SPAC1783.03	3	0.1973	7	0.3846	7	NaN	1	0.444	52.751	364	351	2.0794	0.4353	1	1	NaN	NaN
hst4	SPAC1783.04c	23	0.0729	17	0.294	NaN	NaN	1	0.519	50.778	50	415	4.4067	0.3606	1	1	11	NaN	HST4	YDR191W
hrp1	SPAC1783.05	23	0.0307	17	0.4428	1	-0.0948	2	0.474	49.14	749	1373	3.0445	0.4295	4	3	25	34
atg12	SPAC1783.06c	22	NaN	7	0.3636	NaN	NaN	1	0.518	57.772	87	132	2.8332	0.5749	1	1	55	NaN	ATG12	YBR217W
pap1	SPAC1783.07c	23	NaN	15	0.7337	4	-0.023	1	0.517	48.911	375	552	4.4998	0.4267	3	2	10	NaN	YAP1	YML007W
rpl1502	SPAC1783.08c	23	0.0267	5	0.2388	NaN	0.1415	2	0.675	37.746	406	201	6.7226	0.4095	1	1	52	NaN
SPAC1786.01c	SPAC1786.01c	23	0.0533	7	0.1714	NaN	0.0154	2	0.505	49.77	407	630	5.5568	0.731	2	2	15	NaN
SPAC1786.02	SPAC1786.02	20	0.0667	7	0.1025	NaN	0.1059	6	0.653	40.278	105	644	5.2311	0.6372	1	1	4	NaN
cut11	SPAC1786.03	23	0.1448	7	0.198	NaN	NaN	1	0.496	52.538	333	601	3.4657	0.3664	1	1	8	NaN
SPAC1786.04	SPAC1786.04	1	NaN	3	0.1171	NaN	0.0523	1	0.601	60.123	31	111	NaN	0.6497	NaN	NaN	NaN	NaN
bsu1	SPAC17A2.01	3	0.0701	12	0.1749	NaN	-0.0458	1	0.553	48.647	15	526	2.3979	0.82	1	1	3	NaN
SPAC17A2.02c	SPAC17A2.02c	23	0.0755	4	0.1069	NaN	-0.0962	1	0.571	47.377	233	290	5.2204	0.6835	1	1	40	NaN	YJR116W	YJR116W
vma6	SPAC17A2.03c	23	0.0155	8	0.0175	NaN	NaN	1	0.498	47.467	31	343	4.7274	0.3261	1	1	85	NaN	VMA6	YLR447C
SPAC17A2.04c	SPAC17A2.04c	23	0.0764	5	0.3771	NaN	NaN	1	0.47	53.474	596	358	3.7136	0.5236	2	2	76	NaN	CNS1	YBR155W
osm1	SPAC17A2.05	22	0.0579	9	0.0721	NaN	-0.0205	1	0.544	47.548	481	513	3.9512	0.7208	1	1	26	NaN
vps8	SPAC17A2.06c	23	0.1841	7	0.1557	NaN	0.1803	1	0.487	50.061	50	1272	3.4965	0.4035	1	1	39	NaN	VPS8	YAL002W
SPAC17A2.07c	SPAC17A2.07c	3	0.1699	3	0.4237	NaN	0.007	1	0.533	50.062	26	177	2.5649	0.5426	NaN	NaN	NaN	NaN
SPAC17A2.08c	SPAC17A2.08c	3	0.135	4	0.7	NaN	NaN	1	0.51	51.115	791	270	2.7081	0.6209	NaN	NaN	NaN	NaN
csx1	SPAC17A2.09c	23	0.0883	4	0.5142	2	0.1542	2	0.581	44.421	294	632	5.2364	0.6855	2	1	9	NaN
SPAC17A2.10c	SPAC17A2.10c	1	NaN	5	0.0043	NaN	-0.079	1	0.535	50.931	27	230	2.8904	0.7833	NaN	NaN	NaN	NaN
SPAC17A2.11	SPAC17A2.11	1	NaN	4	0.023	NaN	-0.1009	1	0.589	52.111	25	217	NaN	0.5274	NaN	NaN	NaN	NaN
SPAC17A2.12	SPAC17A2.12	23	0.1037	12	0.4259	NaN	-0.014	2	0.539	51.256	295	897	2.9957	0.4139	3	3	16	1
rad25	SPAC17A2.13c	23	0.0834	12	0.2519	7	0.0149	2	0.544	44.403	489	270	6.8416	0.4923	1	1	6	3
SPAC17A2.14	SPAC17A2.14	23	0.0853	6	0.4603	1	-0.0575	2	0.546	50.458	86	617	3.8286	0.4795	1	1	10	NaN	MNR2	YKL064W
SPAC17A2.15	SPAC17A2.15	1	NaN	NaN	0.058	NaN	NaN	1	0.492	47.245	0	69	NaN	0.4239	NaN	NaN	NaN	NaN
pex6	SPAC17A5.01	23	0.1217	6	0.1361	NaN	-0.0367	1	0.509	47.653	99	948	2.4849	0.3655	2	1	43	NaN	PEX6	YNL329C
dbr1	SPAC17A5.02c	23	0.0688	4	0.2699	NaN	0.1748	1	0.488	50.351	652	478	2.9444	0.5124	2	2	79	57	DBR1	YKL149C
rpl301	SPAC17A5.03	23	0.0409	5	0.25	NaN	NaN	2	0.774	34.505	340	388	7.5979	0.3981	1	1	82	NaN
mde10	SPAC17A5.04c	3	0.0972	9	0.0664	NaN	0.0874	1	0.474	53.478	101	512	2.8332	0.51	2	2	27	NaN
SPAC17A5.05c	SPAC17A5.05c	3	0.0915	4	0.081	NaN	-0.055	1	0.473	49.109	217	247	2.8904	0.6347	NaN	NaN	1	NaN
ptr8	SPAC17A5.06	23	0.0224	11	0.245	1	NaN	1	0.472	51.129	205	804	3.4965	0.2057	3	3	80	NaN	SSL2	YIL143C
ulp2	SPAC17A5.07c	23	0.0869	5	0.4064	NaN	0.2363	1	0.498	51.03	255	652	3.4657	0.4026	1	1	26	NaN	ULP2	YIL031W
SPAC17A5.08	SPAC17A5.08	23	0.0754	7	0.0333	NaN	0.0565	1	0.497	47.555	151	210	5.1985	0.2643	1	1	51	NaN
SPAC17A5.09c	SPAC17A5.09c	23	0.1565	6	0.6065	NaN	-0.0832	1	0.477	47.793	194	310	4.382	0.563	1	1	6	NaN
SPAC17A5.10	SPAC17A5.10	18	0.1206	3	0.6518	NaN	-0.0555	1	0.567	51.484	428	224	4.0775	0.6836	NaN	NaN	1	NaN	HUA1	YGR268C
rec12	SPAC17A5.11	23	0.1112	10	0.1072	1	-0.1463	1	0.481	51.79	23	345	1.6094	0.6032	1	1	71	7	SPO11	YHL022C
ucp7	SPAC17A5.12	23	0.1194	6	0.6385	NaN	NaN	1	0.459	52.706	54	697	2.9957	0.3033	2	2	12	NaN	SWA2	YDR320C
SPAC17A5.13	SPAC17A5.13	23	0.0294	9	0.2468	NaN	NaN	1	0.526	45.399	109	235	3.9512	0.5819	1	1	63	NaN	FOL2	YGR267C
exo2	SPAC17A5.14	22	0.0515	13	0.2613	NaN	-0.0985	1	0.467	50.024	284	1328	3.8918	0.2932	1	1	55	NaN	KEM1	YGL173C
SPAC17A5.15c	SPAC17A5.15c	23	0.0567	6	0.0936	NaN	NaN	1	0.551	43.751	352	716	5.0626	0.2441	2	2	39	NaN	GUS1	YGL245W
SPAC17A5.16	SPAC17A5.16	3	0.1136	4	0.2714	NaN	0.1869	1	0.485	49.81	313	925	3.6889	0.2652	1	1	49	36
rec25	SPAC17A5.18c	3	0.2447	5	0.3667	1	-0.089	1	0.409	58.384	70	150	1.0986	0.6031	NaN	NaN	NaN	NaN
nuc2	SPAC17C9.01c	23	NaN	10	0.0075	8	NaN	1	0.441	52.109	213	665	2.9444	0.3216	7	4	55	NaN	CDC27	YBL084C
lys7	SPAC17C9.02c	21	0.1532	5	0.0116	NaN	-0.0364	1	0.492	45.621	290	258	3.2189	0.5746	1	1	44	NaN
tif471	SPAC17C9.03	23	0.0562	8	0.8496	NaN	NaN	1	0.49	47.934	473	1403	4.8675	0.4639	3	3	55	NaN
pmc3	SPAC17C9.05c	3	0.2798	6	0.3297	5	-0.0483	1	0.446	52.067	78	273	3.5835	0.2803	1	1	NaN	5
sam50	SPAC17C9.06	21	NaN	6	0.0147	NaN	NaN	1	0.499	47.275	406	475	4.5643	0.4726	1	1	71	NaN	SAM50	YNL026W
alg8	SPAC17C9.07	23	NaN	5	0.006	NaN	0.0296	1	0.545	50.315	232	501	4.0254	0.3317	1	1	68	NaN	ALG8	YOR067C
pnu1	SPAC17C9.08	23	NaN	11	0.1584	NaN	NaN	1	0.454	49.25	617	322	4.0073	0.3978	1	1	64	NaN	NUC1	YJL208C
tim13	SPAC17C9.09c	23	NaN	7	0.6421	NaN	-0.1298	1	0.447	42.745	468	95	6.3044	0.435	1	1	55	7	TIM13	YGR181W
stm1	SPAC17C9.10	23	0.5069	3	0.0775	1	-0.0207	2	0.559	45.913	146	271	4.9416	0.5314	2	1	46	NaN
SPAC17C9.11c	SPAC17C9.11c	3	0.1423	4	0.7083	NaN	-0.0516	1	0.473	51.715	146	240	4.7449	0.5108	NaN	NaN	46	NaN
SPAC17C9.12	SPAC17C9.12	19	0.2632	5	0.558	NaN	-0.0772	2	0.508	48.516	371	319	5.7494	0.565	1	1	35	NaN
cut8	SPAC17C9.13c	23	0.0642	11	0.313	3	NaN	1	0.502	50.366	122	262	4.0943	0.4035	1	1	3	NaN	STS1	YIR011C
SPAC17C9.14	SPAC17C9.14	23	0.234	6	0.6767	NaN	-0.0315	1	0.428	50.642	566	232	3.8501	0.486	1	1	8	NaN	PEX19	YDL065C
SPAC17C9.15c	SPAC17C9.15c	3	0.2105	4	0.6064	NaN	0.3412	1	0.48	50.35	220	94	4.2627	0.5249	NaN	NaN	NaN	NaN
SPAC17C9.16c	SPAC17C9.16c	2	0.4459	6	0.1186	NaN	-0.0237	2	0.566	49.967	5	531	4.0073	0.7899	1	1	3	NaN
pex7	SPAC17D4.01	22	0.1486	6	0	NaN	0.0237	1	0.52	56.797	0	308	7.0876	0.7047	4	1	59	NaN	PEX7	YDR142C
cdc45	SPAC17D4.02	23	0.0505	7	0.2586	13	NaN	1	0.465	52.492	437	638	2.6391	0.4665	1	1	74	NaN	CDC45	YLR103C
cis4	SPAC17D4.03c	23	0.0981	9	0.2363	1	-0.101	1	0.505	52.951	140	732	2.9957	0.3294	1	1	29	NaN
SPAC17D4.04	SPAC17D4.04	23	0.0809	6	0.1361	NaN	0.0664	2	0.494	49.489	779	654	3.3673	0.5575	2	1	30	NaN
tco1	SPAC17G6.02c	21	0.1468	9	0.2562	NaN	-0.1459	1	0.615	50.477	111	324	4.6913	0.7141	1	1	9	NaN	RSB1	YOR049C
SPAC17G6.03	SPAC17G6.03	22	0.0946	6	0.0866	NaN	-0.0862	3	0.538	49.966	161	635	3.1355	0.6109	1	1	3	3
cpp1	SPAC17G6.04c	23	0.0868	7	0.034	4	NaN	1	0.477	52.714	60	382	4.2485	0.5739	2	2	74	NaN	RAM1	YDL090C
SPAC17G6.05c	SPAC17G6.05c	23	0.1063	6	0.3961	NaN	-0.0857	1	0.494	50.048	356	775	2.8904	0.6031	2	2	73	NaN	BRO1	YPL084W
rps2401	SPAC17G6.06	18	0.0809	4	0.3134	1	0.0284	2	0.64	42.686	595	134	7.0335	0.3246	1	1	10	NaN
SPAC17G6.07c	SPAC17G6.07c	21	0.1674	6	0.7117	NaN	NaN	1	0.486	57.608	674	222	4.6821	0.4741	1	1	20	NaN
pep7	SPAC17G6.08	23	NaN	7	0.5578	NaN	-0.0432	1	0.488	50.168	160	536	2.9957	0.4112	2	1	26	NaN	PEP7	YDR323C
sec62	SPAC17G6.09	23	NaN	7	0.3626	NaN	NaN	1	0.513	56.418	389	273	4.8903	0.5636	1	1	39	NaN	SEC62	YPL094C
ssr1	SPAC17G6.10	21	0.1137	9	0.556	8	NaN	1	0.486	51.183	116	527	4.1431	0.3959	2	2	23	NaN
SPAC17G6.11c	SPAC17G6.11c	21	0.0549	5	0.2233	NaN	NaN	2	0.511	43.982	403	636	3.9512	0.6207	1	1	1	NaN
cul1	SPAC17G6.12	23	0.0697	5	0.103	13	NaN	1	0.508	52.79	148	767	3.4657	0.3247	2	2	71	NaN	CDC53	YDL132W
SPAC17G6.13	SPAC17G6.13	3	0.1062	4	0.7829	NaN	-0.0578	1	0.544	50.608	79	433	6.3491	0.7263	NaN	NaN	NaN	NaN
uap56	SPAC17G6.14c	23	0.0188	3	0.106	3	NaN	1	0.56	42.071	311	434	5.7869	0.3436	2	2	83	NaN	SUB2	YDL084W
SPAC17G6.15c	SPAC17G6.15c	23	0.0572	10	0.0985	NaN	-0.0484	1	0.556	53.144	190	325	4.4543	0.4327	1	1	67	NaN	YOR271C	YOR271C
ysh1	SPAC17G6.16c	23	0.0458	7	0.2052	12	NaN	1	0.493	49.047	104	775	4.4659	0.3346	4	4	85	NaN	YSH1	YLR277C
pof8	SPAC17G6.17	3	0.1419	5	0.3333	1	-0.1066	1	0.449	50.552	92	402	3.091	0.2245	NaN	NaN	4	NaN
trl1	SPAC17G8.01c	23	0.0856	7	0.1906	NaN	NaN	1	0.469	47.48	597	787	2.7081	0.2991	3	3	7	NaN	TRL1	YJL087C
SPAC17G8.02	SPAC17G8.02	23	0.0637	5	0.0606	NaN	NaN	2	0.547	55.233	71	330	3.1355	0.5517	1	1	20	NaN
dpb3	SPAC17G8.03c	23	0.0805	11	0.6734	2	NaN	1	0.456	43.214	53	199	4.5218	0.3397	1	1	40	NaN	BUR6	YER159C
arc5	SPAC17G8.04c	23	0.0913	9	0.2632	NaN	NaN	1	0.591	54.698	388	152	5.8435	0.3898	1	1	59	NaN	ARC15	YIL062C
med20	SPAC17G8.05	20	0.1883	6	0.0444	2	0.4321	1	0.466	55.796	586	180	3.3322	0.4651	1	1	1	68
SPAC17G8.06c	SPAC17G8.06c	23	0.0272	8	0.0786	NaN	NaN	1	0.562	45.048	437	598	5.1475	0.5441	1	1	21	NaN	ILV3	YJR016C
yaf9	SPAC17G8.07	23	0.0515	9	0.424	NaN	0.0413	1	0.508	54.723	424	217	4.2341	0.2343	1	1	72	84	YAF9	YNL107W
SPAC17G8.08c	SPAC17G8.08c	23	0.1086	6	0.324	NaN	0.0294	2	0.566	54.824	396	287	4.4543	0.5026	2	1	71	NaN
shg1	SPAC17G8.09	12	0.1341	7	0.3672	7	0.0047	1	0.391	44.822	823	128	3.091	0.6897	1	1	NaN	3
dma1	SPAC17G8.10c	23	0.0515	8	0.3371	2	-0.1401	1	0.51	51.276	278	267	3.9703	0.4932	2	2	1	5
SPAC17G8.11c	SPAC17G8.11c	21	0.0691	5	0.2135	NaN	-0.0162	3	0.558	49.933	18	356	4.1271	0.5798	1	1	6	NaN
SPAC17G8.12	SPAC17G8.12	3	0.1447	4	0.6234	NaN	NaN	1	0.493	48.743	164	608	3.1781	0.4936	NaN	NaN	0	NaN
mst2	SPAC17G8.13c	23	0.0546	10	0.3735	NaN	0.8152	1	0.478	53.748	212	407	3.3673	0.5067	1	1	10	23	SAS3	YBL052C
pck1	SPAC17G8.14c	23	0.0903	13	0.3694	4	0.0396	2	0.475	47.522	127	988	4.2905	0.3998	6	4	13	NaN
cid16	SPAC17H9.01	3	NaN	3	0.1331	NaN	-0.0421	1	0.458	49.757	154	1202	2.8332	0.4682	2	2	6	NaN
SPAC17H9.02	SPAC17H9.02	23	NaN	9	0.2097	NaN	NaN	2	0.493	48.943	542	1030	2.9444	0.2218	4	4	2	NaN
rdl1	SPAC17H9.03c	11	NaN	6	0.1348	2	0.0624	1	0.458	46.38	115	230	3.1781	0.2125	NaN	NaN	NaN	4
SPAC17H9.04c	SPAC17H9.04c	23	0.0689	4	0.5149	NaN	-0.0865	1	0.48	48.222	338	604	4.0073	0.6589	3	2	11	NaN	NRP1	YDL167C
ebp2	SPAC17H9.05	23	0.0717	5	0.7297	3	NaN	1	0.459	45.313	778	333	4.5109	0.6583	1	1	77	NaN	EBP2	YKL172W
SPAC17H9.06c	SPAC17H9.06c	3	0.1556	3	0.6805	NaN	0.0205	1	0.444	49.299	601	601	2.1972	0.601	2	2	15	NaN
SPAC17H9.07	SPAC17H9.07	23	0.1244	6	0.375	NaN	NaN	1	0.439	61	591	120	5.112	0.4068	1	1	6	NaN
SPAC17H9.08	SPAC17H9.08	23	NaN	6	0.1472	NaN	0.057	1	0.512	46.658	154	326	3.3322	0.5243	3	1	62	NaN	LEU5	YHR002W
ras1	SPAC17H9.09c	23	NaN	16	0.2603	3	NaN	1	0.473	46.242	202	219	4.3438	0.2763	1	1	69	NaN
ddb1	SPAC17H9.10c	3	NaN	15	0.0662	12	0.3465	1	0.493	49.32	162	1072	3.1355	0.3983	2	2	77	64
SPAC17H9.11	SPAC17H9.11	20	0.0723	6	0.078	NaN	-0.1018	1	0.539	49.716	108	141	5.0173	0.446	1	1	54	NaN	YDR063W	YDR063W
SPAC17H9.12c	SPAC17H9.12c	23	0.084	8	0.1015	NaN	-0.0955	1	0.531	49.649	67	266	4.6728	0.4874	2	2	6	NaN
SPAC17H9.13c	SPAC17H9.13c	23	0.0294	6	0.1169	NaN	0.2291	1	0.536	47.593	339	402	3.912	0.3325	2	2	20	NaN
SPAC17H9.14c	SPAC17H9.14c	21	0.0935	6	0.0919	NaN	-0.1159	1	0.486	48.569	398	359	5.7462	0.3082	3	2	41	NaN
tom22	SPAC17H9.16	23	0.105	5	0.4722	NaN	NaN	1	0.668	40.559	539	144	5.2983	0.2891	1	1	16	NaN	TOM22	YNL131W
mdm10	SPAC17H9.17c	23	NaN	9	0.1865	NaN	NaN	1	0.513	45.066	311	370	2.7726	0.3549	1	1	7	NaN	MDM10	YAL010C
SPAC17H9.18c	SPAC17H9.18c	1	NaN	NaN	0.0286	NaN	NaN	1	0.411	39.305	5	105	2.5649	0.7119	NaN	NaN	NaN	NaN
cdt2	SPAC17H9.19c	3	NaN	13	0.1143	11	0.4113	1	0.536	48.758	49	490	3.2189	0.8625	4	1	25	NaN
psc3	SPAC17H9.20	23	0.1111	5	0.2734	2	NaN	1	0.492	47.686	114	962	2.4849	0.4129	1	1	53	NaN
ppk6	SPAC1805.01c	23	0.0722	9	0.3419	NaN	0.0193	1	0.489	51.044	57	775	3.6636	0.262	1	1	36	NaN
SPAC1805.02c	SPAC1805.02c	22	NaN	5	0.0827	NaN	-0.0303	1	0.507	49.724	718	254	4.8675	0.4823	1	1	72	NaN	YGR207C	YGR207C
trm13	SPAC1805.03c	21	0.1157	6	0.1351	NaN	-0.0651	1	0.461	51.394	703	407	2.4849	0.4335	2	2	61	8	YOL125W	YOL125W
nup132	SPAC1805.04	23	0.1188	10	0.1867	1	0.0652	2	0.512	50.077	298	1162	3.091	0.3069	2	2	27	NaN	NUP133	YKR082W
cki3	SPAC1805.05	23	0.0419	5	0.3599	NaN	NaN	3	0.517	52.594	234	439	4.7875	0.327	1	1	31	NaN
hem2	SPAC1805.06c	22	0.0478	6	0.0365	NaN	0.0265	1	0.519	44.508	276	329	4.9127	0.3493	1	1	68	NaN	HEM2	YGL040C
dad2	SPAC1805.07c	23	0.1352	10	0.3404	3	0.4583	1	0.563	52.434	57	94	3.2189	0.4335	1	1	4	126
dlc1	SPAC1805.08	21	0.098	10	0.045	2	NaN	1	0.518	51.526	311	111	5.9687	0.4758	1	1	47	NaN
fmt1	SPAC1805.09c	21	0.1304	6	0.0912	NaN	-0.0263	1	0.506	49.067	38	340	1.6094	0.741	2	2	43	NaN	FMT1	YBL013W
SPAC1805.10	SPAC1805.10	3	0.2073	4	0.2144	NaN	-0.0175	1	0.471	54.332	182	527	3.2189	0.1791	NaN	NaN	NaN	NaN
rps2602	SPAC1805.11c	23	0.06	4	0.437	NaN	-0.146	2	0.636	37.399	236	119	7.8571	0.4179	1	1	79	NaN
uep1	SPAC1805.12c	19	0.0181	7	0.125	1	-0.0678	2	0.672	40.027	326	128	7.1074	0.2185	2	2	81	NaN
rpl14	SPAC1805.13	20	0.1629	5	0.0373	NaN	NaN	1	0.751	34.49	240	134	7.1663	0.307	2	2	78	NaN
SPAC1805.14	SPAC1805.14	3	0.1466	4	0.3274	NaN	0.0547	1	0.501	50.045	75	452	3.3322	0.3248	NaN	NaN	NaN	NaN
pub2	SPAC1805.15c	23	0.0752	6	0.2846	1	-0.0302	3	0.499	50.917	161	671	3.2581	0.3992	2	2	9	NaN
SPAC1805.16c	SPAC1805.16c	22	0.0757	4	0.0698	NaN	-0.0078	1	0.546	45.234	70	315	4.2341	0.4908	1	1	59	NaN	PNP1	YLR209C
crm1	SPAC1805.17	23	0.0202	11	0.0473	4	NaN	1	0.521	47.894	179	1078	4.0775	0.4369	3	3	82	NaN	CRM1	YGR218W
sup45	SPAC1834.01	23	0.0208	5	0.1455	1	NaN	1	0.526	41.909	334	433	4.8363	0.3597	3	3	81	NaN	SUP45	YBR143C
aro1	SPAC1834.02	21	0.0438	11	0.0496	NaN	NaN	1	0.554	46.374	338	1573	4.4188	0.3425	6	6	12	NaN	ARO1	YDR127W
hhf1	SPAC1834.03c	23	0.0102	4	0.2913	6	-0.0287	3	0.675	31.557	159	103	7.82	0.7689	NaN	NaN	84	12
hht1	SPAC1834.04	23	0.0119	7	0.3235	7	-0.0903	3	0.747	38.872	202	136	7.4748	0.4398	NaN	NaN	86	6
alg9	SPAC1834.05	23	0.062	6	0.0763	NaN	0.0104	1	0.565	49.644	8	577	3.989	0.2462	1	1	69	NaN	ALG9	YNL219C
pmo25	SPAC1834.06c	23	0.0587	23	0.0912	3	NaN	1	0.481	54.214	95	329	4.7622	0.2652	1	1	73	NaN	HYM1	YKL189W
klp3	SPAC1834.07	23	0.0866	10	0.4458	1	-0.0847	3	0.48	51.989	3	554	2.9957	0.3974	1	1	77	2
mak1	SPAC1834.08	3	0.106	14	0.3014	1	0.0344	1	0.485	48.699	247	1639	3.091	0.3321	5	5	10	1	SLN1	YIL147C
mug51	SPAC1834.09	3	0.1504	3	0.219	NaN	0.2848	1	0.49	52.622	144	306	3.7612	0.6012	1	1	8	NaN
SPAC1834.10c	SPAC1834.10c	2	0.1209	3	0.1404	NaN	-0.1248	1	0.474	53.074	704	178	3.989	0.5836	NaN	NaN	5	NaN
sec18	SPAC1834.11c	23	0.0318	7	0.1856	1	NaN	1	0.532	48.527	427	792	4.7449	0.3873	4	3	83	NaN	SEC18	YBR080C
SPAC1851.02	SPAC1851.02	23	0.0646	5	0.043	NaN	0.0042	1	0.48	49.4	191	279	5.0626	0.2864	1	1	65	NaN	SLC1	YDL052C
ckb1	SPAC1851.03	23	0.0295	6	0.2121	NaN	0.4189	2	0.442	55.083	22	231	4.9972	0.2007	1	1	80	NaN	CKB2	YOR039W
SPAC1851.04c	SPAC1851.04c	23	0.111	7	0.1606	NaN	NaN	1	0.482	48.046	121	1052	3.3322	0.3115	1	1	53	NaN	RIC1	YLR039C
SPAC186.01	SPAC186.01	1	NaN	3	0.1902	NaN	-0.0888	1	0.605	52.26	17	326	1.7918	0.8081	1	1	NaN	NaN
SPAC186.02c	SPAC186.02c	1	NaN	6	0.0181	NaN	NaN	1	0.494	52.375	54	332	2.0794	0.925	2	2	1	NaN
SPAC186.03	SPAC186.03	4	0.0214	7	0.0917	NaN	-0.0769	4	0.556	48.39	66	360	NaN	0.856	1	1	3	NaN
SPAC186.04c	SPAC186.04c	NaN	NaN	2	NaN	NaN	NaN	NaN	0.472	55.204	6	NaN	2.0794	0.8623	NaN	NaN	NaN	NaN
SPAC186.05c	SPAC186.05c	23	1.3214	5	0.2786	NaN	-0.005	2	0.471	54.444	18	262	1.9459	0.8932	2	1	NaN	NaN
SPAC186.06	SPAC186.06	18	NaN	4	0.0054	NaN	-0.0268	2	0.504	44.216	21	184	NaN	0.8354	1	1	NaN	NaN
SPAC186.07c	SPAC186.07c	1	NaN	6	0.0211	NaN	NaN	1	0.467	55.031	26	332	NaN	0.4674	2	2	17	NaN
SPAC186.08c	SPAC186.08c	1	NaN	6	0.0727	NaN	-0.0473	1	0.503	49.94	20	330	NaN	0.6778	2	2	63	NaN
SPAC186.09	SPAC186.09	1	NaN	9	0.0857	NaN	-0.0227	1	0.521	51.334	38	572	NaN	0.5727	3	3	5	NaN
SPAC18B11.02c	SPAC18B11.02c	23	1.5983	7	0.0685	NaN	-0.0033	2	0.475	50.357	561	394	3.8712	0.4407	1	1	80	NaN
SPAC18B11.03c	SPAC18B11.03c	19	NaN	8	0.0318	NaN	-0.0391	1	0.483	52.66	21	440	2.8332	0.4296	1	1	2	NaN	SLI1	YGR212W
ncs1	SPAC18B11.04	23	0.0166	8	0.1526	NaN	-0.087	1	0.476	55.59	117	190	4.7875	0.5543	2	1	66	NaN	FRQ1	YDR373W
gpi18	SPAC18B11.05	22	0.1111	4	0.0516	NaN	NaN	1	0.513	49.367	128	426	4.1431	0.2486	1	1	65	NaN	GPI18	YBR004C
SPAC18B11.06	SPAC18B11.06	23	0.079	5	0.7982	NaN	NaN	1	0.45	43.9	440	327	3.5264	0.6854	1	1	58	NaN	LCP5	YER127W
rhp6	SPAC18B11.07c	23	0.0033	16	0.0662	4	NaN	1	0.56	49.523	337	151	6.0064	0.3479	1	1	83	NaN	RAD6	YGL058W
SPAC18B11.08c	SPAC18B11.08c	19	0.1039	6	0.4737	NaN	0.0086	1	0.449	53.262	296	95	5.1475	0.3686	1	1	1	NaN
SPAC18B11.09c	SPAC18B11.09c	21	0.094	5	0.0966	NaN	-0.0717	1	0.518	48.54	279	207	4.2195	0.7704	2	2	19	NaN	YJL218W	YJL218W
tup11	SPAC18B11.10	23	0.0599	10	0.2068	4	-0.0903	2	0.521	49.084	63	614	3.8918	0.3773	8	2	11	NaN
SPAC18B11.11	SPAC18B11.11	3	0.0718	6	0.1847	NaN	NaN	1	0.474	48.522	136	1294	2.3026	0.4289	2	2	1	NaN
SPAC18G6.01c	SPAC18G6.01c	21	NaN	5	0.1931	NaN	0.0135	1	0.509	55.646	32	259	3.4657	0.7567	1	1	4	NaN
chp1	SPAC18G6.02c	3	0.2488	17	0.4302	9	0.0804	1	0.448	53.801	188	960	1.9459	0.5125	1	1	1	33
ypt3	SPAC18G6.03	23	0.0244	12	0.2103	1	NaN	2	0.55	46.344	52	214	5.9558	0.3796	1	1	83	NaN
shm2	SPAC18G6.04c	22	0.0417	7	0.0551	NaN	0.4151	1	0.495	46.384	46	472	4.2341	0.4819	1	1	35	NaN
SPAC18G6.05c	SPAC18G6.05c	23	0.0712	7	0.0798	NaN	0.0674	1	0.519	49.732	448	2670	3.2581	0.3884	2	2	60	NaN	GCN1	YGL195W
SPAC18G6.06	SPAC18G6.06	23	0.0667	7	0.6787	NaN	NaN	1	0.434	55.733	756	249	3.912	0.501	1	1	78	NaN	UTP11	YKL099C
mra1	SPAC18G6.07c	22	0.0426	8	0.4206	NaN	NaN	1	0.535	46.412	169	359	4.2485	0.3192	1	1	77	NaN	EMG1	YLR186W
SPAC18G6.09c	SPAC18G6.09c	3	0.1554	5	0.6827	NaN	NaN	1	0.545	44.622	362	312	5.3033	0.7777	NaN	NaN	NaN	NaN
heh1	SPAC18G6.10	22	0.1333	4	0.4884	NaN	0.0791	2	0.49	51.565	354	688	3.4965	0.4454	2	2	6	NaN
rrn3	SPAC18G6.11c	23	0.058	5	0.2087	NaN	NaN	1	0.509	47.484	225	599	3.8067	0.6061	1	1	70	NaN	RRN3	YKL125W
SPAC18G6.12c	SPAC18G6.12c	3	0.1113	3	0.178	NaN	-0.1012	1	0.503	54.939	44	309	3.9703	0.5449	NaN	NaN	NaN	NaN
SPAC18G6.13	SPAC18G6.13	2	0.2645	4	0.0614	NaN	0.3108	1	0.552	42.75	135	114	3.6889	0.5675	NaN	NaN	NaN	NaN
rps7	SPAC18G6.14c	23	0.0529	6	0.2154	NaN	NaN	1	0.685	38.429	306	195	8.0278	0.4089	1	1	85	NaN
mal3	SPAC18G6.15	23	0.07	20	0.4448	9	0.0428	1	0.55	50.727	144	308	4.7362	0.506	2	2	79	56	BIM1	YER016W
SPAC1952.01	SPAC1952.01	23	0.1214	4	0.0711	NaN	NaN	1	0.518	48.311	30	408	3.4965	0.5385	1	1	57	NaN	GAB1	YLR459W
SPAC1952.02	SPAC1952.02	21	0.1082	3	0.7129	NaN	0.3296	1	0.401	38.936	635	202	4.2047	0.7657	NaN	NaN	19	40	YMR269W	YMR269W
SPAC1952.03	SPAC1952.03	23	0.1094	4	0.5247	NaN	0.0788	1	0.376	50.818	725	324	3.5553	0.5852	1	1	72	NaN	YHL013C	YHL013C
SPAC1952.04c	SPAC1952.04c	NaN	NaN	3	NaN	NaN	NaN	NaN	0.523	56.455	30	158	4.6913	0.4775	NaN	NaN	NaN	NaN
gcn5	SPAC1952.05	23	0.0758	8	0.3943	1	0.0676	1	0.498	51.457	43	454	3.1355	0.786	2	2	46	58	GCN5	YGR252W
SPAC1952.06c	SPAC1952.06c	3	0.0802	3	0.2181	NaN	-0.0232	1	0.468	49.635	535	564	2.9444	0.305	1	1	73	9
rad1	SPAC1952.07	23	0.1455	9	0.1703	6	-0.0567	1	0.493	57.953	750	323	2.8332	0.5512	1	1	60	19	RAD17	YOR368W
SPAC1952.08c	SPAC1952.08c	20	0.0559	5	0.1895	NaN	-0.0543	1	0.513	51.819	6	190	4.654	0.33	1	1	2	NaN
SPAC1952.09c	SPAC1952.09c	23	0.0345	6	0.0864	NaN	-0.0242	1	0.583	48.077	302	521	6.0283	0.4667	2	2	31	NaN	ACH1	YBL015W
SPAC1952.10c	SPAC1952.10c	3	0.3346	5	0.108	NaN	-0.0752	1	0.522	55.975	185	361	3.2189	0.3923	NaN	NaN	NaN	NaN
ure2	SPAC1952.11c	3	0.0266	5	0.0731	NaN	0.0053	1	0.54	50.589	58	835	3.5835	0.4295	4	4	28	NaN
csn71	SPAC1952.12c	3	0.1557	7	0.2049	NaN	0.0088	1	0.501	49.272	11	205	2.7081	0.3823	1	1	26	3
ned1	SPAC1952.13	23	0.0533	11	0.4527	3	NaN	1	0.528	51.197	573	656	4.7095	0.5372	2	2	73	NaN	SMP2	YMR165C
mrpl25	SPAC1952.14c	23	0.1952	5	0.3446	NaN	NaN	1	0.43	59.954	403	148	4.7875	0.2917	NaN	NaN	0	NaN	MRPL25	YGR076C
rec24	SPAC1952.15c	3	0.0661	5	0.1686	NaN	-0.0646	1	0.465	54.825	46	350	0	0.8449	1	1	NaN	NaN
rga9	SPAC1952.16	2	0.1104	3	0.2588	NaN	0.0305	1	0.487	48.572	104	684	2.5649	0.3345	2	2	1	NaN
SPAC1952.17c	SPAC1952.17c	2	NaN	5	0.3425	NaN	-0.0893	1	0.446	48.432	241	619	3.2581	0.4812	1	1	70	NaN
sec73	SPAC19A8.01c	23	0.1045	7	0.5952	NaN	NaN	3	0.502	52.413	167	1082	2.9444	0.5593	2	2	7	NaN
SPAC19A8.02	SPAC19A8.02	23	0.0989	4	0.3924	NaN	-0.0233	1	0.501	51.785	155	1213	3.6889	0.4306	1	1	6	NaN
SPAC19A8.03	SPAC19A8.03	22	0.0614	10	0.1914	NaN	0.0128	1	0.534	52.472	508	559	4.0604	0.2109	2	2	77	14	YMR1	YJR110W
erg5	SPAC19A8.04	23	0.0373	8	0.1201	NaN	-0.0669	1	0.556	44.58	348	541	6.1821	0.3597	1	1	68	16	ERG5	YMR015C
sst4	SPAC19A8.05c	23	0.0884	12	0.5984	NaN	0.0371	1	0.512	47.386	30	610	4.0254	0.4877	4	3	27	NaN	VPS27	YNR006W
SPAC19A8.06	SPAC19A8.06	23	0.0385	5	0.0428	NaN	NaN	1	0.561	48.676	62	397	3.8712	0.2815	1	1	7	NaN	YNL181W	YNL181W
SPAC19A8.07c	SPAC19A8.07c	23	0.0303	6	0.2872	NaN	NaN	1	0.522	47.638	433	289	3.989	0.6868	1	1	80	NaN	IMP4	YNL075W
upf2	SPAC19A8.08	22	0.088	4	0.3746	NaN	NaN	1	0.483	51.305	84	1049	3.1355	0.3521	4	2	63	NaN	NMD2	YHR077C
SPAC19A8.09	SPAC19A8.09	15	NaN	7	0.2469	NaN	NaN	1	0.636	36.658	82	81	4.6913	0.4168	1	1	47	NaN	YOS1	YER074W-A
rfp1	SPAC19A8.10	21	NaN	10	0.5276	3	-0.0654	2	0.461	46.495	51	254	4.1109	0.3963	NaN	NaN	2	NaN
SPAC19A8.11c	SPAC19A8.11c	21	0.1495	4	0.3211	NaN	0.2505	1	0.471	48.978	601	246	3.4012	0.2553	NaN	NaN	3	NaN
dcp2	SPAC19A8.12	23	0.0951	15	0.6721	2	NaN	1	0.463	46.745	198	741	3.5835	0.3114	2	2	43	NaN	DCP2	YNL118C
usp101	SPAC19A8.13	20	0.0802	7	0.6015	17	NaN	1	0.51	49.81	125	261	3.7612	0.2715	2	2	77	NaN	SNP1	YIL061C
SPAC19A8.14	SPAC19A8.14	23	NaN	5	0.278	NaN	-0.0539	1	0.454	57.149	581	205	4.4998	0.4269	1	1	74	NaN	PTH2	YBL057C
trp2	SPAC19A8.15	23	0.0264	6	0.066	NaN	NaN	1	0.52	41.322	361	697	5.0814	0.4043	2	2	23	NaN	TRP5	YGL026C
SPAC19B12.01	SPAC19B12.01	23	0.0639	6	0.0759	NaN	NaN	1	0.47	49.336	626	817	2.8904	0.6841	2	2	74	NaN	YNL313C	YNL313C
gas1	SPAC19B12.02c	23	0.1555	5	0.1882	NaN	NaN	2	0.595	37.213	235	542	5.7137	0.7445	2	2	10	NaN	GAS1	YMR307W
bgs3	SPAC19B12.03	23	0.0276	8	0.1539	NaN	NaN	4	0.537	45.744	376	1826	3.5553	0.5678	2	2	6	NaN
rps3001	SPAC19B12.04	18	0.0197	5	0.8197	NaN	0.086	2	0.669	37.624	290	61	7.0085	0.3382	NaN	NaN	27	NaN
fcp1	SPAC19B12.05c	23	0.0627	9	0.5104	14	NaN	1	0.45	49.669	581	723	3.7612	0.2577	2	2	70	NaN	FCP1	YMR277W
SPAC19B12.06c	SPAC19B12.06c	22	0.1474	5	0.1047	NaN	-0.0022	2	0.587	55.751	272	258	5.1475	0.3751	1	1	1	NaN
SPAC19B12.07c	SPAC19B12.07c	3	0.1393	4	0.232	NaN	-0.0062	1	0.467	51.263	159	319	3.4657	0.2525	1	1	36	NaN
atg4	SPAC19B12.08	23	0.0834	9	0.0625	NaN	0.1127	1	0.516	47.07	296	320	4.2195	0.8392	1	1	73	NaN	ATG4	YNL223W
srp14	SPAC19B12.09	18	NaN	6	0.3679	NaN	NaN	1	0.428	49.75	597	106	4.8363	0.472	1	1	9	NaN
sst2	SPAC19B12.10	3	NaN	6	0.5034	NaN	-0.0239	1	0.45	46.749	18	435	4.0431	0.615	1	1	50	NaN
SPAC19B12.11c	SPAC19B12.11c	22	0.0759	4	0.4435	NaN	0.0992	1	0.46	52.94	431	124	4.654	0.5885	1	1	69	22	BUD20	YLR074C
yip11	SPAC19B12.12c	3	0.135	4	0.417	1	-0.0735	2	0.454	54.409	61	235	0.6931	0.642	NaN	NaN	0	NaN
cox1102	SPAC19B12.13	23	0.1308	8	0.3559	NaN	NaN	2	0.475	49.505	2	753	4.3694	0.2213	2	2	13	NaN
pyp2	SPAC19D5.01	23	0.1209	9	0.391	2	0.0524	2	0.508	52.655	41	711	4.7958	0.9485	2	2	33	NaN
SPAC19D5.02c	SPAC19D5.02c	20	0.1865	5	0.3498	NaN	-0.0239	1	0.476	50.947	133	223	4.2485	0.2979	1	1	NaN	1
cid1	SPAC19D5.03	3	0.0818	7	0.1778	NaN	-0.1856	1	0.5	52.611	16	405	2.9444	0.2749	2	2	35	NaN
ptr1	SPAC19D5.04	23	0.0547	4	0.3623	NaN	NaN	1	0.506	48.457	384	3227	3.0445	0.2763	5	4	46	NaN	TOM1	YDR457W
SPAC19D5.05c	SPAC19D5.05c	22	0.0415	7	0.2131	NaN	NaN	1	0.474	51.524	509	183	4.2627	0.4548	2	2	80	NaN	IMP3	YHR148W
din1	SPAC19D5.06c	20	0.0916	5	0.179	NaN	0.0235	1	0.532	54.769	70	352	3.3322	0.5208	1	1	59	2	RAI1	YGL246C
uga1	SPAC19D5.07	23	0.0729	7	0.0886	NaN	-0.0331	1	0.665	39.439	97	474	2.3979	0.6352	1	1	58	NaN	UGA1	YGR019W
Tf2-8	SPAC19D5.09c	1	NaN	3	0.153	NaN	NaN	1	0.447	47.257	0	1333	0	0.4456	3	3	4	NaN
SPAC19D5.10c	SPAC19D5.10c	1	NaN	NaN	0.0345	NaN	NaN	1	0.571	35.511	0	87	0.6931	NaN	NaN	NaN	NaN	NaN
ctf8	SPAC19D5.11c	23	0.1507	7	0.3303	NaN	0.0104	1	0.475	50.924	0	109	2.9957	NaN	1	1	9	NaN
nup40	SPAC19E9.01c	21	0.0951	6	0.7035	1	-0.1021	1	0.534	46.431	134	371	4.9972	0.2778	1	1	18	23
fin1	SPAC19E9.02	23	0.1025	15	0.572	1	0.0347	1	0.508	54.542	355	722	3.6109	0.6279	1	1	38	42	KIN3	YAR018C
pas1	SPAC19E9.03	21	0.1521	9	0.5864	2	NaN	1	0.536	48.777	206	411	5.4723	0.6819	1	1	20	NaN	PCL5	YHR071W
cut20	SPAC19G12.01c	23	NaN	8	0.0709	22	NaN	1	0.47	51.852	288	719	2.3026	0.4189	2	2	33	NaN
pms1	SPAC19G12.02c	23	NaN	8	0.2078	NaN	-0.019	1	0.499	52.081	207	794	3.3322	0.3692	3	3	80	3	PMS1	YNL082W
cda1	SPAC19G12.03	23	0.0392	7	0.0156	2	-0.0572	1	0.54	45.085	287	320	4.3175	0.4728	1	1	10	NaN
SPAC19G12.04	SPAC19G12.04	22	NaN	6	0.0366	NaN	-0.0833	1	0.517	57.713	202	191	2.9957	0.2598	1	1	3	NaN	DAL3	YIR032C
SPAC19G12.05	SPAC19G12.05	21	0.0934	6	0.2062	NaN	NaN	1	0.541	42.979	308	291	4.1431	0.586	3	1	62	NaN	CTP1	YBR291C
hta2	SPAC19G12.06c	23	0.0149	6	0.3282	1	NaN	2	0.664	34.223	247	131	7.1944	0.722	1	1	73	NaN
rsd1	SPAC19G12.07c	3	0.0701	3	0.596	NaN	NaN	1	0.5	49.095	85	604	3.5264	0.6395	3	2	80	NaN
SPAC19G12.08	SPAC19G12.08	23	0.0799	10	0.1441	NaN	0.1211	1	0.694	37.986	350	347	5.6904	0.6318	1	1	59	76	SCS7	YMR272C
SPAC19G12.09	SPAC19G12.09	21	0.082	9	0.0282	NaN	0.007	1	0.617	42.456	446	284	6.8123	0.8133	1	1	5	NaN	YDL124W	YDL124W
cpy1	SPAC19G12.10c	23	0.0747	6	0.3743	1	NaN	1	0.661	40.058	548	1002	6.319	0.4781	1	1	7	NaN	PRC1	YMR297W
coq9	SPAC19G12.11	23	0.1198	5	0.26	NaN	NaN	1	0.543	52.99	34	250	5.204	0.1864	1	1	53	NaN	COQ9	YLR201C
dlp1	SPAC19G12.12	23	0.5159	10	0.1293	2	NaN	2	0.499	51.699	110	294	4.1109	0.362	NaN	NaN	NaN	NaN
poz1	SPAC19G12.13c	3	0.1925	9	0.1807	NaN	0.0208	1	0.458	59.824	390	249	3.2581	0.5289	NaN	NaN	NaN	NaN
its3	SPAC19G12.14	23	0.0563	8	0.5728	2	NaN	1	0.528	52.627	436	742	4.0604	0.4196	1	1	74	NaN	MSS4	YDR208W
tpp1	SPAC19G12.15c	23	0.0493	6	0.1151	2	0.1354	2	0.509	50.395	560	817	5.6131	0.6172	2	2	21	NaN	TPS2	YDR074W
adg2	SPAC19G12.16c	1	NaN	4	0.8642	NaN	0.0056	1	0.545	49.273	104	670	4.8903	0.8474	NaN	NaN	1	NaN
SPAC1A6.01c	SPAC1A6.01c	23	0.112	4	0.6593	NaN	0.0252	1	0.445	49.498	323	455	3.3673	0.291	1	1	29	NaN	YKR023W	YKR023W
SPAC1A6.02	SPAC1A6.02	22	0.0895	5	0.1385	NaN	NaN	1	0.485	46.009	804	361	3.8067	0.6597	NaN	NaN	67	NaN	JIP5	YPR169W
SPAC1A6.03c	SPAC1A6.03c	20	0.0757	7	0.1019	NaN	-0.0166	6	0.564	48.828	85	628	5.4467	0.3237	1	1	11	NaN
plb1	SPAC1A6.04c	20	0.1689	11	0.1077	NaN	0.0899	6	0.672	36.333	245	613	7.4067	0.5642	1	1	3	NaN
SPAC1A6.05c	SPAC1A6.05c	23	0.811	7	0.029	NaN	-0.111	2	0.456	48.49	107	483	3.8712	0.3707	2	2	19	NaN
meu31	SPAC1A6.06c	3	0.1144	4	0.1514	NaN	-0.0424	1	0.517	52.577	39	185	1.6094	0.7035	NaN	NaN	NaN	NaN
SPAC1A6.07	SPAC1A6.07	3	0.1462	3	0.9104	NaN	-0.0755	1	0.509	52.276	443	636	4.6151	0.4567	NaN	NaN	NaN	NaN
mug125	SPAC1A6.08c	2	0.1632	4	0.4246	NaN	-0.0314	1	0.447	50.908	43	285	0.6931	0.8144	NaN	NaN	NaN	NaN
lag1	SPAC1A6.09c	23	0.0808	7	0.2103	NaN	-0.0612	2	0.516	55.018	327	390	4.4067	0.2692	2	2	76	NaN
SPAC1A6.10	SPAC1A6.10	23	0.0408	3	0.1856	NaN	NaN	1	0.534	46.581	369	485	4.0073	0.3511	1	1	20	NaN
SPAC1A6.11	SPAC1A6.11	1	NaN	NaN	0.0755	NaN	NaN	1	0.393	51.266	46	106	0	0.8077	NaN	NaN	NaN	NaN
SPAC1B1.01	SPAC1B1.01	3	0.1005	7	0.569	4	NaN	1	0.586	55.628	197	478	4.1589	0.6182	NaN	NaN	NaN	NaN
SPAC1B1.02c	SPAC1B1.02c	23	0.0935	3	0.3482	NaN	-0.0116	3	0.488	52.96	30	537	3.8501	0.2914	1	1	18	NaN
kap95	SPAC1B1.03c	23	0.0191	10	0.0174	NaN	NaN	1	0.53	46.643	505	863	4.0775	0.2573	1	1	81	NaN	KAP95	YLR347C
SPAC1B1.04c	SPAC1B1.04c	22	0.0945	8	0.3444	NaN	-0.0251	2	0.514	52.07	119	604	3.8067	0.3168	NaN	NaN	38	NaN
ugo1	SPAC1B2.02c	23	0.0715	8	0.342	NaN	NaN	1	0.502	52.303	109	421	4.2485	0.1685	NaN	NaN	8	NaN	UGO1	YDR470C
SPAC1B2.03c	SPAC1B2.03c	23	0.0675	6	0.1826	NaN	NaN	2	0.627	46.042	206	334	5.2257	0.7614	1	1	72	NaN	SUR4	YLR372W
cox6	SPAC1B2.04	20	NaN	6	0.2857	NaN	0.0755	1	0.554	52.51	142	140	6.5236	0.2873	1	1	57	NaN	COX6	YHR051W
mcm5	SPAC1B2.05	23	0.019	12	0.1875	7	NaN	1	0.545	49.395	216	720	3.1355	0.3103	1	1	82	NaN	CDC46	YLR274W
SPAC1B3.01c	SPAC1B3.01c	23	0.1038	5	0.0457	NaN	0.2644	3	0.577	47.796	311	219	4.6151	0.4203	NaN	NaN	70	NaN	FUR1	YHR128W
SPAC1B3.02c	SPAC1B3.02c	23	0.0623	5	0.4766	NaN	-0.1259	1	0.364	50.154	374	107	5.0999	0.5879	1	1	66	4	ELF1	YKL160W
wis2	SPAC1B3.03c	22	NaN	8	0.1236	NaN	0.0384	1	0.529	47.148	267	356	6.7274	0.8127	3	3	61	15	CPR6	YLR216C
SPAC1B3.04c	SPAC1B3.04c	23	NaN	4	0.0867	NaN	0.2139	1	0.553	52.547	190	646	2.0794	0.6289	4	4	78	NaN	GUF1	YLR289W
not3	SPAC1B3.05	23	0.0644	8	0.619	NaN	0.2912	1	0.477	52.207	486	630	3.912	0.3437	2	2	60	47	NOT3	YIL038C
SPAC1B3.06c	SPAC1B3.06c	3	0.1473	4	0.0324	NaN	-0.0258	1	0.492	48.977	63	278	4.1109	0.6862	1	1	14	NaN
vps28	SPAC1B3.07c	23	0.1173	4	0.2944	NaN	0.0215	1	0.529	45.098	416	248	3.434	0.4616	1	1	73	NaN	VPS28	YPL065W
SPAC1B3.08	SPAC1B3.08	23	0.0675	4	0.0969	NaN	-0.0323	1	0.481	50.142	536	423	5.0499	0.3963	1	1	64	NaN	CSN12	YJR084W
SPAC1B3.09c	SPAC1B3.09c	23	0.1547	7	0.3163	NaN	NaN	2	0.475	53.984	474	528	4.3944	0.156	1	1	NaN	NaN
SPAC1B3.10c	SPAC1B3.10c	3	0.1309	3	0.0196	NaN	-0.0843	1	0.472	49.096	261	664	2.7081	0.6266	6	1	52	NaN	HRD3	YLR207W
ypt4	SPAC1B3.11c	3	0.0538	8	0.2521	NaN	-0.0566	1	0.555	53.294	135	234	2.8904	0.438	1	1	48	NaN
rpb10	SPAC1B3.12c	21	0.0151	12	0.2113	7	NaN	1	0.566	57.429	320	71	6.0307	0.2186	1	1	70	NaN	RPB10	YOR210W
SPAC1B3.13	SPAC1B3.13	23	0.0973	5	0.0988	NaN	NaN	1	0.536	46.627	419	800	3.7377	0.474	1	1	52	NaN	NAN1	YPL126W
vma3	SPAC1B3.14	22	0.0156	8	0.0745	NaN	NaN	1	0.694	40.115	295	161	6.1291	0.1583	2	1	77	NaN	CUP5	YEL027W
SPAC1B3.15c	SPAC1B3.15c	22	NaN	4	0.258	NaN	-0.0852	1	0.583	49.952	267	628	1.9459	0.7048	1	1	1	NaN
vht1	SPAC1B3.16c	3	0.0534	8	0.2165	NaN	0.0631	1	0.599	51.648	328	568	4.9558	0.927	1	1	3	NaN
clr2	SPAC1B3.17	3	0.1015	11	0.2868	NaN	0.4204	1	0.482	50.495	120	537	2.0794	0.3993	1	1	2	NaN
mrps18	SPAC1B3.18c	22	0.0807	6	0.2691	NaN	NaN	1	0.527	57.473	188	223	4.625	0.3567	1	1	13	NaN	MRPS18	YNL306W
SPAC1B3.20	SPAC1B3.20	2	0.219	4	0.6154	NaN	NaN	1	0.448	45.555	14	78	5.649	0.6391	NaN	NaN	NaN	NaN
sck1	SPAC1B9.02c	23	0.1146	6	0.4368	1	0.2322	2	0.486	49.849	556	696	4.7095	0.4216	2	2	11	NaN	SCH9	YHR205W
SPAC1B9.03c	SPAC1B9.03c	23	0.0443	3	0.473	NaN	NaN	1	0.47	49.435	815	389	3.9703	0.58	1	1	78	NaN
SPAC1D4.01	SPAC1D4.01	3	0.1594	4	0.5719	NaN	-0.0158	1	0.425	48.586	710	285	3.2189	0.5656	1	1	NaN	NaN
SPAC1D4.02c	SPAC1D4.02c	23	0.0951	10	0.4638	NaN	-0.0183	1	0.51	46.089	96	345	4.9053	0.4269	1	1	63	NaN	GRH1	YDR517W
aut12	SPAC1D4.03c	23	0.1614	8	0.2398	NaN	0.0678	1	0.494	53.688	279	513	3.3322	0.4469	1	1	75	19	MON1	YGL124C
cct2	SPAC1D4.04	23	0.022	10	0.0569	NaN	NaN	1	0.505	47.86	200	527	5.124	0.2372	1	1	85	NaN	CCT2	YIL142W
SPAC1D4.05c	SPAC1D4.05c	22	0.1114	6	0.0052	NaN	0.1204	2	0.524	49.858	145	387	4.3175	0.3998	1	1	8	NaN
csk1	SPAC1D4.06c	23	NaN	9	0.0588	1	0.9022	2	0.517	49.99	218	306	3.4965	0.4795	1	1	4	NaN
SPAC1D4.07c	SPAC1D4.07c	1	NaN	NaN	0.1507	NaN	NaN	1	0.399	41.619	17	146	NaN	0.4085	NaN	NaN	NaN	NaN
pis1	SPAC1D4.08	23	0.0444	7	0.1793	NaN	NaN	1	0.55	53.077	148	251	5.2983	0.4301	1	1	82	NaN	PIS1	YPR113W
rtf2	SPAC1D4.09c	3	0.1007	3	0.4458	NaN	0.1549	1	0.433	56.242	253	240	4.1744	0.4411	1	1	77	NaN
trz2	SPAC1D4.10	21	0.0864	5	0.157	NaN	NaN	2	0.481	49.108	91	809	3.8918	0.3821	2	2	77	NaN	TRZ1	YKR079C
lkh1	SPAC1D4.11c	23	0.0771	12	0.5275	NaN	NaN	1	0.541	51.975	221	690	3.3322	0.6775	1	1	35	NaN
rad15	SPAC1D4.12	23	0.024	12	0.101	NaN	NaN	1	0.488	49.599	88	772	3.4657	0.3468	3	3	79	NaN	RAD3	YER171W
byr1	SPAC1D4.13	3	0.07	11	0.1794	3	NaN	1	0.54	52.673	118	340	4.7362	0.561	1	1	67	NaN
tho2	SPAC1D4.14	21	0.102	5	0.3943	NaN	NaN	1	0.477	48.584	307	1628	3.0445	0.4038	2	2	73	NaN	RLR1	YNL139C
p23fy	SPAC1F12.02c	23	0.0691	5	0.1607	NaN	0.0202	1	0.787	30.675	265	168	7.4742	0.4767	1	1	79	NaN	TMA19	YKL056C
SPAC1F12.03c	SPAC1F12.03c	1	NaN	NaN	0.027	NaN	NaN	1	0.511	15.645	6	37	2.8904	0.706	1	1	NaN	NaN
SPAC1F12.04c	SPAC1F12.04c	3	0.1291	3	0.1047	NaN	-0.0301	1	0.489	49.74	201	191	3.7842	0.5306	NaN	NaN	6	NaN
SPAC1F12.05	SPAC1F12.05	22	0.1422	5	0.1936	NaN	NaN	2	0.568	53.509	184	377	3.5553	0.5729	1	1	2	NaN
SPAC1F12.06c	SPAC1F12.06c	3	0.1145	4	0.1429	NaN	NaN	1	0.444	55.783	310	252	2.6391	0.5843	1	1	44	NaN
SPAC1F12.07	SPAC1F12.07	23	NaN	5	0.0206	NaN	0.6555	1	0.504	51.024	301	389	5.2417	0.4978	1	1	70	NaN	SER1	YOR184W
SPAC1F12.08	SPAC1F12.08	23	0.1408	5	0.193	NaN	NaN	1	0.483	51.756	725	316	3.1781	0.7364	1	1	9	NaN	YGR277C	YGR277C
gpi17	SPAC1F12.09	23	0.3313	4	0.1498	NaN	NaN	1	0.48	52.785	129	554	3.5264	0.4103	1	1	54	NaN	GPI17	YDR434W
SPAC1F12.10c	SPAC1F12.10c	21	0.1085	5	0.517	NaN	NaN	2	0.468	52.706	78	147	5.1417	0.7239	1	1	13	NaN
rrp6	SPAC1F3.01	23	0.0825	7	0.4466	NaN	NaN	1	0.468	49.925	726	777	3.5264	0.7032	3	3	68	NaN	RRP6	YOR001W
mkh1	SPAC1F3.02c	21	0.0981	18	0.6496	4	NaN	1	0.482	50.534	334	1116	3.4657	0.4001	1	1	27	NaN	BCK1	YJL095W
SPAC1F3.03	SPAC1F3.03	23	0.0983	12	0.2689	NaN	-0.0284	1	0.51	52.63	583	1004	3.2189	0.3884	1	1	15	NaN
SPAC1F3.04c	SPAC1F3.04c	23	0.0474	4	0.4097	NaN	NaN	1	0.515	47.791	495	288	4.2767	0.368	2	2	76	NaN	YOR006C	YOR006C
SPAC1F3.05	SPAC1F3.05	23	0.0857	7	0.5353	NaN	0.0664	2	0.537	55.362	460	510	3.8286	0.5572	2	2	32	NaN
spo15	SPAC1F3.06c	3	0.1449	5	0.9847	1	0.0051	1	0.447	52.189	699	1957	3.3673	0.4208	NaN	NaN	21	NaN
rsc58	SPAC1F3.07c	21	0.2161	8	0.268	4	NaN	1	0.539	53.5	184	403	3.6109	0.3053	NaN	NaN	NaN	NaN
SPAC1F3.08c	SPAC1F3.08c	1	NaN	NaN	0.0185	NaN	NaN	1	0.484	56.107	9	108	NaN	0.4691	NaN	NaN	NaN	NaN
mug161	SPAC1F3.09	23	0.0566	3	0.2264	NaN	0.3538	1	0.499	48.422	164	561	5.1358	0.6125	2	2	68	1	YGR093W	YGR093W
2012-10-01	SPAC1F3.10c	22	0.1036	7	0.0656	NaN	-0.1204	1	0.472	50.086	192	762	3.0445	0.2334	1	1	83	NaN	2012-10-01	YKL134C
SPAC1F5.02	SPAC1F5.02	23	0.073	6	0.1098	NaN	NaN	1	0.501	41.098	297	492	5.7462	0.2465	3	2	85	NaN
SPAC1F5.03c	SPAC1F5.03c	23	0.024	5	0.0131	NaN	-0.068	2	0.518	43.994	355	382	4.6052	0.3608	1	1	16	NaN	YHR009C	YHR009C
cdc12	SPAC1F5.04c	23	0.0708	12	0.6241	4	NaN	3	0.49	49.17	244	1841	2.7081	0.3855	3	3	30	NaN	BNI1	YNL271C
SPAC1F5.05c	SPAC1F5.05c	3	0.3015	6	0.6821	NaN	0.1321	1	0.546	51.639	80	151	5.1299	0.3979	NaN	NaN	NaN	NaN
SPAC1F5.06	SPAC1F5.06	23	0.0963	4	0.2005	NaN	NaN	1	0.493	48.914	208	848	4.3694	0.264	1	1	51	NaN	LHS1	YKL073W
hem14	SPAC1F5.07c	22	0.0883	5	0.0061	NaN	-0.0656	1	0.478	46.369	195	490	3.8712	0.4613	1	1	61	NaN	HEM14	YER014W
yam8	SPAC1F5.08c	23	0.0713	8	0.0802	NaN	0.049	1	0.497	56.281	471	486	3.8067	0.4564	1	1	8	NaN	MID1	YNL291C
shk2	SPAC1F5.09c	22	0.0672	6	0.4295	4	-0.0323	3	0.469	48.256	11	589	2.4849	0.6995	3	3	17	14	CLA4	YNL298W
SPAC1F5.10	SPAC1F5.10	23	0.014	7	0.0558	NaN	0.0298	1	0.533	49.22	775	394	3.9318	0.4789	2	2	75	NaN	FAL1	YDR021W
tra2	SPAC1F5.11c	23	0.2332	7	0.1494	1	NaN	2	0.5	49.524	392	3655	2.0794	0.5127	3	3	23	NaN
spt6	SPAC1F7.01c	23	0.0453	12	0.2352	NaN	0.4455	1	0.506	48.293	333	1365	3.9512	0.2802	3	3	76	NaN	SPT6	YGR116W
has1	SPAC1F7.02c	23	0.0332	6	0.2422	NaN	NaN	1	0.499	45.467	248	578	4.1744	0.486	3	3	81	NaN	HAS1	YMR290C
pkd2	SPAC1F7.03	23	0.1338	15	0.1944	4	NaN	2	0.581	49.555	350	710	4.6052	0.3367	1	1	5	NaN
rho1	SPAC1F7.04	23	0.0137	17	0.1535	9	NaN	2	0.581	45.103	187	202	6.608	0.4635	1	1	55	NaN
cdc22	SPAC1F7.05	21	0.0267	12	0.0543	1	NaN	1	0.622	43.672	176	811	4.6052	0.7423	3	3	81	NaN
SPAC1F7.06	SPAC1F7.06	18	0.1273	4	0.0797	NaN	-0.0159	5	0.502	53.762	89	251	3.3673	0.7105	1	1	NaN	NaN
fip1	SPAC1F7.07c	22	0.1034	9	0.272	NaN	NaN	1	0.607	43.519	20	397	5.1059	0.8014	1	1	10	NaN	FTR1	YER145C
fio1	SPAC1F7.08	23	0.0553	9	0.1029	NaN	-0.0518	1	0.627	50.4	23	622	4.5433	0.8264	3	3	44	NaN
SPAC1F7.09c	SPAC1F7.09c	22	0.0566	6	0.0468	NaN	-0.0529	1	0.57	49.654	267	342	3.6889	0.4226	2	1	40	NaN	DAL2	YIR029W
SPAC1F7.10	SPAC1F7.10	21	0.143	4	0.0294	NaN	0.0211	2	0.592	55.638	65	238	3.3322	0.509	1	1	3	NaN
SPAC1F7.11c	SPAC1F7.11c	3	0.0889	7	0.4578	NaN	-0.048	1	0.508	52.46	452	782	2.8904	0.3659	1	1	5	NaN
yak3	SPAC1F7.12	3	0.0646	4	0.0265	NaN	0.0854	1	0.653	40.045	500	340	5.2523	0.7092	1	1	17	NaN
rpl801	SPAC1F7.13c	19	0.0525	5	0.1897	NaN	NaN	3	0.764	33.556	145	253	7.3447	0.2094	2	2	82	NaN
ght3	SPAC1F8.01	13	0.0449	5	0.1604	NaN	-0.0528	10	0.575	48.82	33	555	4.8828	0.872	1	1	2	NaN
SPAC1F8.02c	SPAC1F8.02c	1	NaN	5	0.0929	NaN	NaN	1	0.514	42.921	18	226	NaN	0.7532	NaN	NaN	NaN	NaN
str3	SPAC1F8.03c	14	1.0226	8	0.2016	NaN	0.2125	3	0.529	46.653	11	630	3.0445	0.8537	1	1	4	NaN
SPAC1F8.04c	SPAC1F8.04c	1	NaN	6	0.0173	NaN	0	1	0.507	49.446	30	463	2.3026	0.933	1	1	18	NaN
isp3	SPAC1F8.05	1	NaN	4	0.4286	NaN	NaN	1	0.494	54.157	33	182	3.5264	0.887	NaN	NaN	NaN	NaN
fta5	SPAC1F8.06	1	NaN	6	0.2909	3	0.026	1	0.576	49.139	23	385	2.4849	0.5245	1	1	NaN	NaN
SPAC1F8.07c	SPAC1F8.07c	2	0.519	8	0.0673	3	NaN	1	0.804	34.32	141	568	7.0901	0.4476	3	3	1	NaN
SPAC1F8.08	SPAC1F8.08	1	NaN	3	0.075	NaN	-0.076	1	0.518	55.474	184	120	2.7726	0.7318	NaN	NaN	NaN	NaN
caf16	SPAC20G4.01	22	0.0545	9	0.0893	NaN	-0.0605	1	0.519	45.565	231	280	3.6376	0.3344	1	1	41	0	CAF16	YFL028C
fus1	SPAC20G4.02c	23	0.173	11	0.4752	NaN	-0.0119	3	0.426	49.815	196	1372	2.7726	0.8595	2	2	41	NaN
hri1	SPAC20G4.03c	3	0.1345	8	0.4091	2	-0.0637	1	0.491	53.501	267	704	4.1271	0.8021	2	1	22	1
hus1	SPAC20G4.04c	23	0.0413	10	0.101	5	-0.028	1	0.556	53.716	685	287	2.6391	0.6363	1	1	62	23
SPAC20G4.05c	SPAC20G4.05c	22	0.0612	5	0.0299	NaN	NaN	1	0.452	45.955	98	568	3.8286	0.6216	1	1	48	NaN	FMP40	YPL222W
adf1	SPAC20G4.06c	19	0.0451	6	0.0219	1	NaN	1	0.632	36.938	187	137	7.044	0.2825	1	1	79	NaN	COF1	YLL050C
sts1	SPAC20G4.07c	23	0.0478	7	0.0265	NaN	0.301	1	0.545	47.094	104	453	4.2767	0.3701	1	1	14	NaN	ERG4	YGL012W
SPAC20G4.08	SPAC20G4.08	3	0.0857	3	0.5074	NaN	-0.0831	1	0.502	49.066	269	1076	3.6109	0.3475	NaN	NaN	2	NaN
SPAC20G4.09	SPAC20G4.09	1	NaN	3	0.25	NaN	NaN	1	0.361	26.5	0	24	3.1781	NaN	NaN	NaN	NaN	NaN
cdc17	SPAC20G8.01	23	0.0484	14	0.3151	2	NaN	2	0.498	52.974	515	768	3.434	0.3165	3	3	81	NaN	CDC9	YDL164C
SPAC20G8.02	SPAC20G8.02	22	0.0947	4	0.4016	NaN	-0.0796	1	0.504	53.14	267	757	3.4657	0.3597	1	1	49	NaN	YOR022C	YOR022C
itr2	SPAC20G8.03	13	0.0708	6	0.2011	NaN	NaN	10	0.593	48.115	486	557	5.4467	0.541	1	1	60	NaN
SPAC20G8.04c	SPAC20G8.04c	22	0.0369	6	0.1329	NaN	-0.0392	1	0.547	47.087	167	632	5.118	0.5532	2	2	73	NaN	YOR356W	YOR356W
cdc15	SPAC20G8.05c	22	0.0681	10	0.7228	5	NaN	2	0.527	48.347	161	927	3.0445	0.5871	2	2	28	NaN
not1	SPAC20G8.06	23	0.041	9	0.2295	NaN	NaN	1	0.507	49.893	210	2100	3.2189	0.2497	2	2	79	NaN	CDC39	YCR093W
erg2	SPAC20G8.07c	23	0.0324	4	0.0137	NaN	-0.158	1	0.57	43.187	160	219	4.8978	0.4648	1	1	35	NaN	ERG2	YMR202W
fft1	SPAC20G8.08c	23	0.2661	7	0.4544	NaN	0.0038	3	0.468	51.292	821	944	2.1972	0.4339	2	2	14	NaN
nat10	SPAC20G8.09c	23	NaN	5	0.1897	NaN	0.0576	1	0.479	48.236	292	1033	3.8918	0.4643	4	4	82	NaN	KRE33	YNL132W
SPAC20G8.10c	SPAC20G8.10c	23	NaN	10	0.4418	NaN	NaN	1	0.44	49.052	225	464	2.8904	0.4553	1	1	68	NaN	VPS30	YPL120W
SPAC20H4.01	SPAC20H4.01	23	0.1209	7	0.3213	NaN	NaN	1	0.475	48.584	662	666	3.5553	0.5285	1	1	54	NaN	UTP5	YDR398W
dsc3	SPAC20H4.02	23	0.137	4	0.404	NaN	0.0716	1	0.523	50.855	286	250	4.5951	0.2986	2	2	4	NaN	YOR223W	YOR223W
tfs1	SPAC20H4.03c	23	0.045	11	0.2833	NaN	0.1087	1	0.454	50.413	473	293	4.2047	0.3193	3	3	79	17	DST1	YGL043W
mfh2	SPAC20H4.04	23	0.1114	7	0.3397	NaN	0.0154	2	0.473	50.914	328	783	2.8904	0.4169	2	2	22	4
SPAC20H4.05c	SPAC20H4.05c	23	0.0805	4	0.1041	NaN	-0.0176	2	0.482	45.23	863	221	3.5835	0.5959	1	1	55	NaN	YJR024C	YJR024C
SPAC20H4.06c	SPAC20H4.06c	3	0.1362	4	0.7004	NaN	0.1127	1	0.479	48.588	515	534	3.4657	0.3765	1	1	49	NaN
rhp57	SPAC20H4.07	23	0.0717	11	0.1243	3	-0.0313	1	0.495	49.661	214	354	3.4965	0.2663	1	1	45	66	RAD57	YDR004W
SPAC20H4.08	SPAC20H4.08	22	NaN	5	0.2222	NaN	0.0251	2	0.42	56.885	678	270	4.625	0.6907	NaN	NaN	NaN	4
SPAC20H4.09	SPAC20H4.09	3	NaN	6	0.0742	NaN	-0.0272	1	0.481	50.688	452	647	2.9444	0.3178	3	3	1	NaN
ufd2	SPAC20H4.10	23	NaN	7	0.2465	NaN	0.0344	1	0.478	48.612	380	1010	3.9512	0.272	2	2	78	31	UFD2	YDL190C
rho5	SPAC20H4.11c	23	0.028	11	0.155	2	-0.0081	2	0.515	49.773	44	200	2.8332	0.902	1	1	8	NaN
SPAC212.01c	SPAC212.01c	1	NaN	4	0.175	NaN	0.0166	1	0.506	47.596	0	280	2.4849	0.5506	NaN	NaN	NaN	NaN
SPAC212.02	SPAC212.02	1	NaN	4	0.0294	NaN	-0.0497	1	0.562	55.998	21	136	NaN	0.7919	NaN	NaN	NaN	NaN
SPAC212.03	SPAC212.03	1	NaN	4	0.0698	NaN	0.2749	1	0.444	51.556	52	129	NaN	0.6432	NaN	NaN	NaN	NaN
SPAC212.04c	SPAC212.04c	1	NaN	6	0.1632	NaN	-0.0248	1	0.478	43.677	2	288	2.7081	0.712	1	1	NaN	NaN
SPAC212.05c	SPAC212.05c	NaN	NaN	NaN	NaN	NaN	NaN	NaN	0.504	44.888	1	NaN	NaN	0.5508	NaN	NaN	NaN	NaN
SPAC212.06c	SPAC212.06c	NaN	NaN	NaN	NaN	NaN	NaN	NaN	0.471	48.025	38	NaN	0	0.6682	NaN	NaN	NaN	NaN
SPAC212.07c	SPAC212.07c	NaN	NaN	NaN	NaN	NaN	NaN	NaN	0.476	57.217	8	NaN	NaN	0.4515	NaN	NaN	NaN	NaN
SPAC212.08c	SPAC212.08c	1	NaN	4	0.0108	NaN	0.1699	1	0.516	51.485	30	278	NaN	0.6822	NaN	NaN	NaN	NaN
SPAC212.09c	SPAC212.09c	NaN	NaN	NaN	NaN	NaN	NaN	NaN	0.585	51.181	71	NaN	0	0.8273	NaN	NaN	NaN	NaN
SPAC212.10	SPAC212.10	NaN	NaN	NaN	NaN	NaN	NaN	NaN	0.547	44.033	181	NaN	NaN	0.6593	NaN	NaN	NaN	NaN
tlh1	SPAC212.11	3	NaN	7	0.1966	NaN	NaN	2	0.521	51.366	0	1887	NaN	0.5166	3	3	3	NaN
SPAC212.12	SPAC212.12	NaN	NaN	NaN	NaN	NaN	NaN	NaN	0.558	41.434	0	NaN	2.5649	NaN	NaN	NaN	NaN	NaN
pcr1	SPAC21E11.03c	3	0.0411	21	0.7076	2	0.4038	1	0.513	47.065	333	171	5.4806	0.7072	1	1	1	NaN
ppr1	SPAC21E11.04	3	0.1193	4	0.0574	2	-0.0305	1	0.529	52.262	140	209	4.2905	0.8127	1	1	7	NaN	SPT10	YJL127C
cyp8	SPAC21E11.05c	3	0.0493	4	0.3566	NaN	0.099	1	0.49	53.143	784	516	3.1355	0.673	1	1	73	NaN
tif224	SPAC21E11.06	23	0.0638	5	0.2612	NaN	NaN	1	0.482	52.984	203	467	4.654	0.2813	1	1	77	NaN	GCD2	YGR083C
SPAC21E11.07	SPAC21E11.07	23	0.2151	4	0.0708	NaN	NaN	1	0.5	53.463	129	325	4.0431	0.2857	1	1	67	NaN	CAF17	YJR122W
lcb2	SPAC21E11.08	23	0.0442	7	0.2139	NaN	NaN	1	0.526	47.073	413	603	4.9628	0.2609	1	1	79	NaN	LCB2	YDR062W
tim10	SPAC222.03c	23	NaN	7	0.382	NaN	NaN	1	0.478	52.898	623	89	5.4116	0.6046	1	1	67	NaN	MRS11	YHR005C-A
ies6	SPAC222.04c	22	0.061	4	0.453	1	0.2262	1	0.455	52.718	624	117	4.5433	0.5366	1	1	43	NaN	IES6	YEL044W
mss1	SPAC222.05c	23	0.1196	7	0.0403	NaN	-0.0322	1	0.488	50.522	502	496	3.4012	0.4328	3	3	70	NaN	MSS1	YMR023C
mak16	SPAC222.06	23	0.0459	5	0.4503	NaN	NaN	1	0.473	52.556	246	302	4.0254	0.5944	2	2	78	NaN	MAK16	YAL025C
hri2	SPAC222.07c	3	0.1104	8	0.3396	1	-0.0049	1	0.503	50.862	113	639	3.4965	0.5683	2	1	46	1
SPAC222.08c	SPAC222.08c	21	0.0785	4	0.1282	NaN	0.5008	1	0.591	43.889	121	234	4.2767	0.5754	1	1	27	NaN
seb1	SPAC222.09	23	0.0555	5	0.5677	1	NaN	1	0.554	47.365	260	620	4.2627	0.5077	1	1	39	NaN	NRD1	YNL251C
byr4	SPAC222.10c	3	0.1063	7	0.7308	5	NaN	1	0.47	51.194	214	665	2.9957	0.3354	NaN	NaN	5	NaN
hem13	SPAC222.11	23	0.0363	5	0.0994	NaN	NaN	1	0.606	41.834	70	312	4.8363	0.8115	1	1	70	NaN	HEM13	YDR044W
atp2	SPAC222.12c	23	0.0269	9	0.1143	NaN	NaN	1	0.597	41.891	261	525	7.4146	0.3131	3	3	77	NaN	ATP2	YJR121W
SPAC222.13c	SPAC222.13c	23	0.0689	6	0.2753	NaN	-0.0743	2	0.48	52.979	72	592	3.6109	0.3096	2	2	2	NaN
SPAC222.14c	SPAC222.14c	23	0.0644	6	0.2152	1	0.0014	1	0.513	48.892	179	762	4.2627	0.1403	1	1	37	NaN	SEY1	YOR165W
meu13	SPAC222.15	16	0.0966	7	0.5139	1	-0.0038	1	0.387	51.329	38	216	0	0.7511	1	1	53	9	HOP2	YGL033W
csn3	SPAC222.16c	3	0.1185	9	0.0928	NaN	0.2526	1	0.466	48.634	192	334	3.6889	0.4081	NaN	NaN	18	NaN
SPAC222.17	SPAC222.17	2	0.1322	3	0.2809	NaN	NaN	1	0.49	47.07	0	89	4.3567	NaN	NaN	NaN	1	NaN
SPAC222.18	SPAC222.18	2	0.1962	3	0.3423	NaN	NaN	1	0.473	59.441	0	111	4.0073	NaN	1	1	2	NaN
SPAC227.01c	SPAC227.01c	22	0.0873	6	0.0241	NaN	0.3602	2	0.575	50.877	109	373	3.2189	0.4305	1	1	9	NaN	ERD1	YDR414C
SPAC227.02c	SPAC227.02c	23	0.0982	4	0.8244	NaN	NaN	1	0.441	41.368	653	205	3.2189	0.6181	1	1	39	NaN	RRP15	YPR143W
SPAC227.03c	SPAC227.03c	23	0.0621	9	0.1806	NaN	0.0162	1	0.491	53.519	95	371	4.4886	0.5444	4	1	20	NaN
SPAC227.04	SPAC227.04	3	0.1339	5	0.0782	NaN	0.4863	1	0.498	56.373	75	179	3.4012	0.3783	1	1	NaN	NaN
SPAC227.05	SPAC227.05	23	0.0868	6	0.3252	NaN	-0.0719	1	0.523	54.809	352	123	3.9318	0.5771	1	1	38	19	GIM3	YNL153C
SPAC227.06	SPAC227.06	21	0.1494	5	0.1928	NaN	0.1039	1	0.568	54.576	446	249	4.5747	0.5003	1	1	67	NaN	YIP5	YGL161C
pab1	SPAC227.07c	22	0.0254	7	0.0907	NaN	0.0472	1	0.493	52.338	27	463	4.654	0.1789	NaN	NaN	78	NaN	CDC55	YGL190C
yth1	SPAC227.08c	20	0.0483	6	0.3941	2	NaN	1	0.395	50.663	100	170	4.2485	0.339	2	1	31	NaN	YTH1	YPR107C
SPAC227.09	SPAC227.09	23	0.0821	9	0	NaN	NaN	1	0.485	48.168	443	417	3.434	0.4134	1	1	14	NaN
SPAC227.10	SPAC227.10	23	0.0822	4	0.2807	NaN	0.0098	1	0.541	56.254	625	114	4.5643	0.4916	1	1	80	6	GIM4	YEL003W
SPAC227.11c	SPAC227.11c	23	0.1777	5	0.3016	NaN	-0.0063	1	0.471	51.351	98	305	4.3041	0.4343	1	1	23	NaN	YOS9	YDR057W
SPAC227.12	SPAC227.12	23	0.0959	5	0.0693	1	NaN	1	0.537	52.387	581	462	2.8904	0.568	8	2	78	NaN	PRP4	YPR178W
isu1	SPAC227.13c	23	0.0639	7	0.3438	NaN	NaN	1	0.572	43.427	104	192	6.0497	0.5919	1	1	77	NaN
SPAC227.14	SPAC227.14	22	0.1596	7	0.0851	NaN	-0.0367	2	0.555	53.667	84	235	4.5326	0.638	1	1	23	3	YFR007W	YFR007W
SPAC227.15	SPAC227.15	22	0.1226	8	0.6243	NaN	-0.0696	1	0.494	53.061	227	873	4.2341	0.6333	1	1	6	NaN	REG1	YDR028C
SPAC227.16c	SPAC227.16c	23	0.0587	4	0.0843	6	NaN	1	0.531	54.451	346	166	4.804	0.4135	1	1	57	NaN	PSF3	YOL146W
SPAC227.17c	SPAC227.17c	20	0.1384	4	0.562	NaN	0.3409	1	0.417	61	644	121	3.7377	0.5333	1	1	6	NaN
lys3	SPAC227.18	23	0.03	4	0.0462	3	-0.0551	1	0.559	45.412	303	368	5.6131	0.4671	2	2	12	NaN	LYS1	YIR034C
SPAC227.19c	SPAC227.19c	2	0.0614	3	0.1084	NaN	NaN	1	0.524	48.22	0	83	3.8918	NaN	NaN	NaN	0	NaN
pso2	SPAC22A12.01c	23	0.0779	5	0.3036	NaN	NaN	1	0.484	51.527	289	560	2.9444	0.3239	2	2	61	NaN	PSO2	YMR137C
mug103	SPAC22A12.02c	2	0.1588	3	0.1774	NaN	-0.1028	1	0.473	41.008	19	124	0	0.5585	NaN	NaN	NaN	NaN
csn4	SPAC22A12.03c	3	0.245	7	0.1061	3	-0.0879	1	0.465	47.88	457	377	3.4657	0.2826	1	1	42	NaN
rps2201	SPAC22A12.04c	23	0.0395	5	0.0154	NaN	0.3062	2	0.738	38.078	285	130	7.9673	0.3678	1	1	84	NaN
rpc11	SPAC22A12.05	22	0.0599	8	0.2018	1	NaN	1	0.451	44.199	658	109	4.0431	0.6916	2	2	74	NaN	RPC11	YDR045C
SPAC22A12.06c	SPAC22A12.06c	21	0.0894	8	0.2028	NaN	-0.0714	1	0.557	48.35	188	429	3.6109	0.9183	1	1	45	NaN
ogm1	SPAC22A12.07c	9	0.0791	10	0.2352	1	NaN	1	0.524	48.507	236	893	4.2485	0.449	2	2	8	NaN
SPAC22A12.08c	SPAC22A12.08c	23	0.0885	8	0.1596	NaN	NaN	1	0.493	48.732	136	570	4.5109	0.273	3	3	46	NaN	YKR070W	YKR070W
sap114	SPAC22A12.09c	23	0.0647	5	0.5842	2	NaN	1	0.501	51.417	69	481	3.4965	0.1638	3	2	78	NaN	PRP21	YJL203W
SPAC22A12.10	SPAC22A12.10	23	0.0961	6	0.0363	NaN	NaN	1	0.596	50.714	144	386	4.7095	0.3727	1	1	78	NaN
dak1	SPAC22A12.11	23	NaN	6	0.0879	NaN	-0.1063	2	0.606	43.67	409	580	6.9098	0.5484	2	2	23	NaN	DAK1	YML070W
SPAC22A12.12c	SPAC22A12.12c	23	0.0542	5	0.0583	NaN	NaN	1	0.511	47.514	236	240	3.9703	0.3797	NaN	NaN	74	NaN	RRP40	YOL142W
mug84	SPAC22A12.13	22	NaN	4	0.225	NaN	NaN	1	0.551	49.729	52	120	3.434	0.3033	1	1	32	NaN
SPAC22A12.14c	SPAC22A12.14c	23	0.1234	4	0.634	NaN	0.0288	1	0.433	49.305	479	347	4.1897	0.8142	1	1	26	NaN	DOS2	YDR068W
bip1	SPAC22A12.15c	13	0.0595	10	0.184	1	NaN	5	0.65	36.755	98	663	6.5568	0.3966	1	1	73	NaN	KAR2	YJL034W
SPAC22A12.16	SPAC22A12.16	2	0.0648	9	0.0163	NaN	-0.0172	1	0.604	43.336	319	492	5.3982	0.3426	1	1	16	NaN
SPAC22A12.17c	SPAC22A12.17c	3	0.2335	4	0.0575	NaN	0.0353	2	0.612	43.029	45	261	3.9703	0.8685	1	1	8	NaN
SPAC22E12.01	SPAC22E12.01	22	0.0826	4	0.2005	NaN	0.0351	1	0.613	48.087	380	374	3.4965	0.6146	1	1	71	NaN	YMD8	YML038C
SPAC22E12.02	SPAC22E12.02	3	NaN	3	0.516	NaN	NaN	1	0.502	51.706	192	219	3.6636	0.4348	1	1	19	NaN
SPAC22E12.03c	SPAC22E12.03c	3	0.0685	4	0	NaN	0.0143	1	0.558	42.114	320	191	5.7236	0.7187	1	1	75	NaN
ccs1	SPAC22E12.04	23	NaN	7	0.3603	NaN	-0.0218	1	0.476	49.623	137	297	5.4027	0.426	NaN	NaN	13	NaN	CCS1	YMR038C
rer1	SPAC22E12.05c	23	0.0536	10	0.1902	NaN	-0.0693	1	0.534	55.548	378	184	5.3566	0.607	1	1	79	NaN	RER1	YCL001W
gmh3	SPAC22E12.06c	23	0.0694	6	0.1355	NaN	-0.0367	7	0.533	49.813	504	332	3.6889	0.4118	1	1	3	NaN
rna1	SPAC22E12.07	22	NaN	11	0.1399	9	NaN	1	0.501	51.517	386	386	4.3944	0.2195	1	1	67	NaN	RNA1	YMR235C
rrn10	SPAC22E12.08	21	NaN	7	0.1237	2	NaN	1	0.516	41.522	33	97	3.8286	0.1921	1	1	NaN	NaN
krp1	SPAC22E12.09c	23	0.0704	7	0.1904	1	NaN	1	0.532	51.74	291	709	3.7612	0.4265	2	2	64	NaN	KEX2	YNL238W
etp1	SPAC22E12.10c	23	0.0535	9	0.1851	NaN	NaN	1	0.542	50.571	402	616	4.8978	0.4085	2	2	73	NaN	COX15	YER141W
set3	SPAC22E12.11c	23	0.1368	8	0.617	NaN	0.039	1	0.523	53.87	425	859	3.6376	0.494	2	2	17	53
rpl2403	SPAC22E12.13c	23	0.0482	5	0.5469	NaN	NaN	3	0.548	48.597	554	192	4.7875	0.683	1	1	81	NaN	RLP24	YLR009W
sck2	SPAC22E12.14c	23	0.0672	9	0.4427	NaN	-0.0024	2	0.508	50.792	444	646	3.5264	0.623	2	2	4	3
pik1	SPAC22E12.16c	22	0.0581	9	0.4101	1	NaN	1	0.495	51.667	281	851	3.6889	0.1975	2	2	66	NaN	PIK1	YNL267W
glo3	SPAC22E12.17c	23	0.1226	11	0.7243	NaN	NaN	1	0.529	48.413	333	486	4.5747	0.246	1	1	68	NaN	GLO3	YER122C
SPAC22E12.18	SPAC22E12.18	23	0.1433	4	0.3244	NaN	0.3856	1	0.468	44.265	344	336	3.434	0.5654	NaN	NaN	3	NaN	YLR287C	YLR287C
snt1	SPAC22E12.19	21	NaN	6	0.7292	NaN	0.0359	1	0.485	52.389	150	661	3.3322	0.28	1	1	6	NaN	SNT1	YCR033W
atf31	SPAC22F3.02	3	0.1913	10	0.7416	NaN	-0.0273	1	0.55	53.426	96	209	1.3863	0.694	1	1	8	NaN
rdh54	SPAC22F3.03c	23	0.0897	7	0.3083	2	-0.0844	1	0.483	50.268	107	811	1.7918	0.8657	2	2	6	2
mug62	SPAC22F3.04	21	0.2019	5	0.1246	NaN	-0.0645	2	0.468	51.298	191	1428	NaN	0.4376	1	1	1	NaN
alp41	SPAC22F3.05c	20	0.1305	9	0.0108	NaN	NaN	1	0.501	51.402	85	186	2.3979	0.7685	1	1	80	NaN
lon1	SPAC22F3.06c	23	0.0417	6	0.2662	NaN	-0.0249	1	0.471	46.895	268	1067	4.6444	0.5063	3	3	77	NaN	PIM1	YBL022C
atp20	SPAC22F3.07c	23	0.1678	7	0.4492	NaN	-0.0363	1	0.486	45.538	308	118	6.477	0.387	1	1	2	NaN
rok1	SPAC22F3.08c	23	0.0583	6	0.1788	NaN	0.2559	1	0.482	48.833	762	481	3.0445	0.7233	2	2	74	41	ROK1	YGL171W
res2	SPAC22F3.09c	23	0.0795	12	0.3364	9	NaN	2	0.504	50.849	274	657	3.5553	0.5827	3	2	13	54	SWI4	YER111C
gcs1	SPAC22F3.10c	23	0.0593	8	0.0523	NaN	NaN	1	0.515	50.585	138	669	4.3307	0.3836	1	1	72	NaN	GSH1	YJL101C
snu23	SPAC22F3.11c	23	0.1011	0	0.6026	NaN	-0.0863	1	0.436	45.946	220	173	3.2958	0.6964	1	1	1	NaN
rgs1	SPAC22F3.12c	23	0.1016	6	0.3638	NaN	0.2081	1	0.465	53.694	26	481	2.7726	0.9751	2	2	18	NaN	SST2	YLR452C
tsc1	SPAC22F3.13	3	0.0995	8	0.6107	2	0.0391	1	0.504	51.915	277	899	3.4012	0.4335	1	1	28	NaN
SPAC22F3.15	SPAC22F3.15	2	0.135	3	0.3415	NaN	NaN	1	0.424	52.833	0	123	4.0073	NaN	1	1	4	NaN
pvg5	SPAC22F8.02c	3	0.1809	5	0.0161	NaN	0.0754	1	0.483	49.27	158	372	3.4965	0.7673	NaN	NaN	NaN	NaN
SPAC22F8.03c	SPAC22F8.03c	1	NaN	4	0.015	NaN	-0.0515	1	0.574	57.241	35	133	0	0.3616	NaN	NaN	NaN	NaN
SPAC22F8.04	SPAC22F8.04	3	0.1834	4	0.248	NaN	0.0381	1	0.594	57.284	136	383	4.4773	0.4745	1	1	67	NaN
SPAC22F8.05	SPAC22F8.05	23	0.4567	5	0.1841	NaN	-0.0127	3	0.541	49.002	408	891	5.663	0.9616	2	2	3	0
pam1	SPAC22F8.06	21	0.0309	8	0.0311	NaN	NaN	1	0.559	49.981	324	225	5.247	0.3868	1	1	82	NaN	PRE7	YBL041W
rtf1	SPAC22F8.07c	20	1.9186	7	0.4013	2	NaN	2	0.428	49.991	624	466	3.2189	0.5821	1	1	8	NaN
SPAC22F8.08	SPAC22F8.08	23	0.0356	6	0.2495	NaN	NaN	1	0.529	46.363	313	926	5.0434	0.3317	5	5	78	NaN
rrp16	SPAC22F8.09	23	0.1125	5	0.7351	NaN	-0.0591	1	0.426	45.386	841	419	3.989	0.6835	1	1	57	NaN	NOP53	YPL146C
sap145	SPAC22F8.10c	23	0.0711	5	0.5973	2	NaN	1	0.467	48.158	768	601	3.3322	0.3341	2	2	81	NaN	CUS1	YMR240C
plc1	SPAC22F8.11	23	0.0827	12	0.2481	2	0.101	1	0.488	48.124	137	899	3.1781	0.4968	5	5	75	NaN	PLC1	YPL268W
shf1	SPAC22F8.12c	11	0.1864	7	0.7152	3	NaN	1	0.455	48.882	409	165	3.7136	0.4346	1	1	NaN	NaN
SPAC22G7.01c	SPAC22G7.01c	23	0.0395	5	0.0134	NaN	0.0917	1	0.465	47.309	136	598	4.4188	0.4865	2	2	82	NaN	YLL029W	YLL029W
kap111	SPAC22G7.02	23	0.0716	9	0.0515	NaN	-0.073	1	0.495	52.407	133	990	3.2189	0.3313	NaN	NaN	10	NaN	KAP122	YGL016W
SPAC22G7.03	SPAC22G7.03	3	0.1996	4	0.1229	NaN	-0.0294	1	0.484	46.93	624	236	2.1972	0.7338	NaN	NaN	NaN	NaN
ubp13	SPAC22G7.04	23	0.0528	7	0.1641	NaN	NaN	1	0.504	49.041	126	1115	3.2581	0.1692	2	2	64	NaN	PAN2	YGL094C
SPAC22G7.05	SPAC22G7.05	23	0.0787	4	0.6304	NaN	NaN	1	0.417	49.759	907	598	3.6889	0.665	2	2	73	NaN	KRI1	YNL308C
ura1	SPAC22G7.06c	23	0.0251	9	0.0775	NaN	0.0146	1	0.558	42.722	378	2244	4.625	0.4686	10	8	67	NaN	URA2	YJL130C
SPAC22G7.07c	SPAC22G7.07c	20	0.1817	4	0.2857	NaN	-0.044	1	0.465	49.558	80	413	2.8332	0.6514	1	1	37	NaN
ppk8	SPAC22G7.08	23	0.1305	7	0.4269	NaN	-0.0233	2	0.476	49.708	321	513	3.3322	0.6488	1	1	NaN	6
nup45	SPAC22G7.09c	21	0.0794	7	0.7671	NaN	NaN	1	0.547	51.02	184	425	3.989	0.2666	1	1	28	NaN	NUP49	YGL172W
SPAC22G7.10	SPAC22G7.10	23	0.0973	6	0.8576	2	NaN	1	0.518	45.412	103	344	4.4886	0.2408	1	1	50	NaN
SPAC22G7.11c	SPAC22G7.11c	2	0.3633	4	0.8643	NaN	0.119	1	0.537	52.944	252	140	8.006	0.9479	2	1	1	NaN
SPAC22H10.02	SPAC22H10.02	3	0.0945	4	0.7405	NaN	0.0364	1	0.554	43.842	397	158	5.193	0.4983	NaN	NaN	2	NaN
kap114	SPAC22H10.03c	23	0.087	8	0.0314	NaN	-0.0813	1	0.522	50.78	36	986	3.8918	0.1754	1	1	57	12	KAP114	YGL241W
SPAC22H10.04	SPAC22H10.04	23	0.0215	7	0.0717	NaN	-0.0583	1	0.533	54.232	158	307	3.7842	0.4309	1	1	7	NaN	PPG1	YNR032W
SPAC22H10.05c	SPAC22H10.05c	23	0.0499	6	0.1031	NaN	NaN	1	0.52	47.686	181	456	4.2767	0.3109	2	2	78	NaN	CLP1	YOR250C
SPAC22H10.06c	SPAC22H10.06c	1	NaN	NaN	0.1505	NaN	NaN	1	0.481	42.932	32	93	NaN	0.3783	NaN	NaN	NaN	NaN
scd2	SPAC22H10.07	23	0.0817	9	0.5336	6	NaN	1	0.5	47.537	142	536	2.8332	0.4674	4	3	14	NaN	BEM1	YBR200W
SPAC22H10.08	SPAC22H10.08	3	0.0509	4	0.1402	NaN	-0.0315	1	0.487	48.554	696	492	3.434	0.2076	1	1	17	NaN
SPAC22H10.09	SPAC22H10.09	2	0.2087	3	0.0232	NaN	-0.0009	1	0.42	51.387	58	646	3.5553	0.4168	NaN	NaN	NaN	NaN
alp21	SPAC22H10.10	23	0.1577	8	0.135	3	NaN	1	0.464	51.199	283	511	2.1972	0.5534	NaN	NaN	55	NaN	PAC2	YER007W
SPAC22H10.11c	SPAC22H10.11c	21	0.1079	5	0.4817	NaN	0.3214	1	0.469	47.539	71	629	3.912	0.4026	1	1	0	NaN
gdi1	SPAC22H10.12c	23	0.019	9	0.1295	3	NaN	1	0.527	49.688	315	440	5.2781	0.4334	1	1	86	NaN	GDI1	YER136W
zym1	SPAC22H10.13	3	NaN	5	0.44	NaN	0.1942	1	0.528	39.921	220	50	8.5675	0.9643	1	1	NaN	NaN
mug35	SPAC22H12.01c	3	0.2109	3	0.3162	NaN	0.0859	1	0.503	54.055	428	234	6.4552	0.94	NaN	NaN	NaN	NaN
tfg3	SPAC22H12.02	23	0.0392	11	0.2116	14	NaN	1	0.482	58.388	312	241	5.0814	0.3371	1	1	5	NaN	TAF14	YPL129W
SPAC22H12.03	SPAC22H12.03	23	0.0967	3	0.0037	NaN	NaN	1	0.426	54.832	189	270	3.6109	0.6826	1	1	71	NaN	YGR031W	YGR031W
rps102	SPAC22H12.04c	23	0.0456	4	0.2341	NaN	NaN	2	0.664	41.911	296	252	7.6506	0.309	1	1	38	NaN
SPAC22H12.05c	SPAC22H12.05c	21	0.1081	5	0.1126	NaN	0.1061	1	0.485	47.785	104	728	3.2958	0.3724	2	1	30	NaN	YLR001C	YLR001C
SPAC23A1.02c	SPAC23A1.02c	23	0.0895	4	0.0605	NaN	-0.0298	1	0.5	56.069	85	430	2.0794	0.7152	1	1	6	1	YIL039W	YIL039W
apt1	SPAC23A1.03	23	0.0865	8	0.0851	NaN	NaN	1	0.589	43.888	497	188	5.2983	0.6508	1	1	69	NaN
mnl1	SPAC23A1.04c	23	0.0997	10	0.1881	NaN	0.0365	1	0.518	52.735	132	787	3.0445	0.3941	1	1	70	NaN	MNL1	YHR204W
SPAC23A1.05	SPAC23A1.05	3	0.1015	5	0.0891	NaN	NaN	1	0.494	47.78	187	101	5.2983	0.4447	1	1	NaN	NaN
cmk2	SPAC23A1.06c	23	0.0772	13	0.4385	2	-0.1275	2	0.492	49.994	235	504	3.2189	0.5393	1	1	4	NaN
SPAC23A1.07	SPAC23A1.07	3	0.1809	4	0.0876	NaN	0.0058	1	0.514	55.289	233	251	3.0445	0.3177	1	1	1	2
rpl3401	SPAC23A1.08c	18	0.0807	4	0.1696	NaN	NaN	2	0.713	39.075	235	112	7.7545	0.3025	1	1	73	NaN
SPAC23A1.09	SPAC23A1.09	3	0.0694	4	0.3802	NaN	NaN	1	0.511	50.072	204	121	4.6052	0.4406	1	1	72	NaN
tef102	SPAC23A1.10	23	0.0798	7	0.1261	1	NaN	3	0.863	29.448	19	460	8.2888	0.3105	NaN	NaN	57	NaN
rpl1602	SPAC23A1.11	23	0.0402	5	0.1168	NaN	0.6219	3	0.648	38.261	326	197	7.4657	0.4515	1	1	47	NaN
frs1	SPAC23A1.12c	23	0.0424	9	0.0221	NaN	NaN	1	0.534	49.535	166	589	5.3706	0.2962	2	2	84	NaN	FRS1	YLR060W
SPAC23A1.14c	SPAC23A1.14c	23	0.0726	4	0.0427	NaN	-0.0345	1	0.522	47.026	478	398	5.0039	0.6517	1	1	4	NaN	YHR112C	YHR112C
sec20	SPAC23A1.15c	22	0.1123	7	0.6593	NaN	NaN	1	0.524	56.107	167	226	4.3041	0.2812	1	1	3	NaN
SPAC23A1.16c	SPAC23A1.16c	21	0.1314	6	0.5533	NaN	0.66	1	0.435	48.811	24	197	2.9444	0.4245	1	1	6	NaN
SPAC23A1.17	SPAC23A1.17	20	0.1141	6	0.8038	NaN	NaN	1	0.588	49.683	73	1611	4.2047	0.3403	1	1	13	NaN
mrp51	SPAC23A1.18c	23	0.1829	6	0.4124	NaN	NaN	2	0.514	50.351	191	291	4.9628	0.5139	1	1	NaN	NaN
SPAC23A1.19c	SPAC23A1.19c	23	0.0759	4	0.1947	NaN	NaN	1	0.483	49.426	180	1063	2.9444	0.1231	4	4	20	34	HRQ1	YDR291W
SPAC23C11.01	SPAC23C11.01	23	0.0668	5	0.1451	NaN	-0.1915	1	0.519	55.014	121	441	3.7842	0.2993	1	1	6	NaN	ICE2	YIL090W
rps23	SPAC23C11.02c	22	0.009	5	0.3147	NaN	0.2636	2	0.683	33.912	259	143	7.6104	0.3419	NaN	NaN	80	NaN
SPAC23C11.03	SPAC23C11.03	23	0.0743	7	0.7124	NaN	NaN	1	0.457	46.84	356	598	3.8918	0.7041	1	1	69	NaN	MPP10	YJR002W
pnk1	SPAC23C11.04c	21	0.0781	6	0.133	NaN	0.1412	1	0.488	49.356	44	421	2.3026	0.3282	2	2	61	65	TPP1	YMR156C
SPAC23C11.05	SPAC23C11.05	23	0.1008	6	0.1938	NaN	NaN	2	0.675	37.28	195	289	6.3818	0.2384	1	1	79	NaN	IPP1	YBR011C
SPAC23C11.06c	SPAC23C11.06c	22	0.0795	4	0.1121	NaN	-0.0059	1	0.572	53.149	151	535	5.9189	0.8734	2	2	4	NaN	YNL115C	YNL115C
SPAC23C11.07	SPAC23C11.07	1	NaN	5	0.1091	NaN	0.0019	1	0.534	59.697	25	110	1.7918	0.6028	NaN	NaN	NaN	NaN
php3	SPAC23C11.08	23	0.0433	10	0.3276	NaN	-0.0582	1	0.495	49.325	344	116	4.7875	0.6101	1	1	42	NaN	HAP3	YBL021C
ala1	SPAC23C11.09	22	0.0237	7	0.1022	NaN	NaN	1	0.534	44.847	406	959	4.6913	0.3263	3	3	85	NaN	ALA1	YOR335C
SPAC23C11.10	SPAC23C11.10	14	0.1519	3	0.2038	NaN	0.2203	1	0.444	45.618	68	265	1.7918	0.5329	1	1	36	NaN
cka1	SPAC23C11.11	23	NaN	11	0.0422	2	NaN	1	0.528	51.061	135	332	5.323	0.2459	1	1	83	NaN	CKA2	YOR061W
hcn1	SPAC23C11.12	10	NaN	9	0.725	4	NaN	1	0.598	46.756	512	80	3.8286	0.5699	1	1	NaN	NaN
hpt1	SPAC23C11.13c	22	0.0326	6	0.1311	NaN	0.4509	1	0.571	43.862	388	206	4.9053	0.6566	1	1	9	NaN	XPT1	YJR133W
zhf1	SPAC23C11.14	23	0.0564	11	0.2791	NaN	-0.022	1	0.55	45.681	173	387	5.0039	0.2347	1	1	79	NaN
pst2	SPAC23C11.15	23	0.1037	8	0.5098	3	NaN	3	0.469	52.321	333	1075	3.3322	0.3452	4	2	2	NaN
plo1	SPAC23C11.16	23	0.0497	14	0.3807	12	NaN	1	0.482	50.591	137	683	2.8904	0.4552	3	2	74	NaN	CDC5	YMR001C
SPAC23C11.17	SPAC23C11.17	23	0.0508	7	0.4309	NaN	NaN	1	0.543	49.102	453	485	5.0106	0.3761	1	1	61	NaN	YPR125W	YPR125W
crn1	SPAC23C4.02	23	0.0604	7	0.3561	NaN	-0.0365	1	0.464	50.161	203	601	3.7842	0.6801	5	3	74	4	CRN1	YLR429W
SPAC23C4.03	SPAC23C4.03	16	0.1312	6	0.4262	NaN	0.0543	1	0.472	49.137	89	488	4.5747	0.2032	1	1	32	NaN
SPAC23C4.04c	SPAC23C4.04c	1	NaN	3	0.3143	NaN	NaN	1	0.443	58.2	0	140	2.6391	NaN	NaN	NaN	NaN	NaN
SPAC23C4.05c	SPAC23C4.05c	22	0.3063	3	0.1694	NaN	-0.0415	2	0.568	51.018	206	431	5.1761	0.6371	3	1	NaN	NaN
SPAC23C4.06c	SPAC23C4.06c	2	0.1234	4	0.1988	NaN	0.7105	1	0.482	49.941	533	327	3.4012	0.6978	1	1	31	NaN	YNL024C	YNL024C
tht2	SPAC23C4.07	2	0.1213	3	0.1791	NaN	0.013	1	0.422	51.929	250	201	0.6931	0.4849	NaN	NaN	NaN	NaN
rho3	SPAC23C4.08	23	0.0224	12	0.2	3	0.0404	1	0.497	53.664	261	205	5.1299	0.3237	1	1	3	NaN	RHO3	YIL118W
SPAC23C4.09c	SPAC23C4.09c	21	0.0425	4	0.626	NaN	NaN	1	0.542	49.693	785	131	4.5951	0.5637	1	1	75	NaN	YMR074C	YMR074C
sec2	SPAC23C4.10	23	0.1093	5	0.7799	NaN	NaN	1	0.492	48.098	18	527	3.1781	0.2032	1	1	36	NaN
atp18	SPAC23C4.11	16	0.149	6	0.4833	NaN	NaN	1	0.581	42.002	210	60	5.1358	0.4782	1	1	6	NaN	ATP18	YML081C-A
hhp2	SPAC23C4.12	23	0.0381	10	0.31	NaN	-0.0268	2	0.533	46.087	266	400	4.1744	0.4278	1	1	1	11
bet1	SPAC23C4.13	22	0.1	7	0.453	NaN	NaN	1	0.615	50.946	27	117	4.4067	0.7772	1	1	58	NaN	BET1	YIL004C
alg1	SPAC23C4.14	23	0.102	6	0.0259	NaN	NaN	1	0.501	50.408	118	424	3.4012	0.3879	2	2	76	NaN	ALG1	YBR110W
rpb5	SPAC23C4.15	23	0.019	11	0.0857	12	NaN	1	0.461	45.649	160	210	5.0039	0.4195	2	2	78	NaN	RPB5	YBR154C
atg15	SPAC23C4.16c	23	0.0521	10	0.1557	NaN	-0.0664	1	0.484	50.566	473	424	4.0254	0.5875	1	1	8	NaN	ATG15	YCR068W
SPAC23C4.17	SPAC23C4.17	23	0.0571	4	0.132	NaN	-0.0737	2	0.47	48.74	603	674	3.3322	0.5559	2	1	53	NaN
rad4	SPAC23C4.18c	22	0.0984	12	0.4028	14	NaN	1	0.493	51.429	480	648	2.9957	0.3595	4	1	14	NaN	DPB11	YJL090C
spt5	SPAC23C4.19	23	0.0353	7	0.5556	4	NaN	1	0.503	47.74	219	990	3.989	0.3584	6	4	75	NaN	SPT5	YML010W
SPAC23D3.01	SPAC23D3.01	23	0.1576	5	0.7002	NaN	-0.0751	3	0.489	51.999	499	407	3.2189	0.4516	1	1	NaN	NaN
rfc2	SPAC23D3.02	23	0.0427	12	0.1029	2	NaN	1	0.513	51.55	275	340	3.8712	0.2725	2	2	81	NaN	RFC2	YJR068W
SPAC23D3.03c	SPAC23D3.03c	3	NaN	5	0.4364	NaN	0.2519	1	0.461	50.078	85	472	4.6634	0.163	1	1	34	NaN
gpd2	SPAC23D3.04c	23	0.5065	9	0.0804	NaN	-0.0794	2	0.561	44.941	276	373	5.0173	0.5849	2	2	25	NaN
SPAC23D3.05c	SPAC23D3.05c	NaN	NaN	1	NaN	NaN	NaN	NaN	0.505	55.979	6	NaN	2.3979	0.5476	NaN	NaN	NaN	NaN
nup146	SPAC23D3.06c	23	0.1235	8	0.6483	NaN	NaN	1	0.475	49.279	244	1325	3.5835	0.365	NaN	NaN	21	NaN	NUP159	YIL115C
pup1	SPAC23D3.07	23	0.0203	9	0.1199	NaN	NaN	1	0.497	44.407	353	267	5.366	0.4072	2	2	83	NaN	PUP1	YOR157C
usp108	SPAC23D3.08	3	0.1123	3	0.4837	1	NaN	1	0.555	46.974	221	337	3.9318	0.2918	NaN	NaN	NaN	NaN
arp42	SPAC23D3.09	23	0.0754	10	0.0721	8	0.4916	2	0.527	48.81	185	430	3.5835	0.3767	1	1	23	133
eng2	SPAC23D3.10c	23	0.0675	5	0.0425	NaN	-0.001	2	0.525	48.423	230	706	3.4965	0.2848	1	1	9	NaN	DSE4	YNR067C
ayr1	SPAC23D3.11	23	0.102	8	0.098	NaN	-0.0211	3	0.553	61	56	296	4.5326	0.8272	1	1	48	NaN	AYR1	YIL124W
SPAC23D3.12	SPAC23D3.12	23	0.4626	5	0.1699	NaN	-0.0583	4	0.593	43.688	178	559	4.0431	0.9015	1	1	20	NaN
SPAC23D3.13c	SPAC23D3.13c	23	0.0684	8	0.2593	NaN	0.0233	1	0.488	50.909	234	1616	2.7081	0.419	1	1	58	NaN	MON2	YNL297C
aah2	SPAC23D3.14c	3	0.0861	9	0.012	NaN	NaN	1	0.548	51.551	84	581	2.5649	0.3612	2	2	10	NaN
SPAC23D3.16	SPAC23D3.16	1	NaN	3	0.375	NaN	NaN	1	0.431	27	0	32	3.989	NaN	NaN	NaN	NaN	NaN
SPAC23D3.17	SPAC23D3.17	2	0.1745	3	0.1231	NaN	NaN	1	0.464	40.559	0	65	4.7791	NaN	1	1	3	NaN
fep1	SPAC23E2.01	3	0.1191	12	0.9326	3	0.113	1	0.499	48.52	227	564	3.6109	0.6175	2	1	12	NaN
lsd2	SPAC23E2.02	3	0.1825	17	0.3386	5	NaN	1	0.504	46.912	129	1273	3.1355	0.3602	2	2	1	NaN
ste7	SPAC23E2.03c	3	0.164	7	0.4359	2	NaN	1	0.58	45.277	76	569	3.7612	0.7308	1	1	NaN	NaN
rpb2	SPAC23G3.01	23	0.0085	14	0.1107	13	NaN	1	0.551	47.859	242	1210	4.6634	0.2112	7	7	78	NaN	RPB2	YOR151C
sib1	SPAC23G3.02c	3	0.1009	11	0.1054	NaN	-0.0201	1	0.487	49.691	319	4924	1.9459	0.6333	13	3	5	NaN
sib2	SPAC23G3.03	3	0.1088	12	0.0209	NaN	-0.0762	1	0.539	57.82	312	431	4.6347	0.7748	1	1	5	NaN
ies4	SPAC23G3.04	3	0.2553	5	0.8144	NaN	0.0074	1	0.482	48.376	186	194	3.4657	0.3346	1	1	1	NaN
SPAC23G3.05c	SPAC23G3.05c	23	0.1489	4	0.3032	NaN	-0.0326	1	0.503	49.46	342	343	3.2581	0.6411	1	1	7	NaN	RAX1	YOR301W
SPAC23G3.06	SPAC23G3.06	23	0.0317	6	0.2874	NaN	NaN	1	0.547	40.652	243	508	5.2781	0.4682	3	3	80	NaN	NOP58	YOR310C
snf30	SPAC23G3.07c	3	0.2011	8	0.4307	13	-0.039	1	0.537	50.92	195	274	3.5264	0.3829	NaN	NaN	NaN	3
ubp7	SPAC23G3.08c	23	0.1153	5	0.392	NaN	-0.0422	2	0.478	50.168	316	875	3.4965	0.3955	2	2	46	14
taf4	SPAC23G3.09	21	0.0382	7	0.7507	NaN	NaN	1	0.482	47.299	162	365	4.6634	0.299	1	1	7	NaN	TAF4	YMR005W
ssr3	SPAC23G3.10c	23	0.0868	8	0.3294	8	-0.0304	2	0.48	49.193	572	425	4.0431	0.4486	1	1	69	5
rpn6	SPAC23G3.11	23	0.0514	7	0.1378	1	NaN	1	0.466	46.993	236	421	5.0039	0.3424	1	1	81	NaN	RPN6	YDL097C
SPAC23G3.12c	SPAC23G3.12c	23	0.0267	4	0.2169	NaN	-0.0529	2	0.519	45.076	596	996	3.8712	0.2909	4	3	12	NaN	YNL123W	YNL123W
ini1	SPAC23H3.02c	20	0.015	5	0.2051	NaN	NaN	1	0.492	50.436	117	117	4.7095	0.425	1	1	81	NaN	RDS3	YPR094W
SPAC23H3.03c	SPAC23H3.03c	23	0.0432	4	0.132	NaN	0.1727	1	0.496	47.387	297	409	3.4965	0.3162	1	1	63	NaN	NPR2	YEL062W
SPAC23H3.04	SPAC23H3.04	NaN	NaN	5	NaN	NaN	-0.0389	NaN	0.52	55.119	102	353	3.3673	0.5345	NaN	NaN	9	NaN
swd1	SPAC23H3.05c	23	0.0617	8	0.005	9	0.1109	1	0.565	49.861	124	398	3.6109	0.2974	2	1	67	74	SWD1	YAR003W
apl6	SPAC23H3.06	23	0.072	6	0.3101	NaN	0.1005	1	0.496	52.923	95	745	3.5835	0.2401	1	1	64	NaN	APL6	YGR261C
mrp2	SPAC23H3.07c	23	0.1617	5	0.0952	NaN	NaN	1	0.419	54.189	223	105	5.2149	0.2592	1	1	57	NaN	MRP2	YPR166C
bub3	SPAC23H3.08c	23	NaN	4	0.0312	2	-0.01	1	0.473	52.848	158	320	3.0445	0.6573	3	1	49	24
gly1	SPAC23H3.09c	23	NaN	6	0.1303	NaN	NaN	1	0.574	43.562	416	376	5.687	0.438	1	1	58	NaN	GLY1	YEL046C
ssr2	SPAC23H3.10	23	0.077	8	0.6203	8	NaN	1	0.44	47.213	36	503	3.8286	0.2765	2	2	29	NaN	RSC8	YFR037C
SPAC23H3.11c	SPAC23H3.11c	21	0.0671	5	0.1955	NaN	0.0098	2	0.531	49.171	149	629	2.8332	0.4912	1	1	10	NaN
SPAC23H3.12c	SPAC23H3.12c	23	0.118	4	0.3319	NaN	-0.008	1	0.489	57.206	13	226	2.8332	0.5508	1	1	5	NaN	YDL183C	YDL183C
gpa2	SPAC23H3.13c	23	0.0612	13	0.0876	2	0.1909	1	0.493	50.575	77	354	4.2485	0.7072	1	1	57	NaN	GPA2	YER020W
SPAC23H3.14	SPAC23H3.14	21	0.1048	3	0.1151	NaN	0.006	1	0.501	53.316	44	469	3.5264	0.423	1	1	60	NaN	AVL9	YLR114C
SPAC23H3.15c	SPAC23H3.15c	3	0.1791	4	1	NaN	0.0123	1	0.544	40.267	217	325	8.3214	0.9743	NaN	NaN	NaN	NaN
SPAC23H4.01c	SPAC23H4.01c	23	0.0731	7	0.4328	NaN	-0.109	2	0.521	50.868	50	945	4.2905	0.5153	1	1	11	NaN	OSH3	YHR073W
ppk9	SPAC23H4.02	3	0.0863	8	0.2914	NaN	0.0064	1	0.551	51.486	588	532	4.4773	0.472	1	1	4	NaN
erv25	SPAC23H4.03c	23	0.097	6	0.1019	NaN	NaN	1	0.526	46.429	219	216	5.0876	0.3328	1	1	69	NaN	ERV25	YML012W
SPAC23H4.04	SPAC23H4.04	21	0.0837	5	0.0602	NaN	NaN	1	0.444	52.885	355	415	3.3322	0.5776	1	1	65	NaN	SLM3	YDL033C
SPAC23H4.05c	SPAC23H4.05c	1	NaN	NaN	0.1959	NaN	NaN	1	0.631	60.476	51	97	NaN	0.377	NaN	NaN	NaN	NaN
gln1	SPAC23H4.06	23	0.0618	8	0.039	NaN	NaN	1	0.7	36.845	414	359	4.804	0.6498	2	2	73	NaN	GLN1	YPR035W
srp102	SPAC23H4.07c	23	0.2184	7	0.1057	NaN	NaN	1	0.482	46.335	754	227	4.5539	0.4237	1	1	58	NaN	SRP102	YKL154W
SPAC23H4.08	SPAC23H4.08	21	NaN	5	0.6426	NaN	-0.013	1	0.511	50.569	342	277	3.2958	0.3997	1	1	2	16
cdb4	SPAC23H4.09	3	NaN	5	0.105	NaN	-0.0959	1	0.478	40.063	482	381	5.6733	0.4242	1	1	83	NaN
thi4	SPAC23H4.10c	23	0.069	7	0.0232	NaN	-0.0943	1	0.512	46.408	95	518	3.434	0.5697	2	2	11	2	THI6	YPL214C
cnl2	SPAC23H4.11c	11	0.1833	5	0.5	NaN	NaN	1	0.456	49.181	881	188	3.091	0.7178	1	1	2	NaN
alp13	SPAC23H4.12	23	0.0684	14	0.4095	3	NaN	1	0.497	55.604	145	337	4.0073	0.2266	2	2	72	NaN	EAF3	YPR023C
SPAC23H4.13c	SPAC23H4.13c	3	0.2197	NaN	0.25	NaN	NaN	1	0.4	46.601	280	184	3.7842	0.2682	NaN	NaN	NaN	NaN
vam6	SPAC23H4.14	23	0.067	8	0.0895	NaN	NaN	1	0.465	47.966	20	905	3.0445	0.4142	4	4	73	NaN
SPAC23H4.15	SPAC23H4.15	23	0.0604	6	0.3793	NaN	NaN	1	0.5	47.222	356	783	3.3673	0.6837	2	2	79	NaN	TSR1	YDL060W
SPAC23H4.16c	SPAC23H4.16c	3	0.1888	4	0.1098	NaN	0.0236	1	0.488	48.056	44	328	3.5835	0.3037	NaN	NaN	NaN	NaN
srb10	SPAC23H4.17c	23	0.0607	8	0.0767	2	0.28	1	0.494	52.205	68	352	2.7081	0.476	1	1	62	NaN	SSN3	YPL042C
rbx1	SPAC23H4.18c	20	0.0014	10	0.2243	10	NaN	1	0.548	42.193	557	107	4.7875	0.4121	1	1	82	NaN	HRT1	YOL133W
SPAC23H4.21	SPAC23H4.21	3	0.2229	3	0.3443	NaN	NaN	1	0.469	59.653	0	122	3.2958	NaN	1	1	1	NaN
SPAC24B11.05	SPAC24B11.05	23	0.053	6	0.0133	NaN	NaN	1	0.528	44.941	354	226	4.7185	0.7245	NaN	NaN	18	NaN
sty1	SPAC24B11.06c	23	0.0112	31	0.0344	14	-0.0357	1	0.552	51.736	126	349	5.4765	0.5188	1	1	59	NaN	HOG1	YLR113W
SPAC24B11.07c	SPAC24B11.07c	21	0.1554	5	0.4332	NaN	-0.0879	2	0.568	47.455	210	561	3.5264	0.5625	2	2	1	NaN
SPAC24B11.08c	SPAC24B11.08c	23	0.0679	8	0.241	NaN	-0.0215	1	0.532	47.914	238	390	4.3567	0.6103	2	2	81	2	ERV46	YAL042W
SPAC24B11.09	SPAC24B11.09	23	0.0728	4	0.2542	NaN	0.0332	1	0.601	45.114	259	118	5.2417	0.6596	1	1	69	NaN
chr3	SPAC24B11.10c	22	NaN	6	0.4775	NaN	-0.0785	4	0.503	49.135	353	932	2.9444	0.6444	6	1	11	NaN
sid2	SPAC24B11.11c	23	0.0553	10	0.4926	6	NaN	2	0.504	49.15	130	607	3.7377	0.4082	2	2	10	NaN
SPAC24B11.12c	SPAC24B11.12c	23	0.0385	10	0.2147	NaN	0.1359	2	0.533	48.831	429	1402	4.2767	0.4808	2	2	25	NaN
hem3	SPAC24B11.13	23	0.0605	4	0.0595	NaN	0.1058	1	0.551	44.307	113	336	5.7714	0.5423	2	2	59	NaN	HEM3	YDL205C
SPAC24B11.14	SPAC24B11.14	1	NaN	NaN	0.0301	NaN	NaN	1	0.447	55.749	26	166	2.0794	0.6947	NaN	NaN	NaN	NaN
SPAC24C9.02c	SPAC24C9.02c	22	0.0859	6	0.3241	NaN	NaN	1	0.489	56.097	390	216	5.1299	0.4906	1	1	69	NaN	CYT2	YKL087C
mvd1	SPAC24C9.03	23	NaN	8	0.117	NaN	NaN	1	0.552	46.815	249	393	4.6151	0.3928	1	1	71	NaN	MVD1	YNR043W
SPAC24C9.04	SPAC24C9.04	3	0.2677	4	0.2479	NaN	NaN	1	0.422	53.194	578	121	4.7875	0.4066	NaN	NaN	NaN	NaN
mug70	SPAC24C9.05c	3	0.1309	6	0.3822	NaN	0.0453	1	0.514	52.089	275	730	3.4657	0.4525	5	2	15	NaN
SPAC24C9.06c	SPAC24C9.06c	23	0.0347	11	0.0334	NaN	NaN	1	0.652	39.259	181	778	7.3369	0.5107	2	2	77	NaN	ACO1	YLR304C
bgs2	SPAC24C9.07c	23	0.0532	6	0.1753	NaN	0.0015	4	0.541	52.305	170	1894	2.7726	0.5025	2	2	NaN	NaN
SPAC24C9.08	SPAC24C9.08	14	NaN	8	0.1544	NaN	-0.0765	1	0.567	46.27	326	596	4.8363	0.6429	2	2	49	NaN	CPS1	YJL172W
SPAC24C9.09	SPAC24C9.09	23	NaN	5	0.0338	NaN	NaN	1	0.46	49.531	511	473	3.7136	0.6971	2	2	4	NaN	MST1	YKL194C
mrp4	SPAC24C9.10c	22	0.0743	6	0.2433	NaN	NaN	1	0.506	48.745	227	263	4.7707	0.2404	1	1	64	NaN	MRP4	YHL004W
SPAC24C9.11	SPAC24C9.11	23	0.0834	5	0.4671	NaN	NaN	1	0.466	51.742	574	775	3.1355	0.6478	2	2	65	NaN	SGD1	YLR336C
SPAC24C9.12c	SPAC24C9.12c	23	0.0721	6	0.0236	1	-0.081	1	0.713	34.574	372	467	6.1048	0.553	1	1	54	NaN	SHM2	YLR058C
mrp10	SPAC24C9.13c	21	0.1164	7	0.4659	NaN	NaN	1	0.445	47.11	126	88	4.9904	0.4131	1	1	8	NaN
otu1	SPAC24C9.14	23	0.0733	7	0.2888	NaN	-0.1198	1	0.559	49.285	233	329	4.9628	0.6374	1	1	67	NaN	YOD1	YFL044C
spn5	SPAC24C9.15c	3	0.1049	4	0.4224	NaN	-0.0388	1	0.46	56.496	23	464	0	0.7138	1	1	NaN	NaN
cox8	SPAC24C9.16c	20	0.14	4	0.4394	NaN	-0.042	1	0.654	35.161	40	66	5.0434	0.4986	1	1	NaN	NaN
SPAC24H6.01c	SPAC24H6.01c	23	0.1094	7	0.084	NaN	NaN	1	0.513	52.907	71	583	3.1355	0.4563	1	1	42	NaN
SPAC24H6.02c	SPAC24H6.02c	22	0.1356	7	0.4857	NaN	NaN	1	0.398	48.337	663	175	3.9512	0.6552	1	1	16	NaN	ZIM17	YNL310C
cul3	SPAC24H6.03	23	NaN	5	0.1083	11	0.6869	1	0.471	50.997	334	785	3.2189	0.3076	2	2	75	NaN	CUL3	YGR003W
hxk1	SPAC24H6.04	23	NaN	12	0.0744	NaN	NaN	1	0.569	42.327	558	484	6.0981	0.5342	2	2	73	NaN
cdc25	SPAC24H6.05	21	0.0808	12	0.7567	7	NaN	1	0.522	49.392	225	596	3.6889	0.5546	1	1	39	NaN
sld3	SPAC24H6.06	21	0.1391	6	0.6677	3	NaN	1	0.468	48.974	223	668	3.4657	0.4335	2	1	NaN	NaN	SLD3	YGL113W
rps901	SPAC24H6.07	19	0.0234	6	0.2513	NaN	NaN	2	0.692	39.817	347	191	7.0682	0.2899	2	2	47	NaN
SPAC24H6.08	SPAC24H6.08	3	0.163	4	0.1818	NaN	-0.0483	1	0.509	52.512	93	220	3.5553	0.6179	NaN	NaN	NaN	NaN
gef1	SPAC24H6.09	3	0.1139	13	0.4993	2	-0.0064	1	0.504	49.549	462	753	3.9318	0.4136	1	1	9	NaN
SPAC24H6.10c	SPAC24H6.10c	23	0.0401	9	0.0652	NaN	-0.0786	2	0.622	43.999	426	368	5.7004	0.3991	1	1	3	NaN	ARO4	YBR249C
SPAC24H6.11c	SPAC24H6.11c	23	0.0625	9	0.2349	NaN	-0.0484	1	0.536	51.277	143	958	3.3322	0.6379	3	3	12	NaN	YGR125W	YGR125W
uba3	SPAC24H6.12c	23	0.1928	8	0.0338	2	NaN	1	0.525	49.46	52	444	4.1431	0.5701	4	4	74	NaN	UBA3	YPR066W
SPAC24H6.13	SPAC24H6.13	22	0.0661	6	0.1401	NaN	0.0366	1	0.547	49.11	131	871	3.6889	0.7651	3	3	19	NaN	PHM7	YOL084W
fft3	SPAC25A8.01c	23	0.2531	10	0.4436	1	0.2023	3	0.501	47.68	54	922	3.7842	0.2003	2	2	6	95
SPAC25A8.02	SPAC25A8.02	3	0.2291	4	0.3718	NaN	NaN	1	0.486	52.289	358	390	3.8501	0.6059	NaN	NaN	NaN	NaN
SPAC25A8.03c	SPAC25A8.03c	19	NaN	3	0.0128	NaN	NaN	1	0.468	53.339	82	467	3.2189	0.353	1	1	15	NaN
dap1	SPAC25B8.01	23	NaN	9	0.2289	NaN	-0.0236	1	0.42	49.872	68	166	4.4998	0.5764	1	1	71	NaN	DAP1	YPL170W
sds3	SPAC25B8.02	21	NaN	7	0.5393	NaN	NaN	1	0.492	50.009	216	267	3.7377	0.4493	1	1	1	NaN
psd2	SPAC25B8.03	23	3.5034	8	0.0407	NaN	NaN	2	0.539	47.805	234	516	3.3673	0.4085	1	1	60	NaN
SPAC25B8.04c	SPAC25B8.04c	23	0.0851	5	0.0926	NaN	-0.0969	1	0.525	47.08	247	378	4.0775	0.4486	1	1	9	NaN	MSS51	YLR203C
SPAC25B8.05	SPAC25B8.05	23	0.064	7	0.2756	NaN	-0.0024	1	0.452	49.245	681	450	2.8332	0.5072	2	1	71	27	DEG1	YFL001W
SPAC25B8.06c	SPAC25B8.06c	23	0.1027	5	0.1344	NaN	NaN	1	0.484	52.787	238	454	3.3673	0.5422	2	2	61	NaN	DIA4	YHR011W
SPAC25B8.07c	SPAC25B8.07c	23	0.2389	4	0.4602	NaN	-0.1716	1	0.502	59.658	175	113	3.6376	0.709	1	1	38	1
SPAC25B8.08	SPAC25B8.08	23	NaN	4	0.3847	NaN	-0.0125	1	0.449	50.793	290	590	3.7136	0.4506	1	1	3	NaN	YPR089W	YPR089W
SPAC25B8.09	SPAC25B8.09	20	NaN	4	0.0398	NaN	-0.1204	2	0.519	51.911	294	251	3.091	0.636	1	1	13	NaN
SPAC25B8.10	SPAC25B8.10	20	NaN	4	0.0469	NaN	0.0197	2	0.537	49.742	316	256	4.8122	0.6325	1	1	25	NaN
SPAC25B8.11	SPAC25B8.11	22	NaN	7	0.4312	NaN	-0.0935	2	0.514	51.983	581	654	4.1431	0.3785	2	2	3	0
SPAC25B8.12c	SPAC25B8.12c	3	0.1181	4	0.0594	NaN	NaN	1	0.721	35.872	297	303	5.9687	0.6064	1	1	9	NaN
isp7	SPAC25B8.13c	3	0.064	5	0.0705	NaN	NaN	1	0.603	46.171	102	397	3.4012	0.9418	2	2	23	NaN
mal2	SPAC25B8.14	21	0.1516	10	0.2013	10	NaN	1	0.524	54.678	112	303	3.0445	0.4478	1	1	NaN	NaN
SPAC25B8.15c	SPAC25B8.15c	22	0.0745	5	0.2236	NaN	0.0344	1	0.491	49.73	936	237	2.7726	0.6501	1	1	32	NaN	YGL050W	YGL050W
SPAC25B8.16	SPAC25B8.16	23	0.0886	9	0.3883	NaN	NaN	1	0.456	51.459	162	698	2.6391	0.3345	2	2	63	NaN	POP1	YNL221C
SPAC25B8.17	SPAC25B8.17	18	0.0929	6	0.1525	NaN	0.0664	1	0.478	53.058	139	295	3.6376	0.5216	2	1	80	NaN	YKL100C	YKL100C
SPAC25B8.18	SPAC25B8.18	9	0.0785	6	0.4793	NaN	0.8077	1	0.473	46.84	306	121	5.2575	0.678	1	1	1	NaN
SPAC25B8.19c	SPAC25B8.19c	3	0.1329	7	0.4962	NaN	0.2992	1	0.53	49.709	548	522	3.8712	0.4356	1	1	51	NaN
SPAC25G10.01	SPAC25G10.01	3	0.15	3	0.6902	NaN	0.0234	1	0.556	52.182	447	297	3.9703	0.8321	1	1	61	NaN
cce1	SPAC25G10.02	22	0.1428	8	0.3256	NaN	-0.0301	1	0.486	55.006	184	258	1.0986	0.5454	1	1	2	2	CCE1	YKL011C
zip1	SPAC25G10.03	23	0.1236	12	0.7212	1	0.4691	1	0.52	43.813	295	330	5.9216	0.3433	1	1	5	NaN
rec10	SPAC25G10.04c	13	0.1321	9	0.5664	12	0.0807	1	0.456	52.191	162	791	1.0986	0.7509	1	1	NaN	NaN
his1	SPAC25G10.05c	23	0.0412	5	0.0258	NaN	-0.0981	1	0.625	44.584	559	310	5.2983	0.5018	2	2	20	NaN	HIS1	YER055C
rps2801	SPAC25G10.06	20	0.0052	4	0.2059	NaN	0.4249	2	0.711	43.403	358	68	7.4478	0.3714	NaN	NaN	73	NaN
cut7	SPAC25G10.07c	23	0.0827	11	0.6922	NaN	NaN	3	0.48	50.601	100	1085	1.9459	0.4839	1	1	74	3	KIP1	YBL063W
SPAC25G10.08	SPAC25G10.08	23	0.0366	7	0.1172	2	NaN	1	0.556	44.677	430	725	5.7807	0.259	1	1	83	NaN	PRT1	YOR361C
pan1	SPAC25G10.09c	23	0.0761	9	0.9504	NaN	NaN	1	0.596	42.794	377	1794	4.0775	0.5329	10	3	35	NaN	PAN1	YIR006C
jmj1	SPAC25H1.02	3	0.1041	6	0.0539	NaN	-0.0805	1	0.486	54.259	20	464	3.5553	0.5076	1	1	58	2
mug66	SPAC25H1.03	3	0.1317	5	0.1902	NaN	NaN	1	0.58	46.885	177	184	4.2341	0.5814	1	1	30	NaN
mug105	SPAC25H1.04	2	0.1137	3	0.209	NaN	-0.0242	1	0.453	44.779	69	244	4.1589	0.422	1	1	18	NaN
meu29	SPAC25H1.05	3	0.1576	5	0.129	NaN	0.2599	1	0.482	46.138	33	217	3.9318	0.6741	NaN	NaN	NaN	NaN
pcf3	SPAC25H1.06	3	0.1001	10	0.152	1	-0.0541	1	0.478	52.516	416	408	3.4965	0.2575	2	2	2	10
SPAC25H1.07	SPAC25H1.07	23	0.1269	4	0.061	NaN	0.1688	1	0.511	51.145	55	885	3.8712	0.1506	1	1	70	NaN	YCL045C	YCL045C
SPAC25H1.08c	SPAC25H1.08c	23	0.0462	7	0.0276	NaN	NaN	1	0.527	50.96	283	399	4.6821	0.4664	7	1	71	NaN	SQT1	YIR012W
mde5	SPAC25H1.09	3	0.0433	7	0.037	NaN	0.0069	1	0.537	53.411	66	513	NaN	0.7254	2	2	6	NaN
atp19	SPAC25H1.10c	2	0.0732	3	0.4706	NaN	NaN	1	0.418	40.12	0	68	6.1399	NaN	1	1	2	NaN
sxa1	SPAC26A3.01	22	0.1432	6	0.2083	NaN	-0.0466	2	0.551	48.637	455	533	6.0776	0.3499	1	1	78	NaN
myh1	SPAC26A3.02	3	NaN	13	0.128	4	-0.0753	1	0.49	52.584	18	461	3.0445	0.4787	2	2	45	NaN
rmi1	SPAC26A3.03c	20	0.1563	6	0.3957	NaN	NaN	1	0.455	51.342	126	235	2.4849	0.5208	1	1	4	NaN
rpl2002	SPAC26A3.04	22	0.0643	5	0.1193	NaN	0.4017	2	0.714	36.376	294	176	7.5305	0.477	NaN	NaN	84	NaN
chc1	SPAC26A3.05	23	0.0334	9	0.0558	NaN	NaN	1	0.568	44.78	447	1666	4.6821	0.3618	10	4	84	NaN	CHC1	YGL206C
SPAC26A3.06	SPAC26A3.06	23	0.0371	5	0.2313	NaN	0.0578	1	0.534	49.046	513	268	3.7136	0.5866	2	2	84	NaN	BUD23	YCR047C
rpl1101	SPAC26A3.07c	23	0.024	6	0.1149	NaN	0.7044	2	0.634	41.474	338	174	6.8068	0.3907	NaN	NaN	85	NaN
smb1	SPAC26A3.08	23	0.0315	3	0.5578	3	NaN	1	0.64	46.907	246	147	5.273	0.5101	1	1	76	NaN	SMB1	YER029C
rga2	SPAC26A3.09c	21	0.1071	4	0.6722	2	-0.1057	1	0.514	49.694	437	1275	2.8332	0.378	2	2	29	NaN
cnt6	SPAC26A3.10	3	0.141	10	0.3976	NaN	-0.1218	1	0.485	51.557	295	923	4.0073	0.3771	2	2	22	NaN
SPAC26A3.11	SPAC26A3.11	23	0.0876	4	0.0932	NaN	-0.111	1	0.499	46.35	26	322	4.1431	0.4808	1	1	70	NaN	NIT3	YLR351C
dhp1	SPAC26A3.12c	23	0.0364	6	0.3744	NaN	NaN	1	0.501	48.947	376	991	3.6636	0.331	1	1	68	NaN	RAT1	YOR048C
Tf2-4	SPAC26A3.13c	1	NaN	3	0.147	NaN	NaN	1	0.449	47.34	0	1333	NaN	0.8444	NaN	NaN	25	NaN
SPAC26A3.14c	SPAC26A3.14c	15	0.1354	4	0.0685	NaN	0.0166	1	0.613	41.549	304	73	5.8522	0.4617	1	1	6	NaN	YIL156W-B	YIL156W-B
nsp1	SPAC26A3.15c	18	0.1169	6	0.786	NaN	NaN	1	0.494	49.601	180	598	4.5109	0.2774	1	1	51	NaN	NSP1	YJL041W
dph1	SPAC26A3.16	23	0.0286	7	0.6921	5	-0.0853	1	0.578	47.112	88	354	5.591	0.463	3	3	60	5	DSK2	YMR276W
SPAC26A3.17c	SPAC26A3.17c	23	0.057	6	0.0448	NaN	-0.0051	1	0.539	52.627	533	357	3.5264	0.6348	NaN	NaN	21	NaN	RMT2	YDR465C
sec74	SPAC26F1.01	23	0.1141	7	0.569	NaN	-0.0015	3	0.527	50.996	241	928	3.0445	0.3226	2	2	13	NaN
SPAC26F1.02	SPAC26F1.02	3	0.0772	4	0.7716	NaN	-0.0915	1	0.418	55.112	247	197	3.2581	0.5114	1	1	6	4
pda1	SPAC26F1.03	23	0.0877	5	0.1491	NaN	NaN	1	0.626	43.379	526	409	5.8579	0.3332	1	1	81	NaN	PDA1	YER178W
etr1	SPAC26F1.04c	23	0.0822	9	0.0645	NaN	NaN	1	0.511	53.07	505	372	5.9108	0.8847	1	1	69	NaN	ETR1	YBR026C
mug106	SPAC26F1.05	1	NaN	3	0.0696	NaN	-0.0494	1	0.439	61	68	115	2.5649	0.6609	NaN	NaN	NaN	NaN
gpm1	SPAC26F1.06	22	0.2316	5	0.0474	1	NaN	1	0.849	30.88	289	211	8.4896	0.4535	1	1	70	NaN
SPAC26F1.07	SPAC26F1.07	23	0.0735	7	0.0467	NaN	NaN	2	0.586	43.234	473	321	7.6319	0.6737	1	1	75	NaN
SPAC26F1.08c	SPAC26F1.08c	23	0.1021	4	0.2487	NaN	-0.0272	2	0.513	52.74	250	977	2.3026	0.3556	2	2	3	NaN	YGL140C	YGL140C
gyp51	SPAC26F1.09	23	0.1313	7	0.6508	NaN	0.0435	2	0.482	50.252	312	1031	3.1355	0.3896	1	1	45	NaN
pyp1	SPAC26F1.10c	23	0.1052	7	0.32	2	0.1417	2	0.543	49.492	323	550	4.4427	0.7408	2	2	37	NaN
SPAC26F1.11	SPAC26F1.11	1	NaN	NaN	0.7619	NaN	NaN	1	0.483	41.295	73	105	1.7918	0.7413	NaN	NaN	NaN	NaN
SPAC26F1.12c	SPAC26F1.12c	23	0.0396	3	0.132	NaN	-0.0685	1	0.53	49.921	802	356	3.9703	0.6239	2	2	63	NaN	HGH1	YGR187C
lrs1	SPAC26F1.13c	22	0.054	5	0.1107	NaN	NaN	1	0.564	42.587	476	1111	4.852	0.3296	3	2	80	NaN	CDC60	YPL160W
aif1	SPAC26F1.14c	14	0.1094	11	0.0974	NaN	0.0912	1	0.54	54.426	305	575	5.1299	0.7717	3	3	76	NaN
SPAC26H5.02c	SPAC26H5.02c	23	0.0675	8	0.1508	NaN	0.0299	1	0.527	46.794	255	504	2.3026	0.5524	2	2	49	0	MGS1	YNL218W
pcf2	SPAC26H5.03	23	0.0819	13	0.0938	3	-0.128	1	0.518	48.963	172	512	3.091	0.2686	4	1	74	10	CAC2	YML102W
SPAC26H5.04	SPAC26H5.04	16	0.2459	8	0.0875	NaN	-0.077	1	0.488	51.159	91	789	4.0073	0.433	NaN	NaN	44	4
SPAC26H5.05	SPAC26H5.05	21	0.1102	6	0.4666	1	0.226	1	0.494	50.406	267	1151	4.2341	0.2866	2	2	8	66
pot1	SPAC26H5.06	13	0.1494	8	0.2306	1	NaN	1	0.485	52.953	379	555	2.3026	0.4596	1	1	18	NaN
SPAC26H5.07c	SPAC26H5.07c	23	0.0788	4	0.1842	NaN	0.0252	2	0.574	41.816	374	505	5.3936	0.2757	1	1	63	NaN
bgl2	SPAC26H5.08c	22	0.1539	5	0.0125	NaN	0.0442	1	0.657	43.874	207	321	5.8721	0.8274	1	1	13	NaN	BGL2	YGR282C
SPAC26H5.09c	SPAC26H5.09c	23	0.0948	4	0.0027	NaN	-0.0223	2	0.617	47.348	356	369	6.4409	0.8076	2	2	23	NaN
tif51	SPAC26H5.10c	23	0.0905	11	0.1592	NaN	0.0262	2	0.749	34.387	387	157	7.6994	0.5405	2	2	52	NaN
mug56	SPAC26H5.11	19	0.0966	5	0.3202	NaN	NaN	1	0.506	54.309	322	965	3.6636	0.4322	NaN	NaN	3	NaN
rpo41	SPAC26H5.12	21	0.0929	7	0.217	NaN	NaN	1	0.467	50.55	362	1120	3.4657	0.3188	1	1	68	NaN	RPO41	YFL036W
kei1	SPAC26H5.13c	21	0.0763	4	0.3136	NaN	NaN	1	0.544	53.519	151	236	4.1271	0.558	1	1	4	NaN	YDR367W	YDR367W
SPAC27D7.02c	SPAC27D7.02c	23	0.1535	5	0.952	NaN	-0.0433	1	0.463	56.108	305	750	2.9957	0.4591	1	1	7	NaN
mei2	SPAC27D7.03c	3	0.0708	9	0.5853	5	0.0097	1	0.534	46.386	38	750	2.5649	0.9647	2	2	16	NaN
omt2	SPAC27D7.04	18	0.0887	7	0.0417	NaN	0.337	1	0.449	40.732	131	96	3.9512	0.6351	1	1	54	NaN
apc14	SPAC27D7.05c	3	0.2054	7	0.6168	4	-0.0578	1	0.514	47.973	486	107	3.8918	0.653	NaN	NaN	NaN	NaN
SPAC27D7.06	SPAC27D7.06	21	0.0549	5	0.1701	NaN	-0.0585	1	0.549	44.978	319	341	4.4998	0.3342	2	2	69	NaN	YPR004C	YPR004C
smd1	SPAC27D7.07c	19	0.0273	0	0.3248	3	NaN	1	0.552	40.516	249	117	4.8828	0.5937	1	1	80	NaN	SMD1	YGR074W
SPAC27D7.08c	SPAC27D7.08c	3	NaN	4	0.1948	NaN	-0.005	1	0.44	47.579	615	385	3.5835	0.4092	1	1	55	NaN
SPAC27D7.09c	SPAC27D7.09c	3	0.2383	4	0.2141	NaN	-0.0203	2	0.591	49.046	315	383	5.3891	0.9644	1	1	NaN	NaN
SPAC27D7.11c	SPAC27D7.11c	3	0.1061	3	0.3542	NaN	-0.0586	2	0.61	45.879	41	463	7.9956	0.9258	1	1	1	NaN
but1	SPAC27D7.12c	2	0.1618	6	0.2634	2	-0.1092	1	0.522	50.814	5	243	3.4012	0.6237	1	1	NaN	1
ssm4	SPAC27D7.13c	22	0.2059	16	0.8866	2	-0.0242	1	0.406	50.065	54	670	1.0986	0.7089	1	1	37	NaN	NIP100	YPL174C
tpr1	SPAC27D7.14c	23	0.0634	7	0.1646	NaN	-0.0053	1	0.475	51.873	97	1039	3.9318	0.3451	5	4	75	NaN	CTR9	YOL145C
SPAC27E2.01	SPAC27E2.01	3	0.086	7	0.0143	NaN	-0.0697	2	0.512	51.009	59	491	2.9444	0.2404	2	2	5	NaN
SPAC27E2.02	SPAC27E2.02	22	0.0484	5	0.2929	NaN	-0.0457	1	0.461	53.973	810	280	3.1781	0.5051	2	2	48	NaN	YIH1	YCR059C
SPAC27E2.03c	SPAC27E2.03c	23	0.0258	5	0.0791	NaN	0.1791	2	0.532	39.729	377	392	6.0868	0.3392	2	2	83	NaN	YBR025C	YBR025C
mug155	SPAC27E2.04c	1	NaN	NaN	0.1604	NaN	NaN	1	0.464	52.359	94	187	1.3863	0.4728	NaN	NaN	NaN	NaN
cdc1	SPAC27E2.05	23	0.0788	12	0.0931	4	NaN	1	0.514	49.829	283	462	3.3322	0.403	1	1	79	NaN	HYS2	YJR006W
SPAC27E2.06c	SPAC27E2.06c	22	0.0763	5	0.0408	NaN	NaN	1	0.49	51.657	102	539	3.8712	0.4635	1	1	81	NaN	MSM1	YGR171C
pvg2	SPAC27E2.07	3	0.2287	9	0.0334	NaN	0.0661	1	0.506	56.184	284	389	3.4657	0.4865	NaN	NaN	NaN	NaN
Tf2-6	SPAC27E2.08	1	NaN	3	0.1598	NaN	NaN	1	0.449	47.321	0	1333	1.6094	0.1734	NaN	NaN	26	NaN
mak2	SPAC27E2.09	3	0.0664	14	0.1069	1	NaN	1	0.501	50.256	447	2310	2.7081	0.4291	6	6	4	NaN
rfc3	SPAC27E2.10c	23	0.0403	12	0.0731	2	NaN	1	0.454	54.611	668	342	3.5264	0.3259	2	2	78	NaN	RFC3	YNL290W
SPAC27E2.11c	SPAC27E2.11c	3	0.12	5	0.4198	NaN	NaN	1	0.822	28.643	283	81	8.8916	0.4535	NaN	NaN	NaN	NaN
SPAC27E2.12	SPAC27E2.12	1	NaN	3	0.1053	NaN	NaN	1	0.51	46.385	0	76	NaN	NaN	NaN	NaN	NaN	NaN
SPAC27E2.13	SPAC27E2.13	1	NaN	NaN	0.35	NaN	NaN	1	0.425	48.411	0	60	NaN	NaN	NaN	NaN	NaN	NaN
SPAC27E2.14	SPAC27E2.14	1	NaN	3	0.6471	NaN	NaN	1	0.574	44.375	0	34	3.4965	NaN	NaN	NaN	NaN	NaN
cdc8	SPAC27F1.02c	20	0.0858	7	0.8509	2	NaN	1	0.521	36.893	362	161	6.0039	0.4561	1	1	6	NaN
uch1	SPAC27F1.03c	23	0.1012	7	0.1486	NaN	-0.0267	2	0.506	51.853	36	222	3.6889	0.471	1	1	63	1	YUH1	YJR099W
nuf2	SPAC27F1.04c	22	0.09	12	0.7256	15	NaN	1	0.462	50.788	767	441	2.3026	0.6608	1	1	40	NaN	NUF2	YOL069W
SPAC27F1.05c	SPAC27F1.05c	2	0.0967	5	0.1467	NaN	0.2927	1	0.562	43.628	237	484	2.9957	0.7401	1	1	0	NaN
SPAC27F1.06c	SPAC27F1.06c	23	0.0968	3	0.4696	NaN	-0.016	2	0.53	47.989	162	362	4.5539	0.7641	1	1	13	1
SPAC27F1.07	SPAC27F1.07	23	0.1435	7	0.0822	NaN	NaN	1	0.542	47.969	190	450	5.6312	0.3148	1	1	68	NaN	OST1	YJL002C
pdt1	SPAC27F1.08	23	0.0466	8	0.1516	NaN	-0.0472	1	0.546	47.031	583	521	4.4308	0.3933	1	1	69	NaN	SMF1	YOL122C
prp10	SPAC27F1.09c	23	0.0294	6	0.2702	3	NaN	1	0.499	46.904	415	1188	3.7612	0.3654	1	1	80	NaN	HSH155	YMR288W
SPAC27F1.10	SPAC27F1.10	1	NaN	5	0.0495	NaN	-0.0864	1	0.505	61	18	101	0	0.557	NaN	NaN	NaN	NaN
SPAC29A4.02c	SPAC29A4.02c	22	0.2342	4	0.1296	NaN	-0.0392	2	0.72	37.148	341	409	6.9819	0.3721	3	3	77	1
SPAC29A4.03c	SPAC29A4.03c	23	0.1123	5	0.0455	NaN	NaN	1	0.474	58.851	494	132	4.9836	0.4226	1	1	12	NaN	MRPS9	YBR146W
SPAC29A4.04c	SPAC29A4.04c	23	0.0265	10	0.3101	NaN	NaN	1	0.551	40.973	320	474	5.8081	0.4889	3	3	81	NaN	CBF5	YLR175W
cam2	SPAC29A4.05	3	0.1117	14	0.1189	2	0.0203	1	0.417	42.069	175	143	5.4072	0.3456	1	1	NaN	NaN
SPAC29A4.06c	SPAC29A4.06c	3	NaN	4	0.9437	NaN	NaN	1	0.419	51.807	549	355	3.1781	0.477	1	1	49	NaN
srb6	SPAC29A4.07	22	0.1187	5	0.4338	1	NaN	1	0.494	56.908	580	136	2.7726	0.3965	1	1	1	NaN
prp19	SPAC29A4.08c	23	NaN	3	0.1496	5	NaN	1	0.515	49.757	161	488	4.5643	0.17	2	2	79	NaN	PRP19	YLL036C
SPAC29A4.09	SPAC29A4.09	21	0.0567	5	0.8177	NaN	0.2454	1	0.443	53.255	108	203	4.7791	0.4229	1	1	29	NaN	YDR412W	YDR412W
rrn5	SPAC29A4.10	20	0.1585	7	0.4874	1	NaN	1	0.472	52.952	94	556	2.7726	0.5378	1	1	3	NaN
rga3	SPAC29A4.11	23	0.1368	9	0.6656	NaN	0.1117	2	0.509	54.088	304	969	3.8067	0.5209	3	2	29	NaN
mug108	SPAC29A4.12c	3	0.2087	4	0.76	NaN	NaN	1	0.496	49.428	44	150	6.9088	0.9667	NaN	NaN	NaN	NaN
SPAC29A4.13	SPAC29A4.13	2	0.0767	4	0.0596	NaN	-0.0334	1	0.526	51.901	274	235	2.7726	0.5084	1	1	18	NaN
SPAC29A4.14c	SPAC29A4.14c	23	0.149	6	0.3526	NaN	-0.0223	1	0.516	54.026	225	346	3.5264	0.3806	1	1	3	NaN
SPAC29A4.15	SPAC29A4.15	23	NaN	5	0.1578	NaN	NaN	1	0.577	42.968	219	450	5.366	0.2417	2	2	83	NaN	SES1	YDR023W
hal4	SPAC29A4.16	23	0.0551	9	0.5739	2	NaN	1	0.513	50.94	229	636	4.7622	0.5682	1	1	12	NaN	SAT4	YCR008W
SPAC29A4.17c	SPAC29A4.17c	23	0.1387	5	0.1973	NaN	-0.0006	1	0.542	59.059	162	147	4.9558	0.6688	1	1	1	NaN
prw1	SPAC29A4.18	23	0.055	10	0.1624	3	NaN	1	0.516	46.253	269	431	4.0431	0.3107	6	2	NaN	NaN
cta5	SPAC29A4.19c	23	0.1172	11	0.1004	NaN	0.0135	2	0.494	48.014	110	1096	3.2958	0.3775	4	4	NaN	NaN
elp3	SPAC29A4.20	23	0.0118	9	0.0533	NaN	0.3762	1	0.535	49.466	206	544	3.5835	0.406	2	2	80	68	ELP3	YPL086C
ino80	SPAC29B12.01	23	0.0525	6	0.5711	3	NaN	1	0.493	48.374	261	1604	3.2189	0.4285	3	3	52	NaN	INO80	YGL150C
set2	SPAC29B12.02c	22	0.0646	7	0.5927	2	0.0515	1	0.48	49.947	364	798	4.3175	0.4079	2	2	17	NaN	SET2	YJL168C
spd1	SPAC29B12.03	20	0.0916	8	0.4516	4	0.0454	1	0.59	50.981	238	124	6.7604	0.6414	1	1	NaN	NaN
snz1	SPAC29B12.04	21	0.0349	3	0.0507	NaN	0.5779	1	0.686	37.976	280	296	5.9349	0.537	1	1	28	NaN
SPAC29B12.05c	SPAC29B12.05c	23	0.1632	6	0.0421	NaN	-0.0005	1	0.492	53.072	632	309	2.1972	0.511	1	1	32	NaN	MTQ1	YNL063W
rcd1	SPAC29B12.06c	23	0.0227	8	0.0848	NaN	0.1178	1	0.498	48.283	213	283	4.5109	0.5882	1	1	79	31	CAF40	YNL288W
sec16	SPAC29B12.07	23	0.1218	6	0.79	1	NaN	1	0.506	50.462	324	1995	2.9957	0.2845	3	3	41	NaN	SEC16	YPL085W
SPAC29B12.08	SPAC29B12.08	3	0.1438	3	0.8255	NaN	0.0151	1	0.58	46.794	338	682	3.3322	0.7467	NaN	NaN	NaN	NaN
pgt1	SPAC29B12.10c	21	0.0402	6	0.1857	NaN	-0.0639	3	0.553	52.548	100	851	3.2189	0.8488	1	1	7	NaN	OPT1	YJL212C
SPAC29B12.11c	SPAC29B12.11c	3	0.0856	4	0.3333	NaN	-0.0407	1	0.458	49.887	464	174	4.7622	0.7305	1	1	40	NaN
SPAC29B12.12	SPAC29B12.12	17	0.207	5	0.1239	NaN	-0.0639	2	0.41	46.6	68	113	1.6094	0.4308	1	1	0	NaN	HOT13	YKL084W
SPAC29B12.13	SPAC29B12.13	2	0.121	6	0.0073	NaN	-0.1415	1	0.421	42.832	159	137	5.649	0.8167	1	1	3	NaN
SPAC29B12.14c	SPAC29B12.14c	22	0.0418	8	0.1429	NaN	0.0567	3	0.585	44.985	147	581	3.1355	0.5525	1	1	5	NaN
pof11	SPAC29E6.01	3	NaN	4	0.1364	NaN	-0.0686	1	0.516	51.184	423	506	4.0431	0.4933	7	2	57	NaN
prp3	SPAC29E6.02	23	0.1011	5	0.6107	1	NaN	1	0.501	48.103	201	542	2.9444	0.3148	2	2	75	NaN	PRP3	YDR473C
uso1	SPAC29E6.03c	23	NaN	6	0.5679	NaN	NaN	1	0.473	52.716	343	1067	2.9444	0.3594	2	2	69	NaN	USO1	YDL058W
nnf1	SPAC29E6.04	23	0.1935	8	0.3951	3	NaN	1	0.407	47.11	219	205	3.1355	0.5868	1	1	3	NaN	NNF1	YJR112W
SPAC29E6.05c	SPAC29E6.05c	23	0.0649	6	0.0059	NaN	-0.0302	1	0.476	51.364	183	170	4.4998	0.7831	1	1	74	NaN	MXR1	YER042W
SPAC29E6.06c	SPAC29E6.06c	23	0.0571	5	0.1844	NaN	NaN	1	0.514	48.387	462	754	4.5109	0.2443	1	1	83	NaN	YNL247W	YNL247W
SPAC29E6.07	SPAC29E6.07	1	NaN	4	0.0776	NaN	-0.0476	1	0.451	47.784	15	116	2.4849	0.4854	NaN	NaN	NaN	NaN
tbp1	SPAC29E6.08	23	0.0219	11	0.2381	3	NaN	1	0.535	44.582	140	231	6.7382	0.4825	2	1	83	NaN	SPT15	YER148W
SPAC29E6.09	SPAC29E6.09	2	0.1798	4	0.1888	NaN	0.0127	1	0.486	46.363	114	339	3.5835	0.236	NaN	NaN	NaN	NaN
SPAC29E6.10c	SPAC29E6.10c	15	0.0886	5	0.8682	NaN	0.1874	1	0.476	50.715	170	1085	3.4965	0.4045	1	1	6	NaN	NST1	YNL091W
smd2	SPAC2C4.03c	21	0.0229	1	0.3913	3	NaN	1	0.424	51.062	410	115	4.852	0.4138	1	1	79	NaN	SMD2	YLR275W
SPAC2C4.04c	SPAC2C4.04c	20	0.1033	4	0.048	NaN	NaN	1	0.503	59.852	359	125	5.3706	0.7209	1	1	30	NaN	YKR074W	YKR074W
SPAC2C4.05	SPAC2C4.05	23	0.096	8	0.0149	NaN	0.1057	2	0.611	45.553	222	134	6.3665	0.347	1	1	5	NaN
SPAC2C4.06c	SPAC2C4.06c	23	NaN	5	0.1033	NaN	0.064	1	0.461	50.184	97	455	2.7726	0.6439	1	1	77	NaN	YNL022C	YNL022C
SPAC2C4.07c	SPAC2C4.07c	3	NaN	6	0.1996	NaN	-0.0473	1	0.45	49.964	308	927	3.6636	0.7211	1	1	51	NaN
SPAC2C4.08	SPAC2C4.08	23	0.1658	5	0.214	NaN	0.0387	1	0.514	52.496	117	243	2.5649	0.4454	NaN	NaN	3	NaN
SPAC2C4.09	SPAC2C4.09	23	0.2391	4	0.4815	NaN	-0.0379	1	0.499	47.621	164	216	3.4657	0.4928	1	1	33	NaN	FMP32	YFL046W
SPAC2C4.10c	SPAC2C4.10c	2	0.1327	4	0.2048	NaN	-0.0396	1	0.424	58.801	455	166	4.4886	0.5679	NaN	NaN	NaN	NaN
rbp28	SPAC2C4.11c	23	0.0352	7	0.3527	NaN	NaN	1	0.539	45.475	471	241	4.2627	0.6513	1	1	82	NaN	PNO1	YOR145C
SPAC2C4.12c	SPAC2C4.12c	22	0.1107	3	0.3269	NaN	NaN	1	0.483	53.76	853	361	2.7081	0.6704	2	2	45	NaN	TPT1	YOL102C
vma16	SPAC2C4.13	23	0.0649	8	0.0352	NaN	NaN	1	0.526	47.942	56	199	4.6634	0.1968	2	1	81	NaN	PPA1	YHR026W
ppk11	SPAC2C4.14c	21	0.0705	7	0.1442	NaN	0.3927	1	0.528	53.713	243	312	3.8712	0.4532	1	1	38	NaN	SPS1	YDR523C
ubx2	SPAC2C4.15c	22	0.0633	6	0.4403	1	-0.0245	1	0.52	54.877	251	427	4.0775	0.4711	1	1	52	NaN	UBX5	YDR330W
rps801	SPAC2C4.16c	23	0.0465	4	0.285	NaN	0.5635	2	0.737	37.632	301	200	7.7389	0.2686	1	1	65	NaN
SPAC2C4.17c	SPAC2C4.17c	3	0.0997	6	0.344	NaN	-0.0373	1	0.521	51.248	374	840	4.4427	0.6993	1	1	10	NaN
hsf1	SPAC2E12.02	21	0.2337	6	0.7438	NaN	NaN	2	0.523	55.982	336	609	4.8122	0.5765	1	1	56	NaN	HSF1	YGL073W
SPAC2E12.03c	SPAC2E12.03c	23	0.1271	6	0.258	NaN	-0.0186	2	0.549	58.913	196	283	3.6889	0.8133	2	1	4	NaN	YDR090C	YDR090C
wtf1	SPAC2E12.05	NaN	NaN	NaN	NaN	NaN	NaN	NaN	0.487	51.086	18	NaN	1.3863	0.5556	NaN	NaN	NaN	NaN
SPAC2E1P3.01	SPAC2E1P3.01	15	0.2089	4	0.0402	NaN	-0.0026	1	0.582	53.844	526	348	5.3845	0.8091	1	1	9	NaN
amt3	SPAC2E1P3.02c	23	0.1948	8	0.0658	NaN	-0.1667	2	0.6	54.974	42	517	1.0986	0.7222	2	1	4	NaN
Tf2-3	SPAC2E1P3.03c	1	NaN	3	0.1598	NaN	NaN	1	0.449	47.321	5	1333	NaN	0.8851	NaN	NaN	26	NaN
cao1	SPAC2E1P3.04	2	0.0389	8	0.1489	1	-0.0328	1	0.576	47.274	287	712	3.9318	0.6457	3	3	36	NaN
SPAC2E1P3.05c	SPAC2E1P3.05c	2	NaN	5	0.4213	NaN	0.0437	1	0.483	47.771	115	197	5.2149	0.9444	2	1	NaN	NaN
mns1	SPAC2E1P5.01c	23	0.0799	7	0.0845	NaN	NaN	1	0.53	49.675	287	521	3.0445	0.4099	1	1	74	NaN	MNS1	YJR131W
mug109	SPAC2E1P5.02c	3	0.2549	3	0.092	NaN	-0.0348	1	0.53	52.559	20	163	3.7377	0.4416	1	1	NaN	NaN
SPAC2E1P5.03	SPAC2E1P5.03	23	0.0715	4	0.3201	NaN	-0.1118	1	0.507	54.645	265	303	4.3307	0.6819	1	1	17	NaN	ERJ5	YFR041C
cwg2	SPAC2E1P5.04c	23	0.1018	10	0.0085	1	NaN	1	0.454	47.368	56	355	2.9444	0.4171	3	1	66	NaN	CDC43	YGL155W
SPAC2E1P5.05	SPAC2E1P5.05	23	0.065	6	0.1832	NaN	NaN	1	0.526	49.578	208	524	3.8918	0.8123	3	1	79	NaN	RRP9	YPR137W
SPAC2F3.01	SPAC2F3.01	21	0.1138	7	0.1254	NaN	NaN	3	0.48	53.947	253	319	4.0431	0.3671	1	1	4	NaN
SPAC2F3.02	SPAC2F3.02	23	0.267	6	0.4479	NaN	0.0338	1	0.417	49.707	145	192	4.8675	0.3736	1	1	13	NaN
rpa49	SPAC2F3.03c	23	0.0617	6	0.5106	NaN	NaN	1	0.508	48.909	735	425	4.1744	0.626	1	1	43	NaN	RPA49	YNL248C
rim1	SPAC2F3.04c	23	0.1642	5	0.4	NaN	NaN	1	0.493	45.156	301	150	4.4543	0.4067	1	1	2	NaN	RIM1	YCR028C-A
SPAC2F3.05c	SPAC2F3.05c	21	0.032	7	0.0255	NaN	-0.0076	3	0.578	51.648	309	275	6.2324	0.8605	1	1	26	NaN
kap104	SPAC2F3.06c	23	0.0311	9	0.0099	NaN	NaN	1	0.568	52.391	421	910	4.1109	0.2338	1	1	80	NaN	KAP104	YBR017C
SPAC2F3.07c	SPAC2F3.07c	1	NaN	5	0.3762	NaN	0.0938	1	0.395	40.622	4	101	NaN	0.38	NaN	NaN	NaN	NaN
sut1	SPAC2F3.08	3	0.0586	8	0.1049	NaN	0.2694	1	0.565	55.819	393	553	4.8675	0.7121	1	1	62	NaN
hem1	SPAC2F3.09	23	0.0471	6	0.19	NaN	NaN	1	0.556	46.343	162	558	5.0999	0.6359	1	1	73	NaN	HEM1	YDR232W
SPAC2F3.10	SPAC2F3.10	22	0.1336	9	0.3246	NaN	NaN	1	0.501	52.496	187	949	2.9957	0.2489	1	1	61	NaN	VPS54	YDR027C
SPAC2F3.11	SPAC2F3.11	22	0.1276	8	0.0391	NaN	-0.0255	1	0.458	48.695	191	384	4.2341	0.1606	2	2	49	NaN	PPX1	YHR201C
SPAC2F3.12c	SPAC2F3.12c	17	NaN	4	0.4803	NaN	0.1831	1	0.484	49.246	136	279	NaN	0.3956	1	1	79	NaN	PLP1	YDR183W
SPAC2F3.13c	SPAC2F3.13c	3	NaN	4	0.0259	NaN	NaN	1	0.529	45.647	216	348	3.1355	0.4848	1	1	25	NaN
saf2	SPAC2F3.14c	3	0.0925	3	0.9124	NaN	NaN	1	0.454	46.691	444	331	3.6376	0.4728	NaN	NaN	2	NaN
lsk1	SPAC2F3.15	23	0.1369	9	0.4924	NaN	-0.0195	2	0.513	53.635	407	593	3.2958	0.5733	1	1	52	51	CTK1	YKL139W
SPAC2F3.16	SPAC2F3.16	3	0.0431	4	0.3412	NaN	-0.0347	1	0.467	52.174	186	425	4.2905	0.5163	2	2	52	1
lsm6	SPAC2F3.17c	16	0.0338	0	0.0667	NaN	NaN	1	0.431	42.708	334	75	5.4596	0.3924	1	1	72	NaN	LSM6	YDR378C
SPAC2F3.18c	SPAC2F3.18c	11	0.1496	4	0.2292	NaN	-0.0214	1	0.579	56.712	0	96	5.4161	0.1324	NaN	NaN	2	NaN
SPAC2F7.02c	SPAC2F7.02c	23	0.0605	5	0.4769	NaN	-0.0451	2	0.509	48.476	163	325	3.9318	0.3631	1	1	81	NaN
pom1	SPAC2F7.03c	3	0.0742	14	0.655	3	0.0734	1	0.497	49.467	206	1087	3.091	0.5436	1	1	37	47
pmc2	SPAC2F7.04	13	0.1351	6	0.2379	2	-0.0791	1	0.496	49.153	47	454	3.2581	0.358	1	1	2	26
SPAC2F7.05c	SPAC2F7.05c	23	0.0459	7	0.3848	NaN	NaN	1	0.522	45.004	515	395	5.4889	0.4818	2	2	84	NaN	TIF5	YPR041W
pol4	SPAC2F7.06c	15	NaN	11	0.2312	NaN	-0.0265	1	0.502	53.961	51	506	2.4849	0.7878	1	1	48	NaN
cph2	SPAC2F7.07c	23	0.5902	7	0.603	NaN	0.2688	2	0.448	48.876	124	607	4.0604	0.3273	1	1	10	NaN	RCO1	YMR075W
snf5	SPAC2F7.08c	23	0.0863	10	0.462	11	0.0991	1	0.503	52.093	115	632	2.9444	0.4988	1	1	3	53	SNF5	YBR289W
SPAC2F7.09c	SPAC2F7.09c	2	0.1146	4	0.11	NaN	0.0155	1	0.464	47.785	339	491	3.1355	0.2921	1	1	11	NaN
SPAC2F7.10	SPAC2F7.10	23	0.0876	9	0.0903	NaN	0.0153	1	0.48	47.361	168	642	3.091	0.2833	4	2	79	NaN
nrd1	SPAC2F7.11	22	0.0256	6	0.4612	1	NaN	1	0.55	50.368	126	529	3.3322	0.759	4	2	10	NaN	YPL184C	YPL184C
wrs1	SPAC2F7.13c	23	0.0209	5	0.1038	NaN	NaN	1	0.513	49.028	503	395	4.654	0.3289	1	1	82	NaN	WRS1	YOL097C
SPAC2F7.14c	SPAC2F7.14c	23	0.0498	7	0.2006	NaN	NaN	1	0.517	48.984	223	329	3.8067	0.4223	1	1	75	NaN	RRP4	YHR069C
rsm24	SPAC2F7.15	22	0.1505	5	0.1357	NaN	NaN	1	0.476	50.257	631	258	4.0943	0.3723	1	1	6	NaN	RSM24	YDR175C
SPAC2F7.16c	SPAC2F7.16c	22	0.0584	8	0.3236	NaN	NaN	1	0.507	50.486	283	1369	2.9444	0.297	3	2	61	NaN	SPO14	YKR031C
SPAC2F7.17	SPAC2F7.17	23	0.1042	7	0.1667	NaN	-0.0256	1	0.471	45.848	476	396	3.434	0.5311	2	2	78	NaN	MRF1	YGL143C
urb2	SPAC2G11.02	23	NaN	4	0.1093	NaN	NaN	1	0.461	49.452	503	1318	2.3979	0.4289	1	1	0	NaN	URB2	YJR041C
vps45	SPAC2G11.03c	23	0.0548	5	0.1864	NaN	0.2086	1	0.521	48.749	99	558	4.0431	0.2299	1	1	80	NaN	VPS45	YGL095C
SPAC2G11.04	SPAC2G11.04	3	NaN	4	0.8106	NaN	0.0506	1	0.415	47.83	447	301	3.434	0.4753	1	1	2	NaN
SPAC2G11.05c	SPAC2G11.05c	23	0.175	8	0.3823	NaN	-0.1031	1	0.408	50.209	72	701	1.9459	0.8208	2	2	6	NaN	RIM20	YOR275C
vps4	SPAC2G11.06	23	0.0302	9	0.2639	NaN	NaN	1	0.488	50.381	452	432	3.8501	0.3111	3	3	85	NaN	VPS4	YPR173C
ptc3	SPAC2G11.07c	23	0.0556	8	0.3237	NaN	-0.0486	2	0.5	46.699	203	414	5.9558	0.2816	1	1	42	5
smn1	SPAC2G11.08c	3	0.2496	3	0.6842	3	NaN	1	0.449	54.917	481	152	2.7726	0.4904	NaN	NaN	4	NaN
SPAC2G11.09	SPAC2G11.09	23	0.0611	4	0.1269	NaN	NaN	1	0.522	49.381	427	796	4.1589	0.5612	2	2	41	NaN	YLR241W	YLR241W
SPAC2G11.10c	SPAC2G11.10c	23	0.0842	7	0.0524	NaN	0.0052	1	0.48	50.435	143	401	3.1355	0.3349	2	2	79	NaN	UBA4	YHR111W
prh1	SPAC2G11.11c	23	0.0515	5	0.1655	NaN	NaN	1	0.509	50.428	332	719	3.3673	0.3744	4	4	12	NaN	DHR2	YKL078W
rqh1	SPAC2G11.12	23	0.0638	20	0.4985	5	NaN	1	0.466	49.635	220	1328	2.5649	0.4232	4	4	57	NaN	SGS1	YMR190C
atg22	SPAC2G11.13	19	0.1342	5	0.0832	NaN	-0.0704	1	0.571	51.471	273	529	4.0604	0.4696	1	1	8	NaN	ATG22	YCL038C
taf111	SPAC2G11.14	23	0.042	4	0.5087	3	NaN	1	0.488	51.107	455	979	3.912	0.4439	1	1	42	NaN	TAF1	YGR274C
tgs1	SPAC2G11.15c	23	0.0809	8	0.0586	NaN	0.1099	1	0.483	45.908	167	239	3.9703	0.3209	1	1	38	NaN	TGS1	YPL157W
SPAC2H10.01	SPAC2H10.01	3	0.367	7	0.7833	NaN	0.0031	1	0.55	45.957	27	480	5.3519	0.984	1	1	2	NaN
SPAC2H10.02c	SPAC2H10.02c	22	0.122	4	0.2488	NaN	-0.145	1	0.484	49.954	279	213	4.1431	0.3993	NaN	NaN	77	NaN	NAS2	YIL007C
sec72	SPAC30.01c	23	0.0681	6	0.3414	NaN	0.1617	2	0.498	48.398	223	1822	3.1781	0.1881	3	3	51	NaN	SEC7	YDR170C
SPAC30.02c	SPAC30.02c	23	0.0452	8	0.153	NaN	0.3158	1	0.517	50.367	651	281	3.4965	0.5878	1	1	62	NaN	KTI12	YKL110C
tsn1	SPAC30.03c	3	0.0968	5	0.1409	3	-0.0277	1	0.457	44.568	182	220	4.3944	0.5076	1	1	56	NaN
abc4	SPAC30.04c	23	0.0498	7	0.0994	NaN	-0.0031	4	0.528	48.827	251	1469	3.989	0.2984	4	2	5	NaN
mmd1	SPAC30C2.02	23	0.0748	8	0.022	NaN	0.2541	1	0.529	41.369	558	318	4.1744	0.6314	3	1	81	NaN	LIA1	YJR070C
SPAC30C2.03	SPAC30C2.03	3	NaN	3	0.1571	NaN	NaN	1	0.492	43.721	398	210	2.9444	0.6209	NaN	NaN	NaN	NaN
SPAC30C2.04	SPAC30C2.04	23	NaN	5	0.1711	NaN	0.2618	1	0.505	47.803	814	450	5.5984	0.4714	1	1	31	NaN	ARC1	YGL105W
erv14	SPAC30C2.05	23	0.2811	8	0.0146	NaN	0.0202	2	0.506	55.084	272	137	4.8122	0.3698	1	1	69	NaN
dml1	SPAC30C2.06c	23	0.1479	7	0.3075	NaN	NaN	1	0.486	50.766	258	465	2.9957	0.4705	1	1	43	NaN	DML1	YMR211W
SPAC30C2.07	SPAC30C2.07	2	0.1134	4	0.3159	NaN	-0.1828	1	0.453	49.599	232	842	4.1589	0.2627	NaN	NaN	NaN	NaN
SPAC30C2.08	SPAC30C2.08	23	0.0295	4	0.2451	NaN	-0.0623	1	0.543	48.958	272	457	4.9416	0.2272	2	1	7	NaN	YPL260W	YPL260W
SPAC30D11.01c	SPAC30D11.01c	1	NaN	5	0.0322	NaN	0.0183	1	0.519	52.277	31	993	3.2958	0.59	1	1	8	NaN
SPAC30D11.02c	SPAC30D11.02c	1	NaN	4	0.0824	NaN	0.0059	1	0.49	44.396	34	85	0	0.8041	NaN	NaN	NaN	NaN
ddx27	SPAC30D11.03	22	0.0512	6	0.4085	NaN	NaN	1	0.499	47.195	662	754	3.3322	0.6325	2	2	79	NaN	DRS1	YLL008W
nup124	SPAC30D11.04c	21	0.183	5	0.9586	NaN	0.0019	1	0.501	51.467	382	1159	3.6376	0.4322	2	2	4	NaN	NUP1	YOR098C
aps3	SPAC30D11.05	23	0.034	7	0.1758	NaN	0.1152	1	0.477	54.447	86	165	3.6109	0.3541	1	1	73	NaN	APS3	YJL024C
SPAC30D11.06c	SPAC30D11.06c	23	0.0914	3	0.2207	NaN	-0.0353	1	0.54	52.507	108	426	4.0254	0.2874	1	1	78	NaN	YKR051W	YKR051W
nth1	SPAC30D11.07	23	0.0757	12	0.3662	NaN	0.0008	1	0.45	52.2	88	355	2.6391	0.4982	2	2	75	14
phf2	SPAC30D11.08c	3	0.1068	7	0.6524	2	NaN	1	0.488	52.767	337	538	4.0775	0.3861	1	1	4	NaN
cwf19	SPAC30D11.09	3	0.1032	3	0.6808	1	0.1926	1	0.453	48.761	553	639	3.091	0.411	2	2	52	NaN
rad22	SPAC30D11.10	23	0.3348	10	0.7356	11	0.5019	2	0.48	49.495	271	469	2.8332	0.6327	1	1	9	NaN	RAD52	YML032C
SPAC30D11.11	SPAC30D11.11	23	0.0682	7	0.3032	NaN	-0.033	1	0.54	57.09	159	442	5.425	0.6157	1	1	10	NaN	IZH3	YLR023C
rpl3802	SPAC30D11.12	23	0.0639	4	0.2432	NaN	NaN	2	0.61	31.937	383	74	6.7811	0.336	1	1	4	NaN
hus5	SPAC30D11.13	23	0.026	10	0.051	3	NaN	1	0.44	41.24	321	157	4.8203	0.3136	1	1	79	NaN	UBC9	YDL064W
SPAC30D11.14c	SPAC30D11.14c	3	0.0728	3	0.7154	NaN	0.0511	1	0.527	49.357	317	534	4.0431	0.2714	1	1	34	NaN
trm112	SPAC31A2.02	21	NaN	6	0.0952	NaN	0.3734	1	0.514	42.796	907	126	4.6634	0.5761	1	1	76	NaN	TRM112	YNR046W
mrpl11	SPAC31A2.03	22	0.0991	5	0.1296	NaN	NaN	1	0.49	49.245	583	216	4.7005	0.353	NaN	NaN	2	NaN	MRPL11	YDL202W
SPAC31A2.04c	SPAC31A2.04c	23	0.0444	9	0.0155	NaN	NaN	1	0.441	43.705	425	194	5.4072	0.4902	1	1	80	NaN	PRE1	YER012W
mis4	SPAC31A2.05c	23	0.1112	11	0.295	2	NaN	1	0.474	51.089	453	1583	2.1972	0.4186	2	2	50	NaN	SCC2	YDR180W
atp25	SPAC31A2.06	23	0.1739	4	0.3339	NaN	NaN	1	0.436	53.861	187	542	4.1109	0.2945	1	1	0	NaN
dbp10	SPAC31A2.07c	23	0.0498	6	0.4858	NaN	NaN	1	0.49	47.912	805	848	3.2581	0.6296	3	3	79	NaN	DBP10	YDL031W
mrp20	SPAC31A2.08	23	0.0857	5	0.4907	NaN	NaN	1	0.445	53.401	519	161	4.4427	0.4779	1	1	33	NaN	MRP20	YDR405W
apm4	SPAC31A2.09c	23	0.066	8	0.1771	NaN	0.1166	1	0.493	53.969	433	446	3.3322	0.337	2	2	68	NaN	APM4	YOL062C
SPAC31A2.10	SPAC31A2.10	22	0.0773	6	0.3457	NaN	NaN	2	0.511	52.275	358	460	3.3322	0.2691	1	1	1	NaN
cuf1	SPAC31A2.11c	23	0.0732	8	0.6813	NaN	0.7236	2	0.458	47.154	210	411	3.7377	0.4	1	1	5	NaN	MGA1	YGR249W
SPAC31A2.12	SPAC31A2.12	23	0.0514	5	0.5101	NaN	0.0372	2	0.526	51.866	319	596	4.3307	0.6119	2	2	17	NaN
sft1	SPAC31A2.13c	22	0.1413	8	0.3956	NaN	0.6344	1	0.53	58.277	674	91	4.654	0.624	NaN	NaN	4	NaN
SPAC31A2.14	SPAC31A2.14	21	0.0849	7	0.2952	NaN	0.0025	1	0.525	48.522	177	962	3.3673	0.2783	4	2	61	27	YOL087C	YOL087C
dcc1	SPAC31A2.15c	21	0.2585	10	0.086	NaN	-0.0111	1	0.478	52.804	715	349	3.2958	0.4784	1	1	1	24
gef2	SPAC31A2.16	3	0.1031	6	0.3579	NaN	-0.0395	1	0.475	48.465	138	1101	2.5649	0.3278	1	1	2	NaN
zds1	SPAC31F12.01	15	0.1074	11	0.9414	NaN	NaN	1	0.514	47.981	205	938	3.6109	0.2768	1	1	5	56
sap49	SPAC31G5.01	23	0.0786	5	0.5761	1	NaN	1	0.543	50.821	115	335	4.625	0.37	2	1	80	NaN	HSH49	YOR319W
SPAC31G5.02	SPAC31G5.02	22	0.0728	7	0.1293	NaN	NaN	1	0.509	46.743	84	232	4.4543	0.6496	1	1	6	NaN	ROT1	YMR200W
rps1101	SPAC31G5.03	18	0.0532	7	0.1974	NaN	NaN	2	0.743	35.701	303	152	7.2421	0.4032	NaN	NaN	79	NaN
SPAC31G5.04	SPAC31G5.04	22	0.0464	8	0.0276	NaN	-0.0659	1	0.632	38.661	302	362	5.204	0.6042	1	1	7	NaN	LYS12	YIL094C
SPAC31G5.05c	SPAC31G5.05c	23	0.0741	4	0.0658	NaN	NaN	1	0.494	54.198	242	228	5.8435	0.306	1	1	78	NaN	RPE1	YJL121C
SPAC31G5.06	SPAC31G5.06	12	0.1915	5	0.0598	NaN	NaN	1	0.422	55.536	148	234	1.3863	0.479	NaN	NaN	NaN	NaN
dni1	SPAC31G5.07	23	0.1769	5	0.1197	NaN	-0.0289	1	0.583	47.913	6	234	1.7918	0.8236	1	1	NaN	NaN
ups1	SPAC31G5.08	23	0.075	4	0.0598	NaN	NaN	1	0.487	53.299	571	251	3.7842	0.696	1	1	47	NaN	HEM4	YOR278W
spk1	SPAC31G5.09c	23	0.0551	8	0.086	2	0.2852	1	0.505	53.838	39	372	3.2958	0.8345	1	1	72	NaN	KSS1	YGR040W
eta2	SPAC31G5.10	3	0.1486	4	0.4587	NaN	-0.0316	1	0.473	53.299	28	569	1.0986	0.6072	1	1	5	1
pac2	SPAC31G5.11	23	0.0395	5	0.3787	1	0.054	2	0.536	53.556	183	235	5.7236	0.4987	1	1	3	NaN
maf1	SPAC31G5.12c	22	0.0465	4	0.2532	NaN	0.2276	1	0.492	53.882	37	238	4.1271	0.6008	1	1	73	NaN	MAF1	YDR005C
rpn11	SPAC31G5.13	23	NaN	8	0.237	4	NaN	1	0.559	46.365	453	308	5.5413	0.4896	2	2	83	NaN	RPN11	YFR004W
gcv1	SPAC31G5.14	22	NaN	5	0.0749	NaN	-0.1574	1	0.525	49.799	179	387	3.8712	0.6362	2	2	74	NaN	GCV1	YDR019C
psd3	SPAC31G5.15	22	0.0813	9	0.3	NaN	-0.0663	1	0.493	50.864	104	980	3.1781	0.5845	2	2	7	NaN	PSD2	YGR170W
dpm1	SPAC31G5.16c	23	0.0281	7	0.0042	NaN	NaN	1	0.532	51.046	106	236	5.5413	0.0939	1	1	78	NaN	DPM1	YPR183W
rps1001	SPAC31G5.17c	18	0.0252	4	0.3333	NaN	0.1596	2	0.722	34.297	359	144	7.1357	0.4643	1	1	40	NaN
SPAC31G5.18c	SPAC31G5.18c	3	0.0995	4	0.6008	NaN	0.1035	1	0.443	46.462	298	263	4.2485	0.6168	1	1	30	NaN
SPAC31G5.19	SPAC31G5.19	23	0.0517	5	0.4227	NaN	0.4788	2	0.529	51.598	125	1190	2.9957	0.3447	2	1	53	NaN	YTA7	YGR270W
SPAC31G5.21	SPAC31G5.21	3	0.114	4	0.7627	NaN	NaN	1	0.376	51.433	279	118	5.2781	0.7291	1	1	50	NaN
SPAC323.01c	SPAC323.01c	23	0.0703	6	0.1994	NaN	0.636	1	0.525	51.364	207	361	2.7726	0.4273	1	1	19	NaN	POS5	YPL188W
pup2	SPAC323.02c	23	0.0237	8	0.0364	3	NaN	1	0.532	48.7	337	247	5.5373	0.3325	2	2	82	NaN	PUP2	YGR253C
SPAC323.03c	SPAC323.03c	3	0.2246	6	0.04	NaN	-0.0694	1	0.483	53.102	128	575	2.4849	0.4588	NaN	NaN	NaN	9
SPAC323.04	SPAC323.04	22	0.0725	5	0.078	NaN	-0.1074	1	0.487	52.981	145	487	4.2485	0.5519	2	1	10	NaN	YDR061W	YDR061W
SPAC323.05c	SPAC323.05c	23	NaN	6	0.013	NaN	0.4664	1	0.541	48.953	45	231	3.1781	0.4493	1	1	77	NaN	MTQ2	YDR140W
uba5	SPAC323.06c	23	NaN	5	0.07	1	NaN	1	0.479	49.839	282	500	2.7081	0.5679	1	1	76	NaN	ULA1	YPL003W
SPAC323.07c	SPAC323.07c	23	0.0646	5	0.1726	NaN	NaN	3	0.586	48.294	375	533	3.7612	0.693	2	1	3	NaN
SPAC323.08	SPAC323.08	21	0.1326	7	0.4834	NaN	NaN	1	0.487	53.115	190	211	2.8904	0.7379	NaN	NaN	1	NaN
SPAC328.01c	SPAC328.01c	20	NaN	7	0.158	NaN	-0.0213	1	0.509	52.331	99	1234	3.4012	0.3044	1	1	46	36	MSN5	YDR335W
SPAC328.02	SPAC328.02	23	0.0611	6	0.1984	NaN	NaN	1	0.481	53.845	266	504	3.4965	0.4193	3	2	80	NaN	YKR017C	YKR017C
tps1	SPAC328.03	23	0.0392	8	0.1306	4	-0.0846	3	0.577	49.042	119	513	6.789	0.6843	1	1	37	NaN	TPS1	YBR126C
SPAC328.04	SPAC328.04	23	0.0978	4	0.5398	NaN	-0.0702	2	0.552	52.937	131	741	3.7136	0.5164	2	2	27	NaN	SAP1	YER047C
SPAC328.05	SPAC328.05	23	0.0786	6	0.4893	NaN	-0.0936	1	0.545	48.903	397	468	2.9444	0.5507	3	1	71	0
ubp2	SPAC328.06	23	0.0646	5	0.3444	NaN	-0.0756	1	0.509	47.855	177	1141	3.989	0.3442	4	2	7	1	UBP2	YOR124C
SPAC328.07c	SPAC328.07c	23	0.1303	9	0.5307	NaN	NaN	1	0.572	57.197	519	277	4.5539	0.5058	2	1	23	NaN
SPAC328.08c	SPAC328.08c	20	0.1527	5	0.4402	NaN	NaN	1	0.504	53.082	57	259	2.3979	0.4615	1	1	61	NaN
SPAC328.09	SPAC328.09	23	0.0553	6	0.1376	NaN	-0.0701	1	0.587	46.027	482	298	4.0073	0.8234	3	1	64	NaN
rps502	SPAC328.10c	23	0.0147	4	0.1034	NaN	0.2809	2	0.701	34.786	101	203	7.0326	0.5588	1	1	79	NaN
mug8	SPAC32A11.01	21	0.119	4	0.4625	NaN	0.0242	1	0.482	50.429	12	720	1.7918	0.9592	1	1	1	NaN
SPAC32A11.02c	SPAC32A11.02c	3	0.1151	3	0.3572	NaN	0.0023	1	0.497	55.256	307	851	5.7683	0.9031	NaN	NaN	8	NaN
phx1	SPAC32A11.03c	3	0.1517	8	0.6423	NaN	0.1628	1	0.511	50.269	249	942	3.3322	0.2997	1	1	7	NaN
tif212	SPAC32A11.04c	23	0.0211	6	0.5701	NaN	NaN	1	0.495	44.572	74	321	6.4313	0.2239	1	1	82	NaN	SUI3	YPL237W
erg8	SPAC343.01c	23	0.1519	8	0.0845	NaN	NaN	1	0.512	50.74	374	426	3.7136	0.3196	2	2	21	NaN	ERG8	YMR220W
img1	SPAC343.02	20	0.1163	5	0.3462	NaN	NaN	1	0.5	46.341	165	182	4.7185	0.2563	1	1	12	NaN	IMG1	YCR046C
apc11	SPAC343.03	23	0.0522	8	0.1383	3	NaN	1	0.597	50.303	411	94	3.4012	0.4374	1	1	57	NaN	APC11	YDL008W
SPAC343.04c	SPAC343.04c	23	0.0763	6	0.0394	1	-0.0947	1	0.471	49.673	313	507	4.1431	0.4855	5	1	65	1	GID7	YCL039W
vma1	SPAC343.05	23	0.0205	9	0.0646	NaN	NaN	1	0.592	40.742	265	619	5.0304	0.2464	3	3	82	NaN	TFP1	YDL185W
SPAC343.06c	SPAC343.06c	21	0.0969	4	0.315	NaN	-0.0654	1	0.512	50.89	533	381	4.7958	0.5646	1	1	56	NaN	YJR100C	YJR100C
mug28	SPAC343.07	3	0.1363	3	0.5911	NaN	0.0526	1	0.483	54.607	57	609	NaN	0.6646	2	1	4	2
mrp17	SPAC343.08c	23	0.1587	5	0.0642	NaN	NaN	1	0.465	52.526	77	109	3.8712	0.4654	1	1	10	NaN	MRP17	YKL003C
ubx3	SPAC343.09	22	0.0803	7	0.6561	1	NaN	1	0.53	50.048	99	410	5.2781	0.7097	2	2	72	NaN	SHP1	YBL058W
met11	SPAC343.10	23	0.0599	3	0.1154	NaN	-0.0249	1	0.489	51.12	178	641	4.1109	0.3127	1	1	4	NaN	MET12	YPL023C
msc1	SPAC343.11c	3	0.0815	15	0.4137	13	-0.032	1	0.49	48.913	190	1588	2.8904	0.4809	4	4	11	36
rds1	SPAC343.12	3	0.0808	3	0.107	NaN	-0.0055	1	0.709	37.49	288	402	8.247	0.9507	1	1	6	NaN
SPAC343.13	SPAC343.13	23	0.1218	6	0.0133	NaN	NaN	1	0.503	52.275	116	526	2.9444	0.3275	2	2	64	NaN	PET112	YBL080C
SPAC343.14c	SPAC343.14c	23	0.0407	4	0.173	NaN	NaN	1	0.529	47.517	240	393	4.5539	0.3429	1	1	78	NaN	GCD7	YLR291C
tit1	SPAC343.15	19	0.0942	7	0.1659	NaN	0.1342	1	0.502	53.315	336	434	3.5835	0.2243	1	1	70	NaN	MOD5	YOR274W
lys2	SPAC343.16	23	0.0476	8	0.1359	NaN	-0.0722	1	0.55	45.297	195	721	5.0173	0.405	3	2	15	NaN	LYS4	YDR234W
SPAC343.17c	SPAC343.17c	3	0.0927	3	0.1875	NaN	NaN	1	0.488	48.951	79	576	3.3322	0.3944	4	1	72	NaN
rfp2	SPAC343.18	21	0.158	9	0.6293	NaN	-0.0152	2	0.483	48.531	39	205	4.0431	0.3614	1	1	9	NaN
SPAC343.19	SPAC343.19	21	NaN	9	0.4247	NaN	0.0209	1	0.482	50.496	121	624	3.2581	0.3281	1	1	54	NaN	LSB6	YJL100W
SPAC343.20	SPAC343.20	1	NaN	NaN	0.2478	NaN	0.0767	1	0.564	46.088	6	113	2.8332	0.5082	NaN	NaN	NaN	NaN
cps3	SPAC3A11.02	22	0.176	4	0.8645	NaN	0.109	2	0.497	52.548	41	583	3.912	0.1711	NaN	NaN	7	NaN	LEE1	YPL054W
SPAC3A11.03	SPAC3A11.03	22	0.1003	3	0.0364	NaN	-0.1743	1	0.52	54.671	121	247	2.7726	0.3556	1	1	19	1	YJR129C	YJR129C
SPAC3A11.04	SPAC3A11.04	3	0.2902	4	0.0593	NaN	-0.0024	1	0.554	47.741	2	236	3.6889	0.2465	1	1	30	NaN
kms1	SPAC3A11.05c	3	0.1798	8	0.8451	4	NaN	1	0.494	49.36	252	607	3.0445	0.6543	1	1	NaN	NaN
mvp1	SPAC3A11.06	22	0.0897	6	0.4548	NaN	0.0633	1	0.47	51.582	234	664	3.7612	0.642	1	1	13	NaN	MVP1	YMR004W
SPAC3A11.07	SPAC3A11.07	23	0.1056	6	0.1597	NaN	-0.0113	2	0.585	43.73	105	551	6.5624	0.5825	2	2	25	NaN
pcu4	SPAC3A11.08	3	0.0885	21	0.079	6	NaN	1	0.501	56.88	306	734	3.2581	0.3647	2	2	67	NaN
sod22	SPAC3A11.09	23	0.0497	10	0.3979	NaN	-0.0743	2	0.523	48.331	304	759	4.0604	0.6323	1	1	9	NaN	NHA1	YLR138W
SPAC3A11.10c	SPAC3A11.10c	3	0.0786	5	0.0978	NaN	-0.0887	1	0.539	46.477	628	409	6.2422	0.6926	1	1	14	NaN
SPAC3A11.11c	SPAC3A11.11c	1	NaN	4	0.0329	NaN	-0.086	1	0.53	52.287	501	334	4.1109	0.3725	1	1	1	NaN
rpt5	SPAC3A11.12c	23	0.0222	9	0.1986	1	NaN	1	0.534	43.449	414	438	5.2204	0.2936	1	1	83	NaN	RPT5	YOR117W
SPAC3A11.13	SPAC3A11.13	23	0.134	6	0.5088	NaN	0.0308	1	0.403	49.849	656	114	4.6151	0.5305	1	1	71	18	YKE2	YLR200W
pkl1	SPAC3A11.14c	23	0.1133	9	0.619	1	-0.0038	2	0.429	47.655	523	832	2.0794	0.4061	1	1	7	NaN
SPAC3A12.02	SPAC3A12.02	23	0.2166	4	0.2378	NaN	NaN	2	0.51	61	630	286	3.0445	0.4602	1	1	5	NaN
mug145	SPAC3A12.03c	3	0.2065	4	0.7087	NaN	-0.0162	1	0.524	50.508	409	309	3.3322	0.295	1	1	7	0
SPAC3A12.04c	SPAC3A12.04c	23	0.0535	6	0.0723	NaN	NaN	1	0.55	51.498	51	235	3.0445	0.7107	1	1	54	NaN	RPP1	YHR062C
taf2	SPAC3A12.05c	23	0.0409	7	0.0998	NaN	NaN	1	0.489	51.597	269	1172	3.1781	0.395	1	1	69	NaN	TAF2	YCR042C
SPAC3A12.06c	SPAC3A12.06c	23	0.0912	5	0.253	NaN	-0.003	1	0.541	52.492	608	743	4.7185	0.6751	2	1	72	NaN	YDL206W	YDL206W
rpb11	SPAC3A12.07	19	0.0297	8	0.122	7	NaN	1	0.497	54.036	204	123	5.6276	0.4162	1	1	80	NaN	RPB11	YOL005C
SPAC3A12.08	SPAC3A12.08	21	0.1087	4	0.2336	NaN	-0.0194	3	0.472	53.226	261	214	3.9703	0.596	NaN	NaN	0	NaN	FMP10	YER182W
SPAC3A12.09c	SPAC3A12.09c	3	0.128	4	0.069	NaN	0.0461	1	0.452	49.663	607	290	2.3979	0.5449	1	1	15	NaN
rpl2001	SPAC3A12.10	22	0.0648	4	0.1193	2	0.4348	2	0.696	36.973	351	176	7.4425	0.3184	1	1	84	NaN
cwf2	SPAC3A12.11c	22	0.0628	6	0.683	2	NaN	1	0.477	52.73	527	388	4.0604	0.5158	1	1	17	NaN	CWC2	YDL209C
atp11	SPAC3A12.12	23	0.1173	6	0.2797	NaN	-0.0504	1	0.425	47.245	39	286	4.1109	0.5848	1	1	57	21	ATP11	YNL315C
SPAC3A12.13c	SPAC3A12.13c	22	0.1042	5	0.562	1	0.4276	1	0.444	53.362	99	274	4.7536	0.4516	1	1	7	NaN
cam1	SPAC3A12.14	23	0.0193	10	0.1467	5	NaN	1	0.592	44.507	359	150	6.2265	0.4622	4	1	86	NaN	CMD1	YBR109C
vps53	SPAC3A12.15	23	0.1245	7	0.2262	NaN	NaN	3	0.496	52.254	230	756	3.1781	0.2899	1	1	82	NaN	VPS53	YJL029C
tim17	SPAC3A12.16c	23	NaN	5	0.2927	NaN	NaN	1	0.57	38.25	219	164	5.2832	0.3389	1	1	75	NaN	TIM17	YJL143W
cys12	SPAC3A12.17c	23	NaN	2	0.1215	NaN	-0.0361	2	0.532	47.442	270	395	3.5264	0.3678	1	1	22	NaN	YGR012W	YGR012W
zwf1	SPAC3A12.18	23	0.0674	6	0.056	1	NaN	3	0.52	47.644	419	500	5.8805	0.5578	2	2	79	NaN	ZWF1	YNL241C
SPAC3A12.19	SPAC3A12.19	23	0.1226	4	0.4409	NaN	NaN	1	0.517	50.87	0	93	3.989	NaN	1	1	3	NaN	MRPL27	YBR282W
SPAC3C7.01c	SPAC3C7.01c	23	0.1117	8	0.0966	NaN	-0.051	2	0.476	51.457	148	611	3.6376	0.2274	1	1	3	6
SPAC3C7.02c	SPAC3C7.02c	21	0.0672	5	0.6266	NaN	0.0248	2	0.554	43.234	281	383	3.6889	0.5217	1	1	1	NaN
rhp55	SPAC3C7.03c	15	0.0971	16	0.2686	3	NaN	1	0.453	50.447	139	350	3.1781	0.4896	1	1	2	NaN
SPAC3C7.04	SPAC3C7.04	3	0.0481	7	0.4777	NaN	0.2172	1	0.485	49.281	331	783	3.8918	0.4123	2	2	4	NaN
mug191	SPAC3C7.05c	3	0.062	8	0.1199	NaN	0.0318	1	0.482	48.98	447	442	5.6021	0.8503	1	1	1	NaN
pit1	SPAC3C7.06c	23	0.0912	8	0.4692	NaN	0.1054	2	0.525	49.491	326	650	3.1781	0.4906	1	1	28	NaN	IME2	YJL106W
SPAC3C7.07c	SPAC3C7.07c	23	NaN	5	0.2271	NaN	0.0166	1	0.46	51.571	605	361	3.2958	0.3852	2	2	57	NaN	ATE1	YGL017W
elf1	SPAC3C7.08c	23	NaN	11	0.2167	NaN	0.3325	2	0.521	45.878	237	1057	3.9318	0.4953	3	2	9	NaN	NEW1	YPL226W
set8	SPAC3C7.09	21	0.1513	4	0.0559	NaN	-0.0725	2	0.478	50.774	103	429	2.9957	0.4217	1	1	12	0
pex13	SPAC3C7.10	23	0.1458	7	0.4618	NaN	-0.0624	1	0.479	52.451	222	288	4.1109	0.55	2	2	37	NaN	PEX13	YLR191W
cnx1	SPAC3C7.11c	21	0.0608	11	0.1661	2	NaN	1	0.578	41.029	346	560	6.3421	0.5147	1	1	76	NaN	CNE1	YAL058W
tip1	SPAC3C7.12	23	0.0883	15	0.8156	9	0.0311	1	0.475	48.522	279	461	3.6889	0.2173	1	1	14	39
SPAC3C7.13c	SPAC3C7.13c	23	0.1026	5	0.0127	NaN	-0.0167	3	0.456	52.534	303	473	5.961	0.8494	2	2	1	NaN
obr1	SPAC3C7.14c	14	0.1084	10	0.099	1	-0.0241	1	0.563	48.614	124	202	6.1985	0.7195	1	1	20	1
trk1	SPAC3F10.02c	23	0.0707	15	0.4304	NaN	0.1153	2	0.531	51.171	335	841	3.1781	0.3782	1	1	14	NaN
grs1	SPAC3F10.03	23	0.032	7	0.0506	NaN	NaN	1	0.565	42.169	276	652	5.037	0.325	2	2	84	NaN	GRS1	YBR121C
gsa1	SPAC3F10.04	22	0.0822	7	0.0924	2	-0.0906	1	0.505	49.731	131	498	4.2047	0.261	2	2	81	NaN	GSH2	YOL049W
mug113	SPAC3F10.05c	19	0.1141	5	0.3037	NaN	0.0028	1	0.528	50.22	211	326	4.0073	0.4072	1	1	1	NaN
SPAC3F10.06c	SPAC3F10.06c	22	0.09	5	0.1722	NaN	0.0205	1	0.548	51.821	228	453	3.1781	0.5495	1	1	15	NaN	RIT1	YMR283C
mug91	SPAC3F10.07c	20	0.1058	6	0.3081	NaN	NaN	1	0.524	56.94	14	172	2.3026	0.5321	1	1	0	NaN
SPAC3F10.08c	SPAC3F10.08c	23	0.1208	5	0.834	NaN	NaN	1	0.457	50.825	560	259	3.4965	0.6967	NaN	NaN	1	NaN	FAF1	YIL019W
SPAC3F10.09	SPAC3F10.09	23	0.0379	4	0.053	NaN	-0.031	1	0.48	51.267	133	264	4.1589	0.4397	1	1	19	NaN	HIS6	YIL020C
map3	SPAC3F10.10c	22	0.1361	7	0.2247	NaN	NaN	1	0.568	54.247	97	365	2.3026	0.6376	1	1	4	NaN	STE3	YKL178C
abc2	SPAC3F10.11c	23	0.0419	8	0.1141	NaN	0.0102	4	0.54	48.212	529	1463	3.3673	0.4059	4	2	77	NaN
SPAC3F10.12c	SPAC3F10.12c	21	NaN	5	0.8159	NaN	NaN	1	0.451	46.958	140	201	3.4965	0.4972	1	1	10	NaN	CBF1	YJR060W
ucp6	SPAC3F10.13	20	0.119	6	0.3268	NaN	0.0188	1	0.475	49.482	489	612	4.3041	0.5482	1	1	NaN	NaN
spo12	SPAC3F10.15c	12	0.1656	4	0.6222	NaN	-0.0288	1	0.445	51.357	14	90	3.6109	0.7442	1	1	0	1
SPAC3F10.16c	SPAC3F10.16c	23	0.0562	5	0.5146	NaN	0.6947	1	0.529	48.061	542	616	3.6376	0.6424	1	1	79	NaN	LSG1	YGL099W
SPAC3F10.17	SPAC3F10.17	23	0.0717	6	0.6399	NaN	0.8162	1	0.466	47.802	724	386	3.4965	0.6713	1	1	52	NaN	LTV1	YKL143W
rpl4102	SPAC3F10.18c	7	0.088	4	1	NaN	-0.0706	2	0.367	28.65	305	25	7.1033	0.335	1	1	NaN	NaN
hrp3	SPAC3G6.01	23	0.0761	13	0.4099	NaN	0.0585	2	0.493	48.046	726	1388	3.1781	0.4463	5	4	63	50
dss1	SPAC3G6.02	22	0.0381	9	0.4648	16	0.5804	1	0.523	41.541	451	71	5.79	0.4402	1	1	3	NaN
SPAC3G6.03c	SPAC3G6.03c	22	0.0934	4	0.1186	NaN	-0.0619	1	0.533	50.187	66	236	4.5326	0.2045	1	1	57	NaN	YOR111W	YOR111W
rnp24	SPAC3G6.04	23	0.0814	4	0.6043	NaN	0.0073	1	0.504	48.785	674	369	3.1781	0.5556	2	2	10	NaN	NOP13	YNL175C
SPAC3G6.05	SPAC3G6.05	23	0.0766	7	0.1505	NaN	-0.0747	2	0.602	47.034	155	206	5.2983	0.7749	1	1	44	NaN
rad2	SPAC3G6.06c	23	0.0325	10	0.0974	1	0.0642	1	0.465	50.023	227	380	3.4965	0.5454	2	2	83	16	RAD27	YKL113C
SPAC3G6.07	SPAC3G6.07	2	0.4434	NaN	0.184	NaN	NaN	1	0.471	52.566	63	125	5.989	0.9205	NaN	NaN	NaN	NaN
erv1	SPAC3G6.08	22	0.0767	5	0.3681	NaN	NaN	1	0.451	53.589	226	182	3.7136	0.4186	1	1	61	NaN	ERV1	YGR029W
tps2	SPAC3G6.09c	23	0.0863	6	0.1614	NaN	-0.0347	2	0.501	46.668	402	849	3.7612	0.352	2	2	3	3
SPAC3G6.10c	SPAC3G6.10c	22	0.1693	6	0.6289	NaN	NaN	1	0.425	47.974	103	159	2.9957	0.5692	1	1	2	NaN
SPAC3G6.11	SPAC3G6.11	23	0.0946	9	0.1197	NaN	-0.007	1	0.467	52.473	736	844	1.9459	0.6023	2	2	81	16	CHL1	YPL008W
rpl4101	SPAC3G6.13c	7	0.0334	5	1	NaN	-0.0649	2	0.464	38.917	210	25	8.3416	0.3638	NaN	NaN	NaN	NaN
nsk1	SPAC3G9.01	2	0.1533	4	0.974	NaN	-0.037	1	0.451	52.075	414	462	2.9444	0.3734	NaN	NaN	NaN	NaN
oar2	SPAC3G9.02	22	0.1137	3	0	NaN	NaN	1	0.436	48.358	594	236	3.091	0.6092	1	1	42	NaN
rpl2301	SPAC3G9.03	22	0.009	4	0.1367	NaN	0.1738	2	0.664	37.662	331	139	6.7957	0.3956	NaN	NaN	82	NaN
ssu72	SPAC3G9.04	23	0.0184	7	0.1015	2	0.0588	1	0.534	59.587	315	197	3.2958	0.3445	1	1	70	69	SSU72	YNL222W
SPAC3G9.05	SPAC3G9.05	23	0.0957	9	0.7678	NaN	-0.0256	1	0.519	49.116	142	659	3.2189	0.222	2	1	7	NaN	SPA2	YLL021W
frs2	SPAC3G9.06	23	0.0564	6	0.0942	NaN	NaN	1	0.532	46.987	236	499	5.124	0.225	1	1	79	NaN	FRS2	YFL022C
hos2	SPAC3G9.07c	23	0.0339	13	0.1636	2	-0.0414	1	0.499	52.607	31	434	2.8904	0.2825	1	1	8	58	HOS2	YGL194C
png1	SPAC3G9.08	23	0.0893	8	0.5512	NaN	0.3936	2	0.538	50.12	42	283	2.7081	0.5139	2	2	47	NaN	YNG2	YHR090C
tif211	SPAC3G9.09c	23	0.0311	6	0.1797	2	NaN	1	0.543	46.811	325	306	5.7746	0.1434	2	2	82	NaN	SUI2	YJR007W
ski6	SPAC3G9.10c	23	0.072	9	0.1942	1	NaN	1	0.57	52.023	800	242	3.8712	0.5805	2	2	84	NaN	SKI6	YGR195W
SPAC3G9.11c	SPAC3G9.11c	23	0.1282	8	0.0684	NaN	0.0501	2	0.635	43.545	266	570	5.5722	0.8982	3	3	2	NaN
peg1	SPAC3G9.12	23	0.1123	13	0.2845	6	NaN	1	0.475	50.089	138	1462	2.1972	0.3674	2	1	33	6
msw1	SPAC3G9.13c	21	0.0936	6	0.1302	NaN	NaN	1	0.514	48.032	94	361	4.2047	0.4961	1	1	66	NaN	MSW1	YDR268W
sak1	SPAC3G9.14	22	0.0787	9	0.5078	NaN	NaN	1	0.557	51.163	334	766	4.2485	0.3939	1	1	49	NaN	RFX1	YLR176C
fcf2	SPAC3G9.15c	23	0.1022	4	0.6957	NaN	NaN	1	0.449	60.239	292	230	4.6634	0.4199	1	1	40	NaN	YLR051C	YLR051C
bet5	SPAC3G9.16c	23	0.1291	7	0.1871	NaN	NaN	1	0.483	60.266	96	155	3.8067	0.5538	1	1	68	NaN	BET5	YML077W
orp3	SPAC3H1.01c	22	0.124	5	0.2232	6	NaN	1	0.451	50.639	569	690	3.3322	0.3821	1	1	49	NaN	ORC3	YLL004W
SPAC3H1.02c	SPAC3H1.02c	23	0.0913	6	0.1651	NaN	NaN	1	0.485	51.125	187	1036	3.1781	0.2413	2	2	37	NaN	YOL098C	YOL098C
mug151	SPAC3H1.03	3	0.1492	3	0.5	NaN	-0.0241	1	0.487	51.486	793	146	3.5553	0.7542	1	1	12	NaN
mdm31	SPAC3H1.04c	23	0.0785	5	0.2446	NaN	0.0559	1	0.473	48.441	32	601	3.8286	0.3092	1	1	7	NaN	MDM31	YHR194W
SPAC3H1.05	SPAC3H1.05	20	0.0663	7	0.0232	NaN	0.0602	1	0.526	48.822	99	474	5.1358	0.3196	1	1	78	NaN	STE24	YJR117W
SPAC3H1.06c	SPAC3H1.06c	13	0.121	8	0.2207	NaN	0.0283	3	0.618	53.35	155	589	3.3673	0.8996	1	1	11	NaN
car3	SPAC3H1.07	23	0.0704	6	0.0279	NaN	-0.0867	2	0.642	45.102	245	323	6.6333	0.8194	1	1	41	NaN
SPAC3H1.08c	SPAC3H1.08c	3	0.131	4	0.4123	NaN	-0.0302	1	0.463	46.71	587	211	4.0431	0.6104	1	1	15	NaN
SPAC3H1.09c	SPAC3H1.09c	23	0.0534	5	0.3948	NaN	NaN	1	0.534	48.033	224	656	3.8286	0.4287	1	1	75	NaN	AVT3	YKL146W
SPAC3H1.10	SPAC3H1.10	3	0.0933	10	0.0362	NaN	-0.1749	1	0.429	52.331	690	414	3.3322	0.5423	1	1	22	NaN
hsr1	SPAC3H1.11	23	0.1526	8	0.5997	NaN	0.2287	1	0.527	45.106	50	582	4.4543	0.7549	1	1	43	NaN
snt2	SPAC3H1.12c	22	0.1273	11	0.4156	6	0.0054	1	0.447	50.158	95	1131	2.6391	0.3287	3	3	7	52	SNT2	YGL131C
ppk13	SPAC3H1.13	22	0.1362	6	0.0843	NaN	0.0443	1	0.473	48.477	652	344	3.2581	0.3655	1	1	62	NaN	YPL236C	YPL236C
SPAC3H1.14	SPAC3H1.14	23	0.1102	7	0.1179	NaN	-0.0745	1	0.444	56.504	90	195	3.8067	0.3422	1	1	42	NaN
aar2	SPAC3H5.04	17	0.1682	6	0.1214	NaN	-0.0254	1	0.504	52.575	61	346	4.5433	0.2629	1	1	34	NaN
rps1401	SPAC3H5.05c	21	0.021	6	0.3094	NaN	NaN	2	0.847	31.608	124	139	6.4052	0.655	NaN	NaN	85	NaN
pol1	SPAC3H5.06c	23	0.0497	12	0.2584	6	NaN	1	0.506	49.77	219	1405	2.3026	0.5871	4	4	79	NaN	POL1	YNL102W
rpl702	SPAC3H5.07	21	0.06	6	0.228	NaN	0.1399	3	0.665	35.436	461	250	6.6241	0.4685	2	2	20	NaN
SPAC3H5.08c	SPAC3H5.08c	23	0.1596	5	0.2409	NaN	0.2736	2	0.476	52.08	227	855	3.1781	0.2665	4	1	25	NaN
SPAC3H5.09c	SPAC3H5.09c	23	0.0521	4	0.3218	NaN	NaN	1	0.5	51.006	233	2685	2.6391	0.4146	6	6	40	NaN	FMP27	YLR454W
rpl3202	SPAC3H5.10	19	0.0487	5	0.2677	4	0.7038	2	0.71	37.126	414	127	7.08	0.314	1	1	77	NaN
SPAC3H5.11	SPAC3H5.11	23	1.7697	4	0.2061	NaN	0.2105	3	0.548	54.381	255	393	3.7377	0.4387	1	1	55	NaN	YEL041W	YEL041W
rpl501	SPAC3H5.12c	23	0.0782	5	0.1327	1	0.359	2	0.687	37.122	294	294	7.2298	0.3437	2	2	24	NaN
SPAC3H8.02	SPAC3H8.02	23	0.0665	4	0.3333	NaN	0.1156	3	0.491	47.462	78	444	4.4773	0.4559	2	2	30	NaN	CSR1	YLR380W
SPAC3H8.03	SPAC3H8.03	21	0.1646	6	0.2381	NaN	0.0235	1	0.568	49.557	342	105	4.5326	0.3518	1	1	23	NaN	IMG2	YCR071C
SPAC3H8.04	SPAC3H8.04	2	0.1728	5	0.3728	NaN	-0.0514	1	0.463	51.651	372	338	4.7185	0.6654	2	2	12	NaN
SPAC3H8.05c	SPAC3H8.05c	3	0.1331	4	0.11	NaN	0.4027	1	0.52	47.745	236	1073	3.3673	0.3116	2	2	2	NaN
aur1	SPAC3H8.06	23	0.0613	6	0.2156	NaN	NaN	1	0.568	46.633	215	422	5.0626	0.4731	1	1	9	NaN	AUR1	YKL004W
SPAC3H8.07c	SPAC3H8.07c	23	0.0715	6	0.1893	NaN	-0.0123	1	0.425	49.944	591	169	4.3175	0.5414	1	1	77	28	PAC10	YGR078C
SPAC3H8.08c	SPAC3H8.08c	2	0.157	7	0.2362	NaN	-0.0889	1	0.463	55.118	8	563	2.8904	0.4884	1	1	NaN	NaN
nab3	SPAC3H8.09c	15	0.1517	6	0.7304	NaN	-0.0112	1	0.485	46.479	85	738	3.0445	0.6899	1	1	4	NaN	NAB3	YPL190C
spo20	SPAC3H8.10	23	0.0379	13	0.1364	NaN	NaN	1	0.495	47.622	211	286	5.5175	0.337	2	2	79	NaN
SPAC458.02c	SPAC458.02c	22	0.0673	5	0.8889	NaN	-0.0299	1	0.531	42.373	479	468	5.3799	0.3298	NaN	NaN	21	NaN	BFR1	YOR198C
tel2	SPAC458.03	23	0.1606	13	0.2627	9	NaN	1	0.472	52.12	184	868	3.091	0.375	1	1	18	NaN
SPAC458.04c	SPAC458.04c	2	0.5564	3	0.0971	NaN	-0.0271	1	0.474	46.609	58	340	2.3979	0.8086	NaN	NaN	NaN	NaN
pik3	SPAC458.05	23	0.0516	13	0.1186	NaN	NaN	1	0.475	51.507	77	801	3.8286	0.4955	3	3	76	NaN	VPS34	YLR240W
SPAC458.06	SPAC458.06	23	NaN	6	0.0687	NaN	0.2607	1	0.433	47.71	230	364	3.2958	0.769	2	1	72	3	HSV2	YGR223C
tfa1	SPAC458.07	23	NaN	7	0.596	2	NaN	1	0.506	51.722	57	448	3.3322	0.3112	1	1	63	NaN	TFA1	YKL028W
SPAC4A8.02c	SPAC4A8.02c	3	0.0676	4	0.0211	NaN	0.0615	1	0.489	43.856	169	142	4.0943	0.6166	1	1	33	NaN
ptc4	SPAC4A8.03c	23	0.0666	10	0.2272	NaN	NaN	1	0.538	54.204	108	383	4.1431	0.2496	1	1	15	NaN	YCR079W	YCR079W
isp6	SPAC4A8.04	23	0.1052	10	0.1627	NaN	-0.0535	2	0.597	41.822	553	467	6.0707	0.8168	2	2	19	NaN
myp2	SPAC4A8.05c	23	0.0787	9	0.6126	11	0.0734	2	0.457	50.313	227	2104	1.7918	0.6236	2	2	7	4
SPAC4A8.06c	SPAC4A8.06c	3	0.125	3	0.1471	NaN	0.0824	1	0.459	49.535	239	578	3.7377	0.2321	2	1	13	NaN
SPAC4A8.07c	SPAC4A8.07c	23	0.1089	9	0.1048	NaN	0.0138	1	0.421	45.98	421	458	3.4012	0.4754	1	1	75	NaN
vas1	SPAC4A8.08c	23	0.1081	6	0.0937	NaN	NaN	2	0.47	50.658	528	950	2.9957	0.555	2	2	NaN	NaN
cwf21	SPAC4A8.09c	21	0.149	4	0.8737	1	0.181	1	0.443	45.512	467	293	4.1897	0.5215	1	1	23	39
SPAC4A8.10	SPAC4A8.10	23	0.0943	5	0.3859	NaN	-0.0399	1	0.525	48.628	287	723	3.5264	0.5429	1	1	11	NaN
fas2	SPAC4A8.11c	23	0.0246	9	0.19	NaN	NaN	1	0.577	43.006	290	1842	4.8828	0.4306	4	4	6	NaN	FAS2	YPL231W
sds22	SPAC4A8.12c	23	0.0548	8	0.0542	NaN	NaN	1	0.473	56.976	87	332	4.1271	0.2672	3	2	81	NaN	SDS22	YKL193C
pts1	SPAC4A8.13c	23	0.0309	9	0.2059	NaN	NaN	1	0.509	43.619	224	272	5.3936	0.2558	1	1	81	NaN	PRE2	YPR103W
SPAC4A8.14	SPAC4A8.14	23	0.0434	11	0.1051	1	-0.015	3	0.517	46.466	47	409	4.585	0.1419	1	1	5	NaN	PRS1	YKL181W
cdc3	SPAC4A8.15c	23	0.0006	10	0.0079	2	NaN	1	0.605	43.555	261	127	6.6093	0.3715	1	1	69	NaN	PFY1	YOR122C
tif33	SPAC4A8.16c	23	0.0267	5	0.4085	2	NaN	1	0.525	43.657	430	918	5.3083	0.1986	2	2	80	NaN	NIP1	YMR309C
SPAC4C5.01	SPAC4C5.01	20	0.0961	5	0.0321	NaN	-0.0385	2	0.536	56.907	317	249	3.8067	0.4902	1	1	17	NaN
ryh1	SPAC4C5.02c	23	0.0157	10	0.199	1	0.5918	1	0.497	45.552	152	201	4.1897	0.4713	1	1	81	39	YPT6	YLR262C
SPAC4C5.03	SPAC4C5.03	3	0.1096	3	0.1689	NaN	0.0257	1	0.504	55.654	111	302	4.4067	0.4619	1	1	11	NaN
rad31	SPAC4C5.04	23	0.1397	6	0.0749	NaN	NaN	1	0.475	54.756	343	307	3.091	0.4519	1	1	61	NaN	AOS1	YPR180W
sec71	SPAC4D7.01c	23	0.0831	6	0.3291	NaN	NaN	2	0.484	49.931	106	1811	3.0445	0.1645	3	3	30	NaN
SPAC4D7.02c	SPAC4D7.02c	21	0.1706	7	0.0031	NaN	-0.0688	1	0.532	43.98	451	319	5.9135	0.7454	1	1	44	NaN	YPL206C	YPL206C
pop2	SPAC4D7.03	23	0.0952	5	0.276	8	-0.0743	2	0.517	48.762	141	703	3.091	0.2967	6	2	20	NaN
SPAC4D7.04c	SPAC4D7.04c	23	0.08	4	0.0341	NaN	NaN	1	0.485	49.554	434	264	3.9703	0.5882	1	1	82	NaN	RER2	YBR002C
sum1	SPAC4D7.05	23	0.0162	10	0	6	NaN	1	0.533	42.854	274	328	6.1485	0.2967	4	1	82	NaN	TIF34	YMR146C
SPAC4D7.06c	SPAC4D7.06c	22	0.1251	7	0.1439	NaN	0.0929	1	0.485	55.809	288	264	3.6636	0.397	1	1	5	NaN	MET8	YBR213W
SPAC4D7.07c	SPAC4D7.07c	3	0.2023	4	0.1383	NaN	0.0204	1	0.478	52.179	70	600	3.2581	0.3097	NaN	NaN	NaN	NaN
ade4	SPAC4D7.08c	23	0.0315	7	0.0788	NaN	NaN	1	0.546	43.351	82	533	5.1417	0.2703	3	2	66	NaN	ADE4	YMR300C
tif223	SPAC4D7.09	23	0.0562	6	0.1624	NaN	NaN	1	0.487	54.179	263	468	4.4427	0.2821	1	1	71	NaN	GCD1	YOR260W
spt20	SPAC4D7.10c	12	0.0945	8	0.6195	NaN	0.4666	1	0.489	50.619	102	473	3.7377	0.2733	1	1	12	NaN
dsc4	SPAC4D7.11	3	0.1462	4	0.4555	NaN	0.042	1	0.58	57.356	132	281	3.9703	0.4326	1	1	0	NaN
fet5	SPAC4D7.12c	23	0.0277	4	0.058	NaN	NaN	1	0.458	46.743	474	276	3.7377	0.4142	1	1	81	NaN	YLR243W	YLR243W
usp104	SPAC4D7.13	21	0.5889	5	0.5971	1	NaN	2	0.461	49.835	587	695	4.0431	0.3753	6	2	72	NaN	PRP40	YKL012W
SPAC4F10.02	SPAC4F10.02	22	NaN	7	0.0707	1	0.2433	1	0.493	51.211	379	467	4.6347	0.5843	1	1	63	NaN	YHR113W	YHR113W
SPAC4F10.03c	SPAC4F10.03c	23	NaN	6	0.0456	NaN	NaN	1	0.489	46.579	187	285	3.9318	0.2225	1	1	75	NaN	TRM7	YBR061C
SPAC4F10.04	SPAC4F10.04	23	0.0984	8	0.1292	NaN	0.2243	1	0.498	53.621	78	325	3.6376	0.223	1	1	61	54	RRD1	YIL153W
SPAC4F10.05c	SPAC4F10.05c	23	0.0864	6	0.0594	NaN	NaN	1	0.424	52.439	503	219	2.7726	0.6466	1	1	66	NaN	LIP2	YLR239C
SPAC4F10.06	SPAC4F10.06	23	0.1475	4	0.799	NaN	NaN	1	0.441	47.219	878	388	3.8501	0.6549	1	1	22	NaN	BUD22	YMR014W
atg13	SPAC4F10.07c	23	0.0746	8	0.7533	NaN	0.5899	1	0.493	47.855	596	758	4.382	0.7152	1	1	12	NaN	ATG13	YPR185W
mug126	SPAC4F10.08	1	NaN	3	0.6407	NaN	-0.0031	1	0.531	52.606	56	398	1.9459	0.684	NaN	NaN	NaN	NaN
SPAC4F10.09c	SPAC4F10.09c	21	0.0502	5	0.457	NaN	NaN	1	0.48	47.268	623	860	3.4012	0.58	1	1	74	NaN	MAK21	YDR060W
mnn9	SPAC4F10.10c	23	0.0582	7	0.1899	NaN	NaN	1	0.509	53.624	172	337	4.7622	0.4861	1	1	7	NaN	MNN9	YPL050C
spn1	SPAC4F10.11	23	0.0858	9	0.4435	6	0.0324	1	0.517	52.312	278	469	3.8067	0.2607	1	1	65	26	CDC3	YLR314C
fta1	SPAC4F10.12	3	0.1861	4	0.0786	4	NaN	1	0.535	60.084	13	280	3.4657	0.4705	1	1	NaN	NaN
mpd2	SPAC4F10.13c	15	0.0822	4	0.8125	NaN	0.0674	1	0.496	46.894	362	992	3.9703	0.4817	1	1	50	NaN
btf3	SPAC4F10.14c	22	NaN	6	0.543	NaN	0.2175	1	0.647	38.988	569	151	7.0859	0.1915	1	1	80	NaN
wsp1	SPAC4F10.15c	23	NaN	12	0.7526	7	NaN	1	0.568	44.453	144	574	3.9703	0.6395	1	1	46	NaN	LAS17	YOR181W
SPAC4F10.16c	SPAC4F10.16c	23	0.0853	10	0.2092	NaN	0.1591	2	0.495	52.531	193	1367	3.3673	0.5486	2	2	8	NaN
SPAC4F10.17	SPAC4F10.17	6	NaN	3	0.7967	NaN	0.023	1	0.449	44.733	171	123	6.4069	0.8616	NaN	NaN	NaN	NaN
SPAC4F10.18	SPAC4F10.18	3	0.1243	5	0.0384	NaN	-0.0943	1	0.535	49.222	83	391	4.1431	0.1725	1	1	16	4
SPAC4F10.19c	SPAC4F10.19c	22	0.1585	4	0.4675	NaN	0.0852	1	0.41	53.619	553	154	3.5553	0.435	1	1	34	NaN
grx1	SPAC4F10.20	20	0.2172	9	0.099	NaN	-0.1365	2	0.668	43.143	294	101	7.5273	0.7071	1	1	57	NaN
did4	SPAC4F8.01	23	0.0528	6	0.7857	NaN	0.0661	1	0.537	55.24	200	210	3.9512	0.3466	1	1	85	NaN	DID4	YKL002W
mrpl40	SPAC4F8.02c	23	0.125	5	0.3262	NaN	NaN	1	0.487	49.179	169	279	4.625	0.5334	1	1	5	NaN
SPAC4F8.03	SPAC4F8.03	23	0.0385	8	0.0894	NaN	NaN	1	0.459	46.081	147	246	4.5951	0.2993	2	2	77	NaN	SDO1	YLR022C
SPAC4F8.04	SPAC4F8.04	23	0.0209	8	0.2745	NaN	NaN	1	0.466	50.644	742	306	3.7377	0.6922	1	1	79	NaN	RPF1	YHR088W
mrpl28	SPAC4F8.05c	21	0.199	6	0.4831	NaN	NaN	1	0.494	55.933	751	118	4.4427	0.4955	1	1	3	NaN	MRPL28	YDR462W
SPAC4F8.06	SPAC4F8.06	21	0.0713	5	0.3288	NaN	NaN	1	0.483	50.123	385	146	4.5747	0.3235	1	1	61	NaN	YNR036C	YNR036C
hxk2	SPAC4F8.07c	23	0.181	10	0.0879	NaN	NaN	1	0.691	37.546	315	455	7.1107	0.3851	2	2	4	NaN
mug114	SPAC4F8.08	1	NaN	3	0.2252	NaN	0.0601	1	0.577	54.109	9	151	NaN	0.6114	NaN	NaN	NaN	NaN
stg1	SPAC4F8.10c	21	0.0448	9	0.3103	3	-0.0021	1	0.466	55.211	197	174	5.1059	0.4451	1	1	58	NaN	SCP1	YOR367W
SPAC4F8.11	SPAC4F8.11	21	0.1171	5	0.2683	NaN	-0.0617	1	0.473	49.254	42	846	3.0445	0.2133	3	1	45	NaN	YOL138C	YOL138C
spp42	SPAC4F8.12c	14	0.0143	2	0.113	3	NaN	1	0.509	47.979	389	2363	3.091	0.3847	8	8	82	NaN	PRP8	YHR165C
rng2	SPAC4F8.13c	22	0.0749	10	0.1968	7	NaN	1	0.497	51.079	316	1489	3.1355	0.3375	5	4	46	NaN	IQG1	YPL242C
hcs1	SPAC4F8.14c	23	0.0488	7	0.0313	NaN	NaN	1	0.525	41.147	141	447	5.4681	0.3312	2	2	74	NaN	ERG13	YML126C
itr1	SPAC4F8.15	13	0.0542	8	0.2174	NaN	0.0173	10	0.564	46.841	26	575	4.6347	0.2463	1	1	33	NaN
sss1	SPAC4G8.02c	20	0.1173	7	0.1143	NaN	NaN	1	0.646	37.448	456	70	5.5797	0.4874	1	1	71	NaN	SSS1	YDR086C
SPAC4G8.03c	SPAC4G8.03c	23	0.1394	4	0.5846	NaN	-0.139	2	0.462	51.517	3	780	2.8332	0.5441	8	1	12	NaN	PUF4	YGL014W
SPAC4G8.04	SPAC4G8.04	3	0.0978	5	0.5505	NaN	0.0159	1	0.473	49.177	407	772	4.4773	0.4775	1	1	24	NaN
ppk14	SPAC4G8.05	23	0.0677	6	0.4382	NaN	-0.1213	2	0.47	48.517	390	566	4.2195	0.2557	1	1	16	8
trm12	SPAC4G8.06c	21	0.1009	6	0.134	NaN	-0.0114	1	0.479	48.796	697	418	3.6889	0.463	1	1	23	1	TRM12	YML005W
SPAC4G8.07c	SPAC4G8.07c	23	0.0583	7	0.1252	NaN	-0.0713	1	0.469	50.405	467	527	2.7081	0.6827	2	2	52	NaN	TRM2	YKR056W
SPAC4G8.08	SPAC4G8.08	23	0.0754	9	0.0664	NaN	0.067	2	0.539	47.101	188	271	3.3673	0.2701	2	1	4	NaN
SPAC4G8.09	SPAC4G8.09	23	0.1046	7	0.0629	NaN	NaN	1	0.447	51.906	248	874	3.4657	0.5408	4	3	65	NaN	NAM2	YLR382C
gos1	SPAC4G8.10	22	0.1097	8	0.5275	NaN	0.135	1	0.511	49.004	377	182	4.6634	0.76	1	1	52	NaN	GOS1	YHL031C
atp10	SPAC4G8.11c	21	NaN	5	0.2697	NaN	0.3194	1	0.469	55.849	613	267	2.4849	0.4466	1	1	9	NaN	ATP10	YLR393W
SPAC4G8.12c	SPAC4G8.12c	23	NaN	6	0.0432	NaN	NaN	1	0.493	52.05	85	533	3.2581	0.4265	1	1	41	NaN	SMP3	YOR149C
prz1	SPAC4G8.13c	23	NaN	10	0.5154	NaN	NaN	1	0.521	48.311	362	681	3.912	0.3919	2	1	48	NaN	ACE2	YLR131C
rnh201	SPAC4G9.02	23	0.0869	6	0.2362	NaN	-0.082	1	0.483	48.783	671	326	2.7081	0.4393	1	1	76	5	RNH201	YNL072W
adk1	SPAC4G9.03	23	0.0877	7	0.0091	NaN	NaN	1	0.614	43.828	391	220	5.6768	0.4242	2	2	86	NaN	ADK1	YDR226W
SPAC4G9.04c	SPAC4G9.04c	23	0.062	6	0.6693	NaN	NaN	1	0.495	49.273	184	638	3.6636	0.4033	NaN	NaN	45	NaN	PCF11	YDR228C
mpf1	SPAC4G9.05	23	0.1236	3	0.3855	NaN	NaN	2	0.47	50.829	76	581	1.3863	0.6235	5	1	13	NaN
chz1	SPAC4G9.06c	21	0.0878	6	0.531	NaN	0.0009	1	0.584	44.733	139	113	4.7791	0.5553	1	1	NaN	NaN
mug133	SPAC4G9.07	3	0.2526	4	0.0897	NaN	NaN	1	0.443	52.291	78	513	0.6931	0.5856	1	1	NaN	NaN
rpc2	SPAC4G9.08c	23	0.0148	7	0.0807	1	NaN	1	0.519	48.265	122	1165	2.9957	0.454	7	7	83	NaN	RET1	YOR207C
arg11	SPAC4G9.09c	23	0.0335	9	0.1627	NaN	-0.1108	1	0.529	46.304	305	885	4.8283	0.398	3	3	20	NaN	ARG5,6	YER069W
arg3	SPAC4G9.10	23	0.0476	6	0.0489	NaN	-0.0123	1	0.506	43.65	166	327	3.8286	0.6871	2	2	54	NaN	ARG3	YJL088W
cmb1	SPAC4G9.11c	15	0.1727	5	0.5874	NaN	-0.0542	1	0.494	52.498	325	223	5.717	0.4735	1	1	15	NaN
SPAC4G9.12	SPAC4G9.12	22	0.1131	6	0.1192	NaN	0.0162	1	0.507	49.875	233	193	6.4677	0.493	1	1	40	1	YDR248C	YDR248C
vps26	SPAC4G9.13c	23	0.0477	9	0.1208	1	NaN	1	0.451	53.809	527	298	3.8501	0.5027	1	1	81	NaN	PEP8	YJL053W
SPAC4G9.14	SPAC4G9.14	23	0.2329	6	0.1448	NaN	-0.0431	2	0.508	60.161	127	221	3.989	0.4743	1	1	51	NaN
SPAC4G9.15	SPAC4G9.15	23	0.0646	4	0.0733	NaN	0.3028	1	0.525	48.935	257	341	5.2983	0.2502	1	1	79	NaN	YBR159W	YBR159W
rpl901	SPAC4G9.16c	23	0.067	6	0.0368	NaN	-0.0142	2	0.711	38.249	301	190	7.264	0.3614	2	1	65	NaN
mrps5	SPAC4G9.17c	23	0.1066	6	0.4599	NaN	NaN	1	0.499	50.759	480	387	4.0943	0.3278	2	2	16	NaN	MRPS5	YBR251W
SPAC4G9.19	SPAC4G9.19	23	0.1186	4	0.5519	NaN	-0.0227	1	0.515	55.302	364	270	4.4773	0.7331	1	1	7	NaN
SPAC4G9.20c	SPAC4G9.20c	22	0.1288	6	0.2285	NaN	-0.0248	1	0.487	50.347	188	302	3.7377	0.6562	3	1	75	NaN
SPAC4G9.22	SPAC4G9.22	1	NaN	3	0.0745	NaN	NaN	1	0.488	47.929	0	94	5.6131	NaN	NaN	NaN	NaN	NaN
SPAC4H3.01	SPAC4H3.01	23	0.1046	5	0.4056	NaN	-0.0088	2	0.465	51.206	583	392	4.2341	0.4928	2	2	26	NaN	CAJ1	YER048C
swc3	SPAC4H3.02c	3	0.1173	6	0.376	NaN	-0.0185	1	0.455	51.774	282	391	3.4657	0.5279	NaN	NaN	NaN	11
SPAC4H3.03c	SPAC4H3.03c	3	0.0365	6	0.0416	NaN	-0.0271	1	0.562	51.629	12	649	5.3706	0.8093	1	1	6	NaN
SPAC4H3.04c	SPAC4H3.04c	23	0.1435	5	0.0647	NaN	-0.0633	1	0.432	48.827	260	309	4.0943	0.8653	1	1	79	NaN	YJR008W	YJR008W
srs2	SPAC4H3.05	23	0.1007	9	0.186	1	-0.0246	1	0.483	49.192	425	887	2.0794	0.4722	2	2	30	17	HPR5	YJL092W
SPAC4H3.06	SPAC4H3.06	3	NaN	4	0.4962	NaN	0.0176	1	0.481	44.489	796	131	3.5835	0.7256	NaN	NaN	1	NaN
SPAC4H3.07c	SPAC4H3.07c	22	NaN	3	0.0526	NaN	0.0041	1	0.5	53.75	240	171	5.6021	0.3004	1	1	59	9
SPAC4H3.08	SPAC4H3.08	22	0.054	8	0.1259	NaN	NaN	1	0.599	51.384	265	286	7.1967	0.966	1	1	53	NaN
SPAC4H3.09	SPAC4H3.09	23	0.0583	6	0.2946	NaN	NaN	1	0.495	44.635	238	112	5.8348	0.2846	1	1	55	NaN	ACP1	YKL192C
pyk1	SPAC4H3.10c	23	0.3071	7	0.0491	NaN	NaN	1	0.857	30.148	379	509	7.4277	0.3792	2	2	86	NaN
ppc89	SPAC4H3.11c	3	0.1253	8	0.9655	6	NaN	1	0.485	53.91	132	783	3.091	0.5107	2	2	1	NaN
SPAC4H3.12c	SPAC4H3.12c	1	NaN	NaN	0.0693	NaN	NaN	1	0.518	50.603	17	101	NaN	0.6033	NaN	NaN	NaN	NaN
SPAC4H3.13	SPAC4H3.13	19	0.178	9	0.1364	NaN	NaN	1	0.562	48.687	181	88	4.6634	0.4315	1	1	17	NaN
SPAC4H3.14c	SPAC4H3.14c	3	0.3535	4	1	NaN	-0.1287	1	0.463	53.072	768	345	2.7726	0.5644	NaN	NaN	NaN	NaN
eft201	SPAC513.01c	23	0.0357	5	0.0582	1	NaN	2	0.756	33.374	242	842	5.1985	0.2149	4	4	85	NaN
SPAC513.02	SPAC513.02	3	NaN	4	0.037	NaN	-0.023	1	0.43	50.314	295	216	5.2933	0.9173	1	1	6	NaN
mfm2	SPAC513.03	1	NaN	4	0.2955	NaN	0.0826	1	0.552	58.887	7	44	3.3673	0.8235	1	1	NaN	NaN
SPAC513.04	SPAC513.04	1	NaN	5	0.23	NaN	-0.0022	1	0.509	53.596	0	100	NaN	0.7093	NaN	NaN	NaN	NaN
ams1	SPAC513.05	21	0.0585	6	0.0223	NaN	NaN	1	0.485	50.802	391	1077	4.1744	0.7684	3	3	41	NaN	AMS1	YGL156W
SPAC513.06c	SPAC513.06c	2	0.069	4	0.0462	NaN	-0.0817	1	0.542	49.922	222	368	4.7095	0.7655	1	1	59	NaN
SPAC513.07	SPAC513.07	13	0.1846	4	0.0565	NaN	-0.012	2	0.575	50.849	226	336	4.4308	0.8884	1	1	37	NaN
SPAC521.02	SPAC521.02	23	0.0943	4	0.4346	NaN	NaN	1	0.524	50.416	621	283	4.3944	0.6199	1	1	8	NaN
SPAC521.03	SPAC521.03	23	0.0781	3	0.0425	NaN	-0.0579	1	0.592	45.232	153	259	5.9216	0.6977	1	1	67	NaN	YMR226C	YMR226C
SPAC521.04c	SPAC521.04c	23	0.0693	5	0.3575	NaN	0.1875	1	0.544	51.675	589	881	3.6376	0.5751	3	2	21	NaN	YNL321W	YNL321W
rps802	SPAC521.05	23	0.0457	4	0.29	NaN	0.2138	2	0.733	34.924	367	200	7.3011	0.4058	1	1	61	NaN
alg13	SPAC56E4.02c	21	NaN	7	0.0864	NaN	NaN	1	0.505	54.186	47	162	3.6889	0.4403	1	1	70	NaN	ALG13	YGL047W
SPAC56E4.03	SPAC56E4.03	23	NaN	6	0.0295	NaN	0.0043	3	0.581	42.089	254	474	5.3519	0.7067	1	1	14	NaN
cut6	SPAC56E4.04c	23	0.0263	11	0.1132	1	NaN	1	0.545	42.464	368	2280	4.7875	0.4997	6	6	73	NaN	ACC1	YNR016C
mug69	SPAC56E4.05	21	0.1352	5	0.3958	NaN	NaN	1	0.512	48.329	278	192	4.7274	0.4492	1	1	14	NaN
ggt2	SPAC56E4.06c	23	0.2582	6	0.072	NaN	-0.0063	2	0.552	51.65	324	611	3.5835	0.5052	1	1	21	NaN
SPAC56E4.07	SPAC56E4.07	3	0.1306	4	0.0979	NaN	-0.0396	1	0.525	56.276	217	235	4.0604	0.5206	1	1	1	NaN
SPAC56F8.02	SPAC56F8.02	21	0.0904	5	0.1562	NaN	0.474	2	0.532	49.484	159	1517	2.6391	0.5675	3	1	55	NaN	YOR093C	YOR093C
SPAC56F8.03	SPAC56F8.03	23	0.035	6	0.4782	NaN	NaN	1	0.507	45.332	628	1079	4.8283	0.3498	3	3	76	NaN	FUN12	YAL035W
coq2	SPAC56F8.04c	22	0.0534	8	0.1639	NaN	NaN	1	0.543	47.205	279	360	3.8501	0.5271	1	1	73	NaN	COQ2	YNR041C
mug64	SPAC56F8.05c	21	NaN	4	0.3741	1	-0.0577	1	0.509	47.063	499	286	5.6312	0.4101	1	1	8	NaN	GVP36	YIL041W
alg10	SPAC56F8.06c	22	0.0973	5	0.0045	NaN	-0.0241	1	0.513	49.594	60	445	3.2958	0.3533	1	1	60	NaN	DIE2	YGR227W
SPAC56F8.07	SPAC56F8.07	17	NaN	5	0.153	NaN	NaN	1	0.46	47.996	340	183	4.585	0.7152	3	3	19	NaN
mud1	SPAC56F8.08	23	0.1281	6	0.4428	NaN	NaN	1	0.529	48	282	332	4.4886	0.3493	2	2	50	6	DDI1	YER143W
rrp8	SPAC56F8.09	23	NaN	5	0.3459	NaN	0.0813	1	0.423	47.667	831	318	3.4965	0.6961	1	1	76	NaN	RRP8	YDR083W
met9	SPAC56F8.10	23	0.0585	5	0.0862	NaN	NaN	1	0.52	48.782	186	603	3.8918	0.5822	1	1	52	NaN	MET13	YGL125W
spc3	SPAC56F8.11	21	0.1334	7	0.0432	NaN	NaN	1	0.476	55.153	429	185	4.8442	0.359	1	1	65	NaN	SPC3	YLR066W
SPAC56F8.12	SPAC56F8.12	3	0.3528	4	0.1878	NaN	-0.0368	1	0.575	56.593	113	394	NaN	0.5289	1	1	1	NaN
SPAC56F8.13	SPAC56F8.13	1	NaN	NaN	0.3069	NaN	NaN	1	0.422	46.109	47	101	2.5649	0.6672	NaN	NaN	NaN	NaN
mug115	SPAC56F8.14c	1	NaN	4	0.4427	NaN	-0.0579	1	0.458	53.839	39	131	2.0794	0.6562	NaN	NaN	NaN	NaN
SPAC56F8.15	SPAC56F8.15	1	NaN	NaN	0.0057	NaN	NaN	1	0.602	60.401	25	176	2.4849	0.8734	NaN	NaN	NaN	NaN
esc1	SPAC56F8.16	3	0.202	7	0.9346	NaN	-0.001	1	0.565	46.498	58	413	4.7958	0.7451	1	1	32	NaN
cdr2	SPAC57A10.02	23	NaN	9	0.4697	1	NaN	2	0.552	50.084	336	775	3.912	0.5616	1	1	37	NaN
cyp1	SPAC57A10.03	3	NaN	5	0.0194	NaN	-0.0889	1	0.518	47.949	678	155	4.0604	0.5759	1	1	76	NaN
mug10	SPAC57A10.04	3	0.1252	4	0.1509	NaN	-0.1111	1	0.47	49.697	35	338	1.0986	0.6071	1	1	NaN	NaN
pof1	SPAC57A10.05c	23	0.0664	7	0.2215	3	NaN	1	0.504	50.66	79	605	3.8286	0.6059	8	2	41	NaN	MET30	YIL046W
mug15	SPAC57A10.06	2	0.2489	4	0.0752	NaN	-0.0343	1	0.578	47.572	27	133	1.0986	0.7717	NaN	NaN	NaN	NaN
SPAC57A10.07	SPAC57A10.07	22	0.0717	6	0.0997	NaN	-0.0402	1	0.532	48.752	226	311	4.1897	0.5804	NaN	NaN	17	NaN	YOR238W	YOR238W
SPAC57A10.08c	SPAC57A10.08c	3	0.1962	4	0.1236	NaN	0.0001	1	0.503	52.875	111	364	3.2958	0.3661	1	1	10	NaN
nhp6	SPAC57A10.09c	16	0.0866	10	0.4352	NaN	0.0118	1	0.413	48.111	330	108	6.4505	0.6512	1	1	70	5
sla1	SPAC57A10.10c	23	0.0802	8	0.4497	1	0.0218	1	0.446	42.898	598	298	5.2364	0.6711	2	2	63	NaN	LHP1	YDL051W
tim40	SPAC57A10.11c	22	0.1098	5	0.6581	NaN	NaN	1	0.448	50.129	474	313	4.7536	0.4979	1	1	5	NaN	MIA40	YKL195W
ura3	SPAC57A10.12c	11	0.1138	5	0.1106	NaN	0.079	1	0.567	41.272	635	443	5.1417	0.5282	1	1	77	NaN	URA1	YKL216W
sgf11	SPAC57A10.14	14	0.1167	6	0.3248	NaN	0.0568	1	0.468	44.966	0	117	4.6347	NaN	1	1	8	NaN
pabp	SPAC57A7.04c	23	0.0408	5	0.4778	1	NaN	1	0.677	39.105	442	653	6.3368	0.4924	5	2	85	NaN	PAB1	YER165W
SPAC57A7.05	SPAC57A7.05	23	0.0791	4	0.3987	NaN	0.0204	2	0.53	52.319	108	1337	4.0431	0.7578	3	3	5	NaN
SPAC57A7.06	SPAC57A7.06	21	0.065	6	0.8967	NaN	NaN	1	0.457	49.865	533	929	3.6636	0.6826	1	1	74	NaN	UTP14	YML093W
SPAC57A7.07c	SPAC57A7.07c	15	0.0939	5	0	NaN	-0.0494	1	0.495	54.987	38	308	3.4965	0.2973	1	1	46	NaN
pzh1	SPAC57A7.08	23	1.4409	13	0.4388	NaN	0.0398	6	0.525	52.198	156	515	5.4765	0.4563	1	1	7	NaN
SPAC57A7.09	SPAC57A7.09	3	0.0788	5	0.172	NaN	-0.0339	1	0.533	52.072	611	372	5.0106	0.7335	2	2	34	NaN
sec21	SPAC57A7.10c	23	0.0444	6	0.1392	NaN	NaN	1	0.546	49.7	422	905	4.8203	0.2411	2	2	83	NaN	SEC21	YNL287W
mip1	SPAC57A7.11	23	0.0405	5	0.246	3	NaN	1	0.507	51.234	357	1313	3.5835	0.3626	1	1	68	NaN	KOG1	YHR186C
SPAC57A7.12	SPAC57A7.12	23	0.0866	7	0.0866	NaN	0.0602	1	0.609	40.064	508	566	5.2417	0.3522	1	1	7	NaN	SSZ1	YHR064C
SPAC57A7.13	SPAC57A7.13	3	0.0895	4	0.6796	NaN	-0.0206	1	0.485	53.809	76	565	3.434	0.4405	3	2	60	NaN
SPAC57A7.15c	SPAC57A7.15c	2	0.4797	3	0.1606	NaN	NaN	1	0.45	43.136	0	137	3.8918	NaN	NaN	NaN	NaN	NaN
med13	SPAC589.02c	22	0.1493	6	0.2971	7	-0.0136	1	0.481	48.954	58	1225	2.1972	0.4937	1	1	1	16
SPAC589.03c	SPAC589.03c	3	0.1724	3	0.8333	NaN	-0.0975	1	0.424	52.282	280	168	2.9957	0.5265	NaN	NaN	NaN	NaN
SPAC589.04	SPAC589.04	3	0.1764	4	0.1255	NaN	NaN	1	0.495	49.771	103	271	3.9318	0.3797	NaN	NaN	30	NaN
SPAC589.05c	SPAC589.05c	3	0.0718	3	0.0607	NaN	0.0106	1	0.499	49.369	131	346	2.8332	0.4107	1	1	66	NaN
SPAC589.06c	SPAC589.06c	23	0.1729	7	0.3614	NaN	NaN	2	0.619	41.439	243	202	6.4693	0.2984	1	1	12	NaN
SPAC589.07c	SPAC589.07c	21	0.0801	9	0.0429	NaN	0.5221	2	0.553	50.49	386	373	3.9318	0.523	1	1	71	2	ATG18	YFR021W
dam1	SPAC589.08c	23	0.1124	14	0.6	6	NaN	1	0.479	58.896	101	155	3.7136	0.5526	1	1	1	NaN
SPAC589.09	SPAC589.09	23	0.0802	6	0.2887	NaN	0.0009	3	0.509	50.738	93	388	3.6109	0.5177	1	1	20	NaN
SPAC589.10c	SPAC589.10c	22	0.1067	5	0.0533	NaN	0.0485	2	0.684	38.157	175	150	7.2978	0.2916	2	2	73	NaN
mug82	SPAC589.11	18	0.1811	4	0.478	NaN	0.0501	1	0.394	49.104	464	182	1.9459	0.5415	1	1	52	NaN	YOL114C	YOL114C
SPAC589.12	SPAC589.12	23	0.061	8	0.1153	NaN	NaN	1	0.544	50.289	284	971	4.3175	0.379	1	1	29	NaN	CWH43	YCR017C
rps2202	SPAC5D6.01	23	0.04	3	0.0154	NaN	0.045	2	0.612	39.32	280	130	6.4019	0.5466	NaN	NaN	84	NaN
mug165	SPAC5D6.02c	3	0.2088	3	0.3967	NaN	0.0074	1	0.51	53.43	119	300	2.5649	0.7161	NaN	NaN	NaN	NaN
SPAC5D6.04	SPAC5D6.04	23	0.0806	4	0.2035	NaN	-0.0244	1	0.542	48.109	70	452	4.7274	0.4186	1	1	19	NaN	ZSP1	YBR287W
2012-09-11	SPAC5D6.05	22	0.1674	7	0.343	4	-0.0162	1	0.479	49.848	140	207	4.382	0.3484	1	1	1	NaN
SPAC5D6.06c	SPAC5D6.06c	20	0.0835	4	0.0905	NaN	NaN	1	0.445	47.724	61	210	3.4012	0.3825	1	1	67	NaN	ALG14	YBR070C
pxa1	SPAC5D6.07c	3	0.1252	10	0.4162	NaN	-0.0565	1	0.515	52.528	429	495	3.9318	0.7323	1	1	4	NaN
mes1	SPAC5D6.08c	2	0.2236	5	0.7228	3	-0.1089	1	0.598	57.599	166	101	4.6347	0.4065	NaN	NaN	NaN	NaN
mug86	SPAC5D6.09c	21	0.072	8	0.3322	NaN	-0.0774	1	0.559	45.486	16	304	5.8665	0.6534	1	1	13	NaN
mug116	SPAC5D6.10c	1	NaN	4	0.2444	NaN	-0.0527	1	0.356	57.926	59	135	NaN	0.5974	NaN	NaN	NaN	NaN
SPAC5D6.12	SPAC5D6.12	3	0.2125	3	0.2389	NaN	NaN	1	0.517	57.371	280	314	4.7622	0.5411	NaN	NaN	1	NaN
SPAC5D6.13	SPAC5D6.13	23	0.0582	6	0.3323	NaN	0.0264	1	0.553	50.313	194	337	4.382	0.2781	1	1	60	NaN	VPS74	YDR372C
SPAC5H10.01	SPAC5H10.01	2	0.0728	5	0.1362	NaN	-0.0103	1	0.509	48.221	9	301	2.3026	0.7249	1	1	7	NaN
SPAC5H10.02c	SPAC5H10.02c	18	0.098	4	0.0417	NaN	-0.0082	5	0.392	49.33	89	240	3.091	0.8499	1	1	8	NaN
SPAC5H10.03	SPAC5H10.03	3	0.1174	4	0.0548	NaN	NaN	1	0.627	46.021	279	219	5.7462	0.7106	1	1	16	NaN
SPAC5H10.04	SPAC5H10.04	13	0.057	5	0.0366	NaN	0.2471	2	0.529	53.268	174	382	1.3863	0.7241	1	1	9	NaN
SPAC5H10.05c	SPAC5H10.05c	2	NaN	6	0.0153	NaN	0.0721	1	0.488	59.015	80	196	3.434	0.6141	1	1	4	NaN
adh4	SPAC5H10.06c	13	0.1245	8	0.0118	NaN	-0.0293	1	0.567	43.286	165	422	3.7842	0.8431	1	1	66	NaN	ADH4	YGL256W
SPAC5H10.07	SPAC5H10.07	1	NaN	5	0.2135	NaN	-0.0426	1	0.43	46.486	62	89	0	0.6595	NaN	NaN	NaN	NaN
pan6	SPAC5H10.08c	23	0.0732	6	0	NaN	NaN	1	0.512	54.123	178	283	4.3438	0.3946	1	1	19	NaN	PAN6	YIL145C
SPAC5H10.09c	SPAC5H10.09c	23	0.1122	3	0.0449	NaN	0.0424	1	0.509	51.137	124	267	2.1972	0.5417	1	1	20	NaN	ECM31	YBR176W
SPAC5H10.10	SPAC5H10.10	13	NaN	5	0.0561	NaN	0.0415	2	0.514	56.218	148	392	3.2189	0.6775	1	1	13	NaN
gmh1	SPAC5H10.11	23	0.1054	8	0.1033	NaN	-0.1278	7	0.514	53.489	53	329	3.5264	0.703	1	1	NaN	NaN
SPAC5H10.12c	SPAC5H10.12c	22	0.0778	5	0.1078	NaN	0.0515	2	0.519	50.278	52	371	3.2581	0.5838	1	1	4	NaN
gmh2	SPAC5H10.13c	23	0.1301	5	0.1358	NaN	NaN	7	0.533	54.588	181	346	4.7185	0.2847	1	1	4	NaN
SPAC607.02c	SPAC607.02c	3	0.0851	4	0.7879	NaN	NaN	1	0.412	52.016	779	231	3.2958	0.6875	NaN	NaN	3	NaN
snu13	SPAC607.03c	23	0.019	6	0.192	NaN	NaN	1	0.545	47.587	294	125	6.5765	0.3514	1	1	80	NaN	SNU13	YEL026W
SPAC607.04	SPAC607.04	23	0.1161	6	0.1343	NaN	NaN	1	0.456	50.326	649	268	3.6636	0.4559	1	1	47	NaN	ARG82	YDR173C
rpn9	SPAC607.05	23	0.0405	6	0.0394	NaN	NaN	1	0.515	47.67	241	381	5.0876	0.25	1	1	81	NaN	RPN9	YDR427W
SPAC607.06c	SPAC607.06c	23	0.0794	6	0.1536	NaN	-0.0181	1	0.498	48.2	103	612	3.091	0.3668	1	1	13	NaN	YIL108W	YIL108W
SPAC607.07c	SPAC607.07c	3	0.2003	4	0.3007	NaN	0.0182	1	0.599	50.435	340	143	5.4638	0.3769	NaN	NaN	NaN	NaN
SPAC607.08c	SPAC607.08c	23	NaN	5	0.2832	NaN	NaN	2	0.508	46.919	129	579	4.1271	0.5224	1	1	29	NaN
btn1	SPAC607.09c	23	0.179	17	0.1237	1	NaN	1	0.577	55.16	179	396	3.6889	0.7934	1	1	57	NaN	YHC3	YJL059W
spo3	SPAC607.10	3	0.1043	4	0.143	NaN	0.0169	1	0.49	51.086	137	1028	2.3026	0.4945	NaN	NaN	NaN	NaN
arp3	SPAC630.03	23	0.0219	11	0.1522	4	NaN	1	0.532	46.024	78	427	5.6664	0.2966	1	1	75	NaN	ARP3	YJR065C
SPAC630.04c	SPAC630.04c	2	NaN	4	0.2892	NaN	0.0519	1	0.556	56.864	252	166	4.4188	0.6313	NaN	NaN	NaN	NaN
gyp7	SPAC630.05	23	0.0918	6	0.4428	NaN	-0.0985	1	0.547	49.812	548	743	3.2189	0.561	1	1	61	NaN	GYP7	YDL234C
SPAC630.06c	SPAC630.06c	21	0.4666	4	0.6117	NaN	-0.0231	1	0.442	50.795	882	188	3.4657	0.5912	1	1	NaN	NaN
SPAC630.07c	SPAC630.07c	3	0.3858	4	0.1395	NaN	-0.0095	1	0.456	55.978	171	430	3.3673	0.6156	NaN	NaN	NaN	NaN
erg25	SPAC630.08c	23	0.0721	7	0.0933	NaN	NaN	1	0.62	39.446	549	300	5.9428	0.5205	1	1	65	NaN	ERG25	YGR060W
mug58	SPAC630.09c	23	0.0833	6	0.0866	NaN	-0.0369	1	0.495	53.481	31	277	5.1475	0.5117	1	1	19	2	YGR205W	YGR205W
SPAC630.10	SPAC630.10	23	0.1091	4	0.3444	NaN	0.0006	1	0.456	49.49	817	270	3.8712	0.4614	1	1	15	0	YBR141C	YBR141C
vps55	SPAC630.11	20	NaN	7	0.1406	NaN	-0.0408	1	0.573	48.577	199	128	5.4337	0.2975	1	1	57	NaN	VPS55	YJR044C
SPAC630.12	SPAC630.12	23	0.1228	5	0.0545	NaN	NaN	1	0.521	51.171	99	422	3.2189	0.4038	1	1	59	NaN	CDC1	YDR182W
tsc2	SPAC630.13c	3	0.0911	13	0.1934	1	0.0136	1	0.492	49.4	105	1339	2.9957	0.2353	3	3	46	NaN
tup12	SPAC630.14c	23	0.0596	10	0.1724	4	NaN	2	0.511	50.609	512	586	4.5747	0.4549	8	2	15	NaN
mug177	SPAC630.15	1	NaN	3	0.0476	NaN	-0.1375	1	0.555	54.328	80	105	1.0986	0.601	NaN	NaN	NaN	NaN
acp2	SPAC631.01c	23	0.0571	13	0.2201	2	-0.1445	1	0.51	48.479	270	268	5.1705	0.3149	1	1	75	NaN	CAP2	YIL034C
SPAC631.02	SPAC631.02	23	0.0605	4	0.6268	NaN	0.2927	2	0.488	46.556	32	769	4.4067	0.7419	2	1	43	59
SPAC637.03	SPAC637.03	3	0.1708	3	0.1041	NaN	-0.0086	1	0.649	52.616	389	269	7.0867	0.9457	1	1	1	NaN
SPAC637.04	SPAC637.04	22	0.1512	8	0.0789	NaN	NaN	1	0.456	49.234	100	862	3.4657	0.2478	1	1	21	NaN	YGR198W	YGR198W
vma2	SPAC637.05c	23	0.0132	6	0.0974	NaN	NaN	1	0.62	38.595	138	503	5.3132	0.2571	3	3	84	NaN	VMA2	YBR127C
SPAC637.06	SPAC637.06	23	1.7283	5	0.1527	NaN	0.1505	7	0.529	56.111	152	347	4.3944	0.4519	1	1	3	44	MNN10	YDR245W
moe1	SPAC637.07	3	0.0394	11	0.2734	6	NaN	1	0.551	44.417	347	567	5.5334	0.3628	1	1	81	NaN
SPAC637.08	SPAC637.08	23	0.044	7	0.2366	NaN	NaN	1	0.512	44.488	488	317	4.3041	0.2879	2	2	85	NaN	NBP35	YGL091C
SPAC637.09	SPAC637.09	23	0.0857	3	0.3242	NaN	-0.0065	1	0.482	51.269	139	623	3.989	0.5246	1	1	51	NaN	RNH70	YGR276C
rpn10	SPAC637.10c	23	0.0543	8	0.1728	12	0.0548	1	0.529	47.884	271	243	5.2679	0.4741	1	1	76	NaN	RPN10	YHR200W
rpm2	SPAC637.11	23	0.1276	6	0.0974	NaN	-0.0221	1	0.465	49.621	521	647	2.7726	0.4273	2	2	70	NaN	SUV3	YPL029W
mst1	SPAC637.12c	22	0.0255	14	0.2937	10	NaN	1	0.487	49.735	328	463	3.2958	0.5529	2	2	83	NaN	ESA1	YOR244W
SPAC637.13c	SPAC637.13c	23	0.0553	7	0.4357	NaN	-0.0661	1	0.515	54.326	263	498	5.2149	0.5478	1	1	8	NaN
pct1	SPAC644.04	23	0.1076	6	0.3267	6	NaN	1	0.487	47.379	709	303	3.7377	0.4564	1	1	6	NaN	CET1	YPL228W
SPAC644.05c	SPAC644.05c	23	0.0579	7	0.0286	NaN	NaN	1	0.494	44.912	178	140	4.3438	0.6665	1	1	73	NaN	DUT1	YBR252W
cdr1	SPAC644.06c	23	0.1057	11	0.4857	5	NaN	2	0.502	49.56	242	593	4.1589	0.4699	1	1	13	NaN	HSL1	YKL101W
SPAC644.07	SPAC644.07	23	NaN	7	0.245	NaN	NaN	1	0.512	49.628	94	449	3.6376	0.3475	2	2	66	NaN	BCS1	YDR375C
SPAC644.08	SPAC644.08	22	NaN	7	0.0046	NaN	0.1689	1	0.478	43.457	203	216	4.3694	0.5661	1	1	48	1	UTR4	YEL038W
SPAC644.09	SPAC644.09	23	NaN	6	0.0633	NaN	0.0052	1	0.499	52.283	369	237	4.1431	0.5573	1	1	81	0	YBL036C	YBL036C
med11	SPAC644.10	20	0.3729	5	0.3707	NaN	NaN	1	0.509	48.683	616	116	3.7136	0.4654	1	1	NaN	NaN
SPAC644.11c	SPAC644.11c	22	0.0537	7	0.0988	NaN	-0.0503	1	0.55	52.943	123	425	4.0254	0.2867	2	2	73	NaN	YIL042C	YIL042C
cdc5	SPAC644.12	22	0.0645	3	0.5535	49	NaN	1	0.48	48.364	670	757	3.091	0.4718	3	2	79	NaN	CEF1	YMR213W
SPAC644.13c	SPAC644.13c	18	0.061	6	0.2533	NaN	0.1211	1	0.566	45.167	332	225	4.1271	0.4252	1	1	75	NaN	YIP4	YGL198W
rhp51	SPAC644.14c	23	0.0152	23	0.1808	15	0.4172	1	0.505	48.78	38	365	3.434	0.5792	1	1	74	76	RAD51	YER095W
rpp101	SPAC644.15	23	0.0286	4	0.4128	NaN	NaN	3	0.686	34.752	396	109	6.4599	0.4285	1	1	48	NaN
SPAC644.16	SPAC644.16	23	0.0872	5	0.7393	NaN	NaN	2	0.543	51.488	258	422	4.5643	0.3121	3	3	46	NaN	RNA15	YGL044C
mrpl9	SPAC644.17c	23	0.0813	6	0.2548	NaN	NaN	1	0.489	50.823	624	259	4.7791	0.4396	1	1	74	NaN	MRPL9	YGR220C
bet3	SPAC644.18c	23	0.0707	7	0.0984	NaN	NaN	1	0.51	50.515	218	183	4.5433	0.3569	1	1	82	NaN	BET3	YKR068C
SPAC652.01	SPAC652.01	2	0.0557	3	0.0185	NaN	NaN	1	0.531	55.555	267	108	4.2627	0.4651	1	1	1	NaN
swi6	SPAC664.01c	3	0.1055	15	0.6738	23	0.38	1	0.418	52.624	396	328	3.8918	0.4499	2	2	20	33
arp8	SPAC664.02c	23	0.0695	5	0.3032	NaN	0.0775	1	0.466	54.119	142	620	3.2581	0.1265	1	1	54	79	ARP8	YOR141C
SPAC664.03	SPAC664.03	23	0.0662	6	0.5624	NaN	0.287	1	0.525	49.13	326	457	4.4188	0.1844	1	1	55	NaN	PAF1	YBR279W
rps1602	SPAC664.04c	18	0.0189	4	0.0143	NaN	0.134	2	0.716	34.749	369	140	7.1997	0.3928	1	1	81	NaN
rpl13	SPAC664.05	22	0.1038	4	0.4327	NaN	NaN	1	0.761	33.411	309	208	7.7354	0.2677	1	1	81	NaN
rpl703	SPAC664.06	21	0.0771	5	0.245	NaN	NaN	3	0.442	44.207	638	249	4.852	0.7138	2	2	1	NaN
rad9	SPAC664.07c	20	0.0895	8	0.3052	5	0.0633	1	0.522	52.869	179	426	2.7081	0.36	1	1	53	23
SPAC664.08c	SPAC664.08c	23	0.0985	4	0.6792	NaN	NaN	1	0.467	48.772	562	452	3.3322	0.8493	2	2	65	NaN	BFR2	YDR299W
ggt1	SPAC664.09	23	0.0558	6	0.1206	NaN	NaN	2	0.545	52.229	274	630	3.5553	0.4668	1	1	59	NaN
klp2	SPAC664.10	23	0.2637	14	0.59	NaN	-0.0628	2	0.465	50.147	261	817	2.9444	0.3449	1	1	67	NaN	KAR3	YPR141C
ssc1	SPAC664.11	13	0.0805	9	0.2122	NaN	NaN	5	0.663	39.095	114	674	6.9875	0.268	1	1	80	NaN
SPAC664.12c	SPAC664.12c	19	0.0697	3	0.2152	NaN	-0.0265	1	0.49	47.837	116	79	4.1271	0.5227	1	1	14	NaN	YDR379C-A	YDR379C-A
SPAC664.13	SPAC664.13	1	NaN	4	0.2991	NaN	-0.0509	1	0.475	49.707	24	117	3.6889	0.6447	NaN	NaN	NaN	NaN
amt2	SPAC664.14	23	NaN	7	0.1152	NaN	-0.0041	2	0.572	48.485	227	512	4.5951	0.4078	1	1	17	NaN
caf4	SPAC664.15	16	0.0815	9	0.2058	NaN	-0.0851	1	0.518	48.68	237	651	4.2905	0.5671	4	1	9	0
SPAC683.02c	SPAC683.02c	22	0.0758	3	0.5688	NaN	-0.0236	2	0.458	55.226	662	218	3.4012	0.6197	1	1	38	NaN
SPAC683.03	SPAC683.03	1	NaN	3	0.0667	NaN	-0.1199	1	0.48	49.828	43	105	NaN	0.5319	NaN	NaN	NaN	NaN
mis14	SPAC688.02c	22	0.1088	12	0.4524	3	NaN	1	0.511	53.612	464	210	2.7726	0.5718	1	1	3	NaN	NSL1	YPL233W
SPAC688.03c	SPAC688.03c	23	0.1046	5	0.1324	NaN	0.0323	1	0.448	47.536	432	204	4.4998	0.7827	1	1	78	NaN	YOR289W	YOR289W
gst3	SPAC688.04c	21	0.1372	7	0.1033	3	-0.0006	1	0.498	58.27	571	225	6.2126	0.8218	2	2	19	NaN	GTT1	YIR038C
slx4	SPAC688.06c	18	0.2047	9	0.3461	1	-0.0081	1	0.431	51.589	80	419	1.9459	0.6405	3	1	NaN	0
SPAC688.07c	SPAC688.07c	3	0.1508	5	0.8584	NaN	NaN	1	0.508	49.717	242	1038	3.8501	0.2572	NaN	NaN	NaN	NaN
srb8	SPAC688.08	23	0.2201	4	0.1296	2	NaN	1	0.496	50.005	11	1134	2.9957	0.1718	1	1	0	NaN
SPAC688.09	SPAC688.09	23	0.0369	9	0.2798	NaN	NaN	1	0.477	46.881	591	361	4.1589	0.4232	3	1	68	NaN	RIM2	YBR192W
rev3	SPAC688.10	23	0.0633	11	0.2527	NaN	-0.0015	1	0.455	49.64	273	1480	2.0794	0.449	4	3	54	3	REV3	YPL167C
end4	SPAC688.11	22	0.0393	15	0.7793	1	0.604	1	0.488	46.164	207	1092	4.7449	0.3827	2	2	59	NaN	SLA2	YNL243W
SPAC688.12c	SPAC688.12c	3	0.1689	4	0.3952	NaN	-0.0797	1	0.484	53.628	451	167	4.8203	0.4271	NaN	NaN	NaN	NaN
scn1	SPAC688.13	23	0.0964	5	0	NaN	-0.0054	1	0.475	48.935	288	335	3.4965	0.5238	1	1	19	NaN	YMR262W	YMR262W
SPAC688.14	SPAC688.14	23	0.1118	3	0.0976	NaN	0.0021	1	0.477	52.424	694	461	2.5649	0.6093	1	1	29	1	SET7	YDR257C
SPAC688.16	SPAC688.16	2	NaN	3	0.0826	NaN	NaN	1	0.46	45.182	0	109	4.3175	NaN	NaN	NaN	NaN	NaN
SPAC694.02	SPAC694.02	3	0.0277	5	0.2504	NaN	0.0021	1	0.526	47.105	494	1717	4.6052	0.1415	2	2	33	NaN
SPAC694.03	SPAC694.03	22	0.1098	4	0.1245	NaN	0.0081	1	0.473	53.816	98	249	2.9957	0.5381	1	1	4	NaN	YCL047C	YCL047C
SPAC694.04c	SPAC694.04c	23	0.0619	5	0.0278	NaN	NaN	1	0.517	44.525	325	324	4.3307	0.6845	1	1	80	NaN	YER156C	YER156C
rps2502	SPAC694.05c	23	0.1638	4	0.1798	NaN	0.014	2	0.724	38.583	137	89	7.9338	0.1679	1	1	43	NaN
mrc1	SPAC694.06c	21	0.1242	10	0.9843	3	0.094	1	0.465	48.329	250	1019	2.3979	0.6723	1	1	4	74	MRC1	YCL061C
mus7	SPAC6B12.02c	20	NaN	7	0.4115	NaN	0.382	1	0.47	48.192	177	1888	2.6391	0.3833	1	1	1	NaN
SPAC6B12.03c	SPAC6B12.03c	3	0.2228	4	0.2914	NaN	NaN	1	0.48	50.496	32	302	2.7081	0.71	1	1	NaN	NaN
SPAC6B12.04c	SPAC6B12.04c	23	0.0576	8	0.038	NaN	-0.0078	1	0.502	53.567	186	421	3.8067	0.4188	1	1	76	NaN	BNA3	YJL060W
ies2	SPAC6B12.05c	23	0.1283	5	0.9186	NaN	0.0246	1	0.47	49.654	479	295	3.9512	0.5486	1	1	4	26	IES2	YNL215W
SPAC6B12.06c	SPAC6B12.06c	21	NaN	5	0.6496	NaN	-0.0305	1	0.368	53.811	38	117	3.2581	0.8435	1	1	NaN	NaN	YNL213C	YNL213C
SPAC6B12.07c	SPAC6B12.07c	3	0.098	4	0.6118	NaN	-0.1093	1	0.494	51.775	273	456	5.3033	0.5786	2	2	11	NaN
mug185	SPAC6B12.08	21	0.1105	5	0.5395	1	0.0292	1	0.442	55.772	2	380	3.091	0.6216	2	2	66	0	JJJ1	YNL227C
trm10	SPAC6B12.09	23	0.0761	5	0.4079	NaN	0.0277	1	0.438	46.916	740	304	3.8501	0.7755	1	1	84	30	TRM10	YOL093W
spp1	SPAC6B12.10c	23	0.0497	9	0.2621	2	NaN	1	0.485	50.454	455	454	3.434	0.3258	1	1	73	NaN	PRI1	YIR008C
drc1	SPAC6B12.11	20	0.1284	8	0.8932	2	NaN	1	0.44	48.671	409	337	3.7612	0.5365	2	1	2	NaN	SLD2	YKL108W
tom70	SPAC6B12.12	23	0.0761	8	0.1936	NaN	0.246	1	0.464	41.903	99	625	5.7557	0.3547	4	3	60	NaN
SPAC6B12.13	SPAC6B12.13	22	0.1151	5	0.7981	NaN	NaN	1	0.444	56.112	341	104	5.7333	0.586	1	1	55	NaN	YPI1	YFR003C
SPAC6B12.14c	SPAC6B12.14c	2	0.1131	3	0.461	NaN	0.0277	1	0.504	53.987	263	154	4.1431	0.4292	NaN	NaN	0	NaN
cpc2	SPAC6B12.15	23	0.0256	9	0	8	0.2452	1	0.717	37.125	154	314	7.9032	0.3193	6	1	80	NaN	ASC1	YMR116C
meu26	SPAC6B12.16	3	0.1331	3	0.2064	NaN	-0.0172	1	0.505	50.732	16	344	NaN	0.4728	NaN	NaN	3	NaN
SPAC6B12.18	SPAC6B12.18	2	0.1572	NaN	0.3425	NaN	NaN	1	0.431	41.11	0	73	4.3944	NaN	1	1	NaN	NaN
SPAC6C3.02c	SPAC6C3.02c	22	0.218	5	0.7442	NaN	-0.0222	1	0.538	51.837	70	172	6.4983	0.6478	NaN	NaN	53	NaN	YMR002W	YMR002W
SPAC6C3.03c	SPAC6C3.03c	1	NaN	3	0.03	NaN	0.1277	1	0.624	46.545	86	100	1.3863	0.778	NaN	NaN	NaN	NaN
cit1	SPAC6C3.04	23	0.0308	7	0.1057	1	-0.0343	1	0.584	41.266	174	473	7.2108	0.6244	1	1	74	NaN
SPAC6C3.05	SPAC6C3.05	2	0.3134	3	0.0149	NaN	0.3678	1	0.446	56.57	116	269	0	0.6667	NaN	NaN	NaN	NaN
SPAC6C3.06c	SPAC6C3.06c	23	0.0471	10	0.1113	NaN	-0.0415	1	0.503	50.928	13	1033	3.091	0.2989	2	2	72	NaN	NEO1	YIL048W
mug68	SPAC6C3.07	2	0.1839	3	0.7204	NaN	-0.1177	1	0.377	53.671	54	515	NaN	0.7055	NaN	NaN	NaN	NaN
SPAC6C3.08	SPAC6C3.08	23	0.0809	5	0.0171	1	-0.0133	1	0.495	46.901	13	234	4.2905	0.277	4	1	79	NaN	NAS6	YGR232W
SPAC6C3.09	SPAC6C3.09	3	0.1796	5	0.1164	NaN	NaN	1	0.473	45.922	104	335	4.1589	0.3155	1	1	11	NaN
rst2	SPAC6F12.02	23	0.3401	12	0.1534	NaN	NaN	2	0.489	46.704	382	567	4.4308	0.5874	1	1	16	NaN
fsv1	SPAC6F12.03c	3	0.1356	5	0.6073	NaN	0.0883	1	0.516	49.562	174	247	4.5643	0.5594	1	1	14	NaN
SPAC6F12.04	SPAC6F12.04	16	0.1237	5	0.1136	NaN	0.3827	1	0.542	50.025	71	132	6.1485	0.3164	1	1	3	NaN	TVP15	YDR100W
tnr3	SPAC6F12.05c	23	0.097	7	0.0773	NaN	NaN	1	0.484	48.468	42	569	3.1781	0.2767	3	3	18	NaN	YJR142W	YJR142W
SPAC6F12.06	SPAC6F12.06	23	0.0783	5	0.2293	NaN	-0.0351	1	0.488	47.742	369	205	5.2095	0.5251	1	1	72	3	RDI1	YDL135C
tom20	SPAC6F12.07	23	0.0602	7	0.3882	NaN	NaN	1	0.532	47.279	395	152	5.6768	0.2135	1	1	51	NaN	TOM20	YGR082W
SPAC6F12.08c	SPAC6F12.08c	23	0.1613	7	0.4247	NaN	NaN	1	0.464	52.436	156	584	3.3673	0.3741	1	1	16	NaN	EXO84	YBR102C
rdp1	SPAC6F12.09	3	0.0798	16	0.0963	1	0.0577	1	0.478	49.499	147	1215	3.0445	0.4838	1	1	16	38
ade3	SPAC6F12.10c	23	0.0524	6	0.0136	NaN	-0.1592	1	0.535	44.624	328	1323	4.3307	0.5339	4	3	63	NaN	ADE6	YGR061C
sfc1	SPAC6F12.11c	23	0.0988	6	0.3202	2	NaN	1	0.493	50.024	337	456	4.0073	0.3406	1	1	68	NaN	TFC1	YBR123C
par2	SPAC6F12.12	23	0.0735	7	0.3876	1	-0.1005	2	0.457	51.638	184	627	4.382	0.3015	1	1	5	5
fps1	SPAC6F12.13c	23	0.1221	10	0.0202	3	NaN	2	0.527	43.78	286	347	5.1591	0.2475	1	1	74	NaN	ERG20	YJL167W
cut23	SPAC6F12.14	23	0.0495	7	0.092	5	NaN	1	0.462	48.924	547	565	2.5649	0.3532	5	4	73	NaN	CDC23	YHR166C
cut9	SPAC6F12.15c	22	0.0381	8	0.1326	14	NaN	1	0.461	49.778	376	671	3.091	0.3375	3	2	57	NaN	CDC16	YKL022C
mtr4	SPAC6F12.16c	23	0.0288	9	0.2355	NaN	NaN	2	0.503	46.498	387	1117	3.4012	0.5783	4	4	79	NaN	MTR4	YJL050W
rna14	SPAC6F12.17	23	0.0608	7	0.221	NaN	NaN	1	0.487	47.299	266	733	3.8712	0.3019	1	1	76	NaN	RNA14	YMR061W
cch1	SPAC6F6.01	23	0.1028	6	0.2551	NaN	-0.0197	1	0.52	51.232	274	1854	2.4849	0.5102	4	1	70	NaN	CCH1	YGR217W
pof5	SPAC6F6.02c	22	0.0811	4	0.0144	1	0.0281	1	0.492	52.339	65	348	4.1897	0.3241	NaN	NaN	2	NaN	YDR306C	YDR306C
SPAC6F6.03c	SPAC6F6.03c	23	0.036	6	0.4264	NaN	-0.0066	1	0.485	42.808	502	537	4.1431	0.5964	2	2	82	NaN	NOG2	YNR053C
SPAC6F6.04c	SPAC6F6.04c	2	0.069	3	0.1595	NaN	0.0258	1	0.568	53.692	148	489	2.4849	0.3744	1	1	7	NaN
SPAC6F6.05	SPAC6F6.05	20	0.2006	6	0.2787	NaN	NaN	1	0.508	49.593	187	122	6.5482	0.3031	1	1	69	NaN	OST2	YOR103C
rax2	SPAC6F6.06c	23	0.1815	12	0.0909	NaN	NaN	1	0.499	52.872	98	1155	3.434	0.4461	1	1	7	NaN	RAX2	YLR084C
rps13	SPAC6F6.07c	18	0.0258	4	0.1391	3	NaN	1	0.808	33.333	311	151	8.4123	0.2907	2	2	84	NaN	RPS13	YDR064W
cdc16	SPAC6F6.08c	23	0.0679	10	0.1304	4	NaN	1	0.517	53.228	96	299	4.0073	0.5738	1	1	16	NaN	BUB2	YMR055C
SPAC6F6.09	SPAC6F6.09	22	0.1059	9	0.7174	NaN	0.0327	1	0.497	56.783	567	138	4.0431	0.2551	1	1	49	NaN
arc2	SPAC6F6.10c	23	0.0466	9	0.2082	NaN	NaN	1	0.601	48.301	423	317	5.8051	0.5143	1	1	68	NaN	ARC35	YNR035C
SPAC6F6.11c	SPAC6F6.11c	23	0.1495	7	0.0356	NaN	-0.072	2	0.464	54.034	162	309	3.1781	0.5399	1	1	70	NaN
SPAC6F6.12	SPAC6F6.12	23	0.0259	7	0.2594	1	NaN	3	0.522	48.772	434	401	4.4427	0.4167	1	1	42	NaN	SNX4	YJL036W
SPAC6F6.13c	SPAC6F6.13c	23	0.1184	5	0.3985	NaN	0.0076	2	0.494	50.222	216	778	3.6889	0.395	1	1	35	NaN	YFL034W	YFL034W
ypt5	SPAC6F6.15	23	0.0352	9	0.237	NaN	NaN	1	0.561	46.389	335	211	5.6802	0.3786	1	1	80	NaN
tpz1	SPAC6F6.16c	3	0.1504	5	0.6024	NaN	NaN	1	0.489	49.823	605	508	3.1355	0.4874	1	1	NaN	NaN
rif1	SPAC6F6.17	20	0.0893	6	0.4279	1	-0.0505	1	0.48	50.154	473	1400	3.091	0.5337	1	1	10	NaN
SPAC6F6.19	SPAC6F6.19	3	0.3974	3	0.5984	NaN	NaN	1	0.474	57.995	0	122	4.0604	NaN	1	1	6	NaN
tea3	SPAC6G10.02c	21	0.2798	7	0.5849	2	-0.0118	2	0.476	48.831	49	1125	3.434	0.2909	4	2	32	NaN
SPAC6G10.03c	SPAC6G10.03c	23	0.0768	7	0.0935	NaN	-0.0214	1	0.552	54.514	342	428	4.7622	0.7309	1	1	70	NaN	YGR110W	YGR110W
SPAC6G10.04c	SPAC6G10.04c	23	0.0389	8	0.1581	NaN	NaN	1	0.57	45.863	306	272	5.4806	0.377	2	2	83	NaN	PRE5	YMR314W
trs120	SPAC6G10.05c	23	0.0727	5	0.2777	NaN	NaN	1	0.508	50.771	255	1210	3.3673	0.2783	1	1	25	NaN	TRS120	YDR407C
SPAC6G10.06	SPAC6G10.06	23	0.175	5	0.0479	NaN	0.256	2	0.452	56.952	67	376	0	0.6023	1	1	0	NaN
SPAC6G10.07	SPAC6G10.07	23	NaN	9	0.1564	1	NaN	1	0.521	50.797	205	780	3.7612	0.244	3	3	56	NaN
idp1	SPAC6G10.08	23	0.0245	9	0.055	NaN	-0.0487	1	0.603	45.155	156	418	5.1299	0.538	1	1	78	NaN
SPAC6G10.09	SPAC6G10.09	23	0.0451	7	0.1064	NaN	NaN	1	0.529	47.879	367	808	4.6821	0.2726	1	1	68	NaN	CWH41	YGL027C
SPAC6G10.10c	SPAC6G10.10c	3	0.1317	3	0.8093	NaN	-0.0584	1	0.49	50.423	94	194	3.6376	0.4969	1	1	24	NaN
ubi3	SPAC6G10.11c	22	0.0522	7	0.0667	1	-0.0929	2	0.687	42.927	256	150	7.9003	0.3066	2	2	73	NaN
ace2	SPAC6G10.12c	23	0.1382	7	0.6285	1	-0.1	1	0.525	53.511	22	533	2.9957	0.6955	2	1	41	NaN	SWI5	YDR146C
SPAC6G9.01c	SPAC6G9.01c	3	0.1208	4	0.6421	NaN	-0.0596	1	0.497	52.2	181	95	4.7536	0.6031	1	1	9	NaN
nop9	SPAC6G9.02c	23	0.0765	4	0.2305	NaN	NaN	1	0.496	52.628	546	655	4.0431	0.6417	NaN	NaN	54	NaN	NOP9	YJL010C
mug183	SPAC6G9.03c	22	0.0775	5	0.4233	NaN	0.0094	1	0.461	52.796	703	352	2.5649	0.3133	1	1	3	5	RTT106	YNL206C
mug79	SPAC6G9.04	3	0.1378	5	0.5175	NaN	-0.0478	1	0.461	52.067	419	1318	2.5649	0.474	2	2	NaN	NaN
pcd1	SPAC6G9.05	22	0.1328	7	0.2211	NaN	-0.0362	1	0.564	54.149	79	285	3.5835	0.4272	1	1	55	NaN
pcp1	SPAC6G9.06c	15	0.1135	8	0.9917	4	NaN	1	0.451	52.255	498	1208	2.3979	0.5048	2	2	18	NaN
arc4	SPAC6G9.07c	23	0.0186	8	0.0893	NaN	NaN	1	0.472	45.327	383	168	5.6937	0.3152	1	1	67	NaN	ARC19	YKL013C
ubp6	SPAC6G9.08	21	0.0588	7	0.2184	2	-0.0245	1	0.503	52.114	51	467	4.5643	0.3365	2	2	82	16	UBP6	YFR010W
rpl24	SPAC6G9.09c	23	0.0476	4	0.4765	NaN	0.0303	3	0.748	39.05	321	149	6.6554	0.4539	1	1	55	NaN
sen1	SPAC6G9.10c	22	0.0745	12	0.2294	NaN	0.201	2	0.483	49.675	94	1687	2.4849	0.4624	4	3	12	NaN
syb1	SPAC6G9.11	23	0.0296	12	0.3471	NaN	NaN	1	0.596	44.259	276	121	5.9296	0.5192	1	1	60	NaN
cfr1	SPAC6G9.12	23	0.1439	6	0.6258	NaN	NaN	1	0.508	49.08	211	620	4.0604	0.5484	1	1	6	NaN	CHS5	YLR330W
bqt1	SPAC6G9.13c	3	0.1514	11	0.0833	2	-0.0258	1	0.519	57.399	252	132	0.6931	0.7445	NaN	NaN	NaN	NaN
SPAC6G9.14	SPAC6G9.14	23	0.0884	4	0.5272	NaN	0.0913	2	0.54	48.035	224	681	4.7449	0.6053	6	1	34	NaN	MPT5	YGL178W
SPAC6G9.15c	SPAC6G9.15c	3	0.1649	3	0.5964	NaN	0.03	1	0.473	52.118	452	498	2.9957	0.33	NaN	NaN	0	NaN
SPAC6G9.16c	SPAC6G9.16c	3	0.194	5	0.4091	NaN	-0.0453	1	0.478	58.385	45	264	3.6109	0.6322	NaN	NaN	NaN	NaN
vma11	SPAC732.01	23	0.0366	8	0.0617	NaN	NaN	1	0.594	46.037	56	162	5.3033	0.2424	2	1	10	NaN	TFP3	YPL234C
SPAC732.02c	SPAC732.02c	23	0.0741	7	0.0417	NaN	-0.0478	1	0.472	51.413	142	408	4.4308	0.3962	2	2	54	NaN	FBP26	YJL155C
SPAC750.01	SPAC750.01	NaN	NaN	NaN	NaN	NaN	NaN	NaN	0.535	46.566	31	NaN	3.6889	0.7461	NaN	NaN	NaN	NaN
SPAC750.02c	SPAC750.02c	3	0.0861	4	0.066	NaN	NaN	2	0.525	47.728	11	485	NaN	0.8895	NaN	NaN	12	NaN
SPAC750.03c	SPAC750.03c	1	NaN	3	0.0552	NaN	NaN	1	0.397	42.832	7	145	NaN	0.7177	1	1	1	NaN
SPAC750.04c	SPAC750.04c	1	NaN	3	0.226	NaN	NaN	1	0.481	53.855	47	146	NaN	0.885	NaN	NaN	NaN	NaN
SPAC750.05c	SPAC750.05c	1	NaN	4	0.064	NaN	NaN	1	0.516	45.05	14	344	NaN	0.8757	1	1	NaN	NaN
SPAC750.06c	SPAC750.06c	1	NaN	6	0.175	NaN	0.0715	1	0.506	47.557	3	280	NaN	0.6131	1	1	NaN	NaN
SPAC750.07c	SPAC750.07c	1	NaN	3	0.0163	NaN	NaN	1	0.568	42.719	11	123	NaN	0.9367	NaN	NaN	NaN	NaN
SPAC750.08c	SPAC750.08c	19	0.2238	7	0	NaN	0.0602	2	0.605	46.461	39	228	NaN	0.9735	1	1	6	NaN
vps1	SPAC767.01c	23	0.0211	10	0.2345	NaN	0.0963	1	0.556	49.635	599	678	4.9416	0.4832	3	3	45	NaN	VPS1	YKR001C
SPAC7D4.02c	SPAC7D4.02c	3	0.1769	4	0.8482	NaN	-0.032	1	0.445	50.97	571	415	3.6889	0.4748	2	2	8	NaN
SPAC7D4.03c	SPAC7D4.03c	3	0.1649	3	0.3871	NaN	0.0148	1	0.512	50.237	182	886	4.2627	0.3342	1	1	4	NaN
taf1	SPAC7D4.04	21	0.0775	12	0.6674	1	0.4326	1	0.474	49.513	107	926	3.5835	0.2316	1	1	5	NaN	ATG11	YPR049C
SPAC7D4.05	SPAC7D4.05	23	0.0991	4	0.0933	NaN	-0.0267	1	0.488	47.763	575	225	3.4657	0.7231	NaN	NaN	63	0	YMR130W	YMR130W
alg3	SPAC7D4.06c	22	0.0936	5	0.0665	NaN	NaN	1	0.55	51.658	180	406	3.7377	0.5058	1	1	67	NaN	ALG3	YBL082C
trx1	SPAC7D4.07c	23	0.2006	8	0.0194	NaN	NaN	1	0.639	39.781	215	103	8.2425	0.5507	1	1	85	NaN
SPAC7D4.08	SPAC7D4.08	1	NaN	3	0.0729	NaN	-0.0137	1	0.538	61	47	96	NaN	0.4471	NaN	NaN	NaN	NaN
SPAC7D4.09c	SPAC7D4.09c	20	0.2701	4	0.0073	NaN	NaN	1	0.473	52.472	86	274	2.7726	0.5281	1	1	35	NaN	DFG10	YIL049W
vma13	SPAC7D4.10	22	0.1478	7	0.0733	NaN	NaN	1	0.489	49.573	192	450	4.3944	0.2915	2	2	74	NaN	VMA13	YPR036W
sec39	SPAC7D4.11c	23	0.1374	9	0.2523	NaN	NaN	1	0.446	49.974	63	769	2.8332	0.5071	1	1	3	NaN
SPAC7D4.12c	SPAC7D4.12c	5	0.0562	4	0.4216	NaN	0.3719	2	0.522	45.989	147	759	3.0445	0.4014	2	2	9	NaN
SPAC7D4.13c	SPAC7D4.13c	2	NaN	3	0.0192	NaN	-0.1448	1	0.406	49.791	557	312	3.5553	0.5705	NaN	NaN	NaN	NaN
SPAC7D4.14c	SPAC7D4.14c	2	NaN	3	0.7477	NaN	NaN	1	0.477	45.423	42	551	3.4657	0.1068	NaN	NaN	NaN	NaN
ost4	SPAC7D4.15c	8	0.4703	6	0.1562	NaN	NaN	1	0.724	29.5	77	32	6.1092	0.45	1	1	NaN	NaN
SPAC806.02c	SPAC806.02c	23	0.0484	7	0.0691	NaN	NaN	1	0.511	48.492	165	608	3.6376	0.3355	7	2	70	NaN	CFD1	YIL003W
rps2601	SPAC806.03c	23	0.0438	4	0.4417	NaN	NaN	2	0.567	45.451	386	120	6.9157	0.5079	1	1	3	NaN
SPAC806.04c	SPAC806.04c	23	0.091	4	0.0909	NaN	-0.0605	2	0.531	52.03	202	440	4.7707	0.4049	1	1	6	NaN
SPAC806.05	SPAC806.05	2	0.003	3	0.256	NaN	NaN	1	0.476	56.98	249	125	3.4012	0.5291	1	1	2	NaN
SPAC806.06c	SPAC806.06c	23	0.0417	6	0.4137	NaN	NaN	1	0.501	50.894	154	365	3.7612	0.4504	1	1	70	NaN
ndk1	SPAC806.07	22	0.0431	10	0.0132	NaN	-0.0284	1	0.496	52.909	340	151	5.9687	0.5057	1	1	85	1	YNK1	YKL067W
mod21	SPAC806.08c	3	0.2847	8	0.0874	5	-0.0735	1	0.474	48.864	288	618	2.8332	0.4425	NaN	NaN	NaN	7
SPAC806.11	SPAC806.11	1	NaN	NaN	0.0694	NaN	NaN	1	0.543	51.874	0	72	7.1317	NaN	NaN	NaN	NaN	NaN
SPAC821.03c	SPAC821.03c	3	0.1304	3	0.6227	NaN	0.0742	1	0.513	51.854	138	485	4.625	0.4316	NaN	NaN	NaN	NaN
cid13	SPAC821.04c	3	0.0857	9	0.3772	6	NaN	1	0.528	52.757	377	578	4.1109	0.7024	2	2	39	NaN
SPAC821.05	SPAC821.05	3	0.033	8	0.3081	2	NaN	1	0.576	44.073	69	357	5.4889	0.2422	1	1	74	NaN
spn2	SPAC821.06	23	2.3376	7	0.1964	4	-0.0303	2	0.53	49.565	59	331	4.4067	0.314	1	1	33	4	CDC10	YCR002C
moc3	SPAC821.07c	3	0.1082	12	0.3581	23	-0.0526	1	0.499	50.69	20	497	3.9318	0.2218	1	1	0	NaN
slp1	SPAC821.08c	23	0.0384	12	0.3012	5	NaN	1	0.517	50.307	135	488	3.5553	0.8328	3	1	59	NaN	CDC20	YGL116W
eng1	SPAC821.09	23	0.0718	10	0.061	2	-0.0179	2	0.565	44.994	149	1016	3.7136	0.9025	4	2	8	NaN
sod1	SPAC821.10c	19	0.0913	11	0.0065	2	NaN	1	0.687	35.578	87	154	7.3382	0.4976	1	1	68	0	SOD1	YJR104C
pro1	SPAC821.11	23	0.0556	6	0.0399	NaN	NaN	1	0.457	46.154	235	451	4.1897	0.4404	1	1	73	NaN	PRO2	YOR323C
orb6	SPAC821.12	23	0.0303	17	0.322	6	NaN	1	0.513	49.272	148	469	4.7005	0.4301	3	2	80	NaN	CBK1	YNL161W
SPAC821.13c	SPAC821.13c	22	0.0668	8	0.251	NaN	NaN	1	0.526	50.583	161	1562	2.7081	0.2856	2	2	3	NaN	DNF3	YMR162C
SPAC823.02	SPAC823.02	1	NaN	3	0.093	NaN	0.0431	1	0.444	35.291	285	43	5.656	0.5656	NaN	NaN	NaN	NaN
[truncated: 3,080 more rows]
