# Supplementary material for: Conserved rules govern genetic interaction degree across species
Source: Genome Biol. 2012 Jul 2;13(7):R57. doi: 10.1186/gb-2012-13-7-r57 (PMC3491379; doi:10.1186/gb-2012-13-7-r57)
Supplement: Additional file 3 — Gene features of S. cerevisiae genes. Gene features and observed genetic interaction degrees are given for all S. cerevisiae genes. [file gb-2012-13-7-r57-S3.XLSX]

## Sheet: features_sc_AF1
		Yeast conservation	dN/dS	Multifunctionality	Disorder	PPI degree	SM fitness defect	Copy number	CAI	Nc	Co-expression degree	Protein length	Expression level	Expression variation	Num of domains	Num of unique domains	Broad conservation	Observed GI degree	Ortholog in other species, common name	Ortholog in other species, systematic name
TFC3	YAL001C	23	0.1134	3	0.1707	14	NaN	1	0.217	52.5	60	1160	0.3	0.5654	1	1	0	NaN	sfc3	SPBC336.07
VPS8	YAL002W	23	0.1195	16	0.1177	4	0.302	1	0.219	50.929	66	1274	0.2	0.4408	1	1	55	104	vps8	SPAC17A2.06c
EFB1	YAL003W	20	NaN	6	0.2476	3	NaN	1	0.771	26.669	690	206	19.1	0.6392	2	2	79	NaN	tef5	SPCC1450.04
SSA1	YAL005C	13	0.0116	24	0.1262	7	-0.024	9	0.723	28.342	135	642	13.4	0.6251	1	1	70	22
ERP2	YAL007C	23	0.0802	9	0.1163	44	-0.035	3	0.3	49.46	362	215	2.2	0.3942	1	1	45	9
FUN14	YAL008W	23	0.1831	6	0.1313	3	-0.025	1	0.22	51.662	603	198	1.2	0.4773	1	1	0	7
SPO7	YAL009W	23	0.0694	10	0.2548	1	NaN	1	0.218	58.167	29	259	0.6	0.3691	1	1	2	NaN	SPBC902.03	SPBC902.03
MDM10	YAL010C	23	0.0957	12	0.1805	0	0.324	1	0.191	50.646	72	493	0.3	0.4751	1	1	7	125	mdm10	SPAC17H9.17c
SWC3	YAL011W	19	0.1152	12	0.544	11	0.043	1	0.25	53.631	79	625	0.4	0.4273	NaN	NaN	1	119
CYS3	YAL012W	20	0.0181	14	0.033	3	NaN	1	0.47	35.033	179	394	8.9	0.6031	1	1	74	NaN
DEP1	YAL013W	21	0.0539	12	0.469	7	0.119	1	0.224	52.39	61	420	0.6	0.4023	1	1	0	150
SYN8	YAL014C	23	NaN	8	0.4667	1	-0.049	2	0.201	54.648	101	255	1.1	0.3609	1	1	1	14
NTG1	YAL015C	23	0.1074	1	0.188	0	-0.046	2	0.211	57.056	259	399	0.7	0.3472	2	2	34	4
TPD3	YAL016W	23	0.0376	14	0.0268	31	NaN	1	0.237	46.08	385	635	3.3	0.3883	1	1	84	NaN	paa1	SPAP8A3.09c
PSK1	YAL017W	23	0.0651	11	0.4115	9	-0.022	2	0.203	52.776	500	1356	0.4	0.4537	1	1	9	15
YAL018C	YAL018C	18	0.1245	5	0.0831	0	0.022	3	0.214	50.679	15	325	NaN	0.5648	NaN	NaN	2	24
FUN30	YAL019W	23	0.0519	14	0.527	7	0.058	1	0.235	51.898	654	1131	0.9	0.4212	2	2	58	51
ATS1	YAL020C	22	0.2173	7	0	3	0.04	1	0.152	54.923	22	333	0.7	0.4794	2	1	31	27	SPAC10F6.04	SPAC10F6.04
CCR4	YAL021C	23	0.0429	24	0.1661	16	NaN	2	0.246	57.145	66	837	1.3	0.3616	2	2	55	NaN	ccr4	SPCC31H12.08c
FUN26	YAL022C	20	0.0351	7	0.1915	0	-0.01	1	0.219	56.46	46	517	0.9	0.4001	1	1	70	5
PMT2	YAL023C	23	0.0605	9	0.1568	3	-0.07	3	0.316	45.835	272	759	2.7	0.4676	2	2	42	43
LTE1	YAL024C	20	0.0881	19	0.3645	4	0.046	1	0.205	51.523	75	1435	0.2	0.4443	2	2	18	104
MAK16	YAL025C	23	0.0394	13	0.317	0	NaN	1	0.279	49.089	951	306	2.5	0.7738	2	2	78	NaN	mak16	SPAC222.06
DRS2	YAL026C	23	0.0373	23	0.2347	13	NaN	1	0.284	47.239	70	1355	0.7	0.4619	2	2	81	NaN	SPBC887.12	SPBC887.12
YAL027W	YAL027W	15	0.1202	5	0.1379	19	-0.003	1	0.232	54.585	89	261	0.6	0.2929	1	1	0	7
FRT2	YAL028W	10	0.183	5	0.5644	2	0.001	2	0.198	57.081	586	528	0.2	0.442	1	1	0	17
MYO4	YAL029C	23	NaN	26	0.1693	16	-0.04	2	0.247	51.96	190	1471	1	0.392	3	3	15	NaN
SNC1	YAL030W	23	NaN	12	0.4274	0	-0.031	2	0.282	53.342	544	117	1.6	0.3026	1	1	34	6
GIP4	YAL031C	19	0.1104	5	0.4329	2	-0.042	1	0.223	54.057	76	760	0.4	0.4562	NaN	NaN	0	9
PRP45	YAL032C	23	0.1081	11	0.628	24	NaN	1	0.247	58.706	91	379	0.1	0.3385	1	1	74	NaN	prp45	SPCC188.11
POP5	YAL033W	22	0.1022	12	0.237	5	NaN	1	0.191	61	550	173	1.2	0.4404	1	1	30	NaN	SPCC830.09c	SPCC830.09c
MTW1	YAL034W-A	23	0.1343	14	NaN	3	NaN	1	0.18	55.818	107	289	NaN	0.5021	NaN	NaN	6	NaN	mis12	SPBC409.04c
FUN12	YAL035W	23	0.0877	8	0.3852	32	NaN	1	0.406	40.823	853	1002	NaN	0.5711	3	3	80	NaN	SPAC56F8.03	SPAC56F8.03
RBG1	YAL036C	23	0.0175	7	0.0759	10	0.001	1	0.27	43.1	954	369	3.9	0.655	2	2	82	18	SPAC9.07c	SPAC9.07c
YAL037W	YAL037W	17	0.2097	3	0.0974	0	0.014	2	0.184	52.842	0	267	0.2	0.3674	NaN	NaN	NaN	5
CDC19	YAL038W	23	0.0959	14	0.022	21	NaN	2	0.896	24.86	355	500	50.4	0.5039	2	2	74	NaN
CYC3	YAL039C	23	0.0734	10	0.4015	1	NaN	1	0.236	59.562	311	269	1.8	0.4748	1	1	63	NaN	SPBC26H8.12	SPBC26H8.12
CLN3	YAL040C	17	0.1236	16	0.2517	1	0.033	1	0.284	49.438	49	580	1.1	0.4627	1	1	5	29	puc1	SPBC19F5.01c
CDC24	YAL041W	23	0.0492	21	0.3923	5	NaN	1	0.219	53.83	202	854	0.4	0.2994	3	3	27	NaN	scd1	SPAC16E8.09
ERV46	YAL042W	23	0.0464	11	0.1373	6	-0.045	1	0.193	54.379	172	415	3.9	0.3503	2	2	81	23	SPAC24B11.08c	SPAC24B11.08c
PTA1	YAL043C	23	0.0845	10	0.1924	22	NaN	1	0.207	54.781	99	785	NaN	0.4061	1	1	27	NaN	pta1	SPAC1071.01c
GCV3	YAL044C	23	0.0444	8	0.1412	1	NaN	1	0.23	44.582	65	170	10.6	0.5173	1	1	76	NaN	SPBP19A11.01	SPBP19A11.01
YAL046C	YAL046C	19	0.1889	3	0.4068	4	0.018	1	0.231	59.44	44	118	0.8	0.3836	1	1	38	8	SPCC4B3.11c	SPCC4B3.11c
SPC72	YAL047C	19	0.1801	10	0.3296	6	NaN	1	0.246	55.924	132	622	0.2	0.4073	1	1	0	NaN
GEM1	YAL048C	23	0.0457	13	0.1163	2	0.096	1	0.234	53.146	63	662	0.1	0.4978	4	3	74	80	SPCC320.04c	SPCC320.04c
YAL049C	YAL049C	22	0.0956	4	0.0325	1	0.003	1	0.241	52.922	714	246	2.4	0.4564	1	1	34	6
OAF1	YAL051W	11	0.0643	14	0.3534	10	-0.079	2	0.241	50.021	21	1047	0.6	0.5336	1	1	0	6
FLC2	YAL053W	23	0.0463	19	0.2401	21	0.009	4	0.252	53.54	306	783	1.8	0.4768	1	1	3	16
ACS1	YAL054C	23	0.0179	16	0.087	4	-0.052	2	0.326	46.792	530	713	0.3	0.7221	3	3	13	15
PEX22	YAL055W	20	0.2865	8	0.2611	2	0.124	1	0.174	52.192	278	180	0.8	0.4558	1	1	0	71
GPB2	YAL056W	17	0.0545	13	0.2375	0	-0.088	2	0.227	53.69	93	880	0.8	0.5029	1	1	NaN	41
CNE1	YAL058W	21	0.2272	10	0.0956	1	-0.009	1	0.25	56.545	9	502	0.6	0.4934	1	1	76	42	cnx1	SPAC3C7.11c
ECM1	YAL059W	17	0.1943	7	0.533	1	-0.028	1	0.238	51.859	940	212	3.4	0.6718	1	1	0	22
BDH1	YAL060W	15	0.0621	9	0.0236	2	-0.006	1	0.286	51.803	598	382	1.8	0.7843	2	2	3	11
BDH2	YAL061W	12	0.03	11	0.0863	1	-0.072	4	0.23	52.572	807	417	0.2	0.7852	2	2	1	12
GDH3	YAL062W	22	0.0331	10	0.0066	7	-0.021	2	0.22	56.338	155	457	0.2	0.6426	2	2	53	12
FLO9	YAL063C	10	NaN	7	0.767	0	NaN	9	0.306	42.734	16	1322	NaN	0.473	17	3	NaN	NaN
YAL064W	YAL064W	1	NaN	3	0.0556	0	NaN	1	0.215	44.651	4	108	NaN	0.5982	NaN	NaN	NaN	NaN
SEO1	YAL067C	22	0.0412	4	0.2496	1	-0.02	9	0.286	45.594	5	593	0.1	0.7145	1	1	3	7
NUP60	YAR002W	21	0.199	15	0.5881	4	-0.006	1	0.205	51.049	403	539	1.2	0.3049	NaN	NaN	0	75	SPCC285.13c	SPCC285.13c
SWD1	YAR003W	23	0.0522	10	0.0094	9	0.144	1	0.225	50.27	98	426	1	0.3565	2	1	66	54	swd1	SPAC23H3.05c
RFA1	YAR007C	23	0.0303	25	0.2464	25	NaN	1	0.282	50.164	255	621	0.9	0.5035	3	3	82	NaN	ssb1	SPBC660.13c
SEN34	YAR008W	23	0.1003	13	0.2691	0	NaN	1	0.234	57.521	717	275	1.5	0.5554	1	1	35	NaN	sen34	SPBC19C7.07c
YAR009C	YAR009C	8	NaN	29	0.3253	0	NaN	42	0.257	49.967	171	1196	12.8	NaN	2	2	NaN	NaN
YAR010C	YAR010C	1	NaN	5	0.6318	14	NaN	1	0.222	56.078	78	440	5.7	NaN	NaN	NaN	NaN	NaN
BUD14	YAR014C	22	0.1624	11	0.6082	5	0.054	1	0.184	55.807	89	707	0.9	0.5974	1	1	4	56	tea4	SPBC1706.01
ADE1	YAR015W	23	0.0378	11	0.0425	1	0.019	1	0.291	47.528	195	306	4.3	0.6488	1	1	52	21	ade7	SPBC409.10
KIN3	YAR018C	23	0.0338	8	0.2943	1	0.038	1	0.249	51.812	19	435	0.7	0.5077	1	1	58	21	fin1	SPAC19E9.02
CDC15	YAR019C	23	0.1334	20	0.232	2	NaN	1	0.227	57.367	93	974	0.2	0.4744	1	1	22	NaN
PAU7	YAR020C	1	NaN	6	0.1818	0	-0.006	1	0.493	34.148	27	55	6.1	0.5537	1	1	NaN	8
YAR023C	YAR023C	3	0.4762	5	0.0838	0	-0.026	1	0.28	56.903	274	179	0.2	0.4956	1	1	0	8
UIP3	YAR027W	3	NaN	7	0.1915	26	-0.105	1	0.211	55.312	722	235	1.3	0.5684	1	1	NaN	15
YAR028W	YAR028W	4	0.5643	5	0.2564	3	-0.029	1	0.203	46.122	68	234	0.3	0.5213	1	1	NaN	9
YAR029W	YAR029W	1	NaN	5	0.3108	0	0.077	1	0.194	54.425	8	74	0.1	0.5952	1	1	NaN	77
PRM9	YAR031W	2	NaN	6	0.2181	2	-0.016	1	0.209	58.895	236	298	0.1	0.5424	1	1	NaN	3
MST28	YAR033W	1	0.4912	9	0.2179	3	NaN	1	0.219	59.295	135	234	0.6	0.4661	1	1	NaN	NaN
YAT1	YAR035W	19	0.0609	11	0.0728	2	-0.026	1	0.236	43.5	26	687	0.2	0.454	1	1	62	3
SWH1	YAR042W	23	0.0587	20	0.3443	18	0.015	3	0.262	54.104	30	1188	0.4	0.4622	NaN	NaN	50	13
FLO1	YAR050W	10	0.4287	9	0.8237	0	-0.061	9	0.323	42.69	14	1537	0.2	0.4952	19	2	0	19
YAR061W	YAR061W	NaN	NaN	3	0.1045	0	NaN	NaN	NaN	NaN	1	NaN	NaN	NaN	NaN	NaN	NaN	NaN
YAR062W	YAR062W	NaN	NaN	4	0.1313	1	NaN	NaN	NaN	NaN	6	NaN	NaN	NaN	2	2	NaN	NaN
YAR064W	YAR064W	1	NaN	5	0.3939	0	NaN	1	0.19	53.394	5	99	NaN	0.4348	NaN	NaN	NaN	NaN
YAR068W	YAR068W	1	NaN	3	0.0311	0	NaN	1	0.115	46.443	4	161	0.4	0.6387	NaN	NaN	NaN	NaN
PHO11	YAR071W	17	0.1172	4	0.0214	5	NaN	5	0.398	41.206	231	467	0.4	0.8592	1	1	16	NaN
ECM15	YBL001C	14	0.0242	4	0.0385	1	-0.02	1	0.302	44.941	222	104	5.6	0.3285	1	1	6	14
HTB2	YBL002W	23	0.0316	9	0.4046	39	NaN	2	0.591	33.313	519	131	8.4	0.7467	1	1	35	NaN
HTA2	YBL003C	23	0.0084	9	0.4167	104	-0.009	2	0.567	31.598	498	132	24.5	0.7129	1	1	73	8
UTP20	YBL004W	23	0.0704	15	0.1472	28	NaN	1	0.237	49.155	647	2493	1.3	0.5488	1	1	68	NaN	utp20	SPBC56F2.04
PDR3	YBL005W	18	0.0882	14	0.3207	1	-0.009	2	0.242	49.377	20	976	0.3	0.5873	2	2	NaN	11
LDB7	YBL006C	9	0.1158	10	0.35	1	NaN	1	0.151	57.152	54	180	3	0.3529	1	1	0	NaN
SLA1	YBL007C	23	0.0743	24	0.7122	24	0.214	1	0.276	47.572	332	1244	2.9	0.4143	4	2	17	131	shd1	SPAC16E8.01
HIR1	YBL008W	23	0.0683	13	0.0488	2	0.015	2	0.213	50.928	225	840	0.3	0.455	7	3	41	51	hip1	SPBC31F10.13c
ALK2	YBL009W	16	0.1361	11	0.3654	0	-0.017	2	0.223	52.794	726	676	0.3	0.6259	1	1	11	6
YBL010C	YBL010C	19	0.1868	5	0.2857	2	-0.038	1	0.246	56.405	144	280	0.2	0.4031	NaN	NaN	0	10
SCT1	YBL011W	23	0.0673	11	0.2675	3	0.001	2	0.274	53.53	78	759	1	0.3684	1	1	18	32	SPBC1718.04	SPBC1718.04
FMT1	YBL013W	21	0.1877	9	0.0499	0	-0.016	1	0.215	58.838	14	401	NaN	0.5448	2	2	50	36	fmt1	SPAC1805.09c
RRN6	YBL014C	22	0.1563	11	0.2136	2	NaN	1	0.228	54.695	641	894	0.6	0.4594	1	1	1	NaN
ACH1	YBL015W	23	0.0073	9	0.0779	0	-0.034	1	0.293	47.725	750	526	0.9	0.7454	2	2	30	33	SPAC1952.09c	SPAC1952.09c
FUS3	YBL016W	23	0.0266	27	0.0878	6	NaN	2	0.222	58.562	62	353	1	0.5387	1	1	65	NaN
PEP1	YBL017C	23	0.1387	13	0.0646	24	0.055	5	0.226	49.929	131	1579	1.3	0.5392	NaN	NaN	24	55
POP8	YBL018C	20	0.1747	10	0.0526	1	NaN	1	0.273	50.403	706	133	1	0.5787	NaN	NaN	0	NaN	pop8	SPBC1709.20
APN2	YBL019W	23	0.1332	13	0.2346	2	-0.063	1	0.209	49.101	118	520	0.2	0.4179	2	2	54	16	apn2	SPBC3D6.10
RFT1	YBL020W	23	0.064	12	0.1429	9	NaN	1	0.227	54.506	393	574	1	0.4226	1	1	71	NaN	rft1	SPBC887.19
HAP3	YBL021C	23	0.0261	9	0.5069	3	0.205	1	0.225	61	117	144	0.7	0.4049	1	1	66	64	php3	SPAC23C11.08
PIM1	YBL022C	23	0.0485	12	0.2348	3	NaN	1	0.286	50.938	433	1133	2.4	0.5091	3	3	77	NaN	lon1	SPAC22F3.06c
MCM2	YBL023C	23	0.0181	29	0.182	9	NaN	1	0.28	46.884	236	868	0.3	0.3882	2	2	84	NaN	mcm2	SPBC4.04c
NCL1	YBL024W	23	0.0379	9	0.1681	4	-0.029	1	0.339	41.3	1098	684	1.5	0.6503	2	1	80	31
RRN10	YBL025W	21	0.0659	8	0.1586	1	NaN	1	0.229	48.439	93	145	0.7	0.3047	1	1	0	NaN
LSM2	YBL026W	23	NaN	14	0.1263	27	NaN	2	0.283	41.203	453	95	2	0.4169	1	1	65	NaN	lsm2	SPCC1620.01c
RPL19B	YBL027W	20	NaN	6	0.4021	0	0.261	2	0.713	28.391	797	189	23.6	0.6951	NaN	NaN	82	47
YBL028C	YBL028C	22	0.1216	6	0.8491	1	-0.034	1	0.302	45.918	1017	106	0.8	0.7703	1	1	2	NaN	SPBC32H8.05	SPBC32H8.05
YBL029W	YBL029W	18	0.1048	4	0.3564	0	-0.027	1	0.183	50.584	9	376	0.3	0.4035	NaN	NaN	0	7
PET9	YBL030C	23	0.0661	19	0.2453	2	NaN	4	0.561	32.008	197	318	14.3	0.546	3	1	41	NaN
SHE1	YBL031W	10	0.1717	13	0.5503	0	0.07	1	0.228	52.58	116	338	0.1	0.4459	NaN	NaN	0	71
HEK2	YBL032W	20	0.0598	5	0.4147	28	-0.022	1	0.24	51.503	443	381	1.2	0.5691	3	1	16	8
RIB1	YBL033C	23	0.058	11	0.1507	6	NaN	1	0.192	54.903	284	345	1.6	0.4414	1	1	14	NaN	SPAP27G11.09c	SPAP27G11.09c
STU1	YBL034C	23	0.1087	17	0.2617	1	NaN	1	0.237	52.39	161	1513	0.6	0.471	1	1	5	NaN
POL12	YBL035C	23	0.0572	9	0.2539	13	NaN	1	0.224	50.928	788	705	0.8	0.5851	2	2	67	NaN	spb70	SPCC553.09c
YBL036C	YBL036C	23	0.1119	3	0.0856	2	0.003	1	0.283	43.253	738	257	1.8	0.3139	1	1	81	27	SPAC644.09	SPAC644.09
APL3	YBL037W	23	0.059	12	0.1649	7	0.015	1	0.22	52.011	193	1025	0.3	0.3626	2	2	78	21	apl3	SPBC691.03c
MRPL16	YBL038W	23	0.0427	10	0.1638	25	NaN	1	0.245	50.938	544	232	1.9	0.368	1	1	21	NaN	mrpl16	SPBC1105.03c
URA7	YBL039C	23	0.0317	13	0.0432	50	0.043	2	0.354	42.264	982	579	6.6	0.8531	2	2	58	58
ERD2	YBL040C	22	0.3363	12	0.0091	0	NaN	1	0.287	51.911	219	219	3.7	0.3599	1	1	83	NaN	erd2	SPBP8B7.22
PRE7	YBL041W	21	0.0167	11	0.029	15	NaN	1	0.232	48.405	362	241	4	0.35	1	1	82	NaN	pam1	SPAC22F8.06
FUI1	YBL042C	22	0.078	9	0.1221	13	0.041	6	0.277	51.74	374	639	2.5	0.6735	1	1	0	12
ECM13	YBL043W	9	0.2421	4	0.4241	2	-0.035	2	0.244	61	158	257	0.3	0.7458	NaN	NaN	2	6
YBL044W	YBL044W	1	NaN	3	0.2951	1	NaN	1	0.202	61	9	122	NaN	0.63	NaN	NaN	NaN	NaN
COR1	YBL045C	23	0.0621	19	0.1335	3	NaN	2	0.38	41.659	562	457	2.8	0.704	2	2	0	NaN
PSY4	YBL046W	11	0.1399	5	0.6236	7	-0.074	1	0.213	57.093	176	441	0.6	0.2972	1	1	9	3
EDE1	YBL047C	23	0.0345	11	0.8074	6	0.058	1	0.278	48.186	449	1381	0.8	0.471	2	2	61	55	SPBC800.10c	SPBC800.10c
MOH1	YBL049W	19	0.0139	3	0.0072	0	0.008	1	0.27	56.569	744	138	0.2	0.6141	1	1	75	4	SPAPJ691.02	SPAPJ691.02
SEC17	YBL050W	22	0.0144	14	0.1507	0	NaN	1	0.224	49.404	666	292	1.7	0.4189	NaN	NaN	83	NaN	sec17	SPAC959.02
PIN4	YBL051C	23	0.0751	6	0.7021	6	0.094	1	0.26	47.019	134	668	0.8	0.4595	1	1	13	78	cip2	SPAC12G12.03
SAS3	YBL052C	23	0.1655	13	0.5126	5	-0.01	1	0.229	49.815	915	831	0.7	0.4569	1	1	11	12	mst2	SPAC17G8.13c
YBL054W	YBL054W	17	0.1208	6	0.4667	3	-0.044	2	0.221	50.928	632	525	1.2	0.716	1	1	NaN	15
YBL055C	YBL055C	23	0.1145	7	0.0407	2	-0.006	1	0.211	53.84	139	418	1	0.4445	1	1	80	24	SPBC17A3.08	SPBC17A3.08
PTC3	YBL056W	23	0.0376	11	0.3483	6	-0.008	2	0.263	47.813	293	468	1.8	0.3414	1	1	33	8
PTH2	YBL057C	23	0.1039	7	0.2056	2	-0.071	1	0.217	53.864	297	214	1.5	0.3558	1	1	78	4	SPAC19A8.14	SPAC19A8.14
SHP1	YBL058W	22	0.1162	8	0.5603	14	NaN	1	0.228	51.807	579	423	2.8	0.4296	2	2	69	NaN	ubx3	SPAC343.09
YBL059W	YBL059W	18	0.2288	5	0.1865	1	0.022	2	0.198	56.313	259	193	0.4	0.4581	NaN	NaN	0	34
YBL060W	YBL060W	23	0.1799	9	0.3086	4	-0.031	2	0.229	57.153	331	687	0.2	0.4336	1	1	1	17	SPAC11E3.11c	SPAC11E3.11c
SKT5	YBL061C	22	0.0553	13	0.4253	10	-0.039	3	0.178	50.477	339	696	1.5	0.3464	7	1	15	48
KIP1	YBL063W	23	0.1196	20	0.4329	1	-0.023	4	0.246	54.489	113	1111	0.3	0.4539	1	1	79	4	cut7	SPAC25G10.07c
PRX1	YBL064C	20	0.0164	9	0.0996	0	-0.029	1	0.281	51.442	1092	261	1.9	0.8889	2	2	70	14
SEF1	YBL066C	18	0.0663	11	0.3902	0	0.032	2	0.218	50.165	22	1148	0.2	0.4962	2	2	3	21
UBP13	YBL067C	23	0.1286	8	0.4123	3	-0.007	2	0.222	46.231	34	747	0.6	0.5263	1	1	29	24
PRS4	YBL068W	23	0.0135	14	0.0795	3	0.006	5	0.32	44.527	979	327	2.8	0.5874	2	2	57	7
AST1	YBL069W	11	0.045	9	0.1072	1	0.029	2	0.27	52.482	110	429	0.6	0.4818	2	2	14	3
RPS8A	YBL072C	23	0.0268	9	0.34	38	0.435	2	0.741	28.356	804	200	53.7	0.7358	NaN	NaN	85	110
AAR2	YBL074C	17	0.1083	7	0.1324	7	NaN	1	0.262	55.316	66	355	NaN	0.4591	1	1	37	NaN
SSA3	YBL075C	13	0.0187	9	0.1325	18	-0.031	9	0.232	44.809	437	649	0.2	0.6944	1	1	13	8
ILS1	YBL076C	23	0.0354	13	0.056	8	NaN	1	0.391	39.512	744	1072	5.8	0.6022	2	2	84	NaN	irs1	SPBC8D2.06
ATG8	YBL078C	20	0.0045	19	0.1966	5	0.116	1	0.229	48.4	1003	117	0.8	0.7663	1	1	81	90	atg8	SPBP8B7.24c
NUP170	YBL079W	23	0.0576	25	0.1558	3	NaN	2	0.243	51.519	330	1502	1.1	0.3722	2	2	60	NaN
PET112	YBL080C	23	0.1	9	0.0388	0	NaN	1	0.235	56.652	203	541	0.2	0.4842	2	2	61	NaN	SPAC343.13	SPAC343.13
YBL081W	YBL081W	10	0.2137	3	0.4185	2	0.01	1	0.26	54.199	401	368	1.3	0.3801	NaN	NaN	0	29
ALG3	YBL082C	22	NaN	11	0.107	2	0.022	1	0.222	56.005	183	458	0.6	0.5428	1	1	66	37	alg3	SPAC7D4.06c
CDC27	YBL084C	23	0.0648	16	0.2968	14	NaN	1	0.196	50.98	86	758	0.4	0.6471	5	3	62	NaN	nuc2	SPAC17C9.01c
BOI1	YBL085W	23	0.0761	10	0.7061	1	-0.044	2	0.199	51.214	130	980	1.5	0.5199	3	3	11	21
YBL086C	YBL086C	22	0.0803	3	0.427	2	0.002	1	0.181	49.422	355	466	0.3	0.6941	1	1	2	2	SPCC1494.08c	SPCC1494.08c
RPL23A	YBL087C	22	0.0119	6	0.1241	24	0.126	2	0.641	31.237	824	137	54.2	0.6741	NaN	NaN	81	33
TEL1	YBL088C	23	0.0979	18	0.0883	0	-0.027	1	0.214	51.755	35	2787	0.3	0.5245	3	3	7	20	tel1	SPCC23B6.03c
AVT5	YBL089W	23	NaN	7	0.0719	0	-0.025	3	0.207	56.498	23	459	0.3	0.2591	1	1	17	92
MRP21	YBL090W	22	0.1165	8	0.435	6	NaN	1	0.214	58.813	396	177	1.1	0.4431	1	1	0	NaN	mrp21	SPBC839.09c
MAP2	YBL091C	22	0.0301	9	0.0998	1	0.007	1	0.313	49.447	138	421	3.5	0.3477	1	1	84	12	fma2	SPBC14C8.03
RPL32	YBL092W	19	0.1361	6	0.1538	0	NaN	1	0.824	28.558	706	130	37	0.6501	1	1	81	NaN
ROX3	YBL093C	18	0.0534	8	0.4409	20	NaN	1	0.203	49.282	200	220	1.7	0.4052	1	1	0	NaN
YBL095W	YBL095W	21	0.1426	5	0.0778	0	-0.028	2	0.221	55.857	133	270	0.6	0.3074	1	1	5	30	SPAPB2B4.06	SPAPB2B4.06
BRN1	YBL097W	23	0.1228	11	0.3846	6	NaN	1	0.231	51.206	25	754	NaN	0.4185	1	1	65	NaN	cnd2	SPCC306.03c
BNA4	YBL098W	17	0.077	8	0.0087	0	-0.002	1	0.247	51.448	39	460	0.4	0.5236	1	1	71	6
ATP1	YBL099W	23	0.0274	26	0.1046	3	NaN	1	0.49	35.522	259	545	3.4	0.6061	3	3	78	NaN	atp1	SPAC14C4.14
ECM21	YBL101C	17	0.0905	6	0.4503	2	0.012	2	0.208	52.407	729	1117	0.8	0.4721	1	1	1	19
SFT2	YBL102W	21	0.0411	8	0.2977	27	-0.003	1	0.201	53.992	266	215	2.6	0.4077	1	1	61	37	sft2	SPAC1527.02
RTG3	YBL103C	12	0.0858	10	0.6255	2	0.272	1	0.223	46.883	220	486	0.2	0.3515	1	1	16	40
YBL104C	YBL104C	23	0.0294	3	0.1869	4	0.082	1	0.245	50.87	215	1038	0.7	0.4466	NaN	NaN	50	43	SPAC12G12.01c	SPAC12G12.01c
PKC1	YBL105C	23	0.0432	27	0.4761	7	NaN	1	0.256	50.959	277	1151	0.4	0.4193	7	5	62	NaN	pck2	SPBC12D12.04c
SRO77	YBL106C	23	0.0396	4	0.1307	2	0.012	2	0.21	52.063	48	1010	0.3	0.4742	1	1	36	6
YBL107C	YBL107C	20	0.1384	3	0.2245	0	-0.021	1	0.185	52.661	147	196	0.8	0.5573	1	1	2	11
NTH2	YBR001C	23	0.0283	8	0.1359	5	-0.005	2	0.213	49.02	1002	780	0.4	0.6337	2	2	35	24
RER2	YBR002C	23	0.0448	9	0.1119	9	NaN	2	0.196	56.309	389	286	1.3	0.4074	1	1	79	NaN	SPAC4D7.04c	SPAC4D7.04c
COQ1	YBR003W	23	0.0402	10	0.1015	0	NaN	1	0.24	51.564	283	473	0.8	0.7472	1	1	78	NaN	dps1	SPBPJ4664.01
GPI18	YBR004C	22	0.1072	13	0.0046	3	NaN	1	0.233	50.079	36	433	1.1	0.3449	1	1	58	NaN	gpi18	SPAC18B11.05
RCR1	YBR005W	23	0.2179	8	0.3052	0	-0.026	2	0.168	56.292	316	213	0.9	0.5138	1	1	0	17
UGA2	YBR006W	23	0.025	7	0.0382	5	-0.014	1	0.263	45.773	928	497	NaN	0.7806	1	1	70	16	SPAC1002.12c	SPAC1002.12c
DSF2	YBR007C	23	0.1095	3	0.5652	0	-0.012	1	0.173	51.647	41	736	0.4	0.3771	1	1	4	12
FLR1	YBR008C	9	0.0587	7	0.1953	0	0.006	2	0.244	51.254	52	548	1.7	0.415	1	1	6	8
HHF1	YBR009C	23	0	11	0.2233	95	0.078	2	0.737	31.004	603	103	17.3	0.7142	1	1	84	57
HHT1	YBR010W	23	0	18	0.3603	36	0.034	2	0.611	29.681	377	136	45.5	0.6669	1	1	86	19
IPP1	YBR011C	23	0.0659	8	0.1324	75	NaN	2	0.647	32.597	300	287	12.3	0.3782	1	1	83	NaN	SPAC23C11.05	SPAC23C11.05
YBR013C	YBR013C	3	0.3849	3	0	0	-0.03	1	0.149	46.985	4	129	0.4	0.479	NaN	NaN	NaN	7
YBR014C	YBR014C	23	0.2282	12	0.3842	0	-0.044	2	0.231	50.532	406	203	2.5	0.505	1	1	6	10
MNN2	YBR015C	11	0.0897	5	0.139	1	-0.016	2	0.236	57.446	241	597	1.2	0.362	1	1	6	46
YBR016W	YBR016W	14	0.0735	5	0.625	0	0.011	3	0.262	42.841	270	128	3.3	0.4841	NaN	NaN	NaN	20
KAP104	YBR017C	23	0.0391	11	0.0697	17	NaN	1	0.231	51.674	562	918	0.8	0.4623	NaN	NaN	80	NaN	kap104	SPAC2F3.06c
GAL7	YBR018C	20	0.0877	11	0.1393	0	-0.004	1	0.284	41.699	104	366	0.1	0.7104	2	2	61	42	SPBPB2B2.10c	SPBPB2B2.10c
GAL10	YBR019C	20	0.066	15	0.0186	2	0.006	3	0.249	48.797	36	699	NaN	0.5053	3	3	24	28	SPBPB2B2.12c	SPBPB2B2.12c
GAL1	YBR020W	20	0.052	17	0.0511	0	-0.022	2	0.279	48.903	27	528	0.2	0.4866	3	3	72	1
FUR4	YBR021W	22	0.043	9	0.1469	0	NaN	6	0.271	47.869	91	633	0.8	0.6815	1	1	1	NaN
POA1	YBR022W	16	0.1751	4	0.0113	0	-0.068	1	0.186	53.344	73	177	0.8	0.3474	1	1	2	8
CHS3	YBR023C	20	NaN	20	0.2764	11	0.009	1	0.258	49.093	152	1165	2.1	0.4825	1	1	17	48
SCO2	YBR024W	23	0.1426	14	0.2326	0	-0.063	2	0.237	54.199	604	301	0.7	0.5074	1	1	32	21
YBR025C	YBR025C	23	0.0542	7	0.0457	13	0.121	2	0.598	33.251	637	394	12.3	0.5364	2	2	83	34	SPAC27E2.03c	SPAC27E2.03c
ETR1	YBR026C	23	0.0554	12	0.0526	2	0.275	1	0.252	50.378	1055	380	1	0.6953	NaN	NaN	69	131	etr1	SPAC26F1.04c
YBR028C	YBR028C	23	0.0807	8	0.3714	1	0.022	1	0.211	51.074	126	525	0.6	0.4085	2	2	2	20	psk1	SPCC4G3.08
CDS1	YBR029C	23	0.0442	10	0.1663	2	NaN	1	0.26	51.345	205	457	2.1	0.482	1	1	77	NaN	SPBC13A2.03	SPBC13A2.03
YBR030W	YBR030W	18	0.1407	5	0.1775	2	-0.015	1	0.23	55.82	457	552	0.2	0.4859	1	1	16	21
RPL4A	YBR031W	23	0.08	8	0.3094	26	0.048	2	0.806	27.418	801	362	44.6	0.65	2	2	81	29
EDS1	YBR033W	23	0.2901	9	0.4037	1	-0.027	5	0.198	54.979	22	919	0.1	0.444	1	1	NaN	18
HMT1	YBR034C	23	0.0243	13	0.1149	5	0.039	1	0.356	42.921	891	348	3.4	0.7571	2	2	84	26	rmt1	SPAC890.07c
PDX3	YBR035C	23	0.0359	7	0.1842	0	NaN	1	0.314	45.713	559	228	2.7	0.526	2	2	58	NaN	SPAC1093.02	SPAC1093.02
CSG2	YBR036C	18	0.0714	9	0.1707	12	0.459	1	0.235	57.955	519	410	2.7	0.3405	NaN	NaN	0	155
SCO1	YBR037C	23	0.058	12	0.3254	0	NaN	2	0.184	53.811	554	295	0.4	0.5669	1	1	51	NaN
CHS2	YBR038W	23	0.0187	9	0.3126	1	NaN	2	0.258	48.135	51	963	1	0.4827	2	2	15	NaN
ATP3	YBR039W	23	0.023	18	0.1704	6	NaN	1	0.406	40.797	425	311	5.3	0.5143	1	1	79	NaN	atp3	SPBC1734.13
FIG1	YBR040W	23	0.0626	8	0.0973	2	-0.091	1	0.217	47.971	17	298	0.1	0.7068	1	1	1	NaN
FAT1	YBR041W	20	0.0474	20	0.003	17	-0.022	1	0.272	46.588	91	669	1.7	0.4617	1	1	61	44
CST26	YBR042C	21	0.0652	8	0.1385	3	-0.026	2	0.208	52.183	290	397	2	0.3458	1	1	49	9
QDR3	YBR043C	18	0.0843	5	0.3382	5	-0.005	1	0.208	52.135	217	689	0.8	0.4637	1	1	10	4
TCM62	YBR044C	10	0.1405	10	0.0593	4	0.026	1	0.214	54.385	171	573	0.3	0.4766	1	1	0	38
GIP1	YBR045C	10	0.1441	7	0.3962	1	-0.03	1	0.188	49.922	35	573	NaN	0.7157	NaN	NaN	0	11
ZTA1	YBR046C	22	0.1004	9	0.012	0	-0.024	1	0.255	46.503	906	334	0.8	0.774	2	2	65	22	zta1	SPCC1442.16c
YBR047W	YBR047W	8	0.1207	3	0.1257	1	-0.014	1	0.257	54.041	378	175	0.2	0.7453	NaN	NaN	0	7
RPS11B	YBR048W	18	NaN	12	0.1731	0	0.291	2	0.738	30.113	785	156	15	0.6468	NaN	NaN	79	64
REB1	YBR049C	20	0.0406	9	0.6494	18	NaN	2	0.281	48.966	262	810	1.6	0.4139	1	1	11	NaN
REG2	YBR050C	22	0.2097	4	0.3166	0	-0.059	2	0.24	54.18	248	338	0.6	0.7181	1	1	NaN	3
RFS1	YBR052C	14	0.1111	7	0.0857	26	-0.009	3	0.212	53.92	939	210	2.4	0.7804	NaN	NaN	NaN	6
YBR053C	YBR053C	20	0.0699	3	0.0559	2	-0.009	1	0.233	50.723	1044	358	0.8	0.8138	1	1	24	10
YRO2	YBR054W	12	0.0475	8	0.2384	4	-0.04	3	0.515	33.555	325	344	3.8	0.8066	1	1	3	4
PRP6	YBR055C	23	0.1436	8	0.1135	21	NaN	1	0.23	50.873	510	899	0.4	0.4152	1	1	81	NaN	prp1	SPBC6B1.07
YBR056W	YBR056W	22	0.0724	8	0.0739	1	-0.081	1	0.293	48.82	1085	501	0.7	0.8285	NaN	NaN	5	37	exg3	SPBC2D10.05
MUM2	YBR057C	18	0.107	5	0.4044	12	0.052	1	0.19	52.875	101	366	0.3	0.3833	NaN	NaN	0	56
UBP14	YBR058C	23	0.071	13	0.2458	11	-0.008	1	0.241	52.006	280	781	0.7	0.3002	4	3	80	32	ubp14	SPBC6B1.06c
AKL1	YBR059C	21	0.079	14	0.6652	8	NaN	3	0.226	50.483	442	1108	0.8	0.5827	1	1	32	NaN
ORC2	YBR060C	23	0.0983	14	0.4855	12	NaN	1	0.239	53.772	783	620	0.4	0.4532	2	2	60	NaN	orc2	SPBC685.09
TRM7	YBR061C	23	0.0288	10	0.1065	2	NaN	1	0.2	49.295	911	310	1	0.5546	1	1	78	NaN	SPAC4F10.03c	SPAC4F10.03c
YBR062C	YBR062C	18	0.0465	5	0.6389	1	0.012	1	0.246	50.757	634	180	3.4	0.5185	1	1	16	3
YBR063C	YBR063C	4	0.5747	5	0.1337	0	-0.037	1	0.226	50.893	160	404	0.7	0.4056	NaN	NaN	NaN	NaN
ECM2	YBR065C	21	0.1345	8	0.3681	17	-0.046	1	0.195	58.445	64	364	0.1	0.5453	NaN	NaN	13	3	cwf5	SPCC550.02c
NRG2	YBR066C	23	0.1258	13	0.6364	2	-0.019	5	0.199	54.024	7	220	1	0.6289	1	1	22	4
TIP1	YBR067C	5	0.1215	11	0.5143	1	-0.003	1	0.456	34.874	13	210	10.7	0.7754	1	1	0	7
BAP2	YBR068C	23	0.0622	7	0.1708	19	-0.034	16	0.242	50.321	150	609	3.1	0.5315	1	1	4	11
TAT1	YBR069C	23	0.0959	8	0.1712	5	-0.017	16	0.219	51.297	518	619	4.4	0.6729	1	1	16	1
ALG14	YBR070C	20	0.1381	12	0.0759	1	NaN	1	0.202	54.736	142	237	1	0.4823	1	1	67	NaN	SPAC5D6.06c	SPAC5D6.06c
YBR071W	YBR071W	8	0.1644	3	0.5924	0	-0.078	1	0.192	56.278	81	211	0.6	0.5391	NaN	NaN	NaN	5
HSP26	YBR072W	21	0.0959	6	0.3364	17	-0.023	2	0.363	41.258	641	214	0.3	0.8539	1	1	11	10
RDH54	YBR073W	23	0.065	18	0.3409	1	-0.016	1	0.224	51.514	588	958	2.2	0.5714	3	3	18	8
YBR074W	YBR074W	23	0.1035	9	0.167	0	-0.001	1	0.198	52.556	174	976	0.3	0.5656	NaN	NaN	22	5	SPCC1919.12c	SPCC1919.12c
ECM8	YBR076W	4	0.0902	3	0.1386	0	0.06	1	0.235	56.972	87	339	NaN	0.4277	NaN	NaN	0	57
SLM4	YBR077C	9	0.0845	16	0.1481	5	NaN	1	0.28	54.804	533	162	1.2	0.3582	NaN	NaN	0	NaN
ECM33	YBR078W	21	NaN	10	0.1474	0	-0.132	4	0.571	29.7	358	468	6.8	0.5793	NaN	NaN	4	89
RPG1	YBR079C	23	0.0563	10	0.2863	32	NaN	1	0.419	41.71	982	964	3.3	0.6777	NaN	NaN	78	NaN	tif32	SPBC17D11.05
SEC18	YBR080C	23	0.0221	19	0.1385	13	NaN	1	0.275	47.396	207	758	1	0.4427	4	3	83	NaN	sec18	SPAC1834.11c
SPT7	YBR081C	23	0.0464	21	0.4414	18	NaN	1	0.236	52.447	396	1332	0.3	0.2944	1	1	6	NaN	spt7	SPBC25H2.11c
UBC4	YBR082C	23	NaN	12	0.0135	4	0.152	3	0.37	39.882	111	148	9.7	0.5003	1	1	50	72
TEC1	YBR083W	19	0.1348	12	0.3416	1	-0.011	1	0.206	53.011	24	486	0.9	0.6998	1	1	5	22
MIS1	YBR084W	23	0.0534	20	0.0195	24	-0.054	2	0.288	47.362	1076	975	4	0.7646	3	3	27	36
AAC3	YBR085W	23	0.0342	13	0.2313	1	-0.021	4	0.272	41.456	87	307	0.8	0.5701	3	1	47	6
IST2	YBR086C	20	0.1622	6	0.3277	30	0.035	1	0.247	48.75	140	946	4.4	0.5166	1	1	33	38	SPBC691.05c	SPBC691.05c
RFC5	YBR087W	23	0.0288	15	0	17	NaN	1	0.211	44.922	910	354	1.8	0.3576	2	2	82	NaN	rfc5	SPBC83.14c
POL30	YBR088C	23	0.002	19	0.0736	4	NaN	1	0.345	44.217	848	258	5.8	0.8154	2	2	80	NaN	pcn1	SPBC16D10.09
YBR090C	YBR090C	1	NaN	6	0.2541	0	-0.021	1	0.157	51.495	58	122	3.4	0.4187	NaN	NaN	NaN	14
MRS5	YBR091C	23	0.0604	13	0.3303	0	NaN	2	0.15	61	76	109	1.2	0.3293	1	1	0	NaN
PHO3	YBR092C	17	0.0473	5	0.0321	0	-0.012	5	0.428	41.653	393	467	4.9	0.7815	1	1	14	10
PHO5	YBR093C	17	0.0803	10	0.0471	1	NaN	5	0.493	36.586	178	467	0.3	0.7976	1	1	19	NaN
PBY1	YBR094W	23	0.063	8	0.0996	5	0.057	1	0.276	49.993	59	753	0.3	0.2722	2	2	26	31	SPAC12B10.04	SPAC12B10.04
RXT2	YBR095C	23	0.0959	11	0.2628	9	-0.018	1	0.241	48.663	387	430	0.7	0.2228	1	1	1	90	rxt2	SPBC428.06c
YBR096W	YBR096W	20	0.0974	3	0.0913	0	NaN	1	0.264	48.108	250	230	4.8	0.4443	1	1	9	NaN
VPS15	YBR097W	23	0.0604	23	0.2091	4	NaN	1	0.227	50.22	56	1454	0.3	0.4909	1	1	68	NaN	ppk19	SPBC119.07
MMS4	YBR098W	22	0.1618	20	0.3531	1	-0.013	1	0.208	50.581	34	691	NaN	0.4472	NaN	NaN	1	24
FES1	YBR101C	23	0.0644	8	0.1138	8	NaN	1	0.266	48.79	40	290	2.2	0.615	1	1	38	NaN	SPBC3B9.01	SPBC3B9.01
EXO84	YBR102C	23	0.0628	28	0.3904	10	NaN	1	0.214	50.584	214	753	0.2	0.2687	1	1	38	NaN	SPAC6F12.08c	SPAC6F12.08c
SIF2	YBR103W	21	0.1029	11	0.0785	12	0.035	1	0.205	52.624	500	535	0.7	0.3662	4	2	62	105	hif2	SPCC1235.09
YMC2	YBR104W	22	0.0457	9	0.2128	0	-0.036	2	0.213	47.855	776	329	1	0.698	3	1	26	38
VID24	YBR105C	23	0.0723	13	0.2348	13	0.026	2	0.227	56.439	158	362	2	0.6949	1	1	30	15
PHO88	YBR106W	23	0.0186	9	0.3032	66	NaN	1	0.626	34.84	845	188	19.8	0.5092	1	1	12	NaN
IML3	YBR107C	6	0.1338	17	0.0163	13	0	1	0.268	58.95	84	245	0.6	0.4169	NaN	NaN	NaN	41
YBR108W	YBR108W	18	0.2938	3	0.9261	5	-0.011	1	0.21	52.639	279	947	NaN	0.4556	NaN	NaN	0	28
CMD1	YBR109C	23	0.0046	21	0.0204	33	NaN	1	0.293	50.803	316	147	8.3	0.3007	2	1	86	NaN	cam1	SPAC3A12.14
ALG1	YBR110W	23	0.0695	10	0	0	NaN	1	0.237	54.334	92	449	0.7	0.2868	1	1	76	NaN	alg1	SPAC23C4.14
YSA1	YBR111C	23	0.0261	8	0.1169	2	-0.016	1	0.373	45.687	555	231	5.1	0.4753	1	1	45	47	SPBP35G2.12	SPBP35G2.12
CYC8	YBR112C	21	0.3127	10	0.5321	3	NaN	1	0.286	45.795	160	966	0.8	0.4026	7	2	42	NaN	ssn6	SPBC23E6.09
RAD16	YBR114W	23	0.0559	19	0.2797	6	0.022	1	0.247	51.146	269	790	0.2	0.5853	3	3	35	10	rhp16	SPCC330.01c
LYS2	YBR115C	22	0.0425	14	0.0948	4	NaN	1	0.29	46.096	174	1392	2.1	0.544	3	3	32	NaN	lys1	SPAP7G5.04c
TKL2	YBR117C	23	0.027	9	0.0294	2	NaN	2	0.257	51.323	586	681	0.1	0.7772	3	3	15	NaN
TEF2	YBR118W	23	0.1024	14	0.0568	0	0.086	2	0.879	25.811	599	458	49.6	0.5062	3	3	85	68
MUD1	YBR119W	20	0.1946	12	0.3792	17	-0.032	1	0.18	54.671	278	298	0.4	0.3383	2	2	10	27
CBP6	YBR120C	18	0.1229	4	0.1481	0	NaN	1	0.248	46.249	423	162	0.7	0.473	NaN	NaN	0	NaN
GRS1	YBR121C	23	0.0363	12	0.054	2	NaN	2	0.45	35.574	957	667	8.6	0.5432	2	2	79	NaN	grs1	SPAC3F10.03
MRPL36	YBR122C	20	0.1616	5	0.5424	5	NaN	1	0.27	48.406	539	177	1	0.3468	NaN	NaN	2	NaN
TFC1	YBR123C	23	0.0814	7	0.2173	6	NaN	1	0.231	50.339	253	649	0.8	0.2723	1	1	25	NaN	sfc1	SPAC6F12.11c
PTC4	YBR125C	19	0.0294	12	0.1298	5	-0.041	1	0.244	54.279	56	393	1.1	0.2727	1	1	4	82
TPS1	YBR126C	23	0.0076	15	0.1576	17	0.238	3	0.252	49.941	1027	495	2.8	0.7896	1	1	36	143	tps1	SPAC328.03
VMA2	YBR127C	23	0.0192	19	0.1044	25	NaN	1	0.437	38.097	387	517	5.8	0.3062	3	3	84	NaN	vma2	SPAC637.05c
ATG14	YBR128C	9	0.1927	13	0.1105	1	0.014	1	0.203	57.959	310	344	0.1	0.387	1	1	0	35
OPY1	YBR129C	20	0.0762	4	0.2713	1	0.031	1	0.254	54.728	118	328	0.9	0.3531	1	1	0	5
SHE3	YBR130C	19	0.1728	7	0.3718	8	-0.06	1	0.208	48.19	224	425	0.7	0.3449	NaN	NaN	0	10
CCZ1	YBR131W	17	0.1507	12	0.2173	1	0.165	1	0.213	55.03	84	704	0.2	0.3576	1	1	0	136
AGP2	YBR132C	20	0.0425	15	0.1158	2	-0.022	1	0.226	54.289	489	596	0.1	0.8312	1	1	6	32
HSL7	YBR133C	19	0.1024	12	0.0967	2	NaN	1	0.253	56.04	215	827	1.3	0.4344	1	1	72	NaN	skb1	SPBC16H5.11c
CKS1	YBR135W	23	0.009	11	0.38	14	NaN	1	0.28	60.465	106	150	1.2	0.3279	1	1	75	NaN	suc1	SPBC1734.14c
MEC1	YBR136W	22	0.0504	22	0.0963	9	NaN	1	0.232	52.338	62	2368	0.2	0.5185	4	4	47	NaN	rad3	SPBC216.05
YBR137W	YBR137W	18	0.0446	3	0.095	6	-0.032	1	0.237	50.781	711	179	1.9	0.6051	1	1	3	4	SPBP4H10.12	SPBP4H10.12
YBR138C	YBR138C	17	0.1418	3	0.3588	0	-0.019	1	0.22	55.368	91	524	0.1	0.5911	NaN	NaN	0	4
YBR139W	YBR139W	23	0.0932	6	0.0217	4	-0.003	2	0.218	54.119	1108	508	1	0.8054	1	1	58	32
IRA1	YBR140C	20	0.0614	11	0.1617	1	NaN	3	0.225	50.575	47	3092	0.8	0.3379	1	1	18	NaN
YBR141C	YBR141C	23	0.1359	4	0.2849	2	-0.044	1	0.21	56.36	497	337	0.6	0.5115	1	1	13	36	SPAC630.10	SPAC630.10
MAK5	YBR142W	22	0.0933	12	0.4153	35	NaN	1	0.269	48.312	1111	773	2.6	0.7078	2	2	68	NaN	SPBC4F6.07c	SPBC4F6.07c
SUP45	YBR143C	23	0.0077	9	0.0778	13	NaN	1	0.374	37.043	990	437	6.1	0.5943	3	3	81	NaN	sup45	SPAC1834.01
ADH5	YBR145W	20	0.036	16	0.0313	3	-0.032	6	0.329	42.313	114	351	0.6	0.5995	2	2	3	4
MRPS9	YBR146W	23	0.0645	7	0.2734	10	NaN	1	0.204	50.941	251	278	2.1	0.4587	1	1	25	NaN	SPAC29A4.03c	SPAC29A4.03c
YBR147W	YBR147W	23	0.1632	5	0.2872	0	-0.015	4	0.218	55.868	665	296	NaN	0.8007	2	1	13	43
YSW1	YBR148W	9	0.2807	3	0.4614	3	-0.065	2	0.239	50.068	23	609	0.1	0.5656	NaN	NaN	NaN	3
ARA1	YBR149W	16	0.0557	8	0.0901	1	-0.051	1	0.274	48.643	1002	344	2.5	0.6818	1	1	3	6
TBS1	YBR150C	19	0.1161	12	0.4049	4	0.032	2	0.227	52.583	121	1094	0.4	0.5533	2	2	NaN	7
APD1	YBR151W	20	0.0515	4	0.231	2	-0.083	1	0.231	55.84	606	316	2.6	0.4591	1	1	6	5
SPP381	YBR152W	18	0.3359	8	0.8591	19	NaN	1	0.24	54.37	57	291	NaN	0.405	NaN	NaN	NaN	NaN
RIB7	YBR153W	22	0.0974	6	0.0246	2	NaN	1	0.192	51.42	110	244	1	0.3611	1	1	11	NaN	SPBC21C3.10c	SPBC21C3.10c
RPB5	YBR154C	23	0.0277	11	0.1721	48	NaN	1	0.36	41.459	1078	215	4.9	0.6522	2	2	78	NaN	rpb5	SPAC23C4.15
CNS1	YBR155W	23	0.0606	6	0.1351	7	NaN	1	0.244	47.631	922	385	1	0.6568	1	1	72	NaN	SPAC17A2.04c	SPAC17A2.04c
SLI15	YBR156C	13	0.1417	13	0.5559	3	NaN	1	0.222	51.08	206	698	0.3	0.373	1	1	1	NaN	pic1	SPBC336.15
ICS2	YBR157C	8	0.0704	3	0.5843	0	-0.045	1	0.185	53.539	9	255	0.4	0.6568	NaN	NaN	0	8
AMN1	YBR158W	19	0.1545	9	0.2058	2	-0.003	1	0.207	51.111	265	549	5.2	0.5988	NaN	NaN	12	27
YBR159W	YBR159W	23	0.0576	10	0.0692	14	NaN	1	0.301	43.706	342	347	6.1	0.3626	1	1	80	NaN	SPAC4G9.15	SPAC4G9.15
CDC28	YBR160W	23	0.0138	37	0.0134	14	NaN	1	0.292	48.458	298	298	2.2	0.4017	1	1	83	NaN	cdc2	SPBC11B10.09
CSH1	YBR161W	21	0.0616	8	0.2074	1	-0.017	2	0.231	54.84	35	376	0.4	0.3938	1	1	7	4
TOS1	YBR162C	21	0.0485	5	0.2505	0	-0.045	2	0.422	37.991	567	455	7.4	0.6626	2	2	4	12	SPBP23A10.11c	SPBP23A10.11c
DEM1	YBR163W	20	0.1587	4	0.294	0	NaN	1	0.206	51.38	415	585	0.7	0.3944	2	1	3	NaN
ARL1	YBR164C	20	0.0079	12	0.0055	5	0.048	1	0.259	44.202	435	183	2.5	0.3461	1	1	64	67
UBS1	YBR165W	9	0.1884	4	0.2599	0	-0.008	1	0.211	50.665	81	277	0.9	0.3662	NaN	NaN	0	7
TYR1	YBR166C	23	0.0495	10	0.1062	5	NaN	1	0.213	46.5	172	452	1.1	0.2769	1	1	14	NaN	tyr1	SPCC1494.04c
POP7	YBR167C	20	0.2079	10	0.3071	4	NaN	1	0.317	57.27	159	140	0.6	0.2952	1	1	3	NaN
PEX32	YBR168W	21	0.1811	6	0.0847	1	0.049	1	0.19	55.425	34	413	0.3	0.3382	1	1	0	64
SSE2	YBR169C	13	0.0564	9	0.2035	10	-0.006	9	0.271	51.104	1054	693	0.4	0.8328	1	1	30	3
NPL4	YBR170C	23	0.0684	14	0.1379	5	NaN	1	0.215	51.88	756	580	0.6	0.4734	2	2	73	NaN	npl4	SPBC1711.10c
SEC66	YBR171W	22	0.0603	9	0.2039	4	0.099	1	0.254	50.048	493	206	3	0.3729	1	1	4	100	sec66	SPBC409.21
SMY2	YBR172C	15	0.1714	5	0.5541	0	0.004	2	0.24	52.175	488	740	1.1	0.502	1	1	18	12
UMP1	YBR173C	20	0.0675	8	0.3446	14	NaN	1	0.272	60.771	319	148	1.6	0.3952	1	1	35	NaN	ump1	SPCC14G10.03c
SWD3	YBR175W	23	0.0781	10	0	13	0.197	1	0.185	50.844	254	315	0.9	0.2973	4	1	69	68
ECM31	YBR176W	23	0.0553	5	0.1058	6	-0.038	1	0.258	56.346	176	312	0.6	0.2735	1	1	20	11	SPAC5H10.09c	SPAC5H10.09c
EHT1	YBR177C	20	0.0581	13	0.0643	31	-0.089	3	0.242	50.952	418	451	1.2	0.5268	1	1	6	36
FZO1	YBR179C	23	0.0725	11	0.1801	0	NaN	1	0.242	52.953	198	855	0.1	0.3762	1	1	13	NaN	fzo1	SPBC1706.03
DTR1	YBR180W	18	0.1035	6	0.1818	2	0.017	1	0.215	52.325	22	572	0.2	0.5736	1	1	9	11
RPS6B	YBR181C	22	0.0393	12	0.2924	0	0.333	2	0.848	25.782	866	236	33.8	0.6895	NaN	NaN	84	89
SMP1	YBR182C	20	0.1883	9	0.3363	2	0.009	3	0.194	54.344	43	452	NaN	0.6332	1	1	29	12
YPC1	YBR183W	20	0.0714	12	0.0348	10	-0.06	2	0.221	53.067	711	316	0.6	0.7556	1	1	15	10
YBR184W	YBR184W	4	0.5706	3	0.2314	0	-0.034	1	0.206	50.145	58	523	NaN	0.5847	NaN	NaN	NaN	2
MBA1	YBR185C	23	0.0822	10	0.223	3	0.055	1	0.237	54.99	536	278	1.3	0.4808	1	1	0	96
PCH2	YBR186W	12	0.152	8	0.1702	3	-0.011	1	0.176	52.611	163	564	NaN	0.5266	1	1	61	5
YBR187W	YBR187W	23	0.1079	5	0.2214	7	-0.02	1	0.249	52.08	963	280	4.6	0.657	2	1	70	4
NTC20	YBR188C	4	0.3934	8	0.4571	5	-0.029	1	0.186	50.957	154	140	0.6	0.2593	NaN	NaN	0	7
RPS9B	YBR189W	19	0.0621	18	0.2821	25	NaN	2	0.812	26.199	853	195	25.7	0.701	2	2	77	NaN
RPL21A	YBR191W	23	0.0395	7	0.2875	0	NaN	2	0.698	30.467	767	160	64.7	0.6859	1	1	84	NaN
RIM2	YBR192W	23	0.0251	10	0.2626	0	NaN	1	0.199	47.681	75	377	1	0.3317	3	1	66	NaN	SPAC688.09	SPAC688.09
MED8	YBR193C	23	0.0586	8	0.2197	24	NaN	1	0.231	57.436	52	223	0.3	0.3821	1	1	0	NaN	med8	SPBC21.04
YBR194W	YBR194W	7	0.3406	3	0.5772	2	0.05	1	0.242	51.976	72	123	0.3	0.3061	1	1	0	124
MSI1	YBR195C	18	0.093	9	0.045	3	0.076	1	0.232	54.744	118	422	0.6	0.3728	4	2	2	30
PGI1	YBR196C	23	0.0182	11	0.0451	7	NaN	1	0.688	30.193	187	554	15.4	0.4974	1	1	83	NaN	pgi1	SPBC1604.05
YBR197C	YBR197C	17	0.297	4	0.424	1	-0.041	2	0.2	61	74	217	0.3	0.3204	NaN	NaN	0	4
TAF5	YBR198C	23	0.0355	17	0.1967	24	NaN	1	0.214	54.351	403	798	1.3	0.2774	8	3	78	NaN	taf5	SPCC5E4.03c
KTR4	YBR199W	22	0.1612	8	0.1336	0	-0.068	9	0.214	53.11	430	464	2.2	0.3077	1	1	3	7
BEM1	YBR200W	23	0.037	21	0.4719	6	0.285	1	0.213	51.406	206	551	0.7	0.3372	4	3	9	191	scd2	SPAC22H10.07
DER1	YBR201W	23	0.0793	8	0.0237	1	-0.043	2	0.263	53.477	212	211	1.1	0.4105	1	1	7	11
CDC47	YBR202W	23	0.0252	30	0.1976	2	NaN	1	0.269	50.157	379	845	0.7	0.428	1	1	80	NaN	mcm7	SPBC25D12.03c
COS111	YBR203W	17	0.0728	4	0.4329	1	-0.051	1	0.225	51.486	343	924	0.3	0.6721	NaN	NaN	0	8
YBR204C	YBR204C	12	0.1842	5	0.0693	0	-0.017	1	0.223	55.251	887	375	0.4	0.5404	1	1	1	1
KTR3	YBR205W	22	0.0883	11	0.146	5	-0.019	9	0.268	52.611	576	404	1.6	0.3415	1	1	2	2
FTH1	YBR207W	22	0.0948	12	0.3161	36	-0.048	2	0.228	53.43	128	465	2.8	0.376	1	1	0	10
DUR1,2	YBR208C	18	0.0348	13	0.0507	2	-0.03	1	0.265	45.889	10	1835	0.9	0.6212	7	7	51	1
ERV15	YBR210W	23	0.0817	8	0.0282	1	0.021	2	0.176	57.8	121	142	1.9	0.266	1	1	2	8
AME1	YBR211C	10	0.1303	12	0.2191	8	NaN	1	0.233	58.183	154	324	0.8	0.3396	NaN	NaN	0	NaN
NGR1	YBR212W	23	0.0687	11	0.4107	9	0.009	2	0.212	52.156	621	672	0.4	0.6436	2	1	17	17
MET8	YBR213W	22	0.083	14	0.0766	1	-0.029	1	0.233	55.058	2	274	0.2	0.5549	1	1	5	11	SPAC4D7.06c	SPAC4D7.06c
SDS24	YBR214W	23	0.0434	6	0.4156	5	-0.043	2	0.235	51.92	948	527	0.6	0.6578	1	1	5	12
HPC2	YBR215W	23	0.1221	10	0.8218	6	0.023	1	0.224	47.644	454	625	0.4	0.2632	1	1	1	54
YBP1	YBR216C	23	0.1403	3	0.1291	1	0.033	2	0.225	53.146	212	674	0.4	0.3838	1	1	0	19
ATG12	YBR217W	22	0.0606	15	0.4462	5	0.007	1	0.234	45.615	172	186	0.6	0.2796	1	1	25	38	atg12	SPAC1783.06c
PYC2	YBR218C	23	0.0204	12	0.0576	5	0.002	2	0.37	41.404	52	1180	2.4	0.3927	6	6	24	65
YBR219C	YBR219C	1	NaN	5	0.1024	0	-0.038	1	0.197	61	102	127	1.1	0.3638	1	1	NaN	9
YBR220C	YBR220C	20	0.0581	6	0.0786	0	-0.016	1	0.212	56.345	245	560	1.2	0.3905	1	1	74	11	SPBC21B10.09	SPBC21B10.09
PDB1	YBR221C	23	0.0918	11	0.0984	15	0.053	1	0.39	40.727	310	366	8.5	0.3657	2	2	81	84	pdb1	SPBC30D10.13c
PCS60	YBR222C	15	0.0202	11	0.0258	7	-0.024	1	0.263	51.93	478	543	0.6	0.5951	2	2	73	8	SPCC1827.03c	SPCC1827.03c
TDP1	YBR223C	21	0.1401	8	0.2114	5	-0.047	1	0.196	59.454	185	544	0.1	0.5583	1	1	51	5	tdp1	SPCP31B10.05
YBR225W	YBR225W	12	0.0941	3	0.3767	3	0.039	1	0.225	50.676	410	900	0.4	0.5052	NaN	NaN	0	27
MCX1	YBR227C	12	0.0561	8	0.3712	2	-0.01	1	0.252	46.954	155	520	0.4	0.3129	2	2	77	51
SLX1	YBR228W	20	0.1051	13	0.0954	2	-0.034	1	0.242	55.101	66	304	0.2	0.2944	1	1	52	9	slx1	SPAP27G11.15
ROT2	YBR229C	23	0.107	11	0.0136	2	-0.013	1	0.274	52.39	183	954	0.7	0.4203	2	2	79	37	gls2	SPAC1002.03c
OM14	YBR230C	15	0.0887	7	0.2463	0	-0.011	1	0.246	53.264	1053	134	1.8	0.8027	NaN	NaN	0	3
SWC5	YBR231C	23	0.0451	12	0.703	12	0.091	1	0.227	58.688	156	303	0.6	0.5403	1	1	45	146	swc5	SPCC576.13
PBP2	YBR233W	23	0.0819	6	0.5303	11	-0.007	1	0.261	55.631	127	413	0.3	0.5239	3	1	66	10	rnc1	SPCC757.09c
ARC40	YBR234C	23	0.0711	22	0.0417	32	NaN	1	0.269	50.909	389	384	1.5	0.4902	2	1	73	NaN	arc1	SPBC14C8.06
YBR235W	YBR235W	21	0.0226	5	0.3161	1	-0.027	1	0.21	51.219	107	1120	0.7	0.4325	1	1	65	23	can1	SPBC18H10.16
ABD1	YBR236C	23	0.0579	7	0.3349	0	NaN	1	0.239	51.821	213	436	1.3	0.3254	1	1	74	NaN	pcm1	SPCC330.10
PRP5	YBR237W	23	0.0857	12	0.4558	3	NaN	1	0.219	52.042	320	849	0.6	0.5064	2	2	77	NaN	prp11	SPCC10H11.01
YBR238C	YBR238C	17	NaN	7	0.2134	0	0.012	2	0.332	45.29	530	731	0.7	0.776	NaN	NaN	0	72
YBR239C	YBR239C	20	0.043	11	0.5917	1	-0.022	2	0.252	55.432	39	529	0.2	0.4629	2	2	5	15
THI2	YBR240C	10	0.0832	12	0.4711	0	-0.014	1	0.197	56.246	25	450	NaN	0.6766	1	1	0	4
YBR241C	YBR241C	13	0.0348	11	0.0738	9	-0.016	29	0.216	58.015	929	488	0.9	0.8211	1	1	65	8
YBR242W	YBR242W	23	0.117	5	0.0798	1	-0.071	2	0.275	61	752	238	1.5	0.4996	1	1	37	9
ALG7	YBR243C	23	0.0306	7	0.0089	4	NaN	1	0.213	55.462	192	448	0.9	0.4767	1	1	80	NaN	gpt2	SPBC15D4.04
GPX2	YBR244W	23	0.0265	8	0.0123	19	-0.033	3	0.274	48.527	21	162	2.9	0.7175	1	1	59	3
ISW1	YBR245C	20	0.0354	24	0.3136	30	0	1	0.269	49.106	599	1129	0.6	0.3695	4	4	13	35
YBR246W	YBR246W	21	0.0969	3	0.0413	1	0.021	1	0.204	53.682	375	387	1	0.3223	NaN	NaN	28	54	SPCC18.15	SPCC18.15
ENP1	YBR247C	23	0.0432	10	0.3064	66	NaN	1	0.283	50.212	1106	483	1.3	0.7882	1	1	80	NaN	SPBC13G1.09	SPBC13G1.09
HIS7	YBR248C	23	0.059	16	0.0054	1	NaN	1	0.258	49.926	373	552	1.6	0.5899	2	2	22	NaN	his4	SPBC418.01c
ARO4	YBR249C	23	0.0208	16	0.0676	2	-0.042	2	0.567	33.524	669	370	7.5	0.6987	1	1	10	5	SPAC24H6.10c	SPAC24H6.10c
SPO23	YBR250W	10	0.0959	4	0.1147	0	-0.059	1	0.225	51.866	52	523	NaN	0.5248	1	1	0	10
MRPS5	YBR251W	23	0.0328	7	0.2182	38	NaN	1	0.239	51.506	366	307	0.6	0.4824	2	2	11	NaN	mrps5	SPAC4G9.17c
DUT1	YBR252W	23	0.0503	10	0.1088	4	NaN	1	0.368	53.754	935	147	4.7	0.5312	1	1	74	NaN	SPAC644.05c	SPAC644.05c
SRB6	YBR253W	22	0.0959	8	0.1901	32	NaN	1	0.205	61	283	121	1.1	0.2709	1	1	0	NaN
TRS20	YBR254C	23	0.0471	7	0.2457	12	NaN	1	0.193	52.45	422	175	1.7	0.3151	1	1	73	NaN	trs20	SPBC11G11.04
YBR255W	YBR255W	18	0.0587	5	0.3919	1	0.036	1	0.187	50.944	405	694	0.4	0.4418	NaN	NaN	0	39
RIB5	YBR256C	23	0.059	9	0.0966	5	NaN	1	0.306	49.05	462	238	3.1	0.4849	2	1	18	NaN	SPCC1450.13c	SPCC1450.13c
POP4	YBR257W	23	0.0915	13	0.2939	5	NaN	1	0.206	48.569	384	279	1	0.4181	1	1	32	NaN	SPBC1703.01c	SPBC1703.01c
SHG1	YBR258C	12	0.3243	5	0.4789	4	0.025	1	0.239	53.049	167	142	0.6	0.288	1	1	0	12
YBR259W	YBR259W	20	0.2171	3	0.0509	1	-0.005	2	0.238	53.322	63	688	0.3	0.4188	NaN	NaN	0	4
RGD1	YBR260C	23	0.0325	19	0.4369	5	-0.009	1	0.259	51.9	150	666	0.4	0.3022	2	2	49	44	rga7	SPBC23G7.08c
YBR261C	YBR261C	22	0.0574	5	0.056	39	0.021	1	0.211	57.819	415	232	1.5	0.4446	1	1	76	8	SPAC16E8.14c	SPAC16E8.14c
YBR262C	YBR262C	15	0.2073	3	0.0849	0	-0.043	1	0.249	61	330	106	2.5	0.4735	NaN	NaN	0	7
SHM1	YBR263W	22	NaN	9	0.051	2	-0.042	1	0.35	42.263	557	490	2.9	0.5573	1	1	5	13
YPT10	YBR264C	20	0.145	10	0.1658	4	-0.025	1	0.187	60.991	59	199	1	0.2848	1	1	0	5
TSC10	YBR265W	23	0.051	14	0.0844	6	NaN	2	0.21	59.528	427	320	1.1	0.3509	1	1	51	NaN	SPCC1450.15	SPCC1450.15
REI1	YBR267W	23	0.1259	14	0.402	7	0.474	2	0.255	53.778	800	393	1.3	0.6996	1	1	77	97
MRPL37	YBR268W	21	0.115	6	0.4	2	NaN	1	0.198	59.889	338	105	1.7	0.4804	1	1	7	NaN
YBR269C	YBR269C	23	0.0879	3	0.6884	0	-0.009	1	0.18	60.614	1151	138	0.9	0.5949	1	1	10	16
YBR270C	YBR270C	13	0.074	3	0.3174	9	-0.05	2	0.173	57.417	160	545	0.4	0.3869	1	1	1	20
YBR271W	YBR271W	23	0.1704	3	0.0621	1	-0.007	1	0.19	56.89	914	419	0.7	0.5974	1	1	7	8	rrg1	SPCC338.11c
HSM3	YBR272C	16	0.1711	9	0.0229	0	-0.019	1	0.223	54.743	399	480	0.4	0.3503	NaN	NaN	0	1
UBX7	YBR273C	17	0.1303	5	0.4885	3	-0.039	2	0.206	53.563	691	436	0.9	0.4019	1	1	19	4
CHK1	YBR274W	16	0.0781	11	0.2808	3	-0.005	1	0.241	50.976	68	527	1	0.2871	1	1	50	92	chk1	SPCC1259.13
RIF1	YBR275C	20	0.2224	9	0.2782	3	0	1	0.211	51.56	200	1916	0.2	0.4167	NaN	NaN	0	16
PPS1	YBR276C	20	0.1317	9	0.1066	1	-0.004	1	0.202	55.315	186	807	1.5	0.4165	1	1	6	10
DPB3	YBR278W	23	0.1329	14	0.5522	9	-0.006	2	0.226	59.74	348	201	0.8	0.3925	NaN	NaN	6	43
PAF1	YBR279W	23	0.0635	13	0.3865	13	NaN	1	0.263	53.473	326	445	1.8	0.4154	1	1	35	NaN	SPAC664.03	SPAC664.03
SAF1	YBR280C	20	0.0916	5	0.1162	1	-0.016	1	0.195	52.204	1020	637	0.4	0.6612	1	1	6	6	pof9	SPBC3H7.06c
DUG2	YBR281C	20	0.0485	8	0	3	-0.025	1	0.253	47.079	378	878	0.4	0.459	3	3	9	10
MRPL27	YBR282W	23	0.0573	5	0.226	3	NaN	1	0.209	53.517	387	146	1.9	0.3962	1	1	3	NaN	SPAC3A12.19	SPAC3A12.19
SSH1	YBR283C	21	0.0409	7	0.0755	29	0.039	1	0.349	42.562	671	490	5.1	0.4138	2	2	1	59
YBR284W	YBR284W	9	0.1534	10	0.1154	2	0.007	2	0.213	57.92	325	797	NaN	0.571	1	1	2	21
YBR285W	YBR285W	2	0.2118	3	0.2639	0	0.007	1	0.251	59.355	680	144	NaN	0.7733	NaN	NaN	NaN	1
APE3	YBR286W	20	0.0583	9	0.103	0	-0.022	1	0.428	42.48	374	537	7.9	0.469	2	2	9	7
YBR287W	YBR287W	23	0.0405	7	0.1967	0	-0.021	1	0.256	46.605	664	427	1.2	0.5801	1	1	15	13	SPAC5D6.04	SPAC5D6.04
APM3	YBR288C	21	0.0666	11	0.1077	3	0.016	1	0.206	52.215	252	483	1.2	0.2394	1	1	2	36
SNF5	YBR289W	23	0.0895	10	0.4641	14	0.701	1	0.242	48.381	274	905	0.2	0.2741	1	1	32	99	snf5	SPAC2F7.08c
BSD2	YBR290W	23	0.0348	11	0.4704	3	-0.043	1	0.17	49.744	595	321	1.2	0.414	1	1	6	30
CTP1	YBR291C	21	0.0331	10	0.2375	2	-0.025	1	0.204	47.88	335	299	1.2	0.553	3	1	61	46	SPAC19G12.05	SPAC19G12.05
VBA2	YBR293W	23	0.0769	8	0.0802	0	-0.039	3	0.18	54.108	117	474	0.8	0.3558	1	1	5	15
SUL1	YBR294W	23	0.059	8	0.1455	0	-0.054	2	0.217	53.185	24	859	NaN	0.587	3	3	33	57
PCA1	YBR295W	15	0.2471	23	0.2179	0	-0.023	1	0.239	52.255	182	1216	0.3	0.5305	2	2	3	7
PHO89	YBR296C	16	0.0295	8	0.1376	1	-0.05	1	0.35	39.867	21	574	0.3	0.8427	1	1	70	6
MAL33	YBR297W	6	0.1224	10	0.0833	0	0.01	1	0.235	53.412	76	468	0.2	0.742	2	2	NaN	5
MAL31	YBR298C	13	0.0871	11	0.2394	0	0.022	29	0.245	48.991	354	614	0.3	0.6626	1	1	3	7
MAL32	YBR299W	15	0.0525	9	0.012	0	-0.009	7	0.295	47.985	97	584	NaN	0.5201	1	1	5	2
DAN3	YBR301W	5	NaN	8	0.05	0	-0.052	22	0.649	27.47	112	120	0.7	0.3659	1	1	NaN	4
COS2	YBR302C	4	0.5053	5	0.0897	1	NaN	9	0.241	56.311	571	379	2.9	0.5313	NaN	NaN	NaN	NaN
RER1	YCL001W	23	0.0898	9	0.266	0	0.008	1	0.333	44.362	42	188	0.9	0.5913	1	1	80	57	rer1	SPAC22E12.05c
YCL002C	YCL002C	6	0.1982	5	0	0	-0.021	1	0.195	56.931	111	251	1.8	0.3475	NaN	NaN	0	27
PGS1	YCL004W	23	0.0814	8	0.0537	1	NaN	1	0.214	52.582	44	521	NaN	0.3056	NaN	NaN	71	NaN	SPBP18G5.02	SPBP18G5.02
LDB16	YCL005W	9	0.1662	6	0.1211	0	NaN	1	0.183	57.512	70	256	0.7	0.2906	NaN	NaN	0	NaN
STP22	YCL008C	21	0.2063	21	0.2597	2	NaN	1	0.242	58.489	104	385	0.3	0.425	2	2	54	NaN	sst6	SPAC11H11.01
ILV6	YCL009C	22	0.0257	13	0.2362	3	-0.067	1	0.301	44.14	240	309	2.9	0.4646	2	2	9	15	SPBC14C8.04	SPBC14C8.04
SGF29	YCL010C	22	0.1075	7	0.2703	18	0.172	1	0.179	58.085	62	259	0.9	0.3702	1	1	7	124
GBP2	YCL011C	23	0.058	11	0.2974	17	-0.051	2	0.259	50.03	647	427	7.2	0.3422	3	1	37	28
BUD3	YCL014W	18	0.1852	11	0.3056	18	-0.017	1	0.215	51.316	250	1636	0.1	0.5661	NaN	NaN	1	10
DCC1	YCL016C	21	0.0865	5	0.0342	5	0.052	1	0.223	55.988	254	380	0.3	0.2985	1	1	52	106
NFS1	YCL017C	23	0.0243	12	0.1429	2	NaN	1	0.309	44.506	136	497	2	0.3152	1	1	85	NaN	nfs1	SPBC21D10.11c
LEU2	YCL018W	21	0.026	10	0.0357	0	NaN	1	0.475	34.417	17	364	3.3	0.5213	1	1	19	NaN	leu1	SPBC1A4.02c
YCL019W	YCL019W	8	0.526	28	0.3644	0	NaN	42	0.245	48.943	81	1770	7	NaN	4	4	3	NaN
YCL020W	YCL020W	1	NaN	5	0.6484	1	NaN	1	0.261	47.523	79	438	0.8	NaN	1	1	NaN	NaN
KCC4	YCL024W	23	0.1235	19	0.4426	1	0.012	3	0.186	56.003	340	1037	0.3	0.5826	1	1	28	21
AGP1	YCL025C	23	0.0293	10	0.2168	173	0.05	16	0.313	45.323	73	633	1.8	0.6216	1	1	5	68
FUS1	YCL027W	16	0.1482	14	0.2891	0	-0.02	1	0.193	56.646	83	512	0.6	0.695	1	1	1	2
RNQ1	YCL028W	10	0.0808	5	0.9309	14	-0.037	1	0.289	52.462	119	405	1.5	0.2707	NaN	NaN	0	3
BIK1	YCL029C	23	0.0921	27	0.5727	6	0.025	1	0.242	55.596	233	440	0.4	0.28	1	1	13	80
HIS4	YCL030C	23	0.0541	21	0.0989	1	NaN	1	0.318	45.763	220	799	5.1	0.7686	3	3	17	NaN	his2	SPBC1711.13
RRP7	YCL031C	22	0.0478	8	0.3838	3	NaN	1	0.259	47.76	1057	297	2.5	0.4036	1	1	29	NaN	SPBC776.17	SPBC776.17
STE50	YCL032W	23	0.1053	10	0.4335	9	0.183	1	0.251	55.517	392	346	0.4	0.3647	2	2	2	279
YCL033C	YCL033C	23	0.0857	7	0.1369	2	-0.044	1	0.223	59.783	670	168	1.8	0.4787	1	1	73	10	SPBC216.04c	SPBC216.04c
LSB5	YCL034W	23	0.0532	10	0.4492	0	-0.034	1	0.177	55.046	789	354	1.8	0.4792	1	1	6	6	SPBC31F10.07	SPBC31F10.07
GRX1	YCL035C	20	0.0428	11	0.0818	0	-0.057	2	0.251	53.329	934	110	5.1	0.7046	1	1	32	4
GFD2	YCL036W	23	0.1344	4	0.2244	1	-0.093	2	0.182	57.172	400	566	2.9	0.6869	NaN	NaN	0	17
SRO9	YCL037C	19	0.1732	5	0.6866	21	NaN	2	0.365	47.855	759	434	0.7	0.7604	1	1	15	NaN
ATG22	YCL038C	19	0.086	8	0.1439	0	-0.027	1	0.218	50.902	563	528	0.8	0.5745	1	1	7	26	atg22	SPAC2G11.13
GID7	YCL039W	23	0.0582	8	0.0819	3	0.021	1	0.23	55.316	53	745	0.2	0.4031	2	1	61	23	SPAC343.04c	SPAC343.04c
GLK1	YCL040W	23	0.0077	18	0.08	8	-0.035	2	0.252	51.32	921	500	3.7	0.9109	2	2	7	1
YCL042W	YCL042W	1	0.769	3	0.3697	0	-0.006	1	0.159	53.199	620	119	0.4	0.8038	NaN	NaN	NaN	4
PDI1	YCL043C	23	0.047	8	0.2471	2	NaN	2	0.481	34.309	243	522	6.7	0.5402	3	2	84	NaN
MGR1	YCL044C	18	0.0505	7	0.2326	1	0.031	1	0.262	54.528	273	417	0.3	0.4954	1	1	0	84
YCL045C	YCL045C	23	0.1416	5	0.0237	1	-0.041	1	0.235	53.529	191	760	1.6	0.285	1	1	68	24	SPAC25H1.07	SPAC25H1.07
YCL047C	YCL047C	22	0.1077	3	0.031	1	-0.029	1	0.201	58.224	56	258	0.8	0.427	NaN	NaN	3	5	SPAC694.03	SPAC694.03
SPS22	YCL048W	21	0.1013	6	0.1317	0	-0.046	4	0.248	49.111	71	463	NaN	0.4699	NaN	NaN	1	5
YCL049C	YCL049C	4	0.1973	3	0.125	0	-0.006	1	0.235	57.985	278	312	0.7	0.5771	NaN	NaN	0	6
APA1	YCL050C	20	0.0568	13	0.1963	0	0.003	2	0.405	43.419	146	321	4.3	0.4929	1	1	5	13
LRE1	YCL051W	10	0.1799	5	0.4014	0	-0.026	2	0.202	52.132	84	583	0.2	0.3299	NaN	NaN	0	15
PBN1	YCL052C	23	0.1048	8	0.1058	0	NaN	1	0.216	53.526	882	416	0.9	0.4229	1	1	0	NaN
SPB1	YCL054W	23	0.0421	15	0.4732	6	NaN	1	0.334	42.523	1041	841	1.8	0.8001	3	3	71	NaN	spb1	SPAC1687.11
KAR4	YCL055W	18	0.0244	12	0.1851	4	0.01	1	0.281	50.466	96	335	1.3	0.6189	1	1	42	16
YCL056C	YCL056C	11	0.2056	3	0.0764	11	-0.034	1	0.213	52.768	59	144	2	0.249	NaN	NaN	0	8
PRD1	YCL057W	15	0.1073	8	0.0323	1	-0.066	1	0.275	53.194	388	712	0.9	0.5074	1	1	56	NaN
KRR1	YCL059C	23	0.0131	11	0.3608	41	NaN	1	0.321	45.987	1012	316	1.9	0.768	NaN	NaN	78	NaN	mis3	SPBC25B2.05
MRC1	YCL061C	21	0.1971	19	0.5201	1	0.124	1	0.219	52.951	258	1096	0.2	0.4203	1	1	0	104	mrc1	SPAC694.06c
VAC17	YCL063W	10	0.1218	5	0.4586	2	0.062	1	0.215	54.704	312	423	0.2	0.4712	NaN	NaN	0	23
CHA1	YCL064C	19	0.076	11	0.0194	1	-0.088	1	0.262	50.382	15	360	4.5	0.8427	1	1	37	4
HMLALPHA1	YCL066W	13	0.1938	12	0.2914	3	NaN	2	0.262	58.295	13	175	NaN	0.5085	NaN	NaN	0	NaN
HMLALPHA2	YCL067C	10	0.0198	11	0.4429	0	NaN	2	0.224	58.726	139	210	2.4	0.4326	NaN	NaN	7	NaN
YCL068C	YCL068C	1	NaN	6	0.0885	0	NaN	1	0.249	49.899	3	260	0.2	0.3762	NaN	NaN	NaN	NaN
VBA3	YCL069W	13	NaN	10	0.1179	0	-0.039	4	0.21	54.089	10	458	NaN	0.58	1	1	1	12
YCL073C	YCL073C	14	0.15	4	0.1707	0	NaN	6	0.21	53.96	10	615	0.4	0.5012	1	1	NaN	NaN
YCL074W	YCL074W	NaN	NaN	8	0.0032	0	-0.05	NaN	NaN	NaN	0	NaN	0.1	NaN	1	1	NaN	32
YCL075W	YCL075W	NaN	NaN	8	0.2808	0	0.036	NaN	NaN	NaN	0	NaN	NaN	NaN	NaN	NaN	NaN	18
FRM2	YCL026C-A	11	NaN	7	NaN	0	-0.058	2	0.39	42.701	17	193	NaN	0.6363	NaN	NaN	NaN	14
CDC10	YCR002C	23	0.0175	31	0.1491	8	NaN	2	0.248	47.073	226	322	2.7	0.3467	1	1	35	NaN	spn2	SPAC821.06
MRPL32	YCR003W	23	0.1483	9	0.4536	2	NaN	1	0.262	51.916	325	183	1.3	0.4351	1	1	12	NaN	mrpl32	SPBC1604.13c
YCP4	YCR004C	14	0.0461	11	0.2308	1	NaN	3	0.305	49.552	754	247	4.6	0.5956	1	1	16	NaN
CIT2	YCR005C	23	0.0176	8	0.0109	2	-0.072	2	0.24	44.701	50	460	1.1	0.8466	1	1	2	9
YCR007C	YCR007C	4	0.3929	5	0.1841	6	-0.016	1	0.221	50.141	224	239	0.1	0.4874	1	1	0	4
SAT4	YCR008W	23	0.045	10	0.5506	18	0.082	1	0.216	47.913	15	603	1.1	0.4056	1	1	11	38	hal4	SPAC29A4.16
RVS161	YCR009C	21	0.0043	17	0.0981	30	0.304	1	0.302	46.57	281	265	3.5	0.3061	1	1	42	189	hob3	SPBC725.09c
ADY2	YCR010C	21	0.0538	13	0.1519	0	-0.023	3	0.269	46.409	113	283	NaN	0.6464	1	1	10	4
ADP1	YCR011C	19	0.0452	10	0.1773	4	-0.088	1	0.21	51.022	737	1049	1.3	0.4846	2	2	80	10
PGK1	YCR012W	23	0.0805	14	0.0529	7	NaN	1	0.819	26.591	156	416	60.4	0.5428	1	1	83	NaN	pgk1	SPBC14F5.04c
POL4	YCR014C	15	0.1769	12	0.1289	4	-0.119	1	0.223	52.927	155	582	0.4	0.3099	NaN	NaN	45	14
YCR015C	YCR015C	22	0.2158	3	0.0536	0	-0.048	1	0.264	49.569	13	317	0.3	0.3445	1	1	2	7	SPBC17G9.12c	SPBC17G9.12c
YCR016W	YCR016W	19	0.1677	4	0.6345	6	-0.006	1	0.231	57.378	1047	290	1.7	0.6783	1	1	11	15
CWH43	YCR017C	23	0.0796	10	0.0829	0	-0.056	1	0.233	49.237	15	953	1.7	0.3431	2	2	27	38	SPAC589.12	SPAC589.12
SRD1	YCR018C	2	0.1991	8	0.552	0	NaN	2	0.193	48.67	3	221	0.3	0.534	1	1	NaN	NaN
MAK32	YCR019W	22	0.1493	3	0.0358	0	-0.046	1	0.216	58.832	32	363	0.4	0.3611	1	1	6	11	SPAC16C9.01c	SPAC16C9.01c
PET18	YCR020C	16	0.0683	3	0.0093	2	-0.077	1	0.293	52.782	8	215	0.3	0.3658	1	1	1	8
MAK31	YCR020C-A	16	0.0652	4	NaN	2	-0.032	1	0.227	45.626	31	88	NaN	0.4117	NaN	NaN	4	51
HSP30	YCR021C	12	0.108	9	0.1687	36	-0.097	3	0.281	47.528	300	332	0.3	0.7821	1	1	0	3
YCR023C	YCR023C	16	0.073	7	0.2897	0	-0.04	1	0.239	47.637	63	611	1.1	0.3485	1	1	49	7
SLM5	YCR024C	23	0.0747	14	0.0325	1	NaN	1	0.231	50.138	437	492	0.2	0.4926	2	2	76	NaN	slm5	SPBC1198.10c
PMP1	YCR024C-A	2	NaN	5	NaN	0	0.006	1	0.695	27.936	188	40	NaN	0.5849	NaN	NaN	0	8
NPP1	YCR026C	22	0.1367	12	0.1173	0	-0.071	2	0.211	53.968	105	742	0.7	0.4083	1	1	58	6
RHB1	YCR027C	21	0.0642	12	0.1722	1	-0.042	1	0.188	58.767	5	209	0.2	0.2697	1	1	34	5	rhb1	SPBC428.16c
FEN2	YCR028C	22	0.0401	7	0.1562	0	NaN	9	0.22	51.546	49	512	0.4	0.2815	1	1	8	NaN	liz1	SPBC2G2.01c
SYP1	YCR030C	23	0.0857	7	0.5092	31	-0.043	1	0.25	51.216	816	870	0.3	0.6019	1	1	8	15	SPBC4C3.06	SPBC4C3.06
RPS14A	YCR031C	21	NaN	15	0.2336	8	0.051	2	0.792	28.028	718	137	33.5	0.5871	1	1	84	44
BPH1	YCR032W	23	0.2076	9	0.0701	2	-0.003	1	0.223	53.255	14	2167	0.2	0.4171	1	1	11	38
SNT1	YCR033W	21	0.1437	11	0.5473	8	-0.034	3	0.205	52.509	95	1226	0.6	0.2368	3	2	19	153	snt1	SPAC22E12.19
FEN1	YCR034W	23	0.0229	10	0.1643	8	-0.039	3	0.303	44.214	990	347	6.1	0.6233	1	1	49	97
RRP43	YCR035C	23	0.0718	21	0.0635	20	NaN	1	0.284	46.843	897	394	2.5	0.3967	1	1	2	NaN
RBK1	YCR036W	23	0.0872	9	0.003	1	-0.064	1	0.259	49.276	787	333	0.8	0.4616	1	1	75	29	SPBC16G5.02c	SPBC16G5.02c
PHO87	YCR037C	23	0.0381	7	0.2427	0	-0.079	3	0.269	47.646	10	923	1.8	0.4292	2	2	1	10
BUD5	YCR038C	23	0.1931	15	0.1277	1	NaN	2	0.261	53.684	310	642	0.1	0.4922	1	1	21	NaN
MATALPHA2	YCR039C	3	0.0198	12	0.4429	0	NaN	1	0.224	58.726	146	210	2.5	0.5135	NaN	NaN	7	NaN
MATALPHA1	YCR040W	13	0.1938	12	0.2914	1	NaN	2	0.262	58.295	8	175	NaN	0.6032	NaN	NaN	0	NaN
TAF2	YCR042C	23	0.079	9	0.1393	58	NaN	1	0.244	50.456	244	1407	0.9	0.4965	NaN	NaN	61	NaN	taf2	SPAC3A12.05c
YCR043C	YCR043C	8	0.0719	4	0.1732	26	-0.093	1	0.249	48.646	776	127	2	0.4944	NaN	NaN	0	16
PER1	YCR044C	23	0.1008	7	0.0224	0	-0.046	1	0.276	57.957	163	357	1	0.3157	1	1	59	99	SPAC823.07	SPAC823.07
YCR045C	YCR045C	20	0.0297	10	0.0754	1	-0.039	1	0.199	59.87	11	491	NaN	0.5433	2	2	6	5
IMG1	YCR046C	20	0.034	7	0.0414	24	NaN	1	0.215	45.175	363	169	1.1	0.399	1	1	3	NaN	img1	SPAC343.02
BUD23	YCR047C	23	0.0269	12	0.2618	2	NaN	1	0.167	48.693	597	275	2.4	0.5419	2	2	83	NaN	SPAC26A3.06	SPAC26A3.06
ARE1	YCR048W	23	0.0554	9	0.1951	0	-0.013	2	0.199	48.531	102	610	1.2	0.4638	1	1	23	14
YCR050C	YCR050C	1	NaN	3	0.049	1	-0.009	1	0.197	59.725	6	102	NaN	0.4512	NaN	NaN	NaN	4
YCR051W	YCR051W	23	0.0589	4	0.1577	1	-0.041	2	0.218	43.846	650	222	2.8	0.5489	1	1	32	1	SPCP1E11.10	SPCP1E11.10
RSC6	YCR052W	23	0.1418	11	0.2381	17	NaN	4	0.202	53.347	210	483	0.6	0.3691	NaN	NaN	32	NaN
THR4	YCR053W	23	0.0282	11	0.0195	3	0.305	1	0.44	37.491	731	514	7.4	0.4667	1	1	43	191	SPAC9E9.06c	SPAC9E9.06c
CTR86	YCR054C	23	0.1145	5	0.1012	0	NaN	1	0.244	54.034	473	563	0.2	0.2982	1	1	8	NaN
PWP2	YCR057C	23	0.0422	16	0.0856	82	NaN	1	0.258	51.967	1048	923	1.1	0.7002	7	2	83	NaN	SPBC713.04c	SPBC713.04c
YIH1	YCR059C	22	0.0242	7	0.1512	6	-0.049	1	0.292	55.929	435	258	1.3	0.5712	2	2	51	6	SPAC27E2.02	SPAC27E2.02
TAH1	YCR060W	13	0.1515	6	0.045	7	-0.052	1	0.229	59.91	120	111	1.3	0.3934	1	1	6	34
YCR061W	YCR061W	22	0.0718	5	0.2187	0	-0.014	2	0.235	58.595	564	631	0.3	0.6934	NaN	NaN	5	6	SPBC3B8.06	SPBC3B8.06
BUD31	YCR063W	20	0.0523	11	0.2484	7	0.487	1	0.29	52.83	18	157	0.2	0.5495	1	1	81	211	cwf14	SPBC24C6.11
HCM1	YCR065W	23	0.0975	11	0.6046	4	-0.031	1	0.243	53.811	241	564	0.7	0.4702	1	1	32	88	mei4	SPBC32H8.11
RAD18	YCR066W	23	0.124	19	0.6489	2	NaN	1	0.219	50.133	135	487	0.3	0.3577	2	2	44	NaN	rhp18	SPBC1734.06
SED4	YCR067C	22	0.124	4	0.5108	1	-0.028	2	0.211	52.299	161	1065	1.1	0.3227	1	1	1	16
ATG15	YCR068W	23	0.1145	14	0.125	5	0.033	1	0.21	56.521	153	520	0.2	0.625	1	1	8	75	atg15	SPAC23C4.16c
CPR4	YCR069W	10	0.1312	7	0.2233	6	-0.066	2	0.245	53.875	557	318	1.1	0.3457	1	1	1	8
IMG2	YCR071C	21	0.183	6	0.0205	13	NaN	1	0.192	57.26	308	146	0.7	0.3358	1	1	9	NaN	SPAC3H8.03	SPAC3H8.03
RSA4	YCR072C	23	0.0105	7	0.0641	11	NaN	1	0.274	47.872	864	515	1.6	0.7102	9	2	84	NaN	SPCC18.05c	SPCC18.05c
SSK22	YCR073C	23	0.1665	12	0.1833	2	-0.033	2	0.233	54.119	44	1331	0.4	0.4824	1	1	25	6
ERS1	YCR075C	19	0.1051	10	0.0385	4	-0.082	1	0.218	53.442	164	260	0.8	0.4096	2	1	61	12
YCR076C	YCR076C	20	0.1371	3	0.388	3	-0.117	1	0.139	49.303	482	250	1.1	0.4114	1	1	0	28
PAT1	YCR077C	23	0.0612	10	0.5013	17	0.069	1	0.277	50.08	133	796	2	0.3921	2	1	29	156	SPBC19G7.10c	SPBC19G7.10c
SRB8	YCR081W	23	0.0935	8	0.0946	10	NaN	1	0.253	54.925	118	1427	0.2	0.4199	1	1	1	NaN
AHC2	YCR082W	9	0.1873	4	0.0625	7	-0.061	1	0.284	61	255	128	3.6	0.451	NaN	NaN	0	18
TRX3	YCR083W	23	0.0703	6	0	2	-0.074	1	0.242	53.797	522	127	1.6	0.3581	1	1	14	7
TUP1	YCR084C	23	0.0352	10	0.2931	5	NaN	1	0.28	51.795	332	713	2.1	0.3688	8	2	37	NaN
CSM1	YCR086W	22	0.0597	12	0.2737	24	0.063	1	0.199	58.706	209	190	0.3	0.3708	1	1	0	122
ABP1	YCR088W	23	0.1394	17	0.6976	1	-0.012	2	0.287	47.618	353	592	1	0.5409	2	2	58	19	app1	SPAPJ760.02c
FIG2	YCR089W	15	NaN	15	0.4127	1	-0.042	2	0.191	52.99	25	1609	0.4	0.5241	4	1	0	26
YCR090C	YCR090C	23	0.1478	4	0.1209	1	0.002	1	0.23	54.443	611	182	2	0.3444	1	1	61	58	SPBC2D10.03c	SPBC2D10.03c
KIN82	YCR091W	23	0.1041	9	0.4847	1	0.017	2	0.208	55.418	743	720	0.1	0.6791	1	1	23	15
MSH3	YCR092C	23	0.0521	22	0.1929	6	0.026	1	0.229	53.073	240	1018	0.3	0.2931	5	5	41	17	msh3	SPAC8F11.03
CDC39	YCR093W	23	0.0646	13	0.1513	31	NaN	1	0.255	49.238	140	2108	0.9	0.3435	2	2	80	NaN	not1	SPAC20G8.06
CDC50	YCR094W	23	0.066	11	0.1509	1	NaN	3	0.23	51.248	88	391	0.3	0.3137	1	1	76	NaN
YCR095C	YCR095C	18	0.0637	3	0.0773	4	-0.025	1	0.191	51.657	253	362	0.7	0.2106	2	1	2	37
HMRA2	YCR096C	10	NaN	7	0.6471	0	NaN	2	0.22	56.36	147	119	2.5	0.4416	NaN	NaN	1	NaN
HMRA1	YCR097W	1	0.121	9	0.4048	0	NaN	1	0.261	43.103	145	126	0.9	0.4408	NaN	NaN	2	NaN
GIT1	YCR098C	22	0.0558	6	0.1525	0	-0.029	1	0.272	44.365	23	518	0.1	0.6218	1	1	13	3	SPBC1271.09	SPBC1271.09
YCR099C	YCR099C	23	NaN	3	0.1548	0	-0.026	5	0.237	58.066	89	155	0.1	0.4895	NaN	NaN	NaN	4
YCR100C	YCR100C	1	NaN	3	0.0854	0	-0.014	1	0.189	51.299	123	316	NaN	0.513	NaN	NaN	NaN	5
YCR101C	YCR101C	1	NaN	3	0.0275	0	-0.011	1	0.211	51.378	27	182	NaN	0.5344	NaN	NaN	NaN	5
YCR102C	YCR102C	15	0.1368	8	0	1	-0.064	3	0.268	48.475	4	368	0.6	0.6483	1	1	3	14
PAU3	YCR104W	5	0.0752	6	0.0484	0	NaN	22	0.614	31.926	108	124	3.6	0.405	1	1	NaN	NaN
ADH7	YCR105W	20	0.06	9	0.0111	3	-0.038	6	0.265	53.171	6	361	0.3	0.5531	2	2	6	5
RDS1	YCR106W	10	0.2964	9	0.2091	12	0.001	2	0.214	53.629	15	832	0.2	0.5092	1	1	0	8
AAD3	YCR107W	1	NaN	6	0.0909	0	-0.042	1	0.254	55.517	35	363	NaN	0.4112	1	1	NaN	3
SOL2	YCR073W-A	23	0.0264	6	NaN	6	-0.026	4	0.207	58.802	606	315	NaN	0.6075	NaN	NaN	2	10
YEL001C	YEL001C	20	0.204	5	0.1822	7	NaN	1	0.252	46.64	246	225	3.5	0.4241	NaN	NaN	0	NaN
WBP1	YEL002C	23	0.0849	14	0.0698	24	NaN	1	0.241	49.693	256	430	1.9	0.304	1	1	77	NaN	SPCC338.15	SPCC338.15
GIM4	YEL003W	23	NaN	10	0.122	6	NaN	1	0.287	36.402	668	111	3	0.3731	1	1	79	NaN	SPAC227.10	SPAC227.10
YEA4	YEL004W	12	0.1929	12	0.1199	1	NaN	1	0.184	56.545	8	342	0.3	0.3446	1	1	57	NaN	SPBC1734.09	SPBC1734.09
VAB2	YEL005C	8	0.2187	6	0.1348	4	NaN	1	0.194	61	330	282	0.1	0.5889	NaN	NaN	0	NaN
YEA6	YEL006W	23	0.0824	11	0.2597	0	NaN	2	0.194	50.478	22	335	0.9	0.4128	3	1	13	NaN
YEL007W	YEL007W	23	0.1175	4	0.4204	0	NaN	2	0.201	47.532	32	666	1.7	0.3806	1	1	8	NaN
GCN4	YEL009C	20	0.0953	16	0.516	2	NaN	1	0.294	47.921	275	281	22.3	0.4768	1	1	24	NaN
GLC3	YEL011W	20	0.0146	11	0.0071	0	NaN	1	0.256	49.942	816	704	0.2	0.8763	3	3	74	NaN
UBC8	YEL012W	23	0.0554	16	0.3853	4	NaN	1	0.217	48.823	976	218	0.8	0.7173	1	1	75	NaN	ubc8	SPBC211.07c
VAC8	YEL013W	23	0.0081	5	0.0934	14	NaN	1	0.255	44.842	165	578	1.6	0.5064	8	1	55	NaN	vac8	SPBC354.14c
EDC3	YEL015W	23	0.042	6	0.265	13	NaN	1	0.268	51.079	378	551	1	0.3476	2	2	9	NaN	edc3	SPBC18E5.11c
NPP2	YEL016C	22	0.2218	12	0.0527	1	NaN	2	0.218	54.76	43	493	0.3	0.3853	1	1	2	NaN
GTT3	YEL017W	18	0.1222	8	0.2849	3	NaN	1	0.238	59.001	67	337	0.6	0.5144	NaN	NaN	0	NaN
EAF5	YEL018W	9	0.1081	8	0.1577	13	NaN	1	0.214	50.74	501	279	0.7	0.2879	NaN	NaN	0	NaN
MMS21	YEL019C	22	0.0941	12	0.2247	3	NaN	1	0.28	54.637	48	267	NaN	0.4371	1	1	7	NaN
YEL020C	YEL020C	15	0.0806	8	0.0054	1	NaN	1	0.207	59.095	537	560	0.7	0.4858	3	3	62	NaN	SPBC725.04	SPBC725.04
URA3	YEL021W	22	0.0126	9	0.1273	1	NaN	1	0.262	49.817	15	267	0.7	0.6101	1	1	61	NaN	ura4	SPCC330.05c
GEA2	YEL022W	23	0.0508	15	0.2495	5	NaN	2	0.233	51.743	125	1459	0.9	0.603	2	2	38	NaN
YEL023C	YEL023C	17	0.0986	3	0.2053	15	NaN	1	0.203	47.39	17	682	0.2	0.4897	1	1	5	NaN
RIP1	YEL024W	23	0.0136	18	0.2837	0	NaN	1	0.39	41.313	605	215	1.8	0.6637	2	2	69	NaN	rip1	SPBC16H5.06
YEL025C	YEL025C	9	0.2865	6	0.0606	2	NaN	2	0.216	52.951	40	1188	0.4	0.366	NaN	NaN	NaN	NaN
SNU13	YEL026W	23	0.0185	13	0.1429	17	NaN	1	0.667	30.723	876	126	17.2	0.7216	1	1	79	NaN	snu13	SPAC607.03c
CUP5	YEL027W	22	0	24	0.0063	0	NaN	1	0.591	31.853	380	160	27.6	0.361	2	1	73	NaN	vma3	SPAC1B3.14
BUD16	YEL029C	23	0.0691	12	0.0417	1	NaN	2	0.223	55.57	446	312	0.3	0.3163	1	1	55	NaN
ECM10	YEL030W	13	0.0717	13	0.1242	9	NaN	9	0.304	48.012	26	644	0.1	0.5316	1	1	NaN	NaN
SPF1	YEL031W	23	0.0271	19	0.1267	142	NaN	1	0.331	43.405	75	1215	4.4	0.4082	2	2	80	NaN	cta4	SPACUNK4.07c
MCM3	YEL032W	23	0.0265	29	0.3378	1	NaN	1	0.257	47.608	60	971	0.8	0.4413	1	1	80	NaN	mcm3	SPCC1682.02c
HYP2	YEL034W	23	0.077	12	0.0955	19	NaN	2	0.822	26.585	306	157	25	0.4645	2	2	54	NaN
UTR5	YEL035C	1	NaN	3	0.2711	0	NaN	1	0.236	61	1	166	NaN	0.5755	NaN	NaN	NaN	NaN
ANP1	YEL036C	23	0.0271	10	0.378	10	NaN	2	0.261	55.01	221	500	3	0.2421	1	1	6	NaN	SPBC1734.04	SPBC1734.04
RAD23	YEL037C	23	0.0851	20	0.5251	32	NaN	1	0.248	52.27	189	398	1.9	0.3686	4	3	82	NaN	rhp23	SPBC2D10.12
UTR4	YEL038W	22	0.0826	11	0.0415	0	NaN	1	0.251	55.987	68	227	2.9	0.4034	NaN	NaN	49	NaN	SPAC644.08	SPAC644.08
CYC7	YEL039C	22	0.0375	10	0.115	3	NaN	2	0.264	44.803	539	113	0.9	0.659	1	1	25	NaN
UTR2	YEL040W	23	0.1173	14	0.3298	2	NaN	3	0.288	45.328	823	467	14.1	0.6205	1	1	8	NaN
YEF1	YEL041W	23	0.1153	6	0.2485	2	NaN	2	0.217	51.638	524	495	NaN	0.6739	1	1	38	NaN	SPAC3H5.11	SPAC3H5.11
GDA1	YEL042W	23	0.0871	8	0.1351	4	NaN	1	0.3	46.89	975	518	1.3	0.5782	1	1	61	NaN	gda1	SPAC824.08
YEL043W	YEL043W	20	0.0925	4	0.5418	2	NaN	1	0.234	52.747	106	956	0.9	0.458	NaN	NaN	2	NaN
IES6	YEL044W	22	0.0406	6	0.5542	8	NaN	1	0.188	56.778	66	166	2	0.4173	1	1	10	NaN	ies6	SPAC222.04c
GLY1	YEL046C	23	0.0232	11	0.0155	0	NaN	1	0.427	41.966	227	387	5.2	0.5142	1	1	61	NaN	gly1	SPAC23H3.09c
YEL047C	YEL047C	22	0.0532	11	0.0064	2	NaN	2	0.331	46.834	86	470	1.2	0.4813	1	1	19	NaN
YEL048C	YEL048C	18	0.1285	8	0.0263	2	NaN	1	0.254	49.551	448	152	0.4	0.5291	1	1	0	NaN
PAU2	YEL049W	5	0.046	6	0.05	1	NaN	22	0.633	29.591	76	120	0.8	0.5295	1	1	NaN	NaN
RML2	YEL050C	23	0.0479	10	0.2392	1	NaN	1	0.25	50.594	269	393	1.5	0.4201	2	2	44	NaN	rml2	SPCC16C4.15
VMA8	YEL051W	23	0.0295	11	0.2422	32	NaN	1	0.367	39.146	315	256	3	0.3864	1	1	86	NaN	vma8	SPCC965.03
AFG1	YEL052W	23	0.043	9	0.1316	0	NaN	1	0.221	52.724	480	509	0.7	0.3729	1	1	74	NaN	SPBC115.02c	SPBC115.02c
MAK10	YEL053C	23	0.1266	5	0.0819	3	NaN	1	0.229	50.231	53	733	0.2	0.5394	1	1	51	NaN	mak10	SPBC1861.03
RPL12A	YEL054C	23	0.0202	8	0.1818	21	NaN	2	0.599	32.815	867	165	18.6	0.7333	NaN	NaN	84	NaN
POL5	YEL055C	23	0.1219	10	0.2339	9	NaN	1	0.227	51.721	951	1022	0.8	0.5583	1	1	37	NaN	pol5	SPBC14C8.14c
HAT2	YEL056W	23	0.0841	13	0.0574	18	NaN	1	0.242	53.327	37	401	1.5	0.2372	3	2	82	NaN
YEL057C	YEL057C	4	0.2013	3	0.1202	1	NaN	1	0.253	57.813	71	233	0.2	0.461	NaN	NaN	NaN	NaN
PCM1	YEL058W	23	0.0942	7	0.0144	0	NaN	1	0.241	50.491	61	557	3.1	0.4324	3	3	77	NaN	SPAC13C5.05c	SPAC13C5.05c
PRB1	YEL060C	23	0.1115	14	0.2976	3	NaN	2	0.379	46.006	1004	635	1.5	0.7847	2	2	25	NaN
CIN8	YEL061C	23	0.071	29	0.419	5	NaN	4	0.229	52.087	317	1000	0.1	0.5876	2	1	57	NaN
NPR2	YEL062W	23	0.088	8	0.2472	2	NaN	1	0.206	50.09	96	615	0.2	0.4406	1	1	51	NaN	SPAC23H3.03c	SPAC23H3.03c
CAN1	YEL063C	23	0.0537	11	0.1576	69	NaN	16	0.301	46.189	235	590	1.1	0.4051	1	1	11	NaN
AVT2	YEL064C	19	0.0306	7	0.1208	0	NaN	1	0.23	52.504	26	480	0.4	0.491	1	1	58	NaN
SIT1	YEL065W	14	0.0681	13	0.199	0	NaN	6	0.309	48.442	36	628	1.5	0.7798	NaN	NaN	5	NaN
HPA3	YEL066W	15	0.1321	9	0.1788	4	NaN	2	0.257	61	66	179	0.4	0.4716	1	1	2	NaN
YEL067C	YEL067C	1	NaN	3	0.1231	0	NaN	1	0.207	61	1	195	NaN	0.3968	NaN	NaN	NaN	NaN
HXT13	YEL069C	13	0.0615	11	0.1702	0	NaN	29	0.259	48.159	18	564	NaN	0.549	1	1	3	NaN
DSF1	YEL070W	3	0.0436	6	0.0558	1	NaN	1	0.314	42.944	41	502	0.1	0.5814	NaN	NaN	3	NaN
DLD3	YEL071W	23	0.0627	9	0.0383	0	NaN	3	0.308	43.977	82	496	1.6	0.7216	2	2	1	NaN
RMD6	YEL072W	10	0.3561	5	0.0303	1	NaN	1	0.211	56.078	12	231	0.2	0.5956	NaN	NaN	0	NaN
YEL073C	YEL073C	4	NaN	3	0.1121	0	NaN	1	0.214	50.031	315	107	NaN	0.632	NaN	NaN	NaN	NaN
YEL075C	YEL075C	1	NaN	3	0.1475	0	NaN	1	0.218	53.915	39	122	0.3	0.556	NaN	NaN	NaN	NaN
YEL076C	YEL076C	1	NaN	3	0.1713	0	NaN	1	0.239	59.56	45	216	0.3	0.5402	NaN	NaN	NaN	NaN
MNN1	YER001W	15	0.0933	8	0.0787	2	NaN	4	0.257	50.108	113	762	1.6	0.709	1	1	1	NaN
NOP16	YER002W	23	0.1059	8	0.6017	2	NaN	1	0.261	47.598	766	231	3.4	0.5816	1	1	10	NaN	nop16	SPBC1539.10
PMI40	YER003C	23	0.0555	10	0.0443	1	NaN	1	0.341	44.53	281	429	2.5	0.6129	1	1	81	NaN	SPBC2G2.16	SPBC2G2.16
YER004W	YER004W	17	0.0707	9	0.0087	1	NaN	1	0.225	55.339	447	231	2.2	0.452	1	1	43	NaN
YND1	YER005W	23	0.0931	13	0.1556	0	NaN	1	0.215	55.826	94	630	1.1	0.4086	1	1	47	NaN	ynd1	SPCC11E10.05c
NUG1	YER006W	23	0.0608	13	0.3077	48	NaN	1	0.278	45.576	978	520	2.6	0.7716	2	2	72	NaN	grn1	SPBC26H8.08c
PAC2	YER007W	23	0.2667	10	0.0618	1	NaN	1	0.227	51.67	76	518	0.2	0.389	3	3	68	NaN	alp21	SPAC22H10.10
SEC3	YER008C	12	0.1058	19	0.4311	7	NaN	1	0.237	51.643	315	1336	0.4	0.4374	1	1	14	NaN
NTF2	YER009W	23	0.0096	8	0.024	1	NaN	1	0.425	45.862	536	125	12.1	0.4307	1	1	79	NaN	nxt2	SPAC15F9.03c
YER010C	YER010C	20	0.0946	3	0.0128	1	NaN	1	0.228	61	56	234	0.8	0.3491	1	1	9	NaN
TIR1	YER011W	7	0.2319	7	0.8307	0	NaN	2	0.636	30.337	28	254	10.8	0.6827	2	2	0	NaN
PRE1	YER012W	23	0.0339	18	0.0303	24	NaN	1	0.303	47.66	307	198	6.2	0.4589	1	1	80	NaN	SPAC31A2.04c	SPAC31A2.04c
PRP22	YER013W	23	0.071	15	0.2297	3	NaN	1	0.233	50.148	210	1145	0.3	0.3439	4	4	76	NaN	prp22	SPAC10F6.02c
HEM14	YER014W	22	0.0811	8	0.0167	0	NaN	1	0.213	51.638	143	539	0.4	0.6229	1	1	55	NaN	hem14	SPAC1F5.07c
FAA2	YER015W	18	0.0603	15	0.0672	2	NaN	1	0.252	49.578	198	744	0.1	0.6286	1	1	79	NaN
BIM1	YER016W	23	0.0831	22	0.3983	5	NaN	1	0.179	56.166	410	344	1.1	0.4282	2	2	80	NaN	mal3	SPAC18G6.15
AFG3	YER017C	23	0.0447	17	0.2576	4	NaN	2	0.228	51.681	273	761	1	0.3127	3	3	23	NaN
SPC25	YER018C	19	0.1447	18	0.3484	7	NaN	1	0.213	51.715	60	221	0.2	0.4866	NaN	NaN	0	NaN
ISC1	YER019W	23	0.0468	12	0.1447	3	NaN	1	0.249	54.903	50	477	1.1	0.3581	1	1	38	NaN	SPBC32F12.01c	SPBC32F12.01c
GPA2	YER020W	23	0.0752	21	0.2628	38	NaN	1	0.206	57.067	709	449	1.2	0.6044	1	1	11	NaN	gpa2	SPAC23H3.13c
RPN3	YER021W	22	0.0637	10	0.174	59	NaN	1	0.267	49.817	402	523	3	0.3733	2	2	81	NaN	rpn3	SPBC119.01
SRB4	YER022W	23	0.0862	7	0.3275	28	NaN	1	0.234	51.841	689	687	2	0.4215	1	1	3	NaN	srb4	SPBC31F10.04c
PRO3	YER023W	23	0.036	9	0.0804	18	NaN	1	0.254	40.746	241	286	2.1	0.3643	1	1	80	NaN	SPAPYUG7.05	SPAPYUG7.05
YAT2	YER024W	16	0.0585	7	0.1668	1	NaN	1	0.233	52.633	199	923	0.6	0.6071	2	1	0	NaN
GCD11	YER025W	23	0.0143	11	0.1973	26	NaN	1	0.388	40.576	998	527	5.8	0.5847	3	3	77	NaN	tif213	SPBC17G9.09
CHO1	YER026C	23	0.031	12	0.2029	101	NaN	1	0.234	49.153	321	276	1.3	0.6097	1	1	5	NaN	pps1	SPCC1442.12
GAL83	YER027C	23	0.0625	12	0.3477	8	NaN	3	0.235	51.155	239	417	0.8	0.397	1	1	24	NaN
MIG3	YER028C	23	0.3481	13	0.7792	0	NaN	4	0.193	55.711	11	394	0.4	0.6088	1	1	30	NaN
SMB1	YER029C	23	0.0746	12	0.6735	56	NaN	1	0.171	50.687	414	196	1.3	0.335	1	1	43	NaN	smb1	SPAC26A3.08
CHZ1	YER030W	21	0.1684	4	0.8125	4	NaN	1	0.296	42.077	195	153	4.3	0.3246	1	1	0	NaN
YPT31	YER031C	23	0.0226	12	0.2466	5	NaN	3	0.22	50.083	480	223	3.4	0.3575	1	1	62	NaN
FIR1	YER032W	10	0.1837	6	0.5126	2	NaN	1	0.217	50.319	223	876	0.3	0.4527	NaN	NaN	0	NaN
ZRG8	YER033C	17	0.1918	9	0.5809	1	NaN	1	0.225	54.316	519	1076	NaN	0.5691	NaN	NaN	0	NaN
YER034W	YER034W	10	0.3239	4	0.427	0	NaN	1	0.227	61	84	185	0.4	0.3772	NaN	NaN	0	NaN
EDC2	YER035W	10	0.2972	10	0.7034	8	NaN	2	0.203	58.351	922	145	1.2	0.6796	NaN	NaN	NaN	NaN
ARB1	YER036C	23	0.0544	10	0.2574	15	NaN	1	0.418	37.856	808	610	5.6	0.5942	3	2	75	NaN	SPBC16H5.08c	SPBC16H5.08c
PHM8	YER037W	23	0.0899	7	0.0654	0	NaN	2	0.261	58.217	663	321	0.3	0.792	NaN	NaN	5	NaN
KRE29	YER038C	13	0.261	7	0.1875	1	NaN	1	0.219	51.204	227	464	0.1	0.6361	1	1	0	NaN
HVG1	YER039C	23	NaN	12	0.0602	2	NaN	2	0.214	59.823	554	249	0.2	0.5844	1	1	2	NaN
GLN3	YER040W	11	0.0946	12	0.6932	2	NaN	1	0.174	54.371	328	730	0.2	0.333	1	1	14	NaN
YEN1	YER041W	20	0.1063	7	0.2569	1	NaN	1	0.232	50.889	82	759	0.3	0.4813	1	1	16	NaN
MXR1	YER042W	23	0.0365	9	0.1522	2	-0.004	1	0.242	48.361	38	184	2.4	0.552	1	1	73	8	SPAC29E6.05c	SPAC29E6.05c
SAH1	YER043C	23	0.0372	9	0.029	21	NaN	1	0.647	31.55	721	449	11.3	0.6084	2	2	84	NaN	SPBC8D2.18c	SPBC8D2.18c
ERG28	YER044C	23	0.0822	11	0.0203	4	NaN	1	0.448	39.202	191	148	2.1	0.6166	1	1	38	NaN	erg28	SPBC337.09
ACA1	YER045C	21	0.2342	9	0.3722	0	-0.035	3	0.252	56.319	85	489	0.6	0.4473	1	1	17	18
SPO73	YER046W	19	0.0779	7	0.0699	0	-0.035	1	0.203	53.986	127	143	0.7	0.5107	NaN	NaN	0	18	mug65	SPAC1296.04
SAP1	YER047C	23	0.1202	6	0.4849	6	0.059	2	0.216	49.854	126	897	0.1	0.4572	1	1	40	30	SPAC328.04	SPAC328.04
CAJ1	YER048C	23	0.0307	5	0.3683	2	0.01	2	0.245	53.258	214	391	2.9	0.3709	2	2	28	78	SPAC4H3.01	SPAC4H3.01
TPA1	YER049W	23	0.0503	11	0.2422	8	0	1	0.346	46.787	952	644	3.6	0.6343	1	1	50	17	ofd1	SPBC6B1.08c
RSM18	YER050C	23	0.101	6	0.3812	32	NaN	1	0.21	47.233	298	138	2.4	0.4018	1	1	2	NaN	rsm18	SPCC18B5.04
JHD1	YER051W	21	0.1389	14	0.0996	0	-0.046	1	0.211	51.755	135	492	0.2	0.3084	NaN	NaN	25	5	epe1	SPCC622.16c
HOM3	YER052C	23	0.0203	17	0.0683	3	0.031	1	0.326	44.05	161	527	1.9	0.6127	2	2	21	85	SPBC19F5.04	SPBC19F5.04
PIC2	YER053C	23	0.0192	10	0.18	0	-0.047	2	0.254	50.858	978	300	1.1	0.8754	3	1	75	7	SPBC1703.13c	SPBC1703.13c
GIP2	YER054C	20	0.1292	7	0.3266	0	-0.058	4	0.209	52.087	579	548	NaN	0.7179	1	1	20	18
HIS1	YER055C	23	0.0406	14	0.0404	0	NaN	1	0.272	48.791	691	297	11.7	0.5987	2	2	19	NaN	his1	SPAC25G10.05c
FCY2	YER056C	11	0.0488	11	0.0994	7	-0.004	4	0.278	44.618	688	533	17.2	0.7202	1	1	5	31
HMF1	YER057C	22	0.06	5	0.0698	2	NaN	2	0.369	47.281	111	129	3.1	0.4076	1	1	63	NaN
PET117	YER058W	18	0.1026	5	0.5327	0	NaN	1	0.168	50.141	260	107	0.7	0.6056	NaN	NaN	12	NaN
PCL6	YER059W	22	0.1017	9	0.5452	4	0.05	2	0.179	52.927	398	420	0.6	0.4052	2	1	9	32
FCY21	YER060W	11	0.0244	5	0.0928	2	-0.013	4	0.221	52.024	167	528	0.3	0.437	1	1	3	12
CEM1	YER061C	23	0.0505	7	0.0068	4	0.258	1	0.178	48.824	57	442	0.4	0.5129	2	2	73	105	SPBC887.13c	SPBC887.13c
HOR2	YER062C	19	0.0057	10	0.024	8	-0.015	2	0.35	48.309	243	250	2.1	0.7879	1	1	7	7
THO1	YER063W	22	0.1907	7	0.7523	8	-0.05	1	0.29	49.334	63	218	1.2	0.383	1	1	2	13	SPCC31H12.03c	SPCC31H12.03c
YER064C	YER064C	18	0.1815	5	0.3366	7	-0.104	2	0.206	54.709	30	505	1.5	0.4166	1	1	0	2
ICL1	YER065C	23	0.023	9	0.088	4	-0.031	3	0.334	45.047	60	557	0.2	0.6002	1	1	20	8
YER066W	YER066W	23	NaN	3	0	0	-0.014	2	0.211	57.226	155	185	0.6	0.3487	2	1	3	12
YER067W	YER067W	17	0.0252	4	0.2174	0	-0.007	2	0.28	52.925	681	161	0.3	0.9239	1	1	0	9
MOT2	YER068W	23	0.0471	18	0.4072	17	NaN	1	0.228	50.513	86	587	0.4	0.2881	1	1	51	NaN	mot2	SPAC16C9.04c
ARG5,6	YER069W	23	0.0528	22	0.153	3	NaN	1	0.263	47.975	108	863	0.7	0.6719	4	4	19	NaN	arg11	SPAC4G9.09c
RNR1	YER070W	21	0.0232	9	0.1532	86	NaN	2	0.378	40.982	634	888	1.5	0.7437	3	3	63	NaN
YER071C	YER071C	21	0.2863	4	0.1508	7	-0.01	1	0.194	61	69	126	0.8	0.2911	1	1	1	10
VTC1	YER072W	23	0.0111	11	0.1628	0	0.041	1	0.219	53.221	85	129	3.1	0.562	1	1	12	2	nrf1	SPBC21B10.04c
ALD5	YER073W	22	0.0476	13	0.0712	0	-0.042	3	0.301	48.872	237	520	2.1	0.6429	1	1	27	9
RPS24A	YER074W	18	0.0788	10	0.3185	0	0.364	2	0.818	26.385	758	135	24.5	0.6436	NaN	NaN	83	150
PTP3	YER075C	23	0.11	11	0.3384	0	NaN	2	0.223	53.983	30	928	0.2	0.5138	3	2	26	11
YER076C	YER076C	3	0.4339	4	0.0596	0	NaN	1	0.236	56.347	8	302	0.6	0.4747	NaN	NaN	NaN	NaN
YER077C	YER077C	17	0.1523	3	0.1337	0	NaN	1	0.209	55.222	156	688	0.3	0.3879	1	1	0	NaN
YER078C	YER078C	23	0.0706	12	0.0411	1	0.046	1	0.241	50.755	194	511	0.3	0.4342	2	2	65	20	icp55	SPAC12B10.05
YER079W	YER079W	17	0.0952	4	0.4762	1	-0.038	1	0.266	55.806	927	210	0.7	0.7768	NaN	NaN	0	10
YER080W	YER080W	20	0.0704	3	0.0367	0	-0.034	1	0.284	48.985	425	627	1.1	0.4209	1	1	3	7
SER3	YER081W	23	0.0156	9	0.081	14	0.002	2	0.381	37.224	110	469	0.6	0.5819	2	2	60	7
UTP7	YER082C	23	0.0402	14	0.3105	27	NaN	1	0.248	50.055	781	554	1.1	0.6766	2	2	82	NaN	SPAC959.03c	SPAC959.03c
GET2	YER083C	20	0.111	15	0.407	2	0.273	1	0.186	57.895	138	285	1.9	0.2917	1	1	1	97
YER085C	YER085C	2	0.2427	3	0.1214	0	-0.016	1	0.19	52.229	18	173	NaN	0.5242	NaN	NaN	NaN	3
ILV1	YER086W	23	0.017	14	0.0486	25	NaN	1	0.384	39.626	673	576	2.6	0.5385	3	2	33	NaN	SPBC1677.03c	SPBC1677.03c
YER087W	YER087W	23	0.0826	10	0.0104	0	NaN	1	0.225	53.698	172	576	0.9	0.548	1	1	46	NaN	SPBC24C6.03	SPBC24C6.03
DOT6	YER088C	17	0.1746	14	0.6134	2	-0.072	2	0.267	52.337	110	670	2.1	0.5325	1	1	2	14
PTC2	YER089C	23	0.0538	15	0.2112	5	-0.056	2	0.239	55.572	55	464	0.8	0.47	1	1	56	26
TRP2	YER090W	23	0.0221	13	0.0769	18	0.025	1	0.282	45.619	208	507	1.7	0.4836	2	2	18	11	trp3	SPCC1442.09
MET6	YER091C	23	0.0405	14	0.0169	5	0.034	1	0.675	29.885	77	767	3.5	0.8292	2	2	19	24	met26	SPAC9.09
IES5	YER092W	10	0.1245	6	0.128	15	0.166	1	0.208	61	139	125	1	0.3621	NaN	NaN	0	74
TSC11	YER093C	23	0.0551	14	0.1916	1	NaN	1	0.197	54.126	82	1430	0.3	0.3597	NaN	NaN	51	NaN	ste20	SPBC12C2.02c
PUP3	YER094C	22	0.0159	13	0.0195	13	NaN	1	0.229	55.298	238	205	12.9	0.4037	1	1	84	NaN	pup3	SPCC63.12c
RAD51	YER095W	23	0.0428	21	0.26	25	0.165	1	0.274	52.835	190	400	1.8	0.5729	1	1	74	73	rhp51	SPAC644.14c
SHC1	YER096W	22	0.1638	10	0.2871	1	-0.018	3	0.207	49.002	220	512	0.1	0.6585	4	1	2	22
UBP9	YER098W	23	0.1121	9	0.5013	3	0.025	2	0.205	53.223	396	754	0.1	0.5374	1	1	47	24
PRS2	YER099C	23	0.0147	14	0.0692	5	NaN	5	0.232	49.831	402	318	1.1	0.3835	2	2	8	NaN
UBC6	YER100W	23	0.0567	14	0.344	1	NaN	1	0.254	50.371	181	250	1.6	0.2512	1	1	77	NaN	ubc6	SPAC10F6.05c
AST2	YER101C	11	0.0523	8	0.0535	2	-0.024	2	0.225	51.064	733	430	0.1	0.4357	2	2	7	6
RPS8B	YER102W	23	0.0314	9	0.34	2	NaN	2	0.713	28.759	836	200	47.3	0.6961	NaN	NaN	85	NaN
SSA4	YER103W	13	0.0129	13	0.1355	6	NaN	9	0.243	44.628	601	642	0.8	0.7458	1	1	13	NaN
RTT105	YER104W	10	0.227	6	0.5337	0	NaN	1	0.277	54.27	50	208	0.2	0.2947	NaN	NaN	0	NaN
NUP157	YER105C	23	0.1776	20	0.1618	5	NaN	2	0.216	51.754	273	1391	0.8	0.3971	2	2	4	NaN
MAM1	YER106W	9	0.2628	6	0.3709	1	-0.015	1	0.224	49.639	41	302	NaN	0.5512	1	1	0	7
GLE2	YER107C	23	0.0258	20	0.0164	5	NaN	1	0.21	48.146	389	365	1.7	0.3386	4	1	84	NaN	rae1	SPBC16A3.05c
FLO8	YER109C	14	NaN	11	0.5727	0	-0.001	1	0.203	53.165	17	799	0.1	0.295	NaN	NaN	5	11
KAP123	YER110C	23	0.0261	14	0.0296	30	NaN	1	0.398	38.671	985	1113	1.9	0.798	1	1	59	NaN	kap123	SPBC14F5.03c
SWI4	YER111C	23	0.1156	15	0.5608	6	0.032	2	0.258	49.335	271	1093	0.4	0.5603	3	2	3	125	res2	SPAC22F3.09c
LSM4	YER112W	22	0.1549	17	0.5294	47	NaN	1	0.308	47.472	634	187	1.7	0.3265	1	1	66	NaN	lsm4	SPBC30D10.06
YER113C	YER113C	18	0.1192	7	0.0609	1	-0.024	1	0.219	52.232	572	706	1	0.3735	1	1	0	20
BOI2	YER114C	23	0.1016	16	0.6962	1	-0.026	2	0.211	51.858	527	1040	0.6	0.399	3	3	13	16
SPR6	YER115C	6	0.1543	5	0.2094	0	-0.02	1	0.211	57.065	31	191	1	0.3568	NaN	NaN	NaN	3
SLX8	YER116C	22	0.262	13	0.6423	11	0.247	1	0.212	54.544	142	274	0.2	0.3744	1	1	11	144	slx8	SPBC3D6.11c
RPL23B	YER117W	22	0.0134	8	0.1241	0	NaN	2	0.669	29.935	867	137	50.3	0.6736	NaN	NaN	81	NaN
SHO1	YER118C	20	0.0462	10	0.4659	7	0.016	1	0.235	49.549	1219	367	1.5	0.5691	1	1	6	35
AVT6	YER119C	23	0.0891	12	0.0692	0	-0.045	3	0.216	58.983	714	448	NaN	0.554	1	1	26	16
SCS2	YER120W	19	0.1787	17	0.5	7	0.053	2	0.336	50.08	219	244	3.5	0.2956	1	1	50	77	SPBC16G5.05c	SPBC16G5.05c
YER121W	YER121W	2	0.8165	3	0.3596	0	0.002	1	0.233	53.334	543	114	0.1	0.6207	NaN	NaN	NaN	5
GLO3	YER122C	23	0.0525	14	0.6511	3	NaN	1	0.242	51.372	402	493	2.6	0.3615	1	1	69	NaN	glo3	SPAC22E12.17c
YCK3	YER123W	23	0.0421	13	0.355	1	0.016	3	0.247	49.864	144	524	0.6	0.3194	1	1	0	36
DSE1	YER124C	18	0.1321	10	0.1257	0	-0.018	1	0.217	52.036	68	573	2	0.7275	NaN	NaN	0	25
RSP5	YER125W	23	0.0147	45	0.3115	18	NaN	1	0.265	46.229	238	809	1.3	0.39	5	3	67	NaN	pub1	SPAC11G7.02
NSA2	YER126C	23	0.0109	9	0.3563	23	NaN	1	0.445	41.694	952	261	3.4	0.7258	1	1	82	NaN	SPCP1E11.08	SPCP1E11.08
LCP5	YER127W	23	0.0924	11	0.5658	2	NaN	1	0.211	53.525	989	357	2	0.7617	1	1	38	NaN	SPAC18B11.06	SPAC18B11.06
YER128W	YER128W	23	0.2002	3	0.2808	2	-0.038	1	0.26	54.462	63	203	0.3	0.429	1	1	4	14
SAK1	YER129W	23	0.096	10	0.6051	6	-0.035	2	0.204	52.188	178	1142	0.2	0.3779	1	1	22	27	ssp1	SPCC297.03
YER130C	YER130C	23	0.1501	8	0.4695	1	-0.029	5	0.223	54.382	27	443	0.9	0.4604	2	1	15	19
RPS26B	YER131W	23	NaN	7	0.437	9	0.115	2	0.715	25.203	810	119	8.4	0.6604	1	1	76	56
PMD1	YER132C	22	0.1078	5	0.4695	1	0.019	2	0.194	51.918	100	1753	0.4	0.3869	1	1	1	11
GLC7	YER133W	23	NaN	41	0.0609	33	NaN	1	0.297	41.767	321	312	4.2	0.3121	1	1	86	NaN	dis2	SPBC776.02c
YER134C	YER134C	23	0.0833	9	0.0506	1	-0.002	1	0.223	56.081	174	178	1.2	0.2845	1	1	31	27	SPBP8B7.31	SPBP8B7.31
GDI1	YER136W	23	0.0085	9	0.0887	11	NaN	1	0.307	45.764	484	451	4.3	0.3789	1	1	86	NaN	gdi1	SPAC22H10.12c
YER137C	YER137C	18	0.2376	5	0.3716	0	-0.04	1	0.195	53.189	90	148	0.3	0.3749	NaN	NaN	0	9
YER138C	YER138C	8	0.2478	27	0.3618	0	NaN	42	0.245	50.763	85	1755	7.3	NaN	3	3	1	NaN
YER139C	YER139C	21	0.047	5	0.292	7	0.075	2	0.215	51.42	309	226	0.2	0.4319	1	1	6	59
YER140W	YER140W	23	0.0976	5	0.1924	0	0.025	1	0.222	54.532	70	556	0.3	0.2733	1	1	54	30	SPBC13G1.05	SPBC13G1.05
COX15	YER141W	23	0.0478	8	0.1955	0	NaN	2	0.3	46.41	925	486	2.7	0.5592	1	1	74	NaN	etp1	SPAC22E12.10c
MAG1	YER142C	23	0.1024	8	0.0811	1	-0.037	1	0.212	51.674	810	296	0.3	0.6127	1	1	14	17
DDI1	YER143W	23	0.0646	11	0.3364	3	-0.009	1	0.201	55.11	903	428	0.6	0.5248	2	2	46	20	mud1	SPAC56F8.08
UBP5	YER144C	23	0.1419	10	0.3776	7	0.025	4	0.228	55.891	105	805	NaN	0.4285	2	2	18	25
FTR1	YER145C	22	0.0303	10	0.2327	31	0.048	2	0.287	49.881	402	404	3.4	0.7692	1	1	10	29	fip1	SPAC1F7.07c
LSM5	YER146W	17	0.0421	13	0.2581	17	NaN	1	0.19	46.383	686	93	2.9	0.4577	1	1	73	NaN	lsm5	SPBC20F10.09
SCC4	YER147C	13	0.1075	4	0.0657	12	NaN	1	0.177	58.379	44	624	0.4	0.395	1	1	0	NaN
SPT15	YER148W	23	0.0069	25	0.125	22	NaN	1	0.235	48.89	869	240	7.1	0.3625	2	1	85	NaN	tbp1	SPAC29E6.08
PEA2	YER149C	17	0.1026	16	0.4119	2	-0.001	1	0.197	57.723	657	420	0.6	0.3826	NaN	NaN	0	60
SPI1	YER150W	15	0.1144	9	0.1149	1	-0.017	2	0.245	48	819	148	0.3	0.9046	NaN	NaN	1	27
UBP3	YER151C	23	0.0601	9	0.5241	11	0.342	1	0.276	49.665	423	912	0.9	0.2962	1	1	44	123	ubp3	SPBP8B7.21
YER152C	YER152C	20	0.0636	8	0.0135	0	-0.041	1	0.176	55.031	55	443	1.5	0.5579	1	1	30	15
PET122	YER153C	7	0.1601	11	0.0787	1	0.28	1	0.199	58.89	49	254	0.2	0.377	1	1	0	99
OXA1	YER154W	23	0.0378	14	0.3756	0	NaN	1	0.259	54.672	150	402	2.2	0.3086	1	1	73	NaN
BEM2	YER155C	20	0.0779	27	0.2695	19	0.128	1	0.236	48.635	255	2167	1.6	0.3639	3	3	6	119
YER156C	YER156C	23	0.0392	4	0.0562	1	0.036	1	0.261	55.435	938	338	1.6	0.6723	1	1	81	40	SPAC694.04c	SPAC694.04c
COG3	YER157W	23	0.1114	15	0.2085	18	NaN	1	0.296	49.185	244	801	0.6	0.2886	1	1	66	NaN	cog3	SPBC1539.05
YER158C	YER158C	9	0.1721	3	0.548	0	-0.065	2	0.248	54.551	601	573	0.2	0.6297	NaN	NaN	1	5
BUR6	YER159C	13	0.1404	10	0.3592	2	NaN	1	0.211	47.108	103	142	3.1	0.4266	1	1	15	NaN	dpb3	SPAC17G8.03c
YER160C	YER160C	8	NaN	25	0.3402	0	NaN	42	0.238	50.855	82	1755	10	NaN	3	3	1	NaN
SPT2	YER161C	21	0.1091	9	0.7027	2	0.07	1	0.205	55.835	271	333	0.6	0.281	1	1	0	59	spt2	SPCC1393.02c
RAD4	YER162C	23	NaN	9	0.3674	13	0.147	2	0.228	52.149	764	754	0.3	0.5522	4	4	62	65	rhp42	SPCC4G3.10c
YER163C	YER163C	22	0.0835	4	0.0345	0	-0.061	1	0.194	56.01	471	232	1.3	0.5893	1	1	72	32	SPBC31F10.03	SPBC31F10.03
CHD1	YER164W	23	0.0483	23	0.4217	17	0.038	1	0.249	51.446	456	1468	0.8	0.3929	5	4	76	65
PAB1	YER165W	23	0.0208	13	0.2981	43	NaN	1	0.515	35.601	848	577	5.3	0.5802	5	2	84	NaN	pabp	SPAC57A7.04c
DNF1	YER166W	23	NaN	18	0.2718	18	-0.048	2	0.252	49.388	51	1571	0.4	0.3395	2	2	26	7
BCK2	YER167W	10	0.0949	6	0.4865	0	0.014	1	0.215	51.733	126	851	1.1	0.3235	NaN	NaN	0	46
CCA1	YER168C	23	0.078	12	0.0458	2	NaN	1	0.212	54.753	447	546	0.4	0.2378	2	2	59	NaN	SPCC645.10	SPCC645.10
RPH1	YER169W	23	0.0636	14	0.4736	0	NaN	2	0.199	53.249	164	796	0.8	0.5621	4	4	13	NaN
ADK2	YER170W	23	0.0973	10	0.0711	0	-0.056	2	0.178	60.284	302	225	0.3	0.4406	2	2	48	2
RAD3	YER171W	23	0.0139	35	0.1362	10	NaN	1	0.252	48.278	981	778	0.4	0.3435	3	3	80	NaN	rad15	SPAC1D4.12
BRR2	YER172C	23	0.0968	16	0.1239	54	NaN	1	0.229	50.11	147	2163	0.4	0.3816	5	3	72	NaN	brr2	SPAC9.03c
RAD24	YER173W	23	0.11	14	0.2883	0	-0.007	1	0.204	56.168	448	659	0.3	0.2822	1	1	39	41
GRX4	YER174C	23	0.0733	10	0.1598	5	-0.042	2	0.249	47.735	50	244	2	0.4572	2	2	60	9
TMT1	YER175C	20	0.0753	7	0.01	0	-0.041	2	0.287	51.582	685	299	0.3	0.6536	1	1	21	6
ECM32	YER176W	19	0.1207	10	0.3354	0	-0.037	1	0.215	52.631	167	1121	0.9	0.3437	2	2	25	22
BMH1	YER177W	23	0.0166	14	0.2247	24	0.169	2	0.372	41.691	224	267	16.5	0.4507	1	1	24	46
PDA1	YER178W	23	0.0174	9	0.1262	4	0.166	1	0.362	44.882	332	420	7.3	0.4843	1	1	81	155	pda1	SPAC26F1.03
DMC1	YER179W	19	0.0018	17	0.1796	3	-0.011	1	0.216	47.928	199	334	0.1	0.6086	1	1	39	6	dmc1	SPAC8E11.03c
ISC10	YER180C	9	0.281	6	0.221	3	-0.021	1	0.225	55.657	53	267	0.2	0.2795	NaN	NaN	0	9
YER182W	YER182W	21	0.0554	5	0.1066	1	-0.073	2	0.186	52.109	685	244	0.7	0.5807	NaN	NaN	3	4	SPAC3A12.08	SPAC3A12.08
FAU1	YER183C	22	0.0666	7	0.0711	1	-0.048	1	0.244	55.729	3	211	1.3	0.453	1	1	59	8	SPBC1703.08c	SPBC1703.08c
YER184C	YER184C	7	0.1264	9	0.2003	3	-0.061	1	0.219	55.239	150	794	0.1	0.4445	2	2	0	NaN
YER185W	YER185W	21	0.193	6	0.1155	0	-0.01	4	0.207	52.384	62	303	0.2	0.6402	1	1	5	5
YER186C	YER186C	1	0.372	3	0.0196	0	-0.015	1	0.201	56.112	43	306	0.9	0.3427	NaN	NaN	NaN	8
YER187W	YER187W	5	0.5721	3	0.1348	0	-0.036	1	0.21	61	9	141	NaN	0.5352	NaN	NaN	0	1
YER189W	YER189W	1	NaN	3	0.1475	0	NaN	1	0.221	55.038	37	122	0.3	0.5512	NaN	NaN	NaN	NaN
YRF1-2	YER190W	7	NaN	8	0.2409	0	NaN	15	0.209	57.374	40	1681	5.9	0.5304	2	2	NaN	NaN
RPL14B	YHL001W	20	NaN	9	0.0435	2	NaN	2	0.693	31.515	797	138	34.8	0.6437	2	2	66	NaN
HSE1	YHL002W	23	0.0781	10	0.5951	5	-0.016	1	0.239	51.165	561	452	0.7	0.2726	2	2	60	48	hse1	SPBC1734.08
LAG1	YHL003C	23	0.0311	10	0.2336	5	NaN	2	0.251	49.698	313	411	2.9	0.3335	2	2	58	NaN
MRP4	YHL004W	22	0.119	9	0.3883	45	NaN	1	0.268	52.44	339	394	0.4	0.3497	1	1	50	NaN	mrp4	SPAC24C9.10c
SHU1	YHL006C	7	0.1903	4	0.0733	5	0.006	1	0.22	54.888	46	150	0.2	0.4296	NaN	NaN	0	11
STE20	YHL007C	22	0.0995	1	0.6826	3	NaN	1	0.236	50.748	575	939	0.7	0.3588	2	2	70	NaN	shk1	SPBC1604.14c
YHL008C	YHL008C	18	0.0978	8	0.3301	3	-0.007	1	0.192	54.558	86	627	0.8	0.405	1	1	1	31
YAP3	YHL009C	20	0.2803	9	0.2455	5	0.012	1	0.21	50.381	97	330	0.2	0.3453	1	1	2	16
YHL010C	YHL010C	23	0.0826	6	0.4171	0	-0.006	1	0.236	52.928	175	585	0.3	0.5865	3	3	70	9	SPAC16E8.13	SPAC16E8.13
PRS3	YHL011C	23	0.005	16	0.0719	12	NaN	5	0.287	43.132	964	320	2.5	0.6009	2	2	19	NaN
YHL012W	YHL012W	23	0.1812	7	0.0264	1	-0.019	2	0.213	48.812	20	493	0.1	0.5607	1	1	NaN	6
OTU2	YHL013C	23	0.0774	4	0.5049	0	0.064	1	0.262	55.874	971	307	1.2	0.5506	1	1	72	15	SPAC1952.03	SPAC1952.03
YLF2	YHL014C	23	0.084	5	0.0395	8	-0.017	2	0.242	52.716	188	405	0.2	0.4196	2	2	0	2
RPS20	YHL015W	23	0.0105	9	0.1901	3	NaN	1	0.83	26.1	689	121	42.9	0.6518	1	1	84	NaN	rps20	SPCC576.09
DUR3	YHL016C	23	NaN	12	0.1633	15	-0.011	1	0.236	48.793	40	735	0.1	0.4886	1	1	53	8	SPBC23G7.13c	SPBC23G7.13c
YHL017W	YHL017W	23	0.1946	6	0.1259	0	-0.004	2	0.238	53.672	92	532	1.2	0.2919	1	1	26	2
YHL018W	YHL018W	18	0.1037	6	0.1833	11	NaN	1	0.25	61	36	120	NaN	0.4861	1	1	33	NaN
APM2	YHL019C	20	0.1197	7	0.2017	4	0.02	1	0.215	57.053	468	605	0.3	0.4402	1	1	0	2
OPI1	YHL020C	20	0.1066	15	0.4901	1	0.053	1	0.208	57.04	51	404	1.2	0.3364	1	1	1	106
YHL021C	YHL021C	19	0.0343	7	0.129	1	0.003	1	0.22	51.995	995	465	0.6	0.8885	1	1	56	20
SPO11	YHL022C	23	0.1792	12	0.1181	0	-0.005	1	0.266	55.031	40	398	NaN	0.725	1	1	44	32	rec12	SPAC17A5.11
RMD11	YHL023C	22	0.2336	4	0.3997	0	0.089	1	0.224	52.011	210	1146	0.6	0.3252	1	1	12	111	SPBC543.04	SPBC543.04
RIM4	YHL024W	21	0.0864	8	0.6283	5	-0.008	1	0.247	48.054	529	713	0.1	0.7073	2	1	7	35	msa1	SPAC13G7.13c
SNF6	YHL025W	9	0.1443	9	0.3886	14	0.57	1	0.229	55.826	35	332	1.3	0.3816	NaN	NaN	0	147
YHL026C	YHL026C	8	0.1323	5	0.1978	0	0.011	1	0.298	56.962	90	315	0.8	0.4682	1	1	0	4	SPCC594.02c	SPCC594.02c
RIM101	YHL027W	20	0.1681	17	0.7056	1	0.268	1	0.24	53.083	437	625	1.1	0.3525	1	1	15	156
WSC4	YHL028W	23	NaN	11	0.676	0	0.025	4	0.155	55.379	39	605	NaN	0.7162	NaN	NaN	1	7
YHL029C	YHL029C	18	0.0612	6	0.2857	3	0.061	1	0.228	56.397	146	679	0.8	0.3338	NaN	NaN	0	63
ECM29	YHL030W	23	0.0743	6	0.1103	28	NaN	1	0.234	51.053	262	1868	0.6	0.5944	2	2	56	NaN	SPAC1782.01	SPAC1782.01
GOS1	YHL031C	22	0.014	8	0.3767	2	NaN	1	0.273	58.524	83	223	0.7	0.5095	1	1	70	NaN	gos1	SPAC4G8.10
GUT1	YHL032C	20	0.038	8	0.0945	4	-0.026	1	0.256	55.94	492	709	0.4	0.5302	2	2	83	8
RPL8A	YHL033C	22	0.118	8	0.3086	11	0.14	2	0.843	25.772	817	256	20	0.6976	1	1	33	75
SBP1	YHL034C	23	0.0916	9	0.449	49	0.102	2	0.396	39.774	201	294	9.5	0.4819	2	2	1	48
VMR1	YHL035C	23	0.1374	11	0.1281	0	-0.025	7	0.227	50.538	148	1592	0.6	0.6678	4	2	5	9
MUP3	YHL036W	20	0.0592	6	0.0989	0	0.008	1	0.197	52.58	233	546	0.4	0.6272	1	1	24	6
CBP2	YHL038C	7	0.0987	6	0.1556	0	NaN	1	0.254	57.794	150	630	0.6	0.3009	NaN	NaN	0	NaN
YHL039W	YHL039W	21	0.1298	3	0.0444	2	-0.006	2	0.243	51.229	970	585	1.3	0.537	NaN	NaN	34	13
ARN1	YHL040C	14	0.0594	10	0.2185	0	0.025	6	0.33	44.254	48	627	1	0.6907	NaN	NaN	0	6
YHL042W	YHL042W	1	NaN	3	0.08	1	0.012	1	0.3	48.621	81	150	0.1	0.5078	1	1	NaN	6
ECM34	YHL043W	2	NaN	6	0.2235	0	0	1	0.288	50.93	82	170	NaN	0.5067	1	1	NaN	11
YHL044W	YHL044W	2	0.5823	5	0.1319	1	-0.017	1	0.231	57.24	218	235	0.2	0.6391	1	1	NaN	7
YHL046C	YHL046C	5	NaN	4	0.05	1	-0.016	22	0.642	28.656	80	120	1	0.4209	1	1	NaN	3
ARN2	YHL047C	14	NaN	13	0.2166	0	-0.007	6	0.236	53.659	22	637	0.8	0.6734	1	1	1	6
COS8	YHL048W	4	NaN	5	0.1286	6	NaN	9	0.215	56.429	417	381	0.8	0.6039	2	1	NaN	NaN
YHL049C	YHL049C	1	NaN	3	0.1255	0	NaN	1	0.207	58.786	43	271	1.3	0.5241	NaN	NaN	NaN	NaN
YHL050C	YHL050C	1	NaN	8	0.2582	0	NaN	1	0.201	55.638	43	697	4.3	0.4339	1	1	NaN	NaN
OSH7	YHR001W	23	0.0452	12	0.1487	25	NaN	4	0.21	51.637	210	437	1.1	0.4087	1	1	62	NaN
LEU5	YHR002W	23	0.0559	9	0.2325	0	NaN	1	0.183	48.335	482	357	0.4	0.4081	3	1	57	NaN	SPAC17H9.08	SPAC17H9.08
YHR003C	YHR003C	23	0.0846	5	0.0956	4	-0.013	2	0.228	54.807	630	429	0.8	0.3378	1	1	NaN	26
NEM1	YHR004C	23	0.1297	11	0.3744	1	0.059	1	0.174	53.96	399	446	0.2	0.5005	1	1	13	60
GPA1	YHR005C	23	0.0536	20	0.1525	1	NaN	1	0.248	55.199	174	472	2.2	0.5579	1	1	72	NaN
STP2	YHR006W	17	0.2257	9	0.6137	1	-0.012	2	0.211	56.884	559	541	0.2	0.5201	1	1	1	11
ERG11	YHR007C	23	0.0471	16	0.0415	83	NaN	1	0.553	33.096	254	530	14.7	0.5892	1	1	73	NaN	erg11	SPAC13A11.02c
SOD2	YHR008C	23	0.0359	12	0.1888	4	0.003	1	0.291	44.951	674	233	2.4	0.6616	2	2	82	53	SPAC1486.01	SPAC1486.01
YHR009C	YHR009C	23	0.0389	6	0.0344	1	0.01	1	0.245	50.969	190	523	0.9	0.4421	1	1	21	30	SPAC1F5.03c	SPAC1F5.03c
RPL27A	YHR010W	21	NaN	6	0.375	40	NaN	2	0.741	29.69	824	136	50.1	0.6564	1	1	59	NaN
DIA4	YHR011W	23	0.1099	14	0.0964	1	NaN	1	0.202	55.5	272	446	0.2	0.4825	1	1	59	NaN	SPAC25B8.06c	SPAC25B8.06c
VPS29	YHR012W	22	0.149	7	0.2092	7	0.198	1	0.219	52.595	203	282	1.8	0.3066	1	1	80	86	vps29	SPAC15E1.06
ARD1	YHR013C	23	0.0277	11	0.0504	13	NaN	1	0.291	52.707	891	238	1.5	0.4373	1	1	82	NaN	SPAC15E1.08	SPAC15E1.08
SPO13	YHR014W	9	0.1465	8	0.457	1	-0.005	1	0.183	49.004	38	291	NaN	0.6488	NaN	NaN	NaN	10
MIP6	YHR015W	10	0.1477	6	0.3338	0	-0.008	2	0.209	46.687	30	659	NaN	0.6106	3	2	5	8
YSC84	YHR016C	23	0.0656	9	0.4637	9	0.024	2	0.21	47.98	812	468	0.2	0.6743	2	2	24	7
YSC83	YHR017W	22	0.204	6	0.1377	0	-0.018	1	0.206	57.297	368	385	0.8	0.4417	1	1	0	9
ARG4	YHR018C	23	0.0258	12	0.0324	0	NaN	1	0.332	45.791	180	463	3.5	0.6529	1	1	60	NaN
DED81	YHR019C	23	0.0548	10	0.2202	25	NaN	1	0.463	38.021	880	554	5.4	0.5923	2	2	67	NaN	nrs1	SPBC1773.10c
YHR020W	YHR020W	23	0.041	10	0.1221	7	NaN	1	0.43	39.715	915	688	7.4	0.6693	3	3	51	NaN	prs1	SPBC19C7.06
RPS27B	YHR021C	20	0.1232	12	0.2317	0	0.529	2	0.666	29.931	666	82	65.6	0.6693	1	1	80	165
YHR022C	YHR022C	9	0.2662	8	0.1094	3	0.008	1	0.23	49.305	26	256	0.2	0.6141	1	1	0	13
MYO1	YHR023W	23	0.0944	15	0.3371	12	NaN	1	0.248	51.721	303	1928	0.6	0.6661	1	1	58	NaN
MAS2	YHR024C	23	0.0539	12	0.1017	3	NaN	1	0.228	52.349	277	482	1.2	0.3772	2	2	76	NaN	mas2	SPBC18E5.12c
THR1	YHR025W	23	0.049	13	0.0196	6	NaN	1	0.317	45.309	572	357	6.7	0.5849	1	1	19	NaN	SPBC4C3.03	SPBC4C3.03
PPA1	YHR026W	23	0.0214	12	0.0751	2	NaN	1	0.325	41.989	542	213	22.3	0.3042	2	1	80	NaN	vma16	SPAC2C4.13
RPN1	YHR027C	23	0.0391	14	0.1067	44	NaN	1	0.279	43.904	381	993	4.6	0.3813	1	1	84	NaN	mts4	SPBP19A11.03c
DAP2	YHR028C	23	0.0773	12	0.0782	0	-0.006	2	0.222	52.958	583	818	1	0.4552	2	2	70	11	SPACUNK4.08	SPACUNK4.08
YHI9	YHR029C	18	0.0875	5	0.0102	6	0.013	1	0.278	51.771	195	294	0.6	0.6172	1	1	36	15	aes1	SPBPB21E7.07
SLT2	YHR030C	23	0.058	21	0.3492	2	0.033	2	0.231	52.283	517	484	1.2	0.5734	1	1	29	119	pmk1	SPBC119.08
RRM3	YHR031C	23	0.0746	10	0.3513	0	0.01	2	0.233	50.707	289	723	0.4	0.5022	1	1	14	73
YHR032W	YHR032W	23	0.0568	9	0.2306	1	-0.036	2	0.207	55.927	49	581	1.2	0.5599	2	1	4	12
YHR033W	YHR033W	23	0.0233	9	0.0875	1	0.016	2	0.23	51.49	280	423	0.3	0.708	2	2	6	9
PIH1	YHR034C	18	0.1317	9	0.2122	4	0.126	1	0.203	50.181	68	344	0.4	0.5999	1	1	5	54
YHR035W	YHR035W	14	0.2593	7	0.0333	2	-0.01	1	0.253	52.832	4	630	0.1	0.5484	1	1	1	9
BRL1	YHR036W	23	0.1668	13	0.431	2	NaN	2	0.231	49.986	137	471	0.4	0.4472	1	1	10	NaN	brr6	SPAC8F11.06
PUT2	YHR037W	23	0.0271	12	0.04	0	-0.01	1	0.265	49.56	433	575	1.7	0.5196	1	1	61	15	SPBC24C6.04	SPBC24C6.04
RRF1	YHR038W	23	0.097	3	0.113	0	NaN	1	0.223	53.401	350	230	0.6	0.4331	1	1	14	NaN	SPBC1709.09	SPBC1709.09
MSC7	YHR039C	23	0.027	7	0.0388	31	-0.03	1	0.301	45.77	42	644	1.3	0.5484	1	1	18	11	SPBC21C3.15c	SPBC21C3.15c
BCD1	YHR040W	21	0.0433	8	0.347	0	NaN	1	0.201	56.177	548	366	0.6	0.5454	1	1	32	NaN	SPCC613.07	SPCC613.07
SRB2	YHR041C	20	0.0928	12	0.0952	22	0.427	1	0.23	52.579	218	210	1.1	0.533	1	1	1	146
NCP1	YHR042W	23	0.0361	14	0.0941	12	NaN	1	0.306	49.295	413	691	2.8	0.5735	3	3	81	NaN	ccr1	SPBC29A10.01
DOG2	YHR043C	12	0.0611	7	0.0366	0	-0.007	2	0.218	49.627	319	246	0.7	0.615	1	1	1	20
DOG1	YHR044C	12	0.0563	6	0.0285	0	-0.009	2	0.207	48.715	13	246	0.1	0.507	NaN	NaN	0	16
YHR045W	YHR045W	20	0.1146	5	0.0696	1	-0.017	1	0.192	50.814	37	560	3.4	0.4684	NaN	NaN	2	20
INM1	YHR046C	12	0.032	9	0.1458	1	0.012	2	0.218	50.586	207	295	0.8	0.5089	1	1	26	21
AAP1	YHR047C	22	0.086	10	0.0397	5	0.001	2	0.29	47.463	47	856	1.5	0.4835	2	2	53	20
YHR048W	YHR048W	9	0.0674	6	0.1751	0	-0.016	2	0.194	57.499	4	514	0.1	0.522	1	1	4	14
FSH1	YHR049W	19	0.0264	5	0.0947	0	-0.001	1	0.497	36.297	201	243	4.7	0.6789	1	1	9	32
SMF2	YHR050W	23	0.0473	14	0.1712	0	-0.003	3	0.194	54.851	58	549	0.7	0.4016	1	1	22	30
COX6	YHR051W	20	0.0539	13	0.2095	0	NaN	1	0.305	44.081	502	148	4	0.6035	1	1	58	NaN	cox6	SPAC1B2.04
CIC1	YHR052W	23	0.1129	10	0.2527	67	NaN	2	0.318	45.751	1027	376	2.5	0.7862	1	1	27	NaN
CUP1-1	YHR053C	7	0.0896	6	0.623	0	NaN	1	0.228	39.162	17	61	48.9	0.7086	NaN	NaN	NaN	NaN
YHR054C	YHR054C	1	NaN	3	0.1751	1	NaN	1	0.254	47.67	4	354	0.7	0.5364	NaN	NaN	NaN	NaN
CUP1-2	YHR055C	1	0.0896	4	0.623	3	NaN	1	0.228	39.162	31	61	50.5	0.7101	NaN	NaN	NaN	NaN
RSC30	YHR056C	10	0.1784	15	0.3069	5	NaN	2	0.236	52.752	10	883	1.1	0.407	1	1	NaN	NaN
CPR2	YHR057C	23	0.06	7	0.1561	3	-0.029	2	0.244	52.51	233	205	2.2	0.3542	1	1	18	17
MED6	YHR058C	23	0.0477	8	0.2576	18	NaN	1	0.223	53.304	160	295	0.7	0.3894	1	1	51	NaN	pmc5	SPAC1002.15c
FYV4	YHR059W	23	0.2258	3	0.3692	3	0.014	1	0.231	58.987	258	130	0.6	0.3824	1	1	1	95	SPBC4B4.11	SPBC4B4.11
VMA22	YHR060W	17	0.1509	6	0.3094	7	NaN	1	0.276	60.057	292	181	1.5	0.3839	NaN	NaN	4	NaN
GIC1	YHR061C	10	0.1492	15	0.4841	1	-0.02	2	0.211	56.087	102	314	0.3	0.4702	NaN	NaN	0	14
RPP1	YHR062C	23	0.0636	13	0.2253	9	NaN	1	0.197	60.222	839	293	0.8	0.5706	1	1	48	NaN	SPAC3A12.04c	SPAC3A12.04c
PAN5	YHR063C	22	0.0815	9	0.0554	1	NaN	2	0.258	44.295	269	379	1.9	0.3661	2	2	8	NaN	SPBPB2B2.09c	SPBPB2B2.09c
SSZ1	YHR064C	23	0.0433	10	0.0335	45	NaN	1	0.517	35.737	899	538	11	0.5957	1	1	6	NaN	SPAC57A7.12	SPAC57A7.12
RRP3	YHR065C	23	0.038	11	0.2854	2	NaN	3	0.266	44.082	997	501	2.2	0.6537	2	2	80	NaN	SPAC823.08c	SPAC823.08c
SSF1	YHR066W	23	0.0433	7	0.4459	16	0.183	2	0.289	45.274	893	453	1.7	0.7964	1	1	41	62
HTD2	YHR067W	22	0.2533	6	0.125	1	0.215	1	0.234	56.06	273	280	0.2	0.4248	NaN	NaN	4	108	htd2	SPBC1105.15c
DYS1	YHR068W	23	0.0322	5	0.0568	13	NaN	1	0.487	36.744	918	387	7.9	0.5446	1	1	84	NaN	SPBC1271.04c	SPBC1271.04c
RRP4	YHR069C	23	0.0348	19	0.1421	18	NaN	1	0.262	55.238	1116	359	1.8	0.4984	1	1	75	NaN	SPAC2F7.14c	SPAC2F7.14c
TRM5	YHR070W	23	0.0778	10	0.0401	3	NaN	1	0.25	56.187	604	499	2.4	0.5794	1	1	75	NaN	trm5	SPAPB18E9.01
PCL5	YHR071W	21	0.179	12	0.31	0	NaN	1	0.222	56.853	175	229	0.9	0.604	1	1	3	NaN	pas1	SPAC19E9.03
ERG7	YHR072W	23	0.0353	14	0.0698	12	NaN	1	0.232	53.05	458	731	1.6	0.473	2	2	43	NaN	erg7	SPAC13G7.01c
OSH3	YHR073W	23	0.0522	12	0.4257	2	0.001	3	0.213	52.496	95	996	0.8	0.2838	1	1	32	30	SPAC23H4.01c	SPAC23H4.01c
QNS1	YHR074W	23	0.0201	10	0.0028	3	NaN	1	0.234	48.926	260	714	0.9	0.3329	2	2	72	NaN	SPCC553.02	SPCC553.02
PPE1	YHR075C	23	0.1225	5	0.175	0	0.004	1	0.216	49.916	348	400	0.3	0.4737	1	1	70	14	SPBP4H10.17c	SPBP4H10.17c
PTC7	YHR076W	23	0.0855	10	0.2112	2	-0.043	1	0.237	51.514	54	343	1.1	0.2592	1	1	76	11	azr1	SPAC1556.03
NMD2	YHR077C	22	0.0764	8	0.4096	7	0.005	1	0.237	53.061	356	1089	0.8	0.4335	4	2	62	39	upf2	SPAC19A8.08
YHR078W	YHR078W	18	0.1048	5	0.183	27	-0.1	1	0.214	56.326	2	552	0.4	0.3723	2	2	13	23
IRE1	YHR079C	23	0.0531	23	0.2341	1	0.011	1	0.213	52.387	91	1115	NaN	0.3413	2	2	61	89	ire1	SPAC167.01
YHR080C	YHR080C	23	0.1711	6	0.4632	198	-0.057	4	0.187	51.389	677	1345	0.8	0.5868	1	1	5	2
LRP1	YHR081W	22	0.1685	17	0.3587	10	0.361	1	0.181	56.565	691	184	1.5	0.624	1	1	2	128
KSP1	YHR082C	23	0.0732	9	0.4713	2	-0.067	2	0.24	48.062	473	1029	0.9	0.496	1	1	10	35
SAM35	YHR083W	16	0.2623	9	0.0213	1	NaN	1	0.265	56.378	110	329	1.1	0.3182	1	1	0	NaN
STE12	YHR084W	20	0.0712	17	0.3619	7	NaN	1	0.241	49.32	277	688	0.7	0.5449	1	1	2	NaN
IPI1	YHR085W	23	0.0723	9	0.2695	14	NaN	1	0.242	55.668	642	334	1.5	0.5214	1	1	7	NaN	SPCC1393.06c	SPCC1393.06c
NAM8	YHR086W	23	0.1419	12	0.3308	23	-0.022	2	0.196	53.53	188	523	0.9	0.382	3	2	42	34
YHR087W	YHR087W	22	0.0792	4	0.3243	2	0	1	0.363	50.403	856	111	1.1	0.9232	1	1	4	20	SPBC21C3.19	SPBC21C3.19
RPF1	YHR088W	23	0.0121	13	0.278	18	NaN	1	0.294	43.641	913	295	1.5	0.7495	1	1	78	NaN	SPAC4F8.04	SPAC4F8.04
GAR1	YHR089C	23	0.064	10	0.5805	29	NaN	1	0.261	45.604	906	205	14.4	0.7741	1	1	74	NaN	gar1	SPBC20F10.01
YNG2	YHR090C	23	0.0797	13	0.5	16	NaN	3	0.256	47.375	370	282	0.3	0.4246	2	2	47	NaN	png1	SPAC3G9.08
MSR1	YHR091C	23	0.1298	13	0.0575	1	NaN	2	0.216	55.742	167	643	0.8	0.3819	3	3	22	NaN
HXT4	YHR092C	13	0.0427	14	0.1429	0	-0.018	29	0.556	32.24	31	560	3.1	0.6613	1	1	3	5
HXT1	YHR094C	13	0.0452	14	0.1825	49	-0.024	29	0.478	38.353	19	570	11.2	0.7079	1	1	1	3
HXT5	YHR096C	13	0.0346	12	0.2162	29	0.012	29	0.275	48.178	646	592	NaN	0.8338	1	1	9	14
YHR097C	YHR097C	23	0.0775	4	0.6885	1	0.003	2	0.19	55.562	884	366	0.3	0.7596	1	1	2	9
SFB3	YHR098C	23	0.0381	7	0.2271	6	NaN	1	0.26	50.348	159	929	1.5	0.4672	5	5	15	NaN	SPBC4.03c	SPBC4.03c
TRA1	YHR099W	23	NaN	18	0.1175	20	NaN	1	0.242	52.065	50	3744	0.8	0.507	3	3	62	NaN	tra1	SPBP16F5.03c
YHR100C	YHR100C	20	0.1064	3	0.0108	0	NaN	1	0.26	55.825	253	185	0.2	0.4436	1	1	13	NaN	SPCC645.02	SPCC645.02
BIG1	YHR101C	23	0.1347	11	0.1104	0	NaN	2	0.23	50.411	104	335	0.1	0.2774	1	1	0	NaN
KIC1	YHR102W	23	0.0862	17	0.6204	5	NaN	1	0.181	53.887	191	1080	0.6	0.4423	1	1	62	NaN	nak1	SPBC17F3.02
SBE22	YHR103W	12	0.0664	7	0.5047	0	0.022	2	0.214	52.936	153	852	1.3	0.3453	NaN	NaN	1	11
GRE3	YHR104W	19	0.0382	14	0.0061	12	-0.013	1	0.291	50.878	1082	327	1	0.8703	1	1	49	NaN
YPT35	YHR105W	18	0.1207	7	0.2757	2	-0.03	1	0.209	56.956	122	214	0.2	0.4078	1	1	0	9
TRR2	YHR106W	23	0.0559	10	0.0702	1	-0.038	2	0.239	52.09	636	342	1.1	0.4599	2	2	8	14
CDC12	YHR107C	23	0.0156	26	0.2654	6	NaN	2	0.285	49.663	372	407	1	0.3522	1	1	17	NaN	spn4	SPAC9G1.11c
GGA2	YHR108W	23	0.0691	15	0.4957	4	0.091	2	0.268	50.791	214	585	1.1	0.3472	3	3	50	28
CTM1	YHR109W	20	0.2125	6	0.0188	1	-0.008	1	0.232	55.607	40	585	NaN	0.374	NaN	NaN	0	5
ERP5	YHR110W	20	0.1356	6	0.0755	10	-0.005	3	0.236	59.737	264	212	0.9	0.4226	1	1	9	6
UBA4	YHR111W	23	0.0479	19	0.0841	11	0.124	1	0.206	50.954	54	440	0.7	0.3696	3	3	79	83	SPAC2G11.10c	SPAC2G11.10c
YHR112C	YHR112C	23	0.0482	6	0.0132	5	-0.037	1	0.281	51.451	699	378	0.8	0.5983	1	1	4	15	SPAC23A1.14c	SPAC23A1.14c
YHR113W	YHR113W	22	0.0554	10	0.0469	16	-0.056	1	0.253	49.393	773	490	0.8	0.5045	1	1	63	7	SPAC4F10.02	SPAC4F10.02
BZZ1	YHR114W	23	0.0783	8	0.3886	22	-0.01	1	0.232	50.887	225	633	0.6	0.2933	3	2	59	15	SPBC12C2.05c	SPBC12C2.05c
DMA1	YHR115C	23	0.0916	13	0.4183	2	NaN	2	0.279	56.867	41	416	0.9	0.2585	2	2	8	NaN
COX23	YHR116W	18	0.0838	7	0.5894	0	0.269	1	0.242	58.363	263	151	0.4	0.5676	1	1	2	74
TOM71	YHR117W	23	0.1153	8	0.1033	0	-0.085	2	0.239	54.253	203	639	0.4	0.2998	4	2	13	21
ORC6	YHR118C	21	0.0888	10	0.3954	17	NaN	1	0.232	50.939	382	435	0.2	0.2714	1	1	0	NaN
SET1	YHR119W	23	0.102	19	0.462	8	NaN	1	0.223	49.286	618	1080	0.7	0.388	3	3	34	NaN	set1	SPCC306.04c
MSH1	YHR120W	23	0.0772	15	0.1032	0	NaN	1	0.188	52.29	584	959	0.3	0.5729	4	4	15	NaN	msh1	SPAC13F5.01c
LSM12	YHR121W	19	0.0807	6	0.2995	48	0	1	0.239	48.873	371	187	2.8	0.375	1	1	54	11
YHR122W	YHR122W	22	0.0692	4	0.1515	2	NaN	1	0.229	53.678	156	231	0.8	0.4524	1	1	80	NaN	SPAC144.16	SPAC144.16
EPT1	YHR123W	23	0.036	12	0.0281	17	-0.007	2	0.212	52.579	148	391	0.8	0.4672	1	1	57	8
NDT80	YHR124W	23	0.0712	10	0.3509	3	0.032	2	0.203	50.186	40	627	NaN	0.533	1	1	1	7
YHR126C	YHR126C	4	0.2766	4	0.3333	0	-0.036	1	0.253	53.469	4	159	NaN	0.5964	1	1	NaN	2
YHR127W	YHR127W	9	0.094	3	0.3292	3	-0.025	1	0.221	51.537	868	243	0.8	0.4247	NaN	NaN	0	4
FUR1	YHR128W	23	0.0302	4	0.0324	9	NaN	1	0.399	37.983	857	216	5.5	0.7249	NaN	NaN	77	NaN	SPAC1B3.01c	SPAC1B3.01c
ARP1	YHR129C	23	0.0668	14	0.0547	7	0.098	1	0.178	54.684	264	384	0.4	0.4278	1	1	0	93
YHR131C	YHR131C	19	0.0813	3	0.4647	3	-0.012	2	0.199	53.432	34	850	0.8	0.4177	NaN	NaN	0	4
ECM14	YHR132C	23	0.0762	11	0.0233	0	0.01	1	0.248	54.771	92	430	2.8	0.2946	1	1	64	8	SPBC337.07c	SPBC337.07c
NSG1	YHR133C	19	0.1603	6	0.3093	10	0	2	0.273	50.351	742	291	6.3	0.3861	1	1	NaN	6
WSS1	YHR134W	23	0.1049	10	0.3792	3	0.095	1	0.239	56.782	28	269	0.4	0.437	1	1	15	35
YCK1	YHR135C	23	0.0523	15	0.4442	4	0.002	3	0.3	48.965	145	538	2.6	0.3389	1	1	14	16
SPL2	YHR136C	6	NaN	4	0.6081	3	-0.034	1	0.207	54.929	20	148	2	0.7603	NaN	NaN	NaN	3
ARO9	YHR137W	23	0.062	8	0.0721	4	-0.028	2	0.262	49.289	217	513	0.2	0.8247	1	1	2	2
YHR138C	YHR138C	7	0.1584	3	0.0789	3	-0.03	1	0.247	49.076	917	114	1.6	0.844	NaN	NaN	1	9
SPS100	YHR139C	10	0.0655	6	0.0153	0	-0.055	2	0.234	51.743	295	326	NaN	0.7976	1	1	NaN	5
YHR140W	YHR140W	23	0.1623	5	0.0502	2	0.001	1	0.222	50.87	444	239	NaN	0.8191	1	1	2	2	SPBPJ4664.05	SPBPJ4664.05
RPL42B	YHR141C	19	NaN	8	0.4057	0	NaN	2	0.774	26.371	816	106	24.4	0.6573	NaN	NaN	81	NaN
CHS7	YHR142W	20	0.0567	16	0.0032	8	-0.005	1	0.247	57.989	165	316	1.7	0.3883	1	1	7	45
RPC10	YHR143W-A	23	0.0047	13	NaN	7	NaN	1	0.356	41.181	875	70	NaN	0.6025	NaN	NaN	53	NaN	rpc10	SPBC19C2.03
DSE2	YHR143W	17	0.3588	9	0.72	0	-0.046	1	0.229	50.213	50	325	6.8	0.6938	NaN	NaN	0	14
DCD1	YHR144C	23	0.0686	7	0.0897	0	NaN	1	0.202	49.198	900	312	1.2	0.5236	1	1	21	NaN	SPBC2G2.13c	SPBC2G2.13c
CRP1	YHR146W	19	0.1457	3	0.7247	76	-0.027	2	0.24	47.287	30	465	2	0.4446	NaN	NaN	3	40
MRPL6	YHR147C	23	0.0496	9	0.0467	3	NaN	1	0.214	48.747	311	214	1.5	0.4766	2	1	19	NaN	mrpl6	SPAC12G12.08
IMP3	YHR148W	22	0.0184	13	0.0328	9	NaN	1	0.301	55.685	943	183	1.1	0.6858	2	2	78	NaN	SPAC19D5.05c	SPAC19D5.05c
SKG6	YHR149C	17	0.1867	10	0.53	0	NaN	2	0.217	49.046	598	734	0.6	0.7204	1	1	0	NaN
PEX28	YHR150W	21	0.0756	6	0.3575	0	0.014	2	0.189	54.996	39	579	0.3	0.5087	1	1	0	12
YHR151C	YHR151C	19	0.0906	5	0.0856	0	-0.02	1	0.225	51.803	6	526	0.3	0.5383	NaN	NaN	2	25
SPO12	YHR152W	12	0.2492	8	0.4971	1	-0.032	2	0.201	57.266	101	173	2.4	0.4737	1	1	0	12
SPO16	YHR153C	7	0.287	7	0.0505	0	-0.031	1	0.204	56.146	172	198	NaN	0.5663	NaN	NaN	NaN	9
RTT107	YHR154W	23	0.1773	6	0.4075	3	-0.006	1	0.216	50.736	265	1070	0.6	0.6673	2	1	10	23	brc1	SPBC582.05c
YSP1	YHR155W	23	0.1097	5	0.1914	2	-0.039	2	0.233	51.754	165	1228	0.2	0.3545	1	1	1	8
LIN1	YHR156C	22	0.1965	6	0.4853	5	-0.041	1	0.236	53.329	59	340	0.2	0.3309	1	1	30	22	SPBC83.09c	SPBC83.09c
REC104	YHR157W	5	0.2396	8	0.1538	0	0.045	1	0.159	50.535	41	182	0.1	0.4993	NaN	NaN	NaN	25
KEL1	YHR158C	21	0.1197	14	0.5034	17	-0.008	2	0.241	51.184	357	1164	0.6	0.388	5	3	22	37
YHR159W	YHR159W	16	0.1947	3	0.6667	0	-0.036	1	0.182	55.916	328	504	NaN	0.448	NaN	NaN	0	24
PEX18	YHR160C	9	0.3197	6	0.1696	2	-0.048	2	0.206	55.02	376	283	NaN	0.55	NaN	NaN	NaN	29
YAP1801	YHR161C	23	0.1301	15	0.5416	9	0.036	2	0.223	57.069	662	637	0.7	0.4842	1	1	26	43
YHR162W	YHR162W	23	0.0211	3	0.2636	0	0.013	2	0.238	54.994	115	129	13.7	0.5663	1	1	15	25
SOL3	YHR163W	23	0.1087	6	0.0071	1	-0.037	4	0.233	53.091	154	249	1.8	0.5278	1	1	51	31
DNA2	YHR164C	23	0.0579	19	0.2622	6	NaN	1	0.212	52.897	58	1522	0.3	0.4778	4	3	54	NaN	dna2	SPBC16D10.04c
PRP8	YHR165C	14	0.0348	12	0.075	49	NaN	1	0.247	50.049	153	2413	1.2	0.3512	7	7	82	NaN	spp42	SPAC4F8.12c
CDC23	YHR166C	23	0.053	19	0.1422	10	NaN	1	0.234	58.741	231	626	0.3	0.2882	6	4	75	NaN	cut23	SPAC6F12.14
THP2	YHR167W	10	0.1195	10	0.1494	16	0.006	1	0.25	51.568	266	261	0.7	0.4509	1	1	0	61
MTG2	YHR168W	23	0.1042	10	0.2485	0	NaN	1	0.216	55.312	16	499	0.3	0.3889	3	2	76	NaN	SPAP8A3.11c	SPAP8A3.11c
DBP8	YHR169W	23	0.0422	15	0.1555	33	NaN	1	0.257	53.955	1034	431	1	0.7487	2	2	69	NaN	dbp8	SPBC543.06c
NMD3	YHR170W	23	0.0324	13	0.1371	13	NaN	1	0.325	45.842	985	518	5.2	0.7978	1	1	83	NaN	nmd3	SPAC16C9.03
ATG7	YHR171W	23	0.1053	19	0.1175	5	0.054	1	0.226	47.66	848	630	0.2	0.6731	1	1	71	24	SPBC6B1.05c	SPBC6B1.05c
SPC97	YHR172W	23	NaN	16	0.1677	3	NaN	1	0.232	50.725	135	823	0.2	0.4533	1	1	50	NaN	alp4	SPBC365.15
ENO2	YHR174W	23	0.1483	16	0.0092	6	NaN	5	0.895	25.06	162	437	61.1	0.6207	2	2	12	NaN
CTR2	YHR175W	20	0.0729	11	0.291	15	NaN	1	0.222	48.298	123	189	1	0.4458	1	1	60	NaN	ctr6	SPBC23G7.16
FMO1	YHR176W	23	0.12	9	0.0556	0	-0.014	1	0.241	56.487	302	432	0.1	0.5406	2	1	75	20	SPBP16F5.08c	SPBP16F5.08c
YHR177W	YHR177W	23	0.253	3	0.3753	1	NaN	2	0.214	56.905	18	453	NaN	0.5091	2	1	5	NaN
STB5	YHR178W	12	0.0427	11	0.21	1	0.211	1	0.225	55.557	183	743	0.3	0.4202	2	2	2	140
OYE2	YHR179W	13	0.0599	9	0.0225	34	-0.039	2	0.447	39.042	66	400	13.6	0.6964	1	1	16	10
SVP26	YHR181W	22	0.0557	12	0.114	3	-0.005	1	0.21	55.69	176	228	2	0.2963	1	1	49	14	SPCC1795.10c	SPCC1795.10c
YHR182W	YHR182W	15	0.2326	7	0.1682	1	-0.015	1	0.223	54.415	107	785	0.6	0.3317	1	1	0	13
GND1	YHR183W	23	0.0279	13	0.0573	2	NaN	2	0.653	31.561	317	489	15.5	0.6198	2	2	73	NaN
SSP1	YHR184W	10	0.0546	9	0.3415	3	0.016	1	0.227	48.968	8	571	0.1	0.5702	NaN	NaN	0	22
PFS1	YHR185C	15	0.1191	9	0.1308	7	0.005	1	0.223	48.315	30	237	NaN	0.5857	NaN	NaN	NaN	14
KOG1	YHR186C	23	0.0168	12	0.1972	0	NaN	1	0.246	50.124	183	1557	0.3	0.4133	1	1	66	NaN	mip1	SPAC57A7.11
IKI1	YHR187W	23	0.0951	10	0.2039	6	NaN	1	0.203	59.431	451	309	1.1	0.2952	1	1	2	NaN	SPBC18E5.05c	SPBC18E5.05c
GPI16	YHR188C	23	0.0817	7	0.0934	3	NaN	1	0.229	55	79	610	1.9	0.2546	1	1	65	NaN	gpi16	SPBC1604.15
PTH1	YHR189W	19	0.0745	4	0.0632	0	0.142	1	0.155	52.188	25	190	NaN	0.4628	1	1	30	126	SPBC2D10.15c	SPBC2D10.15c
ERG9	YHR190W	22	0.0371	16	0.1014	2	NaN	1	0.374	46.769	391	444	4	0.4794	1	1	43	NaN	erg9	SPBC646.05c
CTF8	YHR191C	23	0.1346	10	0.3083	2	0.117	1	0.186	57.011	159	133	1	0.3482	1	1	3	98
YHR192W	YHR192W	23	0.1648	5	0.2374	0	NaN	1	0.233	60.758	94	278	1.2	0.2342	1	1	3	NaN
EGD2	YHR193C	23	0.0274	13	0.3966	15	0.041	1	0.587	34.035	699	174	26.7	0.4764	2	2	80	31	egd2	SPBC25H2.05
MDM31	YHR194W	23	0.0523	9	0.2159	0	NaN	2	0.225	58.427	524	579	0.7	0.4321	1	1	7	NaN	mdm31	SPAC3H1.04c
NVJ1	YHR195W	9	0.2428	10	0.3988	0	-0.024	1	0.233	56.508	891	321	1.1	0.5421	NaN	NaN	0	5
UTP9	YHR196W	23	0.0987	14	0.2035	43	NaN	2	0.263	44.508	1053	575	2.4	0.7319	NaN	NaN	0	NaN
RIX1	YHR197W	21	0.0911	7	0.1782	18	NaN	1	0.239	50.03	947	763	1.9	0.6969	1	1	0	NaN
YHR198C	YHR198C	21	0.0655	5	0.1277	1	0.028	2	0.203	54.05	817	321	0.3	0.4004	1	1	8	52
YHR199C	YHR199C	21	0.0541	5	0.1548	1	-0.021	2	0.225	59.101	585	310	1.1	0.5391	1	1	0	6
RPN10	YHR200W	23	0.0462	9	0.1978	37	0.067	1	0.192	51.378	287	268	3.6	0.3036	1	1	76	90	rpn10	SPAC637.10c
PPX1	YHR201C	22	0.1114	9	0.0453	1	NaN	1	0.229	51.43	487	397	1.5	0.372	2	2	52	NaN	SPAC2F3.11	SPAC2F3.11
YHR202W	YHR202W	22	0.098	7	0.0664	0	-0.013	1	0.226	55.811	421	602	0.6	0.5444	1	1	11	10
RPS4B	YHR203C	23	0.0164	10	0.1226	0	0.285	2	0.713	29.874	864	261	45.9	0.7018	NaN	NaN	83	108
MNL1	YHR204W	23	0.156	8	0.1244	5	-0.017	1	0.218	53.999	538	796	0.4	0.439	1	1	68	12	mnl1	SPAC23A1.04c
SCH9	YHR205W	23	0.0786	18	0.6274	2	NaN	1	0.246	51.509	273	824	1	0.3622	4	3	20	NaN	sck1	SPAC1B9.02c
SKN7	YHR206W	21	0.0388	12	0.4887	0	0.038	5	0.238	55.707	416	622	1.1	0.4444	2	2	21	64	prr1	SPAC8C9.14
SET5	YHR207C	22	0.0745	6	0.1578	1	-0.037	1	0.22	51.042	198	526	0.7	0.3626	1	1	54	3	set6	SPBP8B7.07c
BAT1	YHR208W	23	0.0373	12	0.084	2	NaN	2	0.401	40.035	654	393	5.6	0.6417	1	1	20	NaN
YHR209W	YHR209W	20	0.1542	5	0.0172	0	-0.028	2	0.221	54.238	699	291	0.4	0.722	1	1	17	6
YHR210C	YHR210C	20	0.1137	7	0.0176	0	-0.011	3	0.222	55.2	8	341	NaN	0.5665	1	1	47	12
FLO5	YHR211W	10	NaN	6	0.7358	3	NaN	9	0.284	44.262	22	1075	0.3	0.5255	12	3	1	NaN
YHR213W	YHR213W	1	NaN	4	0.1313	0	NaN	1	0.28	51.343	20	198	0.1	0.4648	2	2	NaN	NaN
YHR214W	YHR214W	2	NaN	3	0.2759	0	NaN	1	0.37	46.075	23	203	0.9	0.5682	NaN	NaN	NaN	NaN
PHO12	YHR215W	17	NaN	4	0.03	1	NaN	5	0.396	41.245	308	467	0.6	0.8643	1	1	12	NaN
IMD2	YHR216W	23	0.1115	12	0.086	17	NaN	3	0.382	41.301	763	523	0.8	0.6858	3	2	2	NaN
YHR218W	YHR218W	7	NaN	6	0.1559	0	NaN	15	0.193	61	68	603	0.8	0.5993	1	1	NaN	NaN
YHR219W	YHR219W	1	NaN	3	0.4663	0	NaN	1	0.223	52.298	39	624	6.1	0.5094	NaN	NaN	NaN	NaN
YIL001W	YIL001W	21	0.1024	3	0.0799	1	-0.019	1	0.213	53.081	48	513	0.4	0.5241	3	2	33	7	btb3	SPAC13D6.04c
INP51	YIL002C	23	0.031	16	0.1554	1	0.011	4	0.209	51.734	227	946	0.6	0.4641	2	2	2	14
CFD1	YIL003W	23	0.0374	11	0.1365	0	NaN	2	0.211	54.745	179	293	0.2	0.4546	1	1	54	NaN	SPAC806.02c	SPAC806.02c
BET1	YIL004C	22	NaN	15	0.4718	0	NaN	1	0.208	47.953	205	142	1.1	0.3016	1	1	26	NaN	bet1	SPAC23C4.13
EPS1	YIL005W	23	0.1566	13	0.0927	0	0.01	1	0.222	51.809	160	701	0.4	0.2856	1	1	17	9	pdi2	SPBC3D6.13c
YIA6	YIL006W	23	0.0718	12	0.3083	0	NaN	2	0.202	55.526	319	373	NaN	0.5747	3	1	39	NaN
NAS2	YIL007C	22	0.1226	7	0.25	3	-0.004	1	0.212	51.014	549	220	0.7	0.4622	1	1	77	14	SPAC2H10.02c	SPAC2H10.02c
URM1	YIL008W	21	0.0743	12	0.0202	1	0.172	1	0.319	47.193	859	99	3.9	0.5824	1	1	67	108	urm1	SPCC548.04
FAA3	YIL009W	23	0.0617	11	0.0173	9	NaN	3	0.292	48.668	687	694	0.8	0.5151	1	1	5	NaN
DOT5	YIL010W	21	0.1808	11	0.2884	0	-0.012	1	0.195	51.874	500	215	1	0.5404	1	1	13	13	SPBC1773.02c	SPBC1773.02c
TIR3	YIL011W	14	0.191	7	0.6171	1	-0.037	1	0.533	37.774	14	269	3.9	0.5832	1	1	0	23
PDR11	YIL013C	13	0.0589	8	0.1793	1	-0.016	8	0.268	48.586	12	1411	0.4	0.5681	5	3	4	24
MNT3	YIL014W	15	0.1767	7	0.0937	0	-0.02	4	0.223	51.191	33	630	0.7	0.3155	1	1	3	11
BAR1	YIL015W	22	0.0995	10	0.2879	1	0.01	6	0.187	52.055	35	587	2	0.7504	1	1	1	8
SNL1	YIL016W	20	0.1302	12	0.3711	8	-0.03	1	0.23	60.007	669	159	0.6	0.5435	1	1	0	13
VID28	YIL017C	16	0.0774	11	0.1422	3	0.015	1	0.199	52.622	429	921	NaN	0.6252	NaN	NaN	13	32
RPL2B	YIL018W	19	0.1252	8	0.2598	1	NaN	2	0.767	28.546	872	254	54.9	0.6844	NaN	NaN	82	NaN
FAF1	YIL019W	23	0.0863	8	0.6763	0	NaN	1	0.233	56.405	1014	346	0.8	0.7711	NaN	NaN	1	NaN	SPAC3F10.08c	SPAC3F10.08c
HIS6	YIL020C	23	0.0374	7	0.0115	2	NaN	1	0.234	50.902	977	261	1.2	0.5051	1	1	19	NaN	SPAC3F10.09	SPAC3F10.09
RPB3	YIL021W	23	0.0206	14	0.1509	25	NaN	1	0.266	48.972	1019	318	3.3	0.4203	2	2	82	NaN	rpb3	SPCC1442.10c
TIM44	YIL022W	23	0.033	16	0.2599	2	NaN	1	0.231	55.376	202	431	0.7	0.3273	1	1	71	NaN	tim44	SPBC14C8.02
YKE4	YIL023C	16	0.1343	10	0.1936	0	-0.051	1	0.183	57.567	215	346	1.2	0.4108	1	1	68	14	SPAP8A3.03	SPAP8A3.03
YIL024C	YIL024C	7	0.0578	3	0.1693	0	0.006	1	0.221	61	149	189	0.3	0.4705	NaN	NaN	0	2
IRR1	YIL026C	23	0.0927	11	0.2391	5	NaN	1	0.26	54.342	330	1150	0.4	0.4794	1	1	40	NaN
KRE27	YIL027C	19	0.1176	5	0.0567	45	NaN	1	0.176	52.198	314	141	2.1	0.3248	1	1	2	NaN
YIL029C	YIL029C	1	NaN	5	0.0141	0	-0.051	1	0.207	58.075	60	142	0.1	0.3617	NaN	NaN	NaN	11
SSM4	YIL030C	23	NaN	14	0.1569	1	-0.044	1	0.258	50.976	484	1319	1.6	0.5228	1	1	43	22	doa10	SPBC14F5.07
ULP2	YIL031W	23	0.144	10	0.5426	0	NaN	1	0.231	49.655	121	1034	0.6	0.3668	1	1	22	NaN	ulp2	SPAC17A5.07c
BCY1	YIL033C	23	0.0294	17	0.2524	17	NaN	1	0.276	52.751	989	416	1.5	0.506	3	2	77	NaN	cgs1	SPAC8C9.03
CAP2	YIL034C	23	0.074	17	0.1707	21	-0.004	1	0.251	49.756	725	287	2.2	0.5345	1	1	74	50	acp2	SPAC631.01c
CKA1	YIL035C	23	0.0395	18	0.0806	49	0.03	2	0.276	53.023	710	372	2.2	0.3009	1	1	69	27
CST6	YIL036W	21	0.1549	9	0.4821	6	0.023	3	0.267	52.135	740	587	0.7	0.4475	1	1	4	78
PRM2	YIL037C	8	0.2842	5	0.0793	0	-0.02	1	0.192	54.464	51	656	NaN	0.4539	NaN	NaN	NaN	11
NOT3	YIL038C	23	0.0615	13	0.5514	13	0.132	2	0.227	47.873	738	836	2	0.3923	2	2	49	6	not3	SPAC1B3.05
YIL039W	YIL039W	23	0.1026	7	0.074	4	NaN	1	0.301	49.837	468	473	1.7	0.2827	1	1	9	NaN	SPAC23A1.02c	SPAC23A1.02c
APQ12	YIL040W	8	0.1497	9	0.058	0	0.155	1	0.332	40.69	252	138	3.5	0.362	1	1	0	163
GVP36	YIL041W	21	0.0281	9	0.2761	1	-0.005	2	0.341	49.073	287	326	4.5	0.3521	1	1	8	34	mug64	SPAC56F8.05c
PKP1	YIL042C	22	0.0528	17	0.1497	0	-0.021	2	0.201	58.132	688	394	0.3	0.488	2	2	43	9	SPAC644.11c	SPAC644.11c
CBR1	YIL043C	23	0.0827	10	0.0497	39	-0.031	3	0.273	51.977	394	284	10.1	0.3623	2	2	68	17	SPCC970.03	SPCC970.03
AGE2	YIL044C	23	0.1527	10	0.6544	1	0.067	2	0.214	51.243	102	298	0.8	0.2513	1	1	60	57	SPAC824.09c	SPAC824.09c
PIG2	YIL045W	20	NaN	7	0.2509	5	0.017	4	0.203	52.118	623	538	0.2	0.6985	1	1	12	10
MET30	YIL046W	23	0.0407	24	0.2188	5	NaN	1	0.217	58.128	201	640	1	0.4198	7	2	47	NaN	pof1	SPAC57A10.05c
SYG1	YIL047C	23	0.0567	7	0.2373	3	0.002	1	0.242	52.954	259	902	2.7	0.5256	2	2	69	10	SPCC1827.07c	SPCC1827.07c
NEO1	YIL048W	23	0.0268	22	0.1703	1	NaN	1	0.247	47.067	134	1151	1.3	0.3717	2	2	72	NaN	SPAC6C3.06c	SPAC6C3.06c
DFG10	YIL049W	20	0.1922	9	0.0514	0	NaN	1	0.203	57.66	17	253	0.8	0.3669	1	1	60	NaN	SPAC7D4.09c	SPAC7D4.09c
PCL7	YIL050W	22	0.1469	13	0.4456	6	0.035	2	0.232	50.519	372	285	0.4	0.4536	1	1	9	5
MMF1	YIL051C	22	0.078	5	0.131	12	NaN	2	0.398	39.669	123	145	15.9	0.4989	1	1	11	NaN
RPL34B	YIL052C	18	NaN	6	0.3223	0	0.107	2	0.785	27.566	808	121	34.4	0.6363	1	1	70	9
RHR2	YIL053W	19	0.0039	9	0.0443	1	0.033	2	0.696	29.086	394	250	24.9	0.7032	1	1	7	33
YIL055C	YIL055C	10	0.1158	3	0.4785	0	-0.018	1	0.196	54.788	664	627	0.1	0.6125	NaN	NaN	0	17
VHR1	YIL056W	18	0.0704	8	0.2781	2	0.001	2	0.239	54.846	245	640	0.3	0.6291	1	1	0	15
YIL057C	YIL057C	17	0.0488	3	0.2317	0	-0.054	2	0.315	59.999	85	164	NaN	0.5901	1	1	0	7
YIL060W	YIL060W	1	NaN	5	0.1181	0	NaN	1	0.261	58.844	10	144	NaN	0.5619	NaN	NaN	NaN	NaN
SNP1	YIL061C	20	0.101	14	0.6	19	NaN	1	0.228	51.195	236	300	0.2	0.3832	2	2	59	NaN	usp101	SPAC19A8.13
ARC15	YIL062C	23	0.0867	13	0.1818	16	NaN	1	0.23	49.472	723	154	5.1	0.5767	1	1	56	NaN	arc5	SPAC17G8.04c
YRB2	YIL063C	21	0.2667	9	0.6483	13	NaN	1	0.237	53.858	294	327	1.6	0.4078	1	1	50	NaN	hba1	SPBC365.13c
YIL064W	YIL064W	23	0.06	6	0.1206	0	0.06	1	0.244	60.508	814	257	1	0.5993	1	1	70	36	SPBC839.14c	SPBC839.14c
FIS1	YIL065C	23	0.0121	13	0.1161	6	0.109	1	0.232	61	446	155	1.1	0.6219	NaN	NaN	62	109	fis1	SPBC11G11.01
RNR3	YIL066C	21	0.0326	10	0.1369	1	-0.004	2	0.337	41.171	20	869	1.2	0.9068	3	3	19	10
YIL067C	YIL067C	20	0.0621	6	0.1313	1	-0.044	1	0.177	51.128	16	678	0.6	0.6526	1	1	5	4
SEC6	YIL068C	23	0.0421	17	0.1043	12	NaN	1	0.252	53.966	249	805	0.7	0.4456	1	1	50	NaN	sec6	SPCC1235.10c
RPS24B	YIL069C	18	0.0385	10	0.3185	35	NaN	2	0.758	30.097	614	135	23.1	0.6941	NaN	NaN	83	NaN
MAM33	YIL070C	22	0.1058	5	0.2331	52	NaN	1	0.275	46.158	359	266	1.8	0.6955	1	1	26	NaN	SPBC776.07	SPBC776.07
PCI8	YIL071C	10	0.1669	5	0.027	8	-0.04	1	0.209	52.994	443	444	0.1	0.4998	NaN	NaN	1	NaN
HOP1	YIL072W	19	0.0535	11	0.2017	0	-0.035	1	0.208	55.141	27	605	NaN	0.8046	1	1	16	2
SPO22	YIL073C	11	0.1266	6	0.0533	0	0.022	1	0.231	54.313	8	975	0.1	0.6482	1	1	3	6
SER33	YIL074C	23	0.019	12	0.1258	6	-0.024	2	0.316	44.261	93	469	1.2	0.4951	2	2	27	7
RPN2	YIL075C	23	0.0268	12	0.1323	40	NaN	1	0.258	48.709	143	945	3.7	0.6226	3	1	81	NaN	rpn2	SPBC17D11.07c
SEC28	YIL076W	23	NaN	15	0.0474	19	0.366	1	0.277	53.753	82	296	4.9	0.6404	1	1	15	100
YIL077C	YIL077C	17	0.1235	3	0.3781	0	0.034	1	0.218	49.545	961	320	0.3	0.6072	1	1	0	37
THS1	YIL078W	23	0.0439	11	0.0886	9	NaN	1	0.471	37.19	951	734	16.6	0.5794	4	4	83	NaN	trs1	SPBC25H2.02
AIR1	YIL079C	23	0.1643	20	0.675	5	0.019	2	0.174	50.703	780	360	0.9	0.6035	3	1	16	38
YIL080W	YIL080W	NaN	NaN	8	0.146	0	NaN	NaN	NaN	NaN	2	NaN	0.7	NaN	NaN	NaN	NaN	NaN
YIL083C	YIL083C	23	0.0349	4	0.1699	0	NaN	1	0.239	51.426	20	365	1.8	0.4152	2	1	74	NaN	SPCC4B3.18	SPCC4B3.18
SDS3	YIL084C	21	0.0339	9	0.4893	15	0.134	1	0.246	53.065	65	327	0.2	0.3138	1	1	3	189
KTR7	YIL085C	22	0.1	9	0.0851	2	-0.022	9	0.274	54.956	441	517	1.6	0.3177	1	1	1	14
YIL087C	YIL087C	23	0.0517	5	0.0764	0	-0.05	1	0.207	59.688	1041	157	0.3	0.699	1	1	0	7	SPBC17A3.02	SPBC17A3.02
AVT7	YIL088C	23	0.0679	9	0.1939	0	-0.029	3	0.208	52.173	488	490	1.3	0.4406	1	1	35	4
YIL089W	YIL089W	2	0.3248	5	0.1415	0	-0.021	1	0.202	61	71	205	NaN	0.4617	NaN	NaN	NaN	5
ICE2	YIL090W	23	0.0205	6	0.055	8	0.467	1	0.205	54.217	503	491	1.5	0.5115	1	1	6	193	SPAC23C11.01	SPAC23C11.01
YIL091C	YIL091C	23	0.0707	4	0.3398	3	NaN	1	0.265	52.102	746	721	0.9	0.5493	1	1	80	NaN	SPCC1827.01c	SPCC1827.01c
YIL092W	YIL092W	4	0.503	6	0.3065	2	-0.003	1	0.179	54.63	379	633	0.1	0.4204	NaN	NaN	NaN	4
RSM25	YIL093C	23	0.1484	7	0.2765	17	NaN	1	0.24	57.161	260	264	0.4	0.6375	1	1	8	NaN	rsm25	SPBC16A3.04
LYS12	YIL094C	22	0.0256	12	0.0647	34	NaN	1	0.378	40.288	580	371	4	0.6434	1	1	8	NaN	SPAC31G5.04	SPAC31G5.04
PRK1	YIL095W	21	0.098	17	0.6346	10	-0.071	3	0.22	48.271	84	810	0.3	0.3199	1	1	20	22
YIL096C	YIL096C	23	0.0899	4	0.3958	2	-0.05	1	0.188	53.964	968	336	1	0.6964	1	1	15	17	SPCC1919.13c	SPCC1919.13c
FYV10	YIL097W	23	0.0968	10	0.0853	6	-0.011	1	0.211	49.976	970	516	0.1	0.682	2	2	69	126	SPBC106.13	SPBC106.13
FMC1	YIL098C	20	0.1752	7	0.3032	2	0.143	1	0.265	52.513	577	155	1.1	0.5748	1	1	0	113
SGA1	YIL099W	23	0.1195	11	0.0546	1	-0.016	1	0.215	58.466	636	549	0.1	0.8048	1	1	9	5	meu17	SPBC14C8.05c
XBP1	YIL101C	18	NaN	6	0.3122	2	0.003	1	0.245	54.148	880	647	0.8	0.8398	NaN	NaN	0	11
YIL102C	YIL102C	2	NaN	3	0.1485	0	0.011	1	0.209	53.433	10	101	NaN	0.5198	NaN	NaN	NaN	1
DPH1	YIL103W	23	0.0687	4	0.1647	18	0.018	1	0.273	46.643	735	425	0.9	0.4333	1	1	81	24	SPBC3B8.05	SPBC3B8.05
SHQ1	YIL104C	21	0.1122	5	0.1795	3	NaN	1	0.24	54.548	822	507	0.9	0.5309	1	1	51	NaN	shq1	SPBC8D2.13
SLM1	YIL105C	23	0.0362	13	0.3644	29	-0.041	2	0.232	50.229	289	686	0.9	0.5487	1	1	7	9
MOB1	YIL106W	23	0.005	20	0.293	3	NaN	1	0.188	53.14	113	314	1	0.4368	1	1	77	NaN	mob1	SPBC428.13c
PFK26	YIL107C	23	0.0491	11	0.3083	8	-0.013	1	0.233	47.19	946	827	0.7	0.6429	2	2	5	10	SPAPB17E12.14c	SPAPB17E12.14c
YIL108W	YIL108W	23	0.0483	8	0.2098	4	-0.014	1	0.231	54.233	694	696	0.8	0.5299	2	2	9	18	SPAC607.06c	SPAC607.06c
SEC24	YIL109C	23	0.0271	7	0.2559	18	NaN	2	0.314	47.308	214	926	3.6	0.4677	5	5	80	NaN
YIL110W	YIL110W	23	0.1555	4	0.1512	0	0.376	1	0.24	52.998	1104	377	1	0.5316	NaN	NaN	62	30	SPAC1071.05	SPAC1071.05
COX5B	YIL111W	20	NaN	8	0.1656	0	-0.035	2	0.172	52.311	629	151	1.3	0.6911	1	1	8	3
HOS4	YIL112W	17	0.1498	7	0.4515	7	0.046	1	0.235	51.252	103	1083	0.4	0.4168	3	1	39	41
SDP1	YIL113W	23	0.1761	11	0.3014	0	-0.039	2	0.19	60.644	783	209	NaN	0.808	1	1	48	8
POR2	YIL114C	22	0.1112	10	0.0391	0	-0.034	2	0.2	51.16	20	281	1.1	0.4001	1	1	6	3
NUP159	YIL115C	23	0.1575	14	0.5575	9	NaN	2	0.213	51.687	222	1460	0.9	0.3924	NaN	NaN	3	NaN	nup146	SPAC23D3.06c
HIS5	YIL116W	23	0.0438	13	0.0234	0	NaN	1	0.278	47.807	182	385	1.5	0.5701	1	1	23	NaN	his3	SPBC11B10.02c
PRM5	YIL117C	11	0.1683	5	0.3679	0	-0.024	2	0.175	50.702	210	318	0.4	0.6895	NaN	NaN	0	8
RHO3	YIL118W	23	0.0332	12	0.1991	0	NaN	1	0.263	53.517	516	231	2	0.3378	1	1	3	NaN	rho3	SPAC23C4.08
RPI1	YIL119C	4	0.1083	6	0.3661	2	-0.067	1	0.232	48.656	9	407	0.3	0.6964	NaN	NaN	NaN	16
QDR1	YIL120W	17	0.0821	5	0.1581	0	-0.077	2	0.168	48.836	81	563	0.1	0.5453	1	1	7	7
QDR2	YIL121W	9	0.062	14	0.1181	33	NaN	1	0.184	52.716	22	542	0.8	0.6498	1	1	8	NaN
POG1	YIL122W	9	0.1585	10	0.4815	7	0.078	1	0.189	49.722	46	351	NaN	0.4259	NaN	NaN	0	19
SIM1	YIL123W	23	0.1142	3	0.5495	0	-0.012	4	0.398	41.779	335	475	5.8	0.6303	1	1	1	26
AYR1	YIL124W	23	0.0578	13	0.0707	10	-0.036	2	0.244	53.144	901	297	1.6	0.6718	1	1	23	15	ayr1	SPAC23D3.11
KGD1	YIL125W	23	0.0165	11	0.0996	13	NaN	1	0.297	43.452	654	1014	0.9	0.6183	2	2	80	NaN	SPBC3H7.03c	SPBC3H7.03c
STH1	YIL126W	23	0.0558	24	0.3422	19	NaN	2	0.265	48.525	229	1359	0.8	0.4604	3	3	33	NaN
YIL127C	YIL127C	17	0.077	3	0.4709	3	NaN	1	0.181	52.643	955	206	1.7	0.7527	NaN	NaN	0	NaN
MET18	YIL128W	23	0.12	9	0.0359	7	NaN	1	0.232	50.192	543	1032	0.4	0.4288	1	1	61	NaN	SPAC1071.02	SPAC1071.02
TAO3	YIL129C	23	0.0335	9	0.2054	4	NaN	1	0.222	50.491	54	2376	2	0.472	5	3	56	NaN	mor2	SPBP19A11.04c
ASG1	YIL130W	18	0.0707	10	0.4056	0	-0.078	1	0.219	51.564	363	964	0.8	0.469	2	2	7	11
FKH1	YIL131C	23	0.0848	6	0.5682	0	0.006	2	0.208	52.548	624	484	0.3	0.6396	2	2	17	18
CSM2	YIL132C	10	0.1879	7	0.2207	3	0	1	0.205	58.316	103	213	NaN	0.4003	NaN	NaN	0	10
RPL16A	YIL133C	23	NaN	8	0.1005	11	0.07	2	0.636	30.64	845	199	27.4	0.7346	1	1	69	41
FLX1	YIL134W	23	0.1046	8	0.2508	0	0.297	1	0.185	58.766	93	311	0.3	0.2845	3	1	29	69	SPBC27B12.09c	SPBC27B12.09c
VHS2	YIL135C	16	0.1265	4	0.7018	7	-0.039	2	0.18	55.424	88	436	0.8	0.4302	NaN	NaN	0	17
OM45	YIL136W	18	0.0537	7	0.5929	0	-0.06	1	0.25	54.463	1079	393	0.4	0.8424	NaN	NaN	0	19
TMA108	YIL137C	15	0.1225	11	0.0465	2	-0.011	1	0.264	52.945	202	946	0.4	0.3948	2	2	1	8
TPM2	YIL138C	20	0.0371	14	0.9627	4	-0.036	2	0.307	45.01	105	161	1.1	0.3988	1	1	8	8
REV7	YIL139C	23	0.0982	10	0.0286	0	-0.038	1	0.254	51.341	38	245	0.1	0.2745	1	1	0	11
AXL2	YIL140W	20	0.0911	18	0.209	0	-0.02	1	0.237	50.331	248	823	0.4	0.636	2	2	5	23
CCT2	YIL142W	23	0.0161	7	0.0588	6	NaN	1	0.267	49.926	594	527	3.3	0.3715	1	1	85	NaN	cct2	SPAC1D4.04
SSL2	YIL143C	23	0.0183	22	0.3108	13	NaN	1	0.252	47.877	172	843	1.2	0.2784	3	3	81	NaN	ptr8	SPAC17A5.06
TID3	YIL144W	23	0.0513	16	0.2359	16	NaN	1	0.219	51.775	197	691	0.3	0.3852	1	1	48	NaN	ndc80	SPBC11C11.03
PAN6	YIL145C	23	0.0788	8	0.0032	0	0.012	1	0.226	53.858	178	309	1.6	0.3571	1	1	21	5	pan6	SPAC5H10.08c
ECM37	YIL146C	10	0.1381	8	0.2949	1	-0.022	1	0.201	55.186	380	529	0.2	0.4151	NaN	NaN	0	51
SLN1	YIL147C	20	0.0592	20	0.1352	1	NaN	1	0.2	48.605	243	1220	0.8	0.4329	3	3	14	NaN	mak1	SPAC1834.08
RPL40A	YIL148W	19	0.1781	10	0.3281	29	NaN	2	0.727	27.772	679	128	30.2	0.5263	2	2	81	NaN
MLP2	YIL149C	23	0.2469	16	0.4282	1	0.001	5	0.248	52.759	288	1679	0.7	0.535	1	1	10	24
MCM10	YIL150C	23	0.0956	16	0.5972	3	NaN	1	0.221	57.219	204	571	0.2	0.5143	1	1	24	NaN	cdc23	SPBC1347.10
YIL151C	YIL151C	11	0.0924	5	0.2102	3	0.036	2	0.243	50.286	28	1118	0.6	0.4203	1	1	1	19
YIL152W	YIL152W	4	0.1939	3	0.5064	7	-0.034	1	0.243	61	322	235	0.9	0.353	NaN	NaN	NaN	9
RRD1	YIL153W	23	0.0444	11	0.2214	8	0.108	1	0.161	53.906	268	393	0.2	0.4511	1	1	34	60	SPAC4F10.04	SPAC4F10.04
IMP2'	YIL154C	19	0.1061	5	0.3613	2	0.072	1	0.204	43.618	272	346	1.3	0.4795	NaN	NaN	0	61
GUT2	YIL155C	22	0.0219	13	0.0447	0	-0.036	1	0.254	50.002	912	649	0.8	0.6604	1	1	78	21	gut2	SPCC1223.03c
UBP7	YIL156W	23	0.0724	9	0.3716	3	-0.014	4	0.221	56.445	140	1071	0.6	0.3305	1	1	10	11
YIL157C	YIL157C	23	0.1308	8	0.1421	0	NaN	1	0.257	53.637	545	197	2.5	0.4832	1	1	3	NaN
YIL158W	YIL158W	17	0.186	5	0.3775	0	-0.006	2	0.188	51.528	700	204	2.7	0.5371	NaN	NaN	NaN	4
BNR1	YIL159W	23	0.1315	12	0.3811	1	-0.004	2	0.226	50.291	105	1375	0.2	0.5266	1	1	45	21
POT1	YIL160C	20	0.035	9	0.0839	2	-0.037	1	0.229	53.662	334	417	0.1	0.6359	2	2	48	102
YIL161W	YIL161W	9	0.4544	3	0.4851	12	-0.025	1	0.236	53.764	86	235	0.6	0.5078	NaN	NaN	0	25
SUC2	YIL162W	16	0.0426	10	0.0207	2	-0.042	1	0.367	42.662	73	532	NaN	0.6644	2	2	14	11	inv1	SPCC191.11
NIT1	YIL164C	10	0.0361	5	0.005	0	0	1	0.185	59.472	151	199	0.4	0.471	1	1	13	3
YIL165C	YIL165C	3	0.051	5	0.0672	0	-0.058	1	0.198	61	188	119	0.6	0.535	NaN	NaN	1	9
YIL166C	YIL166C	22	0.0469	5	0.179	0	0.018	9	0.208	53.443	87	542	0.2	0.6234	1	1	8	16
SDL1	YIL167W	NaN	NaN	8	0.019	0	0.001	NaN	NaN	NaN	1	NaN	0.1	NaN	1	1	NaN	19
YIL168W	YIL168W	NaN	NaN	9	0.0236	0	0.015	NaN	NaN	NaN	1	NaN	0.1	NaN	1	1	NaN	13
YIL169C	YIL169C	23	0.1872	7	0.5397	1	NaN	2	0.35	43.803	14	995	0.6	0.5856	NaN	NaN	0	NaN
HXT12	YIL170W	NaN	NaN	11	0.116	0	-0.027	NaN	NaN	NaN	12	NaN	NaN	NaN	1	1	NaN	10
YIL171W	YIL171W	NaN	NaN	10	0.5229	0	NaN	NaN	NaN	NaN	2	NaN	0.4	NaN	1	1	NaN	NaN
YIL172C	YIL172C	15	NaN	10	0.0187	1	NaN	7	0.292	45.522	302	589	0.2	0.5177	1	1	26	NaN
VTH1	YIL173W	23	0.2299	8	0.0994	3	-0.016	5	0.233	49.332	91	1549	0.2	0.3453	NaN	NaN	16	5
YIL174W	YIL174W	NaN	NaN	3	0.0133	0	NaN	NaN	NaN	NaN	3	NaN	NaN	NaN	NaN	NaN	NaN	NaN
YIL175W	YIL175W	NaN	NaN	3	0.181	0	NaN	NaN	NaN	NaN	0	NaN	NaN	NaN	NaN	NaN	NaN	NaN
YIL176C	YIL176C	5	NaN	6	0.05	0	NaN	22	0.643	27.405	101	120	1.8	0.4135	1	1	NaN	NaN
YIL177C	YIL177C	7	NaN	7	0.0654	1	NaN	15	0.213	56.784	45	1758	1.8	0.4407	2	2	NaN	NaN
SGN1	YIR001C	23	0.1049	6	0.716	16	-0.013	1	0.221	53.025	72	250	0.4	0.3934	1	1	52	33	pab2	SPBC16E9.12c
MPH1	YIR002C	23	0.0984	14	0.282	2	0.043	1	0.249	52.441	316	993	0.6	0.4035	2	2	43	41	mfh1	SPAC9.05
YIR003W	YIR003W	23	0.3779	9	0.9219	5	-0.031	2	0.213	50.514	661	679	0.6	0.4427	2	1	NaN	28
DJP1	YIR004W	23	0.0629	6	0.3958	0	NaN	2	0.232	47.718	295	432	1.5	0.3694	2	2	28	NaN
IST3	YIR005W	23	0.0796	13	0.5068	1	0.175	1	0.219	53.872	164	148	0.4	0.4913	1	1	75	102	cwf29	SPBC887.05c
PAN1	YIR006C	23	0.1315	18	0.8547	1	NaN	1	0.246	46.159	201	1480	1.8	0.3852	4	2	18	NaN	pan1	SPAC25G10.09c
YIR007W	YIR007W	20	0.0777	8	0.1243	10	0.013	1	0.214	54.621	558	764	0.4	0.5514	2	1	13	21
PRI1	YIR008C	23	0.057	14	0.1516	8	NaN	1	0.253	51.726	96	409	0.7	0.3111	1	1	75	NaN	spp1	SPAC6B12.10c
MSL1	YIR009W	19	0.1333	9	0.3063	4	NaN	1	0.204	60.988	192	111	0.2	0.4065	1	1	12	NaN
DSN1	YIR010W	23	0.1167	12	0.434	4	NaN	1	0.199	53.449	239	576	0.3	0.3917	1	1	0	NaN
STS1	YIR011C	23	0.1105	4	0.395	0	NaN	1	0.198	55.858	264	319	1.8	0.3067	1	1	3	NaN	cut8	SPAC17C9.13c
SQT1	YIR012W	23	0.0645	8	0.0464	7	NaN	1	0.251	48.309	1004	431	4.2	0.622	1	1	39	NaN	SPAC25H1.08c	SPAC25H1.08c
GAT4	YIR013C	10	0.0783	7	0.7438	0	0.002	1	0.178	49.647	22	121	NaN	0.6198	1	1	2	2
YIR014W	YIR014W	19	0.1194	5	0.1488	0	0.021	2	0.192	56.388	518	242	NaN	0.6163	NaN	NaN	0	6
RPR2	YIR015W	18	0.091	6	0.1875	4	NaN	1	0.174	60.745	51	144	NaN	0.5422	1	1	7	NaN
YIR016W	YIR016W	10	0.434	5	0.4415	1	0.025	2	0.204	61	751	265	1.2	0.6365	NaN	NaN	NaN	11
MET28	YIR017C	10	NaN	17	0.508	1	-0.022	1	0.2	54.917	294	187	NaN	0.7638	1	1	1	31
YAP5	YIR018W	14	0.122	12	0.3959	1	-0.049	2	0.225	57.335	133	245	NaN	0.5163	1	1	0	5
MUC1	YIR019C	10	0.8363	11	0.8581	1	0.032	9	0.384	36.534	25	1367	NaN	0.6843	1	1	0	7	SPBPJ4664.02	SPBPJ4664.02
MRS1	YIR021W	22	0.2103	6	0.022	2	NaN	2	0.228	60.873	210	363	0.7	0.3599	1	1	NaN	NaN
SEC11	YIR022W	23	0.0294	11	0.024	5	NaN	1	0.219	56.427	208	167	2.9	0.3671	1	1	79	NaN	sec11	SPBC1685.03
DAL81	YIR023W	22	0.0725	11	0.4454	0	NaN	1	0.206	50.26	161	970	0.7	0.3407	2	2	5	NaN
YIR024C	YIR024C	10	0.2016	3	0.1667	3	0.007	1	0.225	48.425	529	216	0.4	0.5201	NaN	NaN	0	14
MND2	YIR025W	12	0.1016	13	0.3668	4	0.016	1	0.204	49.886	86	368	0.2	0.4409	1	1	0	12
YVH1	YIR026C	23	0.0391	14	0.2445	19	NaN	1	0.239	55.013	937	364	2	0.7394	1	1	68	NaN	SPBC17A3.06	SPBC17A3.06
DAL1	YIR027C	19	0.0973	10	0.0174	0	0.012	1	0.208	55.096	31	460	NaN	0.6343	1	1	68	4
DAL4	YIR028W	22	0.0422	10	0.0693	0	-0.006	6	0.253	47.834	39	635	0.2	0.6186	1	1	10	11
DAL2	YIR029W	22	0.1149	6	0.0058	0	-0.043	1	0.242	51.917	69	343	1.5	0.582	2	1	40	6	SPAC1F7.09c	SPAC1F7.09c
DCG1	YIR030C	21	0.1437	4	0.0164	1	-0.032	1	0.209	53.01	4	244	0.1	0.6095	1	1	3	4
DAL7	YIR031C	20	0.0253	10	0.083	0	-0.01	2	0.299	46.886	16	554	0.2	0.4945	1	1	11	4
DAL3	YIR032C	22	0.157	7	0.0051	1	-0.031	1	0.21	60.158	32	195	0.1	0.4922	1	1	3	5	SPAC19G12.04	SPAC19G12.04
MGA2	YIR033W	21	0.0556	8	0.3226	16	0.147	2	0.223	50.647	23	1113	0.2	0.5472	3	2	5	75
LYS1	YIR034C	23	0.0381	13	0.067	3	NaN	1	0.289	46.355	150	373	1.3	0.5366	2	2	12	NaN	lys3	SPAC227.18
YIR035C	YIR035C	20	0.0407	6	0.0669	5	-0.025	2	0.278	45.794	9	254	1.9	0.4201	1	1	24	8
YIR036C	YIR036C	20	0.103	7	0.0076	1	-0.004	2	0.217	60.562	627	263	0.6	0.5296	1	1	15	5
HYR1	YIR037W	23	0.068	9	0.0184	15	-0.022	3	0.248	48.001	830	163	5.6	0.6005	1	1	30	11
GTT1	YIR038C	21	0.0597	11	0.0214	69	-0.03	1	0.326	45.222	879	234	1.7	0.7744	2	2	7	4	gst3	SPAC688.04c
YPS6	YIR039C	22	0.2026	8	0.1732	0	-0.024	6	0.182	51.589	812	537	0.1	0.7505	1	1	3	8
YIR041W	YIR041W	5	NaN	4	0.0484	0	NaN	22	0.654	29.952	258	124	0.8	0.4161	1	1	NaN	NaN
YIR042C	YIR042C	8	0.1191	8	0.1441	0	-0.03	1	0.217	50.889	9	236	0.1	0.5059	1	1	15	13
YIR043C	YIR043C	NaN	NaN	5	0.087	0	-0.044	NaN	NaN	NaN	9	NaN	0.6	NaN	1	1	NaN	7
YIR044C	YIR044C	NaN	NaN	3	0.1803	1	NaN	NaN	NaN	NaN	3	NaN	2.7	NaN	NaN	NaN	NaN	NaN
MET14	YKL001C	22	0.009	16	0.104	1	-0.036	1	0.372	40.592	36	202	1.3	0.5734	1	1	16	6	met14	SPAC1782.11
DID4	YKL002W	23	0.0464	11	0.4612	9	NaN	1	0.248	51.221	359	232	2.5	0.3927	1	1	84	NaN	did4	SPAC4F8.01
MRP17	YKL003C	23	0.0435	7	0.1374	2	NaN	1	0.217	61	405	131	1.6	0.4315	1	1	15	NaN	mrp17	SPAC343.08c
AUR1	YKL004W	23	0.0263	12	0.1047	17	NaN	1	0.202	52.626	900	401	2.5	0.5802	1	1	9	NaN	aur1	SPAC3H8.06
BYE1	YKL005C	19	0.1626	8	0.5135	2	-0.006	1	0.217	52.515	87	594	0.4	0.3829	3	3	5	5	SPCC645.13	SPCC645.13
RPL14A	YKL006W	20	NaN	8	0.0435	1	0.397	2	0.697	30.583	805	138	34.1	0.7201	2	2	56	138
CAP1	YKL007W	23	0.1057	11	0.1007	12	-0.002	1	0.259	52.427	661	268	1.5	0.4839	1	1	72	45	acp1	SPAC12B10.07
LAC1	YKL008C	23	0.0565	9	0.2512	17	-0.038	2	0.306	49.278	160	418	1.5	0.5381	2	2	41	14
MRT4	YKL009W	23	0.0553	11	0.1229	16	0.3	1	0.315	41.995	1007	236	11.2	0.807	1	1	83	90	SPBC11G11.03	SPBC11G11.03
UFD4	YKL010C	22	0.0628	11	0.174	19	0.009	1	0.226	49.515	485	1483	1.2	0.4827	1	1	68	14	SPAC12B10.01c	SPAC12B10.01c
CCE1	YKL011C	22	0.1763	8	0.2408	0	NaN	2	0.228	52.671	374	353	0.4	0.3979	1	1	2	NaN	cce1	SPAC25G10.02
PRP40	YKL012W	21	0.1215	7	0.2899	22	NaN	2	0.232	56.314	727	583	1.2	0.3375	6	2	69	NaN	usp104	SPAC4D7.13
ARC19	YKL013C	23	0.0013	15	0.0292	14	NaN	1	0.258	49.753	776	171	1.8	0.4722	1	1	68	NaN	arc4	SPAC6G9.07c
URB1	YKL014C	23	NaN	8	0.0873	7	NaN	1	0.254	49.164	1064	1764	0.9	0.5593	1	1	14	NaN	SPCC14G10.02	SPCC14G10.02
PUT3	YKL015W	16	0.0894	13	0.4065	7	-0.029	1	0.244	49.025	304	979	0.4	0.427	2	2	0	11
ATP7	YKL016C	23	0.0396	19	0.0517	0	NaN	1	0.29	53.688	571	174	2.8	0.5395	1	1	42	NaN	atp7	SPBC29A10.13
HCS1	YKL017C	23	0.0675	12	0.101	1	-0.039	1	0.255	53.393	136	683	0.2	0.3348	2	2	74	1	SPCC737.07c	SPCC737.07c
SWD2	YKL018W	22	0.0352	17	0	29	NaN	1	0.201	51.881	143	329	0.6	0.2572	2	1	72	NaN	swd2	SPBC18H10.06c
RAM2	YKL019W	23	0.12	10	0.0728	5	NaN	1	0.245	60.512	128	316	1	0.2535	5	1	77	NaN	cwp1	SPAPB1A10.04c
SPT23	YKL020C	21	0.1235	8	0.4187	2	-0.035	2	0.238	52.697	283	1082	0.3	0.3211	3	2	5	12
MAK11	YKL021C	21	0.0702	11	0.141	0	NaN	1	0.257	49.593	1193	468	1.8	0.6142	4	1	65	NaN	skb15	SPCC16C4.08c
CDC16	YKL022C	22	0.0566	16	0.1952	10	NaN	1	0.201	52.509	205	840	0.6	0.3243	6	3	57	NaN	cut9	SPAC6F12.15c
YKL023W	YKL023W	9	0.2765	3	0.7581	8	0.038	1	0.194	59.151	378	277	0.2	0.3696	NaN	NaN	NaN	18
URA6	YKL024C	23	0.0547	12	0.1422	1	NaN	1	0.265	49.373	414	204	2.6	0.4246	1	1	83	NaN	SPCC1795.05c	SPCC1795.05c
PAN3	YKL025C	22	0.1019	14	0.4094	5	-0.065	1	0.258	51.854	266	679	0.6	0.3084	NaN	NaN	63	27	ppk26	SPBC336.14c
GPX1	YKL026C	23	0.1318	6	0.0719	2	-0.046	3	0.238	53.677	819	167	0.1	0.718	1	1	4	3
YKL027W	YKL027W	23	0.0746	7	0.1119	1	0.006	2	0.224	52.907	462	447	0.6	0.4408	1	1	23	40
TFA1	YKL028W	23	0.0581	9	0.4959	18	NaN	1	0.297	44.878	210	482	2.5	0.333	2	2	72	NaN	tfa1	SPAC458.07
MAE1	YKL029C	19	0.0332	14	0.0673	45	-0.012	1	0.308	47.225	655	669	1.5	0.8071	2	2	77	12	mae2	SPCC794.12c
IXR1	YKL032C	15	0.0637	0	0.8258	2	0.246	2	0.33	47.855	64	597	0.6	0.361	2	1	41	120
YKL033W	YKL033W	23	0.1389	7	0.2033	3	NaN	1	0.222	50.211	416	1038	0.4	0.4629	NaN	NaN	30	NaN	tti1	SPCC622.13c
TUL1	YKL034W	23	0.0414	11	0.1121	0	-0.023	5	0.227	54.722	860	758	0.6	0.4128	1	1	13	11	dsc1	SPBC947.10
UGP1	YKL035W	23	0.0105	12	0.1022	8	NaN	2	0.392	43.433	770	499	5.5	0.8141	1	1	79	NaN	SPCC1322.04	SPCC1322.04
YKL037W	YKL037W	1	NaN	5	0.0593	3	NaN	1	0.138	51.147	15	118	NaN	0.6697	NaN	NaN	NaN	NaN
RGT1	YKL038W	23	0.0757	15	0.5291	1	0.004	5	0.187	54.662	303	1170	0.7	0.4675	1	1	1	26
PTM1	YKL039W	23	0.0714	7	0.1394	7	-0.011	2	0.261	52.129	651	523	1.3	0.3836	1	1	49	11
NFU1	YKL040C	23	0.0478	8	0.2109	2	0.045	1	0.299	49.095	229	256	0.8	0.3524	2	2	72	22	SPBC1709.19c	SPBC1709.19c
VPS24	YKL041W	23	0.0406	13	0.5179	4	0.357	1	0.273	54.84	433	224	0.8	0.3267	1	1	71	143	vps24	SPAC9E9.14
SPC42	YKL042W	10	0.0841	10	0.3003	0	NaN	1	0.24	53.752	212	363	0.2	0.4719	1	1	0	NaN
PHD1	YKL043W	20	0.1534	8	0.612	1	0.005	2	0.208	57.691	12	366	0.8	0.7786	1	1	2	13
PRI2	YKL045W	23	0.0538	16	0.1402	5	NaN	1	0.222	56.166	308	528	0.7	0.4955	1	1	76	NaN	spp2	SPBC17D11.06
DCW1	YKL046C	21	0.0188	14	0.078	5	-0.006	2	0.293	45.569	140	449	3.7	0.2431	1	1	6	15
YKL047W	YKL047W	23	0.2021	5	0.1725	3	-0.051	1	0.221	55.3	46	516	0.4	0.4007	1	1	25	9
ELM1	YKL048C	12	0.1507	22	0.4875	2	0.134	1	0.202	55.102	262	640	0.2	0.3407	1	1	2	110
CSE4	YKL049C	23	0.0432	20	0.4716	0	NaN	1	0.222	44.328	330	229	0.6	0.3988	1	1	11	NaN	cnp1	SPBC1105.17
YKL050C	YKL050C	15	0.2551	3	0.449	2	-0.038	2	0.235	51.662	70	922	NaN	0.6209	1	1	0	17
SFK1	YKL051W	23	0.0773	10	0.0878	53	0.001	1	0.238	53.651	123	353	0.6	0.5985	1	1	3	14	SPCC16A11.01	SPCC16A11.01
ASK1	YKL052C	23	0.1483	21	0.5514	7	NaN	1	0.188	56.14	68	292	0.6	0.3516	1	1	2	NaN	ask1	SPBC27.02c
DEF1	YKL054C	22	0.1284	6	0.9363	36	NaN	1	0.388	44.385	323	738	6.6	0.4673	1	1	4	NaN
OAR1	YKL055C	22	0.1883	10	0.0108	1	0.238	1	0.274	57.573	22	278	0.2	0.5593	1	1	16	115
TMA19	YKL056C	23	0.1163	8	0.1257	4	0.117	1	0.746	28.475	776	167	47.4	0.6712	1	1	79	23	p23fy	SPAC1F12.02c
NUP120	YKL057C	23	0.0935	19	0.028	6	NaN	1	0.241	49.068	605	1037	0.7	0.3335	1	1	1	NaN
TOA2	YKL058W	23	0.0093	7	0.1721	4	NaN	1	0.169	53.986	175	122	2.7	0.315	2	2	66	NaN	SPCC553.11c	SPCC553.11c
MPE1	YKL059C	23	0.0503	11	0.4853	15	NaN	1	0.246	52.65	121	441	0.9	0.3154	2	2	35	NaN	SPBP8B7.15c	SPBP8B7.15c
FBA1	YKL060C	23	0.2243	11	0.0084	4	NaN	1	0.887	25.926	299	359	74.1	0.5508	1	1	16	NaN	fba1	SPBC19C2.07
YKL061W	YKL061W	9	0.1628	3	0.2389	8	-0.057	1	0.219	61	131	113	0.3	0.4136	NaN	NaN	0	8
MSN4	YKL062W	23	0.1341	20	0.5746	1	-0.058	5	0.24	47.784	463	630	1.1	0.7252	2	1	22	29
YKL063C	YKL063C	10	0.0944	3	0.7605	1	-0.016	1	0.264	49.543	213	167	1.5	0.2767	NaN	NaN	0	15
MNR2	YKL064W	23	0.0283	7	0.5129	1	-0.019	3	0.212	49.429	712	969	0.3	0.4949	3	1	9	18	SPAC17A2.14	SPAC17A2.14
YET1	YKL065C	23	0.0692	9	0.3786	15	0.008	3	0.251	56.317	1029	206	4.4	0.6257	1	1	3	34
YNK1	YKL067W	22	0.0329	20	0.0261	23	-0.002	1	0.312	47.15	878	153	3.9	0.634	1	1	85	3	ndk1	SPAC806.07
NUP100	YKL068W	21	0.1216	16	0.8498	11	0.02	3	0.144	46.898	1013	959	1.2	0.4557	3	2	17	19
YKL069W	YKL069W	19	0.1305	4	0.0722	4	0.225	1	0.259	48.911	90	180	0.9	0.4528	1	1	12	145
YKL070W	YKL070W	14	NaN	3	0.1124	1	-0.012	1	0.216	56.334	10	169	NaN	0.4311	1	1	2	7
YKL071W	YKL071W	23	0.2128	5	0.0156	3	-0.063	2	0.223	56.252	22	256	0.1	0.5146	1	1	47	6
STB6	YKL072W	20	0.0503	3	0.1893	1	-0.039	2	0.217	53.954	313	766	0.3	0.5712	NaN	NaN	4	3
LHS1	YKL073W	23	0.0902	12	0.2202	0	-0.008	1	0.238	50.914	140	881	0.8	0.4809	1	1	13	47	SPAC1F5.06	SPAC1F5.06
MUD2	YKL074C	19	0.2113	7	0.3871	3	0.083	1	0.213	50.53	358	527	1	0.4463	NaN	NaN	11	69
YKL075C	YKL075C	12	0.1069	3	0.2933	5	0.089	1	0.245	49.204	335	450	0.6	0.2467	NaN	NaN	0	34
YKL077W	YKL077W	21	0.0967	3	0.1811	0	-0.036	1	0.292	47.085	216	392	3.4	0.2689	NaN	NaN	0	15
DHR2	YKL078W	23	0.0894	12	0.2095	5	NaN	1	0.229	50.306	947	735	0.8	0.828	4	4	1	NaN	prh1	SPAC2G11.11c
SMY1	YKL079W	23	0.0895	10	0.5823	0	-0.053	4	0.2	53.255	355	656	0.3	0.3846	1	1	5	25
VMA5	YKL080W	23	0.0331	17	0.2015	11	NaN	1	0.311	47.383	481	392	4	0.3919	1	1	82	NaN	vma5	SPAPB2B4.05
TEF4	YKL081W	22	0.0986	8	0.1141	20	0.22	3	0.577	32.379	856	412	4.5	0.6484	3	3	56	136
RRP14	YKL082C	23	0.0649	8	0.8318	2	NaN	1	0.265	48.377	950	434	1.6	0.7652	1	1	46	NaN	SPBC947.07	SPBC947.07
HOT13	YKL084W	17	0.1078	12	0.0431	0	-0.053	1	0.241	61	31	116	1.2	0.4377	1	1	1	NaN	SPAC29B12.12	SPAC29B12.12
MDH1	YKL085W	23	0.0244	19	0.0569	1	-0.021	1	0.366	44.52	776	334	4.8	0.6656	2	2	82	16	SPCC306.08c	SPCC306.08c
SRX1	YKL086W	18	0.0488	11	0.1181	0	-0.031	1	0.165	43.227	8	127	0.1	0.3878	1	1	41	4	srx1	SPBC106.02c
CYT2	YKL087C	22	0.1331	10	0.3795	1	0.072	1	0.262	56.083	332	224	1.2	0.4379	1	1	18	87	SPAC24C9.02c	SPAC24C9.02c
YKL088W	YKL088W	20	0.0994	7	0.6042	28	NaN	1	0.219	50.649	127	571	1.1	0.351	1	1	3	NaN
MIF2	YKL089W	23	0.0765	15	0.5501	0	NaN	1	0.228	51.888	371	549	0.4	0.4584	1	1	15	NaN
CUE2	YKL090W	22	0.1994	4	0.3138	3	0.003	1	0.231	56.134	37	443	0.2	0.2894	3	2	4	5
YKL091C	YKL091C	23	0.0527	5	0.0548	1	-0.034	2	0.276	54.094	1075	310	0.3	0.7965	2	2	23	5
BUD2	YKL092C	20	0.112	13	0.2464	2	-0.021	3	0.221	49.124	357	1104	0.2	0.2878	2	2	10	11
MBR1	YKL093W	9	0.1837	4	0.5398	3	0.007	2	0.18	51.94	705	339	0.1	0.6099	NaN	NaN	NaN	23
YJU3	YKL094W	22	0.0659	11	0.0383	8	-0.041	1	0.234	57.224	785	313	3.4	0.4056	1	1	51	11	SPCC5E4.05c	SPCC5E4.05c
YJU2	YKL095W	16	0.0172	5	0.4676	1	NaN	2	0.228	53.954	92	278	0.2	0.4098	1	1	79	NaN	cwf16	SPAC9.13c
CWP1	YKL096W	16	0.1786	8	0.4644	0	-0.041	2	0.31	42.056	191	239	4.3	0.8787	1	1	0	4
YKL098W	YKL098W	19	0.0913	3	0.1401	1	-0.017	1	0.181	57.072	37	357	0.3	0.292	NaN	NaN	0	30
UTP11	YKL099C	23	0.042	11	0.6094	0	NaN	1	0.25	51.643	811	250	2.9	0.7161	1	1	79	NaN	SPAC18G6.06	SPAC18G6.06
YKL100C	YKL100C	18	0.0766	7	0.2181	2	-0.035	1	0.276	54.934	823	587	0.8	0.5356	1	1	64	7	SPAC25B8.17	SPAC25B8.17
HSL1	YKL101W	23	0.1271	18	0.6001	5	-0.027	3	0.204	52.469	351	1518	0.6	0.5602	1	1	29	65	cdr1	SPAC644.06c
LAP4	YKL103C	20	0.0838	10	0.1187	18	-0.048	1	0.261	53.259	887	514	0.2	0.8934	1	1	2	4
GFA1	YKL104C	23	0.0651	11	0.0223	36	NaN	2	0.343	40.482	195	717	2.2	0.5205	4	2	82	NaN	SPBC12C2.11	SPBC12C2.11
YKL105C	YKL105C	17	0.2737	3	0.6387	0	-0.035	2	0.19	54.45	146	1132	0.4	0.5263	NaN	NaN	NaN	6
AAT1	YKL106W	23	0.068	14	0.031	0	0.054	1	0.257	52.126	466	451	0.9	0.4907	1	1	0	12
YKL107W	YKL107W	9	0.0477	7	0.0744	1	-0.015	1	0.184	54.61	367	309	NaN	0.6996	1	1	6	10
SLD2	YKL108W	20	0.1813	7	0.7395	4	NaN	1	0.23	55.815	231	453	0.3	0.4404	1	1	3	NaN	drc1	SPAC6B12.11
HAP4	YKL109W	19	0.1143	7	0.4675	0	0.137	1	0.264	49.408	88	554	1	0.8051	1	1	0	90
KTI12	YKL110C	23	0.0288	13	0.1534	2	0.164	1	0.27	59.419	645	313	1.2	0.5068	1	1	61	109	SPAC30.02c	SPAC30.02c
ABF1	YKL112W	10	0.1137	20	0.5048	1	NaN	1	0.248	54.171	409	731	1.1	0.4519	2	1	0	NaN
RAD27	YKL113C	23	0.0243	18	0.2487	4	0.189	1	0.244	46.27	1022	382	1.3	0.5908	2	2	83	163	rad2	SPAC3G6.06c
APN1	YKL114C	23	0.0493	16	0.2016	5	-0.054	1	0.225	53.562	532	367	1.2	0.2966	1	1	24	16	apn1	SPCC622.17
PRR1	YKL116C	22	0.1387	9	0.3803	0	-0.015	1	0.193	54.24	25	518	0.3	0.4092	1	1	5	17	ppk27	SPBC337.04
SBA1	YKL117W	23	0.0345	6	0.3472	17	-0.028	1	0.356	44.254	398	216	11.1	0.4495	NaN	NaN	71	13	wos2	SPAC9E9.13
VPH2	YKL119C	21	0.2118	7	0.2558	2	NaN	1	0.225	49.574	140	215	1.1	0.3563	1	1	0	NaN
OAC1	YKL120W	23	0.0328	18	0.2593	1	-0.039	1	0.28	41.587	584	324	1.7	0.5745	3	1	60	6	oac1	SPAC139.02c
YKL121W	YKL121W	23	0.0895	3	0.1538	0	-0.006	2	0.204	50.08	989	852	0.4	0.6403	4	1	9	25
SRP21	YKL122C	23	0.2183	11	0.479	7	NaN	1	0.243	54.974	751	167	3	0.409	1	1	0	NaN
SSH4	YKL124W	23	0.0714	9	0.2263	3	-0.008	2	0.226	52.371	774	579	0.2	0.5636	1	1	13	28
RRN3	YKL125W	23	0.1153	9	0.2057	2	NaN	1	0.221	54.171	720	627	1.7	0.488	1	1	65	NaN	rrn3	SPAC18G6.11c
YPK1	YKL126W	23	0.0222	14	0.5912	8	NaN	2	0.241	47.736	519	680	2.2	0.55	2	2	33	NaN
PGM1	YKL127W	23	0.0657	13	0.0404	1	0.012	2	0.272	48.337	122	570	1.8	0.6043	4	4	1	47
PMU1	YKL128C	19	0.1305	4	0.0237	2	-0.007	1	0.206	49.118	194	295	1.8	0.3509	1	1	16	2
MYO3	YKL129C	23	0.0453	24	0.3415	7	-0.069	2	0.226	50.713	687	1271	0.2	0.5911	3	3	6	10
SHE2	YKL130C	10	0.1	6	0.0569	13	-0.019	1	0.258	60.169	155	246	0.7	0.4308	1	1	0	13
RMA1	YKL132C	23	0.1406	9	0.014	3	-0.041	2	0.221	57.631	10	430	0.3	0.595	NaN	NaN	NaN	9
YKL133C	YKL133C	23	0.257	5	0.216	0	0.019	2	0.227	57.292	720	463	0.2	0.7039	NaN	NaN	0	6
2012-10-01	YKL134C	22	0.0614	10	0.0818	1	NaN	1	0.227	52.473	231	770	0.3	0.4895	1	1	76	NaN	2012-10-01	SPAC1F3.10c
APL2	YKL135C	23	0.0563	11	0.1846	17	NaN	1	0.239	48.124	303	726	1.9	0.3493	1	1	83	NaN	apl2	SPBC947.02
YKL137W	YKL137W	22	0.0781	8	0.2039	0	0.067	2	0.22	55.979	310	111	1	0.4275	1	1	1	58
MRPL31	YKL138C	23	0.064	6	0.2901	0	NaN	1	0.286	45.197	342	131	1	0.5045	1	1	6	NaN	mrpl31	SPCC16A11.11
CTK1	YKL139W	23	0.0728	23	0.447	15	0.352	1	0.2	52.169	437	528	0.4	0.2663	1	1	71	244	lsk1	SPAC2F3.15
TGL1	YKL140W	22	0.0582	9	0.1697	12	-0.061	1	0.266	51.159	331	548	1.1	0.4869	2	2	67	5
SDH3	YKL141W	22	0.0619	19	0.2172	0	NaN	2	0.267	47.565	626	198	1.3	0.5944	1	1	35	NaN
MRP8	YKL142W	20	0.0522	3	0.1963	22	-0.025	1	0.27	46.406	1107	219	1.5	0.7522	1	1	0	2
LTV1	YKL143W	23	0.0875	12	0.5572	8	NaN	1	0.238	52.732	946	463	0.7	0.8147	1	1	23	NaN	SPAC3F10.17	SPAC3F10.17
RPC25	YKL144C	22	0.0405	7	0.1745	17	NaN	1	0.248	51.796	1028	212	1.5	0.5204	2	2	78	NaN	rpc25	SPBC2G5.07c
RPT1	YKL145W	23	0.0058	17	0.2912	30	NaN	1	0.274	45.729	377	467	8.2	0.4749	1	1	77	NaN	rpt1	SPBC16C6.07c
AVT3	YKL146W	23	0.0764	11	0.3425	0	-0.057	2	0.208	58.168	419	692	2.2	0.4447	1	1	32	1	SPAC3H1.09c	SPAC3H1.09c
SDH1	YKL148C	23	0.0237	18	0.0672	0	0.033	2	0.338	44.56	635	640	0.6	0.7765	2	2	72	28
DBR1	YKL149C	23	0.0978	10	0.1556	0	0.065	1	0.253	54.947	121	405	0.7	0.2922	2	2	72	28	dbr1	SPAC17A5.02c
MCR1	YKL150W	23	0.0436	11	0.0629	1	-0.027	1	0.33	46.879	1086	302	1.8	0.7716	2	2	20	16
YKL151C	YKL151C	23	0.0504	3	0.0504	3	-0.049	1	0.221	55.383	1004	337	1	0.7743	1	1	79	7	SPCC61.03	SPCC61.03
GPM1	YKL152C	22	0.1167	9	0.0243	6	NaN	3	0.817	27.083	198	247	32.3	0.5272	1	1	67	NaN
SRP102	YKL154W	23	0.1223	14	0.1352	2	NaN	1	0.218	48.551	1051	244	1.9	0.4151	1	1	60	NaN	srp102	SPAC23H4.07c
RSM22	YKL155C	23	0.0937	8	0.2404	13	NaN	2	0.215	52.521	288	628	0.6	0.4361	2	1	41	NaN
RPS27A	YKL156W	20	NaN	11	0.2317	0	0.039	2	0.371	28.701	833	82	26.6	0.5996	1	1	80	31
APE2	YKL157W	22	0.0505	11	0.0984	9	0.001	2	0.301	46.246	683	935	3	0.5607	NaN	NaN	33	9
RCN1	YKL159C	23	0.2041	4	0.1943	5	-0.036	1	0.282	49.536	100	211	0.2	0.3634	1	1	0	11
ELF1	YKL160W	23	0.044	9	0.6276	4	0.043	1	0.204	42.52	148	145	3.8	0.3145	1	1	65	73	SPAC1B3.02c	SPAC1B3.02c
YKL161C	YKL161C	23	0.1521	8	0.2633	0	-0.071	2	0.221	51.219	93	433	0.2	0.5926	1	1	1	9
YKL162C	YKL162C	19	0.1301	3	0.092	0	-0.003	1	0.218	53.757	775	402	0.1	0.5921	1	1	4	20
PIR3	YKL163W	17	0.0364	4	0.3785	0	-0.008	4	0.53	37.033	479	325	2.5	0.7444	7	1	NaN	3
PIR1	YKL164C	17	0.032	7	0.1232	1	-0.002	4	0.58	31.911	58	341	14.6	0.6571	8	1	1	13
MCD4	YKL165C	23	0.0411	15	0.0914	12	NaN	1	0.254	47.818	106	919	1.9	0.6015	2	2	62	NaN	its8	SPBC839.08c
TPK3	YKL166C	23	0.058	14	0.2764	1	0.021	3	0.268	53.561	401	398	1	0.4145	1	1	14	17
MRP49	YKL167C	21	0.0994	5	0.2044	4	0.077	1	0.274	52.726	601	137	1.2	0.4704	1	1	1	68
KKQ8	YKL168C	12	0.1178	8	0.4387	2	-0.047	2	0.214	51.683	865	724	0.7	0.5678	1	1	9	24
MRPL38	YKL170W	23	0.012	8	0.1594	0	NaN	1	0.235	52.439	463	138	1.7	0.4814	1	1	17	NaN	mrpl38	SPBC887.07
YKL171W	YKL171W	19	0.1111	9	0.4537	5	0.029	1	0.202	55.048	338	928	NaN	0.5287	2	1	7	44
EBP2	YKL172W	23	0.0934	7	0.7752	25	NaN	1	0.327	46.104	1030	427	3.7	0.8312	1	1	54	NaN	ebp2	SPAC17H9.05
SNU114	YKL173W	22	0.0973	15	0.0962	39	NaN	1	0.224	52.008	572	1008	0.6	0.294	4	4	7	NaN	cwf10	SPBC215.12
TPO5	YKL174C	23	0.0465	10	0.1456	0	-0.012	4	0.218	54.565	44	618	1.2	0.4058	1	1	5	21
ZRT3	YKL175W	23	0.0815	13	0.3439	0	0.016	1	0.201	55.142	100	503	1.8	0.3957	1	1	13	13
LST4	YKL176C	16	0.0722	7	0.2597	0	0.148	1	0.202	53.381	221	828	1.1	0.3294	NaN	NaN	0	113
STE3	YKL178C	22	0.0849	10	0.2234	0	-0.045	1	0.226	54.805	17	470	0.1	0.6578	1	1	5	2	map3	SPAC3F10.10c
COY1	YKL179C	23	0.0713	9	0.3947	1	0.155	1	0.21	51.746	363	679	1	0.3972	1	1	35	17	SPCC364.04c	SPCC364.04c
RPL17A	YKL180W	23	0.1172	9	0.2609	11	NaN	2	0.812	28.112	786	184	33.2	0.6626	1	1	76	NaN
PRS1	YKL181W	23	0.0229	12	0.0749	5	NaN	5	0.32	43.452	1034	427	8	0.6282	1	1	6	NaN	SPAC4A8.14	SPAC4A8.14
FAS1	YKL182W	23	0.0315	20	0.038	13	NaN	1	0.428	38.639	198	2051	8.4	0.5585	4	4	9	NaN	fas1	SPAC926.09c
LOT5	YKL183W	18	0.1174	4	0.1928	2	-0.033	1	0.22	55.731	196	306	0.6	0.4891	1	1	0	11
SPE1	YKL184W	23	0.0736	5	0.03	0	0.44	1	0.289	46.295	201	466	1.2	0.3748	2	2	77	179	spe1	SPAC144.04c
ASH1	YKL185W	10	0.1134	19	0.5289	1	-0.062	1	0.174	53.026	39	588	1.2	0.5709	1	1	0	12
MTR2	YKL186C	18	0.0473	9	0.2283	1	NaN	1	0.254	54.652	253	184	1.7	0.2767	1	1	0	NaN
YKL187C	YKL187C	10	0.0983	3	0.076	0	-0.048	2	0.204	56.253	264	750	0.2	0.7005	1	1	0	15
PXA2	YKL188C	20	0.0573	10	0.2251	0	-0.015	1	0.188	51.514	660	853	NaN	0.7331	2	2	16	17
HYM1	YKL189W	23	0.0216	10	0.1855	6	NaN	1	0.251	53.499	558	399	0.6	0.4965	1	1	70	NaN	pmo25	SPAC1834.06c
CNB1	YKL190W	23	0.0123	8	0.1143	5	0.016	1	0.211	44.607	153	175	5.3	0.2887	NaN	NaN	79	97	SPCC830.06	SPCC830.06
DPH2	YKL191W	23	0.112	4	0.1835	9	0.039	1	0.212	56.518	860	534	3.4	0.6755	2	1	68	27	SPBC17D1.02	SPBC17D1.02
ACP1	YKL192C	23	0.0523	10	0.272	3	NaN	1	0.376	50.074	432	125	6.2	0.412	1	1	66	NaN	SPAC4H3.09	SPAC4H3.09
SDS22	YKL193C	23	0.0686	11	0.0148	6	NaN	1	0.244	47.418	927	338	0.7	0.5089	4	2	82	NaN	sds22	SPAC4A8.12c
MST1	YKL194C	23	0.0339	10	0.0519	0	NaN	1	0.283	50.563	357	462	0.2	0.5543	2	2	4	NaN	SPAC24C9.09	SPAC24C9.09
MIA40	YKL195W	22	0.1868	11	0.799	2	NaN	1	0.264	52.324	543	403	1.9	0.5579	1	1	2	NaN	tim40	SPAC57A10.11c
YKT6	YKL196C	23	0.0111	19	0.26	5	NaN	1	0.234	47.893	273	200	4.5	0.2983	2	2	83	NaN	ykt6	SPBC13G1.11
PEX1	YKL197C	23	NaN	12	0.209	1	0.128	1	0.204	51.77	94	1043	0.3	0.3656	3	2	49	62	pex1	SPCC553.03
PTK1	YKL198C	18	0.0283	9	0.5208	0	-0.02	2	0.241	55.42	28	649	0.3	0.437	NaN	NaN	3	14
MNN4	YKL201C	10	0.0973	6	0.2097	0	-0.076	2	0.273	53.342	68	1178	0.3	0.5631	NaN	NaN	0	3
TOR2	YKL203C	23	0.0195	32	0.1589	2	NaN	2	0.234	49.757	90	2474	1	0.5096	5	5	52	NaN
EAP1	YKL204W	11	0.2604	10	0.7722	7	NaN	1	0.217	49.812	87	632	0.7	0.388	NaN	NaN	0	NaN
LOS1	YKL205W	23	0.059	1	0.0991	0	0.011	1	0.252	51.411	885	1100	1	0.5704	1	1	51	28	los1	SPBP8B7.09c
ADD66	YKL206C	18	0.1332	5	0.0824	4	0.007	1	0.225	60.208	104	267	0.8	0.4106	1	1	14	14
YKL207W	YKL207W	23	0.028	6	0.3085	7	-0.042	1	0.249	49.714	55	253	1.5	0.3711	1	1	77	24	SPBC1711.03	SPBC1711.03
CBT1	YKL208W	8	0.1534	7	0.1476	1	0.235	1	0.229	61	526	271	0.3	0.5058	NaN	NaN	0	112
STE6	YKL209C	21	0.092	12	0.1349	0	NaN	1	0.2	50.787	63	1290	3	0.6536	4	2	77	NaN	mam1	SPBC25B2.02c
UBA1	YKL210W	23	0.024	13	0.0449	29	NaN	1	0.294	47.689	256	1024	3.4	0.5443	6	4	83	NaN	ptr3	SPBC1604.21c
TRP3	YKL211C	23	0.0727	17	0.0868	10	0.019	1	0.264	53.36	226	484	2.5	0.4299	2	2	12	10	trp1	SPBC1539.09c
SAC1	YKL212W	23	0.0593	12	0.1027	108	0.46	1	0.292	49.623	386	623	1.9	0.3763	1	1	79	309	SPBC19F5.03	SPBC19F5.03
DOA1	YKL213C	23	0.0671	7	0.0657	3	0.17	1	0.216	54.88	652	715	1.1	0.5179	7	3	74	102	lub1	SPBC887.04c
YRA2	YKL214C	14	0.1332	4	0.4926	5	-0.033	1	0.215	54.342	113	203	0.8	0.2874	1	1	0	44
YKL215C	YKL215C	22	0.0809	4	0.0529	2	0.009	1	0.222	49.587	187	1286	0.6	0.5368	3	3	70	9	SPAC11D3.15	SPAC11D3.15
URA1	YKL216W	11	0.0293	8	0.0127	1	0.035	1	0.288	44.483	668	314	16.2	0.817	1	1	72	16	ura3	SPAC57A10.12c
JEN1	YKL217W	17	0.0334	10	0.164	0	-0.027	1	0.262	48.954	479	616	0.3	0.6968	1	1	16	4
SRY1	YKL218C	8	0.0518	11	0.0092	1	-0.051	1	0.167	55.414	322	326	0.4	0.6928	1	1	64	6	SPCC320.14	SPCC320.14
COS9	YKL219W	4	NaN	5	0.0958	0	NaN	9	0.236	58.145	76	407	0.6	0.4779	2	1	NaN	NaN
FRE2	YKL220C	23	NaN	14	0.0619	0	-0.009	9	0.196	51.568	17	711	0.2	0.4637	3	3	7	10
MCH2	YKL221W	18	0.0984	6	0.1353	0	-0.001	3	0.183	51.501	39	473	NaN	0.681	1	1	46	7
YKL222C	YKL222C	10	0.1318	10	0.2723	0	-0.001	2	0.21	51.989	32	705	0.2	0.3821	2	2	0	10
YKL224C	YKL224C	5	NaN	4	0.0488	0	NaN	22	0.624	30.465	95	123	0.4	0.3887	1	1	NaN	NaN
VPS1	YKR001C	23	0.0204	26	0.2244	23	NaN	1	0.329	41.958	400	704	1.2	0.4392	3	3	28	NaN	vps1	SPAC767.01c
PAP1	YKR002W	23	0.022	15	0.1849	17	NaN	1	0.242	49.722	267	568	1.2	0.3061	3	3	80	NaN	pla1	SPBC646.04
OSH6	YKR003W	23	0.0566	17	0.1629	6	-0.021	4	0.256	48.871	247	448	0.6	0.6394	1	1	16	1
ECM9	YKR004C	16	0.1333	3	0.0663	0	NaN	1	0.222	49.454	21	377	0.2	0.3053	NaN	NaN	0	NaN
YKR005C	YKR005C	6	0.2571	5	0.1946	0	-0.023	1	0.229	53.279	63	525	0.1	0.5541	NaN	NaN	NaN	2
MRPL13	YKR006C	18	0.1887	6	0.3258	5	NaN	1	0.302	44.938	280	264	1.9	0.3977	1	1	0	NaN
MEH1	YKR007W	8	0.1224	12	0.6196	18	0.24	1	0.2	55.667	84	184	0.7	0.3642	NaN	NaN	0	109
RSC4	YKR008W	22	0.1018	11	0.3472	19	NaN	1	0.265	51.821	552	625	0.6	0.2161	2	1	2	NaN
FOX2	YKR009C	22	0.0474	13	0.12	6	-0.013	1	0.219	51.794	772	900	NaN	0.6499	4	3	59	6
TOF2	YKR010C	20	0.2135	8	0.463	2	-0.054	2	0.222	51.932	354	771	0.6	0.3934	1	1	NaN	19
YKR011C	YKR011C	9	0.1358	3	0.2776	4	-0.059	1	0.287	49.293	783	353	0.3	0.7482	NaN	NaN	0	2
PRY2	YKR013W	19	0.1419	4	0.5441	0	-0.04	2	0.297	49.831	92	329	3.4	0.749	1	1	20	2
YPT52	YKR014C	23	0.0481	11	0.1709	6	-0.022	3	0.273	47.458	506	234	3.1	0.3431	1	1	3	16
YKR015C	YKR015C	4	0.3146	3	0.331	1	-0.035	1	0.257	51.802	64	568	NaN	0.5246	NaN	NaN	NaN	8
YKR016W	YKR016W	23	0.1149	7	0.2037	0	0.044	1	0.226	51.956	739	540	0.6	0.5751	2	1	12	36	SPBC3E7.05c	SPBC3E7.05c
YKR017C	YKR017C	23	0.064	6	0.2123	0	-0.029	1	0.231	50.944	86	551	0.3	0.5322	3	2	79	2	SPAC328.02	SPAC328.02
YKR018C	YKR018C	22	0.0308	8	0.2166	1	-0.028	2	0.247	48.681	499	725	2.2	0.4368	1	1	45	14
IRS4	YKR019C	23	0.151	11	0.6309	0	0.077	2	0.188	55.457	30	615	0.1	0.4248	NaN	NaN	1	83
VPS51	YKR020W	22	0.2253	15	0.4695	1	0.261	1	0.241	55.847	255	164	0.2	0.3878	1	1	1	118
YKR021W	YKR021W	23	0.0702	3	0.3508	0	-0.057	2	0.212	53.825	153	915	0.7	0.3712	1	1	4	5	SPBC2D10.04	SPBC2D10.04
NTR2	YKR022C	11	0.2414	9	0.3789	11	NaN	1	0.222	56.876	354	322	0.3	0.4079	NaN	NaN	NaN	NaN
YKR023W	YKR023W	23	0.1331	7	0.5396	2	0.004	1	0.239	50.563	269	530	0.2	0.3777	1	1	14	9	SPAC1A6.01c	SPAC1A6.01c
DBP7	YKR024C	23	0.0393	11	0.3774	8	0.036	1	0.245	50.524	988	742	1.3	0.7361	3	3	67	108	dbp7	SPBC21H7.04
RPC37	YKR025W	21	0.1475	6	0.3582	14	NaN	1	0.234	56.722	1009	282	2.1	0.5273	1	1	5	NaN	rpc37	SPCC330.13
GCN3	YKR026C	23	0.0044	8	0.023	16	0	1	0.217	49.885	1047	305	2.4	0.4733	1	1	82	21	SPCC11E10.07c	SPCC11E10.07c
BCH2	YKR027W	23	0.0944	12	0.1124	2	0.046	4	0.228	55.413	65	765	0.6	0.396	2	1	1	32
SAP190	YKR028W	23	0.104	10	0.3215	4	-0.013	4	0.232	49.741	329	1098	1	0.3835	1	1	22	102
SET3	YKR029C	23	0.192	20	0.514	8	0.008	2	0.201	48.764	405	751	0.9	0.4607	2	2	12	81
GMH1	YKR030W	19	0.0793	7	0.1612	0	-0.004	1	0.216	55.41	53	273	1.3	0.2976	1	1	69	20	mug16	SPBC25H2.14
SPO14	YKR031C	22	NaN	16	0.3256	1	-0.028	1	0.238	50.002	265	1683	0.4	0.5193	2	1	61	16	SPAC2F7.16c	SPAC2F7.16c
DAL80	YKR034W	22	0.0639	0	0.7249	18	-0.062	2	0.181	52.679	19	269	NaN	0.6648	1	1	5	20
CAF4	YKR036C	16	0.1636	8	0.2261	1	-0.016	2	0.19	52.897	597	643	0.4	0.4314	5	2	11	12
SPC34	YKR037C	14	0.0643	18	0.278	12	NaN	1	0.254	55.993	146	295	0.4	0.3789	1	1	1	NaN
KAE1	YKR038C	23	0.0354	19	0.0363	4	NaN	1	0.194	54.105	319	386	1.6	0.3181	1	1	79	NaN	pgp2	SPBC16D10.03
GAP1	YKR039W	23	0.1344	17	0.1694	139	-0.057	16	0.334	40.192	139	602	1.9	0.8004	1	1	8	11
YKR041W	YKR041W	6	0.3045	4	0.4	0	-0.039	1	0.287	54.026	19	250	NaN	0.5742	NaN	NaN	NaN	19
UTH1	YKR042W	23	NaN	16	0.2067	2	0.113	4	0.563	36.31	144	365	22.3	0.5557	1	1	1	58
YKR043C	YKR043C	19	0.0265	4	0.0443	2	-0.085	1	0.291	48.636	851	271	4.5	0.4666	1	1	5	2
UIP5	YKR044W	19	0.1449	6	0.1196	0	-0.015	1	0.191	56.897	383	443	0.3	0.435	2	1	19	9	SPCC126.08c	SPCC126.08c
YKR045C	YKR045C	8	0.1441	3	0.5792	0	-0.014	1	0.193	49.757	28	183	0.3	0.2556	NaN	NaN	NaN	6
PET10	YKR046C	10	0.0719	6	0.3322	0	-0.077	1	0.281	48.17	724	283	0.4	0.643	NaN	NaN	0	39
NAP1	YKR048C	23	0.042	12	0.3381	69	-0.079	1	0.236	47.377	137	417	3.6	0.4349	1	1	81	43	nap1	SPCC364.06
FMP46	YKR049C	9	0.0276	4	0.0376	1	-0.017	1	0.225	53.811	1010	133	0.7	0.6714	1	1	0	34
TRK2	YKR050W	23	0.0946	12	0.3982	0	-0.025	2	0.234	56.426	55	889	0.3	0.3809	1	1	4	30
YKR051W	YKR051W	23	0.0558	5	0.1005	0	0.07	1	0.224	49.652	118	418	0.4	0.4053	1	1	75	28	SPAC30D11.06c	SPAC30D11.06c
MRS4	YKR052C	23	0.0244	10	0.1809	0	-0.028	2	0.256	49.072	291	304	0.7	0.5619	3	1	29	13
YSR3	YKR053C	23	NaN	7	0.0025	0	-0.022	2	0.209	53.349	8	404	0.2	0.4446	1	1	25	9
DYN1	YKR054C	23	NaN	17	0.0398	2	0.056	1	0.226	51.606	57	4092	0.7	0.3827	9	9	75	61	dhc1	SPAC1093.06c
RHO4	YKR055W	22	0.1141	10	0.3952	1	-0.009	1	0.157	51.442	89	291	0.6	0.3131	1	1	0	21
TRM2	YKR056W	23	0.0694	10	0.1268	2	-0.009	1	0.269	51.678	998	639	1.2	0.7276	2	2	56	12	SPAC4G8.07c	SPAC4G8.07c
RPS21A	YKR057W	18	NaN	9	0.0805	2	0.209	2	0.61	28.621	730	87	63	0.6435	1	1	70	51
GLG1	YKR058W	20	0.2497	5	0.5854	3	-0.008	2	0.232	52.397	622	616	0.3	0.6922	1	1	36	22
TIF1	YKR059W	23	0.0214	13	0.0658	16	0.096	3	0.76	28.506	865	395	21.4	0.6308	NaN	NaN	81	38
UTP30	YKR060W	23	0.1064	9	0.135	7	0.006	2	0.253	53.075	1094	274	1.6	0.6262	1	1	11	25
KTR2	YKR061W	22	0.1017	9	0.1129	0	-0.024	9	0.214	51.164	77	425	0.6	0.5343	1	1	0	11
TFA2	YKR062W	23	0.0264	8	0.314	3	NaN	1	0.265	48.68	58	328	0.7	0.2785	1	1	55	NaN	tfa2	SPCC1672.08c
LAS1	YKR063C	23	0.1301	5	0.2769	0	NaN	1	0.21	53.82	811	502	0.3	0.3536	1	1	37	NaN
YKR064W	YKR064W	18	0.135	12	0.117	4	-0.01	1	0.247	52.847	450	863	0.4	0.3075	1	1	0	13
PAM17	YKR065C	23	0.0914	10	0.2487	1	0.084	1	0.274	52.533	558	197	1.7	0.3361	1	1	10	95	pam17	SPAC167.04
CCP1	YKR066C	19	0.0587	11	0.0914	2	-0.032	1	0.252	48.287	624	361	2.6	0.664	1	1	24	1
GPT2	YKR067W	23	0.0452	11	0.2221	11	-0.041	2	0.281	50.128	740	743	0.6	0.667	1	1	5	9
BET3	YKR068C	23	0.0231	6	0.1192	16	NaN	1	0.199	51.618	151	193	2.5	0.3198	1	1	82	NaN	bet3	SPAC644.18c
MET1	YKR069W	23	0.0668	12	0.0472	0	-0.016	1	0.218	52.558	82	593	0.6	0.553	1	1	9	10	SPCC1739.06c	SPCC1739.06c
YKR070W	YKR070W	23	0.0459	4	0.0114	2	-0.037	2	0.227	49.787	155	352	1.6	0.3762	NaN	NaN	58	2	SPAC22A12.08c	SPAC22A12.08c
DRE2	YKR071C	23	0.1098	7	0.319	3	NaN	1	0.295	55.074	89	348	2.4	0.3823	1	1	25	NaN
SIS2	YKR072C	18	0.1198	8	0.4573	18	0.082	2	0.267	58.868	258	562	0.9	0.3085	1	1	1	38
YKR074W	YKR074W	20	0.0854	3	0.0903	0	0.077	1	0.248	57.164	247	155	5.2	0.3237	1	1	28	30	SPAC2C4.04c	SPAC2C4.04c
YKR075C	YKR075C	17	0.1428	4	0.2117	0	NaN	2	0.292	55.518	7	307	0.7	0.6438	NaN	NaN	0	NaN
ECM4	YKR076W	21	0.0662	8	0.0405	107	-0.031	3	0.262	49.29	987	370	0.2	0.8807	2	2	27	2
YKR077W	YKR077W	10	0.1325	6	0.4683	1	-0.041	2	0.196	53.943	88	363	0.3	0.5371	NaN	NaN	NaN	12
YKR078W	YKR078W	23	0.1808	6	0.2632	3	-0.005	2	0.254	54.27	236	585	0.1	0.3521	2	2	NaN	11
TRZ1	YKR079C	21	0.0811	11	0.1146	2	NaN	1	0.253	51.268	975	838	0.7	0.554	2	2	77	NaN	trz2	SPAC1D4.10
MTD1	YKR080W	23	0.0302	12	0.0281	4	-0.019	1	0.282	51.456	282	320	3.6	0.6489	2	2	71	5	SPBC1711.04	SPBC1711.04
RPF2	YKR081C	23	0.0551	9	0.3663	64	NaN	1	0.319	46.422	1072	344	3.7	0.74	1	1	80	NaN	SPAC926.08c	SPAC926.08c
NUP133	YKR082W	23	0.0841	20	0.0856	10	0.212	1	0.232	54.395	899	1157	1.6	0.4488	2	2	9	133	nup132	SPAC1805.04
DAD2	YKR083C	23	0.1499	18	0.3158	10	NaN	1	0.244	51.601	428	133	0.4	0.3747	1	1	0	NaN
HBS1	YKR084C	23	0.0651	11	0.2062	1	0.047	2	0.237	49.375	163	611	1.3	0.342	2	2	5	36	SPBC25B2.01	SPBC25B2.01
MRPL20	YKR085C	23	0.153	6	0.359	6	NaN	1	0.21	60.645	371	195	2.5	0.5158	1	1	1	NaN
PRP16	YKR086W	23	NaN	13	0.254	2	NaN	1	0.225	51.531	206	1071	0.3	0.3878	4	4	68	NaN	prp16	SPBC1711.17
OMA1	YKR087C	22	0.0371	10	0.1304	0	-0.036	1	0.199	52.044	203	345	1	0.3092	1	1	45	6	oma1	SPAP14E8.04
TVP38	YKR088C	23	0.0686	10	0.2878	5	-0.043	1	0.256	51.022	214	337	0.9	0.3485	1	1	27	10	SPBC1711.09c	SPBC1711.09c
TGL4	YKR089C	23	0.0618	19	0.3132	5	-0.005	2	0.199	54.483	406	910	0.7	0.5327	2	2	20	4
PXL1	YKR090W	23	0.2816	13	0.4915	0	-0.025	1	0.217	55.967	347	706	0.2	0.3876	2	1	26	8
SRL3	YKR091W	13	0.1614	4	0.4146	0	-0.019	2	0.172	55.634	637	246	0.2	0.7465	NaN	NaN	0	51
SRP40	YKR092C	23	0.4016	3	0.936	15	0.152	1	0.234	40.654	896	406	1.8	0.7177	1	1	23	32	SPBC1711.05	SPBC1711.05
PTR2	YKR093W	22	0.0246	16	0.2113	0	0	1	0.355	46.351	61	601	1.9	0.4916	1	1	70	14	SPBC13A2.04c	SPBC13A2.04c
RPL40B	YKR094C	19	0.0724	11	0.3281	1	0.189	2	0.745	27.954	767	128	21.7	0.6414	2	2	81	74
MLP1	YKR095W	23	0.0932	9	0.5499	2	-0.054	5	0.257	51.414	244	1875	0.7	0.5417	1	1	39	39
YKR096W	YKR096W	11	0.0957	7	0.3004	1	-0.03	2	0.223	53.541	417	1195	0.6	0.4857	1	1	1	8
PCK1	YKR097W	20	0.0085	9	0.0619	3	0.007	1	0.394	40.961	223	549	0.1	0.6281	1	1	27	20
UBP11	YKR098C	23	0.0917	7	0.3654	2	-0.014	4	0.225	52.697	441	717	0.2	0.681	1	1	2	10
BAS1	YKR099W	20	0.0661	10	0.6535	3	0.167	1	0.187	49.275	611	811	1	0.6412	2	1	19	69
SKG1	YKR100C	17	0.0762	7	0.4648	2	-0.02	2	0.206	50.64	119	355	1	0.2615	NaN	NaN	0	16
SIR1	YKR101W	5	0.2377	11	0.0708	1	NaN	1	0.197	54.052	331	654	0.2	0.5129	2	1	NaN	NaN
FLO10	YKR102W	10	0.5632	8	0.7605	0	-0.025	9	0.204	52.099	25	1169	0.2	0.644	1	1	0	5
NFT1	YKR103W	23	NaN	7	0.1363	1	-0.022	7	0.201	50.545	18	1218	0.1	0.6329	3	2	NaN	4
YKR104W	YKR104W	23	NaN	3	0.1176	1	-0.001	7	0.243	47.183	14	306	0.2	0.5474	1	1	51	14
YKR105C	YKR105C	13	0.0855	11	0.1409	0	-0.036	4	0.213	52.824	18	582	NaN	0.5264	1	1	10	3
YKR106W	YKR106W	14	NaN	4	0.174	0	-0.031	6	0.206	53.493	14	615	0.3	0.5708	1	1	0	5
YAL065C	YAL065C	1	NaN	5	0.3438	0	-0.053	1	0.2	61	30	128	NaN	0.3866	NaN	NaN	NaN	28
YFL068W	YFL068W	1	NaN	5	0.1437	0	NaN	1	0.275	53.732	38	160	NaN	0.4628	NaN	NaN	NaN	NaN
YFL067W	YFL067W	11	NaN	5	0.76	0	NaN	2	0.227	28.409	39	175	NaN	0.5306	NaN	NaN	1	NaN
YFL066C	YFL066C	1	NaN	9	0.0434	0	NaN	1	0.187	60.612	55	392	1.1	0.5363	2	2	NaN	NaN
YFL065C	YFL065C	1	NaN	3	0.1471	0	NaN	1	0.188	52.619	39	102	0.3	0.4657	NaN	NaN	NaN	NaN
YFL064C	YFL064C	1	NaN	3	0.1092	0	NaN	1	0.216	61	42	174	0.3	0.5344	NaN	NaN	NaN	NaN
COS4	YFL062W	4	0.3286	5	0.1214	15	NaN	9	0.235	57.141	569	379	3	0.5737	2	1	NaN	NaN
YFL061W	YFL061W	10	NaN	4	0.0267	1	NaN	2	0.217	55.65	57	225	NaN	0.5069	1	1	1	NaN
SNO3	YFL060C	21	0.1331	7	0.0811	4	NaN	3	0.251	55.471	38	222	0.2	0.5106	1	1	2	NaN
SNZ3	YFL059W	21	0.042	8	0.0302	11	NaN	3	0.305	52.295	58	298	0.4	0.5901	1	1	12	NaN
THI5	YFL058W	18	0.0362	5	0.0118	0	NaN	4	0.579	34.315	239	340	0.2	0.6108	1	1	1	NaN
AAD16	YFL057C	1	NaN	6	0.1974	1	NaN	1	0.294	50.3	80	152	1.8	0.5704	1	1	1	NaN
AAD6	YFL056C	4	NaN	6	0.0236	1	-0.066	1	0.241	54.78	76	212	0.1	0.5007	1	1	2	5
AGP3	YFL055W	23	0.0551	6	0.1093	0	-0.054	16	0.205	52.124	108	558	0.3	0.684	1	1	42	10	SPCC965.11c	SPCC965.11c
YFL054C	YFL054C	14	0.16	8	0.4799	3	-0.021	2	0.209	53.149	410	646	0.4	0.7166	1	1	5	16	SPAC977.17	SPAC977.17
DAK2	YFL053W	23	0.0672	9	0.066	0	-0.023	2	0.222	47.6	29	591	NaN	0.7345	2	2	43	2	dak2	SPAC977.16c
YFL052W	YFL052W	5	0.0662	10	0.1677	0	-0.013	1	0.207	56.111	128	465	NaN	0.7846	2	2	1	24
YFL051C	YFL051C	4	NaN	5	0.0625	0	0.004	1	0.203	61	27	160	NaN	0.7004	1	1	NaN	25
ALR2	YFL050C	23	NaN	11	0.5058	0	0.002	3	0.197	51.224	9	858	0.3	0.4484	2	1	1	9
SWP82	YFL049W	16	0.1145	10	0.175	6	0.016	1	0.233	50.562	367	623	0.4	0.2708	1	1	0	11
EMP47	YFL048C	23	0.0569	13	0.1416	20	-0.025	2	0.257	48.785	179	445	2	0.2215	1	1	11	5
RGD2	YFL047W	23	0.0644	12	0.1639	4	-0.042	1	0.23	52.931	150	714	0.6	0.3595	3	3	20	8	rga8	SPAC13A11.01c
YFL046W	YFL046W	23	0.0393	5	0.1449	0	-0.037	1	0.181	48.358	162	207	0.8	0.2192	1	1	40	7	SPAC2C4.09	SPAC2C4.09
SEC53	YFL045C	23	0.0653	9	0.0276	6	NaN	1	0.58	35.595	608	254	9.4	0.6128	1	1	79	NaN	pmm1	SPAC1556.07
OTU1	YFL044C	23	0.1298	12	0.2326	3	-0.009	1	0.273	53.307	495	301	0.6	0.5279	1	1	64	2	otu1	SPAC24C9.14
YFL042C	YFL042C	23	0.1329	5	0.4318	1	-0.027	4	0.212	56.675	730	674	0.2	0.6243	1	1	44	12
FET5	YFL041W	23	0.0628	16	0.0997	8	-0.03	3	0.235	52.346	94	622	1.1	0.3663	3	3	26	5
YFL040W	YFL040W	20	0.0457	5	0.1407	0	-0.017	1	0.194	55.444	68	540	NaN	0.5801	1	1	0	11
ACT1	YFL039C	23	0	45	0.0347	24	NaN	1	0.724	29.567	204	375	21.1	0.3528	1	1	86	NaN	act1	SPBC32H8.12c
YPT1	YFL038C	23	0.0009	25	0.1942	18	NaN	1	0.268	51.365	240	206	12.3	0.3529	1	1	86	NaN	ypt1	SPBC1703.10
TUB2	YFL037W	23	0.0053	20	0.07	31	NaN	1	0.337	44.834	568	457	6.5	0.4782	2	2	85	NaN	nda3	SPBC26H8.07c
RPO41	YFL036W	21	0.0336	12	0.2191	0	0.374	1	0.246	46.655	191	1351	0.8	0.513	1	1	66	88	rpo41	SPAC26H5.12
MOB2	YFL034C-B	23	0.0211	14	NaN	0	NaN	1	0.237	51.273	71	287	NaN	0.2739	NaN	NaN	9	NaN	mob2	SPCC970.04c
YFL034W	YFL034W	23	0.0678	4	0.3495	4	-0.055	1	0.242	49.983	117	1073	0.3	0.3301	1	1	27	17	SPAC6F6.13c	SPAC6F6.13c
RIM15	YFL033C	23	0.0727	19	0.4989	1	0.042	1	0.204	54.173	86	1770	0.4	0.4281	3	2	16	58
HAC1	YFL031W	20	0.1576	14	0.3782	0	0.011	1	0.18	59.888	26	238	4	0.6005	1	1	2	62
AGX1	YFL030W	19	0.0566	7	0.0182	0	-0.071	1	0.2	55.582	895	385	NaN	0.6651	1	1	71	2
CAK1	YFL029C	18	0.1211	14	0.0353	3	NaN	1	0.25	56.059	265	368	0.4	0.4092	1	1	3	NaN
CAF16	YFL028C	22	0.0492	12	0.0554	1	0.007	1	0.226	46.564	184	289	2.5	0.3226	1	1	34	2	caf16	SPAC20G4.01
GYP8	YFL027C	23	0.1584	6	0.1952	1	-0.041	1	0.208	54.815	114	497	0.9	0.3978	1	1	22	14	gyp10	SPBC651.03c
STE2	YFL026W	23	0.0761	18	0.1369	1	NaN	1	0.215	44.594	67	431	6.7	0.6793	1	1	2	NaN	mam2	SPAC11H11.04
BST1	YFL025C	23	0.1112	13	0.0787	0	-0.028	1	0.231	52.787	77	1029	0.4	0.3641	1	1	47	61	SPAC824.02	SPAC824.02
EPL1	YFL024C	23	0.0418	11	0.3762	17	NaN	1	0.269	52.485	64	832	0.7	0.336	1	1	45	NaN	epl1	SPCC830.05c
BUD27	YFL023W	23	0.2909	7	0.5766	2	0.277	4	0.215	55.368	644	796	0.8	0.6343	2	2	1	72
FRS2	YFL022C	23	NaN	9	0.1034	1	NaN	1	0.373	40.666	747	503	3.8	0.4779	1	1	79	NaN	frs2	SPAC3G9.06
GAT1	YFL021W	18	NaN	9	0.6118	2	-0.01	1	0.217	57.483	146	510	0.4	0.5798	2	2	8	10	gaf1	SPCC1902.01
PAU5	YFL020C	5	0.0856	7	0.0902	0	-0.015	22	0.505	31.635	234	122	0.6	0.3796	1	1	NaN	8
LPD1	YFL018C	23	0.0242	24	0.0261	7	NaN	2	0.321	46.022	519	499	2.5	0.4621	3	3	80	NaN	dld1	SPAC1002.09c
GNA1	YFL017C	22	0.0707	7	0.0063	7	NaN	1	0.242	49.823	192	159	1.7	0.3488	1	1	71	NaN	gna1	SPAC16E8.03
MDJ1	YFL016C	23	0.0373	15	0.4755	2	NaN	1	0.244	54.349	411	511	1.6	0.6237	3	3	73	NaN	mdj1	SPCC4G3.14
HSP12	YFL014W	22	0.0896	11	0.7706	25	-0.042	1	0.645	27.478	682	109	3.4	0.9443	1	1	5	28	hsp9	SPAP8A3.04c
IES1	YFL013C	20	0.1383	6	0.3483	20	0.237	1	0.21	53.443	306	692	0.7	0.4704	NaN	NaN	3	134
YFL012W	YFL012W	3	0.5192	3	0.3176	0	-0.036	1	0.19	53.918	37	148	NaN	0.5443	NaN	NaN	NaN	10
HXT10	YFL011W	13	0.0437	12	0.163	0	-0.048	29	0.236	48.151	29	546	NaN	0.7469	1	1	6	3
WWM1	YFL010C	22	0.1282	8	0.6161	5	-0.014	1	0.231	50.159	117	211	3.5	0.457	1	1	4	35	SPBC11B10.08	SPBC11B10.08
CDC4	YFL009W	23	0.0333	16	0.1772	3	NaN	2	0.212	51.561	123	779	1	0.3287	7	2	39	NaN
SMC1	YFL008W	23	0.0498	18	0.4767	8	NaN	1	0.25	50.957	496	1225	0.4	0.4991	2	2	76	NaN	psm1	SPBC29A10.04
BLM10	YFL007W	20	0.064	8	0.0817	12	0.062	1	0.234	52.123	77	2143	0.7	0.454	NaN	NaN	52	78
SEC4	YFL005W	23	0.0105	24	0.2651	13	NaN	3	0.282	50.135	122	215	4.4	0.3005	1	1	62	NaN	ypt2	SPAC9E9.07c
VTC2	YFL004W	23	0.0691	12	0.308	0	-0.057	2	0.257	44.431	180	828	0.7	0.4755	4	3	2	8
MSH4	YFL003C	12	0.0702	8	0.1629	1	0.02	1	0.203	53.289	24	878	NaN	0.4933	4	4	54	83
SPB4	YFL002C	23	0.0779	12	0.3366	31	NaN	1	0.22	50.078	933	606	1.7	0.5568	3	3	76	NaN	SPBC24C6.02	SPBC24C6.02
DEG1	YFL001W	23	0.1596	8	0.3213	0	0.205	1	0.238	54.001	813	442	1	0.4451	2	1	70	106	SPAC25B8.05	SPAC25B8.05
LOC1	YFR001W	20	0.0864	13	0.7745	46	NaN	1	0.278	51.086	992	204	2.1	0.7087	NaN	NaN	2	NaN
NIC96	YFR002W	23	0.0401	20	0.2157	11	NaN	1	0.237	50.339	546	839	0.8	0.3562	1	1	69	NaN	nup97	SPCC1620.11
YPI1	YFR003C	22	0.0675	5	0.7935	2	NaN	1	0.204	49.755	800	155	0.6	0.5147	1	1	28	NaN	SPAC6B12.13	SPAC6B12.13
RPN11	YFR004W	23	0.0045	11	0.3039	26	NaN	1	0.294	47.781	432	306	6.2	0.3597	2	2	86	NaN	rpn11	SPAC31G5.13
SAD1	YFR005C	20	0.1803	10	0.0871	0	NaN	1	0.229	55.047	482	448	0.7	0.3796	2	2	76	NaN	ubp10	SPBC577.07
YFR006W	YFR006W	20	0.0891	11	0.0542	1	0.021	1	0.293	47.227	61	535	2.2	0.3264	2	2	70	8
YFR007W	YFR007W	20	0.1335	5	0.034	1	-0.003	1	0.238	50.022	240	353	0.3	0.412	1	1	16	6	SPAC227.14	SPAC227.14
FAR7	YFR008W	10	0.2329	4	0.3846	8	0.074	1	0.256	55.072	497	221	0.2	0.3522	NaN	NaN	0	42
GCN20	YFR009W	23	0.0365	7	0.2141	15	0.088	1	0.339	40.518	463	752	2.8	0.4383	3	2	75	87	SPBC29A3.09c	SPBC29A3.09c
UBP6	YFR010W	21	0.0452	9	0.2745	38	0.192	1	0.26	45.863	521	499	1.7	0.5496	1	1	81	67	ubp6	SPAC6G9.08
YFR011C	YFR011C	19	0.09	4	0.5647	0	0.077	1	0.269	49.731	323	170	1.3	0.4696	1	1	0	55
YFR012W	YFR012W	23	0.4249	5	0.0693	0	0.01	3	0.191	52.989	23	202	NaN	0.5761	1	1	NaN	27
IOC3	YFR013W	18	0.127	9	0.3355	14	0.033	2	0.236	52.089	469	787	0.3	0.2852	NaN	NaN	0	30
CMK1	YFR014C	23	0.0861	11	0.4103	2	-0.033	2	0.224	49.496	801	446	0.4	0.606	1	1	63	10
GSY1	YFR015C	20	0.0259	8	0.0749	5	-0.006	2	0.272	49.891	555	708	0.1	0.8286	1	1	62	7
YFR016C	YFR016C	21	0.317	6	0.7924	0	-0.015	2	0.243	50.979	404	1233	0.3	0.516	NaN	NaN	0	16
YFR017C	YFR017C	9	0.0793	3	0.441	2	-0.012	2	0.226	60.308	814	195	0.2	0.8081	NaN	NaN	0	13
YFR018C	YFR018C	12	0.0797	7	0.0716	0	-0.045	1	0.162	55.774	32	363	0.8	0.4812	1	1	56	9
FAB1	YFR019W	21	NaN	20	0.5729	9	NaN	1	0.215	53.338	111	2278	0.3	0.4784	3	3	62	NaN	fab1	SPBC3E7.01
ATG18	YFR021W	21	0.0487	18	0.058	5	-0.002	1	0.229	53.863	170	500	0.3	0.3938	2	1	58	33	SPAC589.07c	SPAC589.07c
ROG3	YFR022W	23	0.1055	5	0.5321	1	-0.059	3	0.182	52.535	149	733	0.2	0.5866	2	2	3	17
PES4	YFR023W	10	0.0678	7	0.2439	0	-0.004	2	0.217	48.879	60	611	NaN	0.5051	3	2	1	22
HIS2	YFR025C	23	0.117	5	0.009	4	NaN	1	0.245	58.169	128	335	0.3	0.3961	1	1	10	NaN	SPCC1672.01	SPCC1672.01
YFR026C	YFR026C	1	0.7338	3	0.3254	0	-0.015	1	0.178	53.721	53	169	0.2	0.5762	NaN	NaN	NaN	3
ECO1	YFR027W	23	0.0924	22	0.1637	1	NaN	2	0.175	55.16	163	281	NaN	0.5303	2	2	36	NaN
CDC14	YFR028C	23	0.0595	15	0.3902	3	NaN	1	0.233	55.545	774	551	1	0.3475	1	1	74	NaN	clp1	SPAC1782.09c
PTR3	YFR029W	18	0.1575	5	0.2153	0	NaN	1	0.24	57.224	156	678	0.2	0.3928	NaN	NaN	0	NaN
MET10	YFR030W	23	0.0727	16	0.0531	10	-0.018	1	0.315	41.822	95	1035	0.4	0.6309	2	2	18	4	SPCC584.01c	SPCC584.01c
SMC2	YFR031C	23	0.0533	18	0.4744	7	NaN	1	0.234	50.02	407	1170	1	0.4355	2	2	76	NaN	cut14	SPBP4H10.06c
YFR032C	YFR032C	13	0.0998	5	0.4637	1	-0.038	1	0.287	51.616	18	289	NaN	0.6028	1	1	1	4
QCR6	YFR033C	18	0.2276	13	0.5986	1	-0.027	1	0.3	46.753	149	147	5.4	0.5666	1	1	6	21	qcr6	SPBC16C6.08c
PHO4	YFR034C	19	0.1544	13	0.7244	4	-0.029	1	0.198	57.861	120	312	0.8	0.576	1	1	1	11
YFR035C	YFR035C	1	0.4821	5	0.1228	0	-0.022	1	0.198	55.13	7	114	0.1	0.4479	NaN	NaN	NaN	16
CDC26	YFR036W	10	0.1137	14	0.5242	4	NaN	1	0.254	47.972	61	124	0.7	0.4978	1	1	0	NaN
RSC8	YFR037C	21	0.041	17	0.456	29	NaN	1	0.207	56.548	432	557	1.3	0.3559	3	3	27	NaN	ssr2	SPAC23H3.10
YFR038W	YFR038W	20	0.0592	12	0.3306	0	-0.027	1	0.242	53.344	313	853	0.4	0.3704	2	2	37	18
YFR039C	YFR039C	19	0.2131	3	0.0824	0	0.004	2	0.214	57.475	44	510	0.8	0.3744	NaN	NaN	0	16
SAP155	YFR040W	23	0.0714	4	0.3373	13	0.099	4	0.232	53.661	137	1002	0.6	0.3226	1	1	5	74
ERJ5	YFR041C	23	0.1045	7	0.2983	5	-0.04	1	0.243	48.216	102	295	0.7	0.4731	1	1	14	3	SPAC2E1P5.03	SPAC2E1P5.03
YFR042W	YFR042W	21	0.15	8	0.03	1	NaN	2	0.19	53.146	195	200	0.7	0.4337	NaN	NaN	0	NaN
YFR043C	YFR043C	21	0.1716	3	0.1603	4	NaN	1	0.23	58.865	65	237	0.4	0.4223	NaN	NaN	1	NaN
DUG1	YFR044C	23	0.0278	17	0.0125	2	0.013	1	0.342	42.982	327	481	6.5	0.449	2	2	68	14	SPBC1198.08	SPBC1198.08
YFR045W	YFR045W	18	0.0738	8	0.2246	0	-0.053	1	0.225	53.425	530	309	0.2	0.5096	3	1	0	10
CNN1	YFR046C	9	0.2475	7	0.313	0	-0.023	1	0.231	56.019	111	361	NaN	0.3576	NaN	NaN	0	13
BNA6	YFR047C	18	0.0425	9	0.0068	4	0.036	1	0.257	51.053	262	295	1.6	0.5292	2	2	40	11
RMD8	YFR048W	23	0.0711	7	0.4819	1	0.024	1	0.207	51.646	51	662	0.8	0.2891	1	1	12	30	sif3	SPAC12G12.15
YMR31	YFR049W	12	0.1521	6	0.1626	5	-0.048	1	0.19	52.722	947	123	1.2	0.5897	1	1	0	9
PRE4	YFR050C	23	0.0431	12	0.0677	15	NaN	1	0.257	47.424	425	266	4.2	0.4342	1	1	82	NaN	SPBC577.10	SPBC577.10
RET2	YFR051C	23	0.0473	14	0.1996	24	NaN	1	0.278	53.641	218	546	2.4	0.3314	2	2	82	NaN	ret2	SPCC285.08
RPN12	YFR052W	23	0.0584	10	0.073	38	NaN	1	0.279	49.607	592	274	1.8	0.4364	1	1	74	NaN	rpn12	SPBC16G5.01
HXK1	YFR053C	23	0.0357	18	0.1485	9	-0.047	2	0.492	36.065	710	485	3.7	0.9359	2	2	62	9
YFR055W	YFR055W	4	NaN	12	0.0471	1	-0.085	1	0.211	50.029	88	340	1.3	0.6832	1	1	4	3
YFR057W	YFR057W	4	NaN	3	0.1192	1	-0.039	1	0.163	56.467	5	151	NaN	0.7045	NaN	NaN	NaN	5
MEI4	YER044C-A	7	0.1675	8	NaN	0	NaN	1	0.257	53.066	58	408	NaN	0.5743	NaN	NaN	NaN	15
AUA1	YFL010W-A	1	NaN	3	NaN	1	-0.024	1	0.299	40.72	2	94	NaN	0.4518	NaN	NaN	NaN	9
CWP2	YKL096W-A	8	0.213	8	NaN	3	-0.054	1	0.772	34.196	92	92	NaN	0.7168	NaN	NaN	NaN	21
SAE3	YHR079C-A	7	NaN	8	NaN	0	NaN	1	0.301	46.178	5	91	NaN	0.6562	NaN	NaN	0	NaN
VMA10	YHR039C-A	22	NaN	13	NaN	12	NaN	1	0.439	38.134	137	114	NaN	0.3865	NaN	NaN	61	NaN	vma10	SPBC1289.05c
SFT1	YKL006C-A	22	0.1013	8	NaN	0	NaN	1	0.201	52.331	52	97	NaN	0.5813	NaN	NaN	8	NaN
PMP2	YEL017C-A	1	NaN	6	NaN	190	NaN	1	0.576	27.07	298	43	NaN	0.4129	NaN	NaN	NaN	NaN
RPL2A	YFR031C-A	19	0.0553	8	NaN	56	0.093	2	0.767	29.146	753	254	NaN	0.6878	NaN	NaN	82	43
SBH2	YER019C-A	18	0.0583	0	NaN	0	NaN	2	0.305	44.341	394	88	NaN	0.38	NaN	NaN	24	NaN
SBH1	YER087C-B	18	0.0688	10	NaN	0	NaN	2	0.257	48.318	26	82	NaN	NaN	NaN	NaN	24	NaN
ERP1	YAR002C-A	20	0.0558	11	NaN	73	-0.002	3	0.405	40.822	167	219	NaN	0.4878	NaN	NaN	18	20
PTC6	YCR079W	23	0.0497	12	0.1154	4	-0.022	1	0.17	57.465	702	442	1	0.4843	1	1	8	35	ptc4	SPAC4A8.03c
FUN19	YAL034C	23	0.1279	3	0.4407	4	-0.004	2	0.203	57.218	707	413	0.2	0.5854	1	1	3	10
RPL34A	YER056C-A	18	0.1694	6	NaN	0	NaN	2	0.766	27.858	707	121	NaN	0.6078	NaN	NaN	66	NaN
YAL064C-A	YAL064C-A	1	NaN	3	NaN	0	-0.021	1	0.22	49.959	7	126	NaN	0.5841	NaN	NaN	NaN	7
YAL064W-B	YAL064W-B	1	NaN	5	NaN	0	NaN	1	0.178	56.263	6	126	NaN	0.4874	NaN	NaN	NaN	NaN
YAL068C	YAL068C	5	NaN	7	0.05	0	-0.035	22	0.623	27.824	50	120	1.7	0.4032	1	1	NaN	8
YAR066W	YAR066W	1	NaN	3	0.2759	1	NaN	1	0.372	46.193	4	203	0.4	0.749	NaN	NaN	NaN	NaN
YBL005W-A	YBL005W-A	1	NaN	5	NaN	0	NaN	1	0.248	52.849	79	440	NaN	NaN	NaN	NaN	NaN	NaN
YBL005W-B	YBL005W-B	8	NaN	25	NaN	0	NaN	42	0.243	50.309	81	1755	NaN	NaN	NaN	NaN	NaN	NaN
YBL100W-A	YBL100W-A	1	NaN	5	NaN	0	NaN	1	0.257	46.957	74	438	NaN	NaN	NaN	NaN	NaN	NaN
YBL100W-B	YBL100W-B	8	0.5092	26	NaN	0	NaN	42	0.243	48.91	78	1770	NaN	NaN	NaN	NaN	3	NaN
YBL111C	YBL111C	7	NaN	7	0.1454	1	NaN	15	0.195	60.93	58	667	0.8	0.5266	1	1	NaN	NaN
YBL112C	YBL112C	1	NaN	6	0.2	0	NaN	1	0.207	56.757	47	105	2.2	0.5087	1	1	NaN	NaN
YBL113C	YBL113C	2	NaN	3	0.0417	0	NaN	1	0.247	49.511	37	792	5.6	0.5411	NaN	NaN	NaN	NaN
YBR012W-A	YBR012W-A	1	NaN	5	NaN	0	NaN	1	0.228	56.037	79	440	NaN	NaN	NaN	NaN	NaN	NaN
YBR012W-B	YBR012W-B	8	NaN	26	NaN	0	NaN	42	0.24	50.96	81	1756	NaN	NaN	NaN	NaN	NaN	NaN
RPL19A	YBR084C-A	20	NaN	6	NaN	5	NaN	2	0.715	29.535	847	189	NaN	0.6631	NaN	NaN	82	NaN
NHP6B	YBR089C-A	16	0.0181	14	NaN	0	NaN	2	0.341	46.062	32	99	NaN	0.4102	NaN	NaN	28	NaN
YSY6	YBR162W-A	11	0.1045	7	NaN	1	-0.012	1	0.257	49.829	480	65	NaN	0.4813	NaN	NaN	0	8
RMD1	YDL001W	23	0.0166	5	0.4023	2	0.009	1	0.236	50.384	292	430	0.6	0.2854	1	1	39	33	sif2	SPCC16C4.01
NHP10	YDL002C	20	0.0813	11	0.7734	18	0.301	1	0.198	50.991	328	203	1.1	0.366	1	1	24	185	SPBC28F2.11	SPBC28F2.11
MCD1	YDL003W	23	0.1107	15	0.4364	3	NaN	3	0.217	48.915	861	566	1.3	0.6955	2	2	51	NaN	rad21	SPCC338.17c
ATP16	YDL004W	23	0.0515	16	0.225	2	NaN	1	0.267	42.353	374	160	5.5	0.4842	1	1	72	NaN	atp16	SPBC13E7.04
MED2	YDL005C	12	0.2287	6	0.6543	15	NaN	1	0.244	55.562	412	431	0.8	0.3382	1	1	0	NaN
PTC1	YDL006W	23	0.0223	17	0.1032	3	0.447	1	0.224	51.08	165	281	0.8	0.27	1	1	27	233	ptc1	SPCC4F11.02
RPT2	YDL007W	23	0.0042	14	0.2952	22	NaN	1	0.229	48.006	353	437	7.1	0.4819	1	1	84	NaN	rpt2	SPBC4.07c
APC11	YDL008W	23	0.0791	17	0.2545	2	NaN	1	0.287	55.607	128	165	2.1	0.3415	1	1	49	NaN	apc11	SPAC343.03
YDL010W	YDL010W	23	0.1634	17	0.4589	0	-0.003	2	0.207	59.158	185	231	1	0.4494	1	1	6	6
YDL012C	YDL012C	14	NaN	5	0.7196	7	-0.023	3	0.302	59.698	49	107	2.7	0.3138	1	1	0	4
HEX3	YDL013W	21	0.0554	15	0.3037	7	0.469	1	0.187	54.096	79	619	0.3	0.375	NaN	NaN	0	205
NOP1	YDL014W	23	0.0597	17	0.3028	78	NaN	1	0.563	35.116	940	327	15.2	0.711	1	1	84	NaN	fib1	SPBC2D10.10c
TSC13	YDL015C	23	0.0734	13	0.1613	10	NaN	1	0.29	46.365	214	310	4.3	0.3166	1	1	82	NaN	SPBC646.07c	SPBC646.07c
CDC7	YDL017W	23	0.0181	16	0.1006	10	NaN	1	0.209	53.894	181	507	0.3	0.4082	2	1	51	NaN	hsk1	SPBC776.12c
ERP3	YDL018C	23	0.1019	7	0.1022	9	-0.007	3	0.284	57.866	269	225	0.8	0.4205	1	1	3	2
OSH2	YDL019C	23	0.0929	12	0.3203	14	-0.027	3	0.219	51.287	410	1283	0.7	0.4614	3	3	26	3
RPN4	YDL020C	23	0.0997	14	0.467	1	0.21	1	0.229	52.15	497	531	1.3	0.5971	NaN	NaN	4	133	rsv2	SPBC1105.14
GPM2	YDL021W	22	0.0553	8	0.0514	5	NaN	3	0.245	52.502	870	311	0.1	0.8311	1	1	0	NaN
GPD1	YDL022W	23	0.0257	18	0.0946	2	NaN	2	0.507	35.44	773	391	7.6	0.8119	2	2	70	NaN
DIA3	YDL024C	17	NaN	5	0.0427	0	0.022	5	0.177	52.54	564	468	NaN	0.7804	1	1	14	8
YDL025C	YDL025C	23	NaN	10	0.5629	1	-0.04	4	0.24	50.057	736	620	0.2	0.7025	1	1	5	10
YDL027C	YDL027C	9	0.1815	5	0.1333	0	-0.044	1	0.204	57.313	1026	420	0.2	0.5763	NaN	NaN	0	5
MPS1	YDL028C	23	0.0698	20	0.5458	0	NaN	1	0.188	50.643	154	764	0.4	0.442	1	1	27	NaN
ARP2	YDL029W	23	0.0079	19	0.0179	21	NaN	1	0.261	45.783	450	391	4.8	0.4547	1	1	75	NaN	arp2	SPAC11H11.06
PRP9	YDL030W	23	0.1672	14	0.2396	16	NaN	1	0.226	51.02	211	530	0.4	0.5002	2	2	80	NaN	sap61	SPBC36.09
DBP10	YDL031W	23	0.057	12	0.5678	18	NaN	1	0.273	47.618	888	995	1.8	0.6074	3	3	78	NaN	dbp10	SPAC31A2.07c
SLM3	YDL033C	21	0.1086	11	0.0695	2	0.262	1	0.217	59.789	42	417	0.3	0.6349	1	1	64	131	SPAC23H4.04	SPAC23H4.04
GPR1	YDL035C	23	0.0656	15	0.3975	2	NaN	1	0.203	53.426	58	961	0.7	0.57	2	2	1	NaN
PUS9	YDL036C	23	0.1168	7	0.1494	2	-0.049	2	0.219	52.837	345	462	0.4	0.7102	1	1	37	6
BSC1	YDL037C	10	NaN	4	0.6433	1	0.003	9	0.296	49.916	5	328	NaN	0.872	1	1	NaN	3
YDL038C	YDL038C	NaN	NaN	NaN	1	0	-0.034	NaN	NaN	NaN	10	NaN	1.6	0.7662	NaN	NaN	NaN	11
PRM7	YDL039C	10	NaN	5	0.2957	1	-0.042	1	0.237	43.668	29	698	3.1	0.7662	NaN	NaN	NaN	14
NAT1	YDL040C	23	0.104	9	0.1089	15	NaN	1	0.275	49.705	429	854	2	0.4098	2	2	81	NaN	SPCC338.07c	SPCC338.07c
SIR2	YDL042C	23	0.276	37	0.2064	5	NaN	2	0.236	52.474	443	562	0.9	0.318	2	2	18	NaN
PRP11	YDL043C	23	0.1235	12	0.3233	21	NaN	1	0.265	49.701	525	266	0.6	0.2936	1	1	67	NaN	sap62	SPBC21C3.05
MTF2	YDL044C	18	0.1675	5	0.1909	6	NaN	1	0.232	52.08	351	440	0.3	0.372	NaN	NaN	0	NaN
FAD1	YDL045C	23	0.0799	8	0.2124	1	NaN	1	0.227	53.051	680	306	0.4	0.3444	1	1	30	NaN	SPCC1235.04c	SPCC1235.04c
NPC2	YDL046W	23	0.0639	8	0.0231	0	NaN	1	0.291	56.069	617	173	3.4	0.5442	1	1	15	NaN	SPAPB8E5.04c	SPAPB8E5.04c
SIT4	YDL047W	22	0.0036	20	0.0804	17	NaN	1	0.243	54.687	170	311	1.6	0.3907	1	1	57	NaN	ppe1	SPCC1739.12
STP4	YDL048C	18	0.0829	10	0.6122	1	-0.037	2	0.226	56.288	155	490	1.2	0.7325	NaN	NaN	10	14
KNH1	YDL049C	22	0.1008	7	0.097	0	NaN	2	0.251	48.128	7	268	NaN	0.5944	2	2	1	NaN
LHP1	YDL051W	23	0.0681	9	0.4	10	-0.051	1	0.304	46.127	1023	275	4.4	0.6803	2	2	61	17	sla1	SPAC57A10.10c
SLC1	YDL052C	23	0.1262	8	0.2277	22	NaN	1	0.28	49.079	166	303	1.9	0.4	1	1	69	NaN	SPAC1851.02	SPAC1851.02
PBP4	YDL053C	10	0.1778	5	0.7189	12	0.005	1	0.224	43.965	54	185	2	0.2645	NaN	NaN	0	25
MCH1	YDL054C	18	0.0599	13	0.07	1	-0.035	1	0.184	58.351	311	486	0.7	0.4364	1	1	8	31
PSA1	YDL055C	23	0.0126	12	0	83	NaN	1	0.633	32.959	639	361	15.2	0.6361	2	2	81	NaN	mpg1	SPCC1906.01
MBP1	YDL056W	23	0.0735	12	0.4418	4	0.046	2	0.226	51.273	229	833	0.7	0.543	3	2	9	29	res1	SPBC725.16
YDL057W	YDL057W	19	0.1206	3	0.0762	3	NaN	1	0.183	50.513	403	328	0.2	0.3757	1	1	8	NaN
USO1	YDL058W	23	0.1561	17	0.657	7	NaN	1	0.255	52.009	389	1790	0.7	0.3936	2	2	40	NaN	uso1	SPAC29E6.03c
RAD59	YDL059C	23	0.14	10	0.2647	1	-0.037	2	0.207	61	130	238	0.3	0.4039	1	1	5	17
TSR1	YDL060W	23	0.0916	8	0.2868	38	NaN	1	0.261	50.968	1031	788	2.4	0.6789	2	2	83	NaN	SPAC23H4.15	SPAC23H4.15
RPS29B	YDL061C	20	0.0146	9	0.125	0	0.332	2	0.772	23.851	682	56	23.4	0.6858	1	1	9	55
YDL063C	YDL063C	22	0.0949	4	0.1903	3	NaN	1	0.211	52.6	991	620	0.9	0.7404	NaN	NaN	6	NaN	SPBC1703.03c	SPBC1703.03c
UBC9	YDL064W	23	NaN	16	0.051	1	NaN	1	0.24	40.029	786	157	2.9	0.3155	1	1	78	NaN	hus5	SPAC30D11.13
PEX19	YDL065C	23	0.1439	13	0.6429	10	0.137	1	0.237	54.563	106	342	1	0.4013	1	1	25	105	SPAC17C9.14	SPAC17C9.14
IDP1	YDL066W	23	0.0218	19	0.0701	9	-0.044	3	0.382	44.741	169	428	2.5	0.3598	1	1	64	10
COX9	YDL067C	21	0.0717	14	0.1864	0	NaN	1	0.374	33.108	275	59	4.8	0.4803	NaN	NaN	6	NaN	cox9	SPCC1259.05c
CBS1	YDL069C	9	0.2676	9	0.0524	3	NaN	1	0.231	56.284	27	229	0.3	0.377	NaN	NaN	NaN	NaN
BDF2	YDL070W	23	0.1767	9	0.5266	7	0.012	2	0.231	49.523	22	638	1.3	0.3934	2	1	30	32
YET3	YDL072C	23	0.0665	8	0.2808	1	NaN	3	0.256	54.422	973	203	4.4	0.6016	1	1	49	NaN	SPAC9E9.04	SPAC9E9.04
YDL073W	YDL073W	10	0.1371	3	0.1636	2	NaN	1	0.223	52.585	292	984	0.8	0.3415	1	1	0	NaN
BRE1	YDL074C	23	0.0872	17	0.3529	9	0.357	1	0.237	54.183	1129	700	1.3	0.3801	2	2	61	128	brl2	SPCC970.10c
RPL31A	YDL075W	23	NaN	8	0.2389	10	NaN	2	0.745	28.581	654	113	45.4	0.71	1	1	59	NaN
RXT3	YDL076C	20	0.1473	8	0.2789	10	0.062	1	0.192	51.998	256	294	1.1	0.3786	1	1	0	72
VAM6	YDL077C	23	0.0967	13	0.184	6	0.24	1	0.257	53.326	43	1049	0.3	0.4525	2	2	23	95
MDH3	YDL078C	20	0.0502	15	0.0087	7	-0.042	2	0.258	57.722	711	343	3.3	0.3808	2	2	5	28
MRK1	YDL079C	23	0.1907	10	0.3932	1	-0.005	4	0.246	56.28	82	501	0.1	0.593	1	1	5	18
THI3	YDL080C	23	0.03	11	0.087	0	0.018	4	0.219	53.47	46	609	0.7	0.347	3	3	0	63
RPP1A	YDL081C	23	0.1699	8	0.0189	4	0.485	2	0.702	32.532	674	106	34.2	0.7566	1	1	69	135
RPL13A	YDL082W	22	0.0783	8	0.402	12	0.211	2	0.665	32.043	851	199	25.9	0.6839	1	1	52	60
RPS16B	YDL083C	18	0.0975	8	0.1748	0	0.282	2	0.767	28.63	714	143	31.2	0.64	NaN	NaN	81	78
SUB2	YDL084W	23	0.0089	20	0.1839	8	NaN	1	0.423	39.294	836	446	7.1	0.4276	2	2	82	NaN	uap56	SPAC17G6.14c
NDE2	YDL085W	23	0.0469	9	0.1358	6	-0.036	3	0.219	53.369	529	545	NaN	0.8183	2	2	6	27
YDL086W	YDL086W	19	0.0164	5	0.0147	0	-0.031	1	0.299	53.602	424	273	0.9	0.4456	1	1	6	6
LUC7	YDL087C	23	0.0872	11	0.3142	25	NaN	1	0.186	59.216	70	261	NaN	0.4641	1	1	76	NaN	usp106	SPCC16A11.13
ASM4	YDL088C	21	0.1643	23	0.392	2	0.008	2	0.244	53.22	86	528	0.8	0.3794	1	1	0	24
YDL089W	YDL089W	23	0.2413	6	0.2231	6	0.003	1	0.234	49.936	286	484	0.3	0.4474	1	1	0	12	mug154	SPCC4G3.11
RAM1	YDL090C	23	0.1014	8	0.058	3	NaN	1	0.215	49.738	18	431	0.3	0.4048	5	1	77	NaN	cpp1	SPAC17G6.04c
UBX3	YDL091C	23	0.0472	4	0.244	0	-0.023	2	0.246	52.246	760	455	0.2	0.4934	1	1	64	33	ucp10	SPCC285.11
SRP14	YDL092W	18	0.1421	11	0.3767	11	NaN	1	0.237	52.704	600	146	2.4	0.352	1	1	2	NaN
PMT5	YDL093W	9	NaN	7	0.0969	2	0.01	1	0.227	51.984	62	743	1	0.4256	2	2	1	19
PMT1	YDL095W	20	0.0564	10	0.175	27	-0.014	1	0.305	47.863	304	817	3.9	0.4841	2	2	10	33
RPN6	YDL097C	23	NaN	8	0.0253	32	NaN	1	0.228	54.969	427	434	2.8	0.4299	2	2	85	NaN	rpn6	SPAC23G3.11
SNU23	YDL098C	23	0.197	11	0.4742	9	NaN	1	0.191	50.252	220	194	0.7	0.4912	1	1	69	NaN
BUG1	YDL099W	11	0.213	8	0.6921	1	-0.005	1	0.232	51.557	220	341	1.1	0.411	NaN	NaN	0	18
GET3	YDL100C	23	0.0263	20	0.0678	38	0.025	1	0.368	41.797	184	354	6.1	0.484	1	1	82	68	get3	SPAC1142.06
DUN1	YDL101C	21	0.0633	13	0.2885	1	NaN	2	0.236	52.379	150	513	0.4	0.6405	2	2	29	NaN
CDC2	YDL102W	23	NaN	26	0.1923	2	NaN	1	0.263	48.894	329	1097	0.9	0.5919	3	3	79	NaN	cdc6	SPBC336.04
QRI1	YDL103C	22	0.0945	7	0.0692	1	NaN	1	0.257	52.518	365	477	1.5	0.4697	1	1	82	NaN	uap1	SPBC1289.08
QRI7	YDL104C	23	NaN	11	0.0639	0	0.075	1	0.198	47.195	144	407	0.2	0.3837	1	1	67	59	pgp1	SPCC1259.10
NSE4	YDL105W	23	NaN	6	0.4129	7	NaN	1	0.243	51.062	51	402	0.3	0.5629	1	1	33	NaN	nse4	SPBC20F10.04c
PHO2	YDL106C	20	0.059	13	0.4007	1	-0.029	1	0.221	51.365	280	559	0.3	0.4875	1	1	25	48
MSS2	YDL107W	18	0.1607	7	0.0798	0	NaN	1	0.202	57.157	406	351	0.2	0.5056	NaN	NaN	0	NaN
KIN28	YDL108W	23	0.0137	19	0.085	7	NaN	1	0.243	52.392	221	306	0.7	0.312	1	1	68	NaN	mcs6	SPBC19F8.07
YDL109C	YDL109C	23	0.1906	5	0.1422	1	-0.019	4	0.216	55.806	15	647	0.4	0.6896	1	1	4	1
TMA17	YDL110C	19	0.0478	5	0.2667	2	-0.006	1	0.237	52.322	1004	150	0.8	0.7906	NaN	NaN	0	11
RRP42	YDL111C	23	0.0419	20	0.0528	19	NaN	1	0.193	50.032	1012	265	2.6	0.4162	1	1	16	NaN	SPBC16G5.10	SPBC16G5.10
TRM3	YDL112W	18	0.1356	10	0.0251	3	0.03	1	0.223	52.027	883	1436	2.4	0.5411	1	1	10	30
ATG20	YDL113C	16	0.065	16	0.3703	3	0.015	1	0.229	48.545	616	640	0.3	0.5045	1	1	11	27
YDL114W	YDL114W	23	0.127	6	0.1266	0	0.003	2	0.194	53.742	75	308	NaN	0.624	1	1	66	18
IWR1	YDL115C	21	0.1258	10	0.325	12	NaN	1	0.208	50.774	611	353	0.6	0.517	1	1	2	NaN
NUP84	YDL116W	23	0.0998	22	0.2121	9	NaN	1	0.246	51.735	163	726	1.1	0.4269	1	1	45	NaN	nup107	SPBC428.01c
CYK3	YDL117W	23	0.0542	6	0.4249	2	0.132	1	0.212	49.94	102	885	1.1	0.5	NaN	NaN	9	101	cyk3	SPAC9G1.06c
YDL118W	YDL118W	1	NaN	3	0.1111	1	0.012	1	0.209	52.048	2	126	NaN	0.6048	NaN	NaN	NaN	89
YDL119C	YDL119C	23	0.0539	7	0.1205	1	0.007	1	0.158	49.047	106	307	0.4	0.4791	3	1	45	46	SPAC823.10c	SPAC823.10c
YFH1	YDL120W	23	0.1906	13	0.2816	3	NaN	1	0.213	48.73	211	174	0.8	0.4525	1	1	47	NaN	SPCC1183.03c	SPCC1183.03c
YDL121C	YDL121C	17	0.0906	5	0.4765	1	0.005	1	0.23	51.112	493	149	1.8	0.6091	NaN	NaN	0	11
UBP1	YDL122W	20	0.0775	8	0.3956	30	-0.004	1	0.281	47.827	345	809	3.5	0.4818	1	1	18	32	ubp11	SPBC19C2.04c
SNA4	YDL123W	16	0.1227	6	0.45	20	-0.009	1	0.191	61	324	140	0.8	0.3636	1	1	2	5
YDL124W	YDL124W	21	0.0797	13	0.0256	0	-0.028	1	0.277	52.016	822	312	3.7	0.8683	1	1	4	6	SPAC19G12.09	SPAC19G12.09
HNT1	YDL125C	22	NaN	7	0.0253	3	-0.057	1	0.326	45.478	129	158	9.1	0.3276	1	1	82	4	SPCC1442.14c	SPCC1442.14c
CDC48	YDL126C	23	0.01	25	0.206	34	NaN	1	0.363	42.164	425	835	10.2	0.5376	4	3	84	NaN	cdc48	SPAC1565.08
PCL2	YDL127W	20	0.1247	17	0.4253	1	-0.036	2	0.254	60.371	44	308	0.2	0.5227	1	1	6	12
VCX1	YDL128W	23	0.0246	14	0.1387	3	0.006	1	0.233	50.748	159	411	3.1	0.4928	2	1	24	11	vcx1	SPCC1795.02c
YDL129W	YDL129W	10	0.1774	4	0.457	0	-0.014	1	0.163	56.282	31	291	0.3	0.5824	NaN	NaN	0	9
RPP1B	YDL130W	23	NaN	7	0.0094	6	0.206	2	0.722	32.559	543	106	40.8	0.773	1	1	10	55
LYS21	YDL131W	23	0.032	14	0.0773	4	-0.003	2	0.402	39.873	242	440	3	0.6345	1	1	41	17
CDC53	YDL132W	23	0.038	17	0.1239	3	NaN	1	0.246	52.215	714	815	1.2	0.4781	2	2	82	NaN	cul1	SPAC17G6.12
YDL133W	YDL133W	20	0.0497	5	0.2082	1	-0.003	1	0.215	52.674	75	437	1.1	0.2365	NaN	NaN	4	27
PPH21	YDL134C	23	0.0153	13	0.2005	15	-0.01	9	0.241	46.251	429	369	1.3	0.2887	1	1	23	25
RPL41B	YDL133C-A	7	NaN	5	NaN	0	0.038	2	0.604	21.15	176	25	NaN	0.5656	NaN	NaN	NaN	10
RDI1	YDL135C	23	0.0181	10	0.1881	5	-0.116	1	0.262	53.436	240	202	2.1	0.3712	1	1	72	5	SPAC6F12.06	SPAC6F12.06
RPL35B	YDL136W	18	NaN	7	0.3333	0	0.172	2	0.764	24.348	812	120	32.1	0.5639	NaN	NaN	85	63
ARF2	YDL137W	23	0.0231	13	0.0276	4	0.021	2	0.451	39.621	352	181	9.5	0.3535	1	1	73	15
RGT2	YDL138W	13	0.0792	14	0.3041	0	-0.027	29	0.218	55.385	43	763	0.3	0.2784	1	1	14	8
SCM3	YDL139C	20	0.2229	7	0.435	4	NaN	1	0.249	61	203	223	0.2	0.43	1	1	0	NaN
RPO21	YDL140C	22	NaN	20	0.225	23	NaN	1	0.27	41.902	185	1733	2.9	0.3121	23	8	78	NaN	rpb1	SPBC28F2.12
BPL1	YDL141W	23	0.0649	0	0.0348	3	NaN	1	0.209	53.533	85	690	0.7	0.2825	3	3	42	NaN	SPBC30D10.07c	SPBC30D10.07c
CRD1	YDL142C	23	0.2072	12	0.0954	1	0.107	2	0.189	52.791	731	283	0.4	0.3441	1	1	61	73
CCT4	YDL143W	23	0.0211	6	0.0417	17	NaN	1	0.342	45.642	776	528	2.4	0.4227	1	1	85	NaN	cct4	SPBC106.06
YDL144C	YDL144C	20	0.0693	10	0.0449	4	-0.014	1	0.202	56.442	175	356	1.2	0.351	2	2	8	8
COP1	YDL145C	23	0.0322	12	0.0933	14	NaN	1	0.316	45.914	421	1201	2.8	0.3807	7	3	82	NaN	SPBPJ4664.04	SPBPJ4664.04
LDB17	YDL146W	23	0.0859	6	0.1752	1	0.008	1	0.242	51.688	253	491	0.1	0.4678	1	1	6	15	SPBC24C6.10c	SPBC24C6.10c
RPN5	YDL147W	23	0.0571	6	0.0629	54	NaN	1	0.25	46.418	514	445	4.6	0.4049	1	1	85	NaN
NOP14	YDL148C	23	0.0986	15	0.5012	39	NaN	1	0.299	48.074	933	810	1.7	0.7864	2	1	70	NaN	SPBC3F6.04c	SPBC3F6.04c
ATG9	YDL149W	23	0.0709	15	0.2407	4	-0.007	1	0.215	53.87	521	997	0.1	0.5219	1	1	48	76	atg9	SPBC15D4.07c
RPC53	YDL150W	23	0.1103	7	0.6019	18	NaN	1	0.228	54.191	919	422	0.8	0.6235	1	1	43	NaN
SAS10	YDL153C	23	0.0839	13	0.6311	8	NaN	1	0.282	48.352	993	610	7.1	0.8246	2	2	55	NaN	SPBC3B8.09	SPBC3B8.09
MSH5	YDL154W	12	0.1394	10	0.1099	6	0.053	1	0.217	49.712	24	901	0.2	0.4142	2	2	39	6
CLB3	YDL155W	23	0.104	11	0.3443	5	-0.036	4	0.233	54.354	497	427	1.1	0.349	2	2	40	37
YDL156W	YDL156W	20	0.0549	4	0.2356	8	0.04	1	0.234	53.371	125	522	0.3	0.4167	2	1	42	24
YDL157C	YDL157C	17	0.0648	3	0.3475	1	0.05	1	0.26	48.363	598	118	5.7	0.5152	NaN	NaN	0	48
STE7	YDL159W	19	0.0568	16	0.4738	0	NaN	1	0.214	52.918	39	515	0.3	0.2771	1	1	44	NaN
DHH1	YDL160C	23	0.0193	24	0.2866	35	NaN	1	0.323	44.043	65	506	1.1	0.4664	2	2	81	NaN	ste13	SPBC776.09
ENT1	YDL161W	23	0.0377	13	0.5485	2	-0.009	3	0.227	47.893	214	454	0.8	0.36	1	1	21	15
CDC9	YDL164C	23	0.0578	19	0.249	7	NaN	1	0.237	50.193	388	755	1.1	0.423	3	3	81	NaN	cdc17	SPAC20G8.01
CDC36	YDL165W	23	0.0138	14	0.0052	11	NaN	1	0.251	53.998	163	191	2.2	0.3159	1	1	12	NaN	not2	SPCC4G3.15c
FAP7	YDL166C	23	0.0374	18	0.2132	6	NaN	1	0.207	54.21	1075	197	2.1	0.4533	1	1	79	NaN	SPCC830.11c	SPCC830.11c
NRP1	YDL167C	23	0.1391	9	0.2865	4	0.033	1	0.21	48.666	850	719	0.6	0.7062	2	1	5	15	SPAC17H9.04c	SPAC17H9.04c
SFA1	YDL168W	23	0.0261	15	0.0181	11	-0.009	1	0.343	42.958	45	386	2.9	0.3523	2	2	71	15	SPCC13B11.04c	SPCC13B11.04c
UGX2	YDL169C	8	0.1253	3	0.3946	2	-0.013	1	0.178	50.849	897	223	NaN	0.7815	NaN	NaN	0	8
UGA3	YDL170W	9	0.0963	12	0.2254	1	-0.005	1	0.241	59.264	150	528	0.3	0.4788	2	2	4	16	SPCC965.10	SPCC965.10
GLT1	YDL171C	23	NaN	17	0.049	7	-0.015	1	0.362	41.144	98	2145	2.9	0.5402	5	5	50	22	glt1	SPAPB1E7.07
YDL173W	YDL173W	19	0.0739	3	0.6169	1	0.027	1	0.237	55.885	39	295	2.2	0.3264	3	1	0	65
DLD1	YDL174C	23	0.0367	10	0.1397	0	-0.043	3	0.292	49.424	506	587	1.9	0.4865	2	2	57	8
AIR2	YDL175C	23	0.085	15	0.6977	8	0.015	2	0.214	50.419	156	344	0.4	0.2591	3	1	4	20
YDL176W	YDL176W	10	0.0727	3	0.137	3	-0.034	1	0.209	50.939	67	708	0.2	0.3269	NaN	NaN	0	24
YDL177C	YDL177C	13	0.1203	3	0.0882	0	-0.015	1	0.225	47.902	122	170	0.6	0.3023	1	1	3	5
DLD2	YDL178W	23	0.0604	9	0.0453	0	-0.061	3	0.257	46.456	287	530	1.7	0.3975	2	2	71	4
PCL9	YDL179W	20	0.204	12	0.2928	2	0.029	2	0.215	53.253	27	304	0.8	0.5456	1	1	1	20
YDL180W	YDL180W	10	0.1661	6	0.1024	0	0.162	1	0.205	55.656	196	547	0.7	0.3712	NaN	NaN	0	77
INH1	YDL181W	18	0.0265	11	0.7176	4	0.028	2	0.212	46.503	592	85	1.2	0.7055	1	1	2	23
LYS20	YDL182W	23	0.0178	14	0.035	19	0.062	2	0.409	41.141	185	428	4.8	0.6437	1	1	47	32
YDL183C	YDL183C	23	0.0948	4	0.2281	0	0.011	1	0.19	57.376	154	320	0.1	0.4245	1	1	4	31	SPAC23H3.12c	SPAC23H3.12c
RPL41A	YDL184C	7	NaN	6	1	1	0.01	2	0.578	24.517	436	25	NaN	0.5948	NaN	NaN	NaN	31
TFP1	YDL185W	23	0.0147	27	0.1251	19	NaN	1	0.361	40.343	247	1071	7.4	0.4083	6	5	10	NaN	vma1	SPAC343.05
YDL186W	YDL186W	9	0.0891	3	0.4621	0	0.041	1	0.257	55.457	5	277	NaN	0.4791	NaN	NaN	0	21
PPH22	YDL188C	23	0.0166	13	0.2149	14	-0.002	9	0.271	50.236	202	377	1.8	0.3161	1	1	67	19
RBS1	YDL189W	11	0.1678	5	0.7615	6	-0.021	1	0.188	55.409	346	457	0.9	0.2909	1	1	18	7
UFD2	YDL190C	23	0.0361	7	0.1249	7	0.088	1	0.248	49.61	178	961	1.8	0.2783	2	2	79	47	ufd2	SPAC20H4.10
RPL35A	YDL191W	18	NaN	6	0.3333	5	0.102	2	0.802	24.343	776	120	41.2	0.5996	NaN	NaN	85	83
ARF1	YDL192W	23	0.018	16	0.0276	39	0.204	2	0.545	32.161	676	181	28.5	0.3725	1	1	38	144
NUS1	YDL193W	23	0.1127	11	0.296	0	NaN	1	0.276	46.719	494	375	0.8	0.4389	NaN	NaN	41	NaN	SPBC2A9.06c	SPBC2A9.06c
SNF3	YDL194W	13	0.0785	18	0.3529	0	0.05	29	0.208	52.212	129	884	0.2	0.6218	1	1	1	13
SEC31	YDL195W	23	0.0818	6	0.4698	22	NaN	1	0.285	46.267	173	1273	2.5	0.468	4	3	83	NaN	sec31	SPBC8D2.20c
ASF2	YDL197C	7	0.3069	4	0.3962	4	-0.017	1	0.195	57.018	114	525	0.3	0.4257	NaN	NaN	NaN	5
GGC1	YDL198C	23	0.0337	16	0.1933	4	NaN	1	0.272	48.652	141	300	2.5	0.6006	2	1	12	NaN	SPCC1682.09c	SPCC1682.09c
YDL199C	YDL199C	17	0.104	6	0.3421	4	-0.04	1	0.201	56.603	848	687	NaN	0.6828	1	1	0	8
MGT1	YDL200C	18	0.1091	7	0.0922	0	-0.03	1	0.163	49.962	185	188	1.3	0.4352	2	2	15	34
TRM8	YDL201W	23	0.0389	10	0.1713	2	0.058	1	0.273	48.743	1051	286	1.7	0.7054	1	1	78	21	trm8	SPCPB16A4.04c
MRPL11	YDL202W	22	0.1294	7	0.2209	1	NaN	1	0.197	51.587	290	249	0.9	0.4	1	1	4	NaN	mrpl11	SPAC31A2.03
YDL203C	YDL203C	22	0.1162	5	0.3884	6	-0.002	3	0.214	52.667	29	623	0.3	0.3284	7	1	3	52
RTN2	YDL204W	23	0.1598	7	0.3537	8	-0.005	2	0.263	52.822	875	393	0.1	0.8545	1	1	2	14
HEM3	YDL205C	23	0.022	6	0.0153	0	NaN	1	0.278	48.744	2	327	0.3	0.5067	2	2	59	NaN	hem3	SPAC24B11.13
YDL206W	YDL206W	23	0.1495	7	0.122	0	0.015	2	0.205	51.335	207	762	0.2	0.7375	2	1	62	9	SPAC3A12.06c	SPAC3A12.06c
GLE1	YDL207W	21	0.1097	16	0.5539	3	NaN	1	0.231	54.604	63	538	0.7	0.7163	1	1	41	NaN	gle1	SPBC31E1.05
NHP2	YDL208W	23	0.0138	11	0.3179	27	NaN	1	0.457	37.698	800	156	13.4	0.8336	1	1	78	NaN	nhp2	SPAC1782.10c
CWC2	YDL209C	22	0.0888	16	0.4189	15	NaN	1	0.197	49.544	136	339	0.4	0.7261	1	1	18	NaN	cwf2	SPAC3A12.11c
UGA4	YDL210W	23	0.0327	11	0.1331	1	-0.064	4	0.302	44.784	10	571	0.3	0.7975	1	1	30	4
YDL211C	YDL211C	10	0.2741	6	0.2581	0	-0.007	2	0.194	55.589	74	372	0.2	0.7207	NaN	NaN	NaN	2
SHR3	YDL212W	23	0.0824	13	0.2333	35	NaN	1	0.297	43.265	457	210	7.9	0.7393	1	1	5	NaN	psh3	SPBC409.20c
NOP6	YDL213C	23	0.0649	6	0.6933	18	0.053	1	0.243	49.591	697	225	3	0.848	NaN	NaN	11	19	SPBC365.04c	SPBC365.04c
PRR2	YDL214C	23	0.1896	11	0.3505	0	0.016	4	0.215	53.449	60	699	0.1	0.8792	1	1	7	6
GDH2	YDL215C	22	0.0157	8	0.076	21	0.002	1	0.282	46.995	477	1092	1.9	0.6427	2	2	18	14	SPCC132.04c	SPCC132.04c
RRI1	YDL216C	23	0.103	12	0.2462	6	-0.02	1	0.222	56.741	40	440	0.1	0.8119	1	1	10	19	csn5	SPAC1687.13c
TIM22	YDL217C	23	0.0175	13	0.1691	1	NaN	1	0.189	45.448	11	207	0.8	0.702	1	1	65	NaN	tim22	SPBC25H2.04c
YDL218W	YDL218W	9	0.0634	5	0.3249	1	-0.031	1	0.203	55.656	67	317	NaN	0.6409	1	1	0	12
DTD1	YDL219W	23	0.0468	7	0.08	0	-0.001	1	0.287	33.34	449	150	2.8	0.4133	1	1	72	21	SPAC8C9.05	SPAC8C9.05
CDC13	YDL220C	13	0.2167	14	0.2424	2	NaN	1	0.209	58.095	54	924	0.1	0.5321	1	1	0	NaN
FMP45	YDL222C	20	0.0603	11	0.1974	54	-0.012	3	0.179	55.33	702	309	NaN	0.8135	1	1	2	10
HBT1	YDL223C	10	0.1656	8	0.7792	1	-0.027	2	0.249	49.195	584	1046	0.3	0.7159	NaN	NaN	NaN	33
WHI4	YDL224C	21	0.0904	6	0.5655	6	0.019	2	0.181	50.702	138	649	0.7	0.2613	1	1	15	27
SHS1	YDL225W	20	0.0644	28	0.4501	7	NaN	2	0.269	45.723	452	551	0.7	0.3062	2	1	0	NaN
GCS1	YDL226C	21	0.061	19	0.571	9	0.065	2	0.212	53.695	316	352	1.9	0.2409	1	1	69	63	SPCC622.14	SPCC622.14
HO	YDL227C	6	0.0379	11	0.1126	2	NaN	1	0.212	52.542	26	586	1.1	0.5302	2	2	0	NaN
SSB1	YDL229W	20	0.0376	17	0.0881	2	-0.01	2	0.824	26.718	468	613	44.3	0.4221	1	1	1	20
PTP1	YDL230W	23	0.0504	6	0.0955	0	-0.033	1	0.225	61	401	335	1.1	0.495	1	1	70	9
BRE4	YDL231C	23	0.0588	6	0.1316	0	-0.03	2	0.225	52.791	62	1125	0.8	0.3234	2	2	5	8
OST4	YDL232W	8	NaN	10	0.3333	0	NaN	1	0.582	37.5	47	36	5.6	0.4392	1	1	0	NaN
YDL233W	YDL233W	15	0.1522	4	0.5153	0	-0.022	1	0.222	53.472	365	458	0.2	0.4851	1	1	1	10
GYP7	YDL234C	23	0.0352	8	0.2614	1	-0.004	1	0.256	53.734	711	746	0.6	0.5978	1	1	49	11	gyp7	SPAC630.05
YPD1	YDL235C	22	0.0648	7	0.1916	2	NaN	1	0.313	42.88	189	167	2	0.364	1	1	3	NaN
PHO13	YDL236W	23	0.0627	11	0.0577	13	-0.046	1	0.275	46.867	285	312	2.5	0.4061	1	1	75	10	pho2	SPBC15D4.15
YDL237W	YDL237W	19	0.1179	3	0.0359	1	-0.042	1	0.229	54.53	542	390	1.2	0.4327	NaN	NaN	3	12
GUD1	YDL238C	22	0.132	7	0.0082	2	-0.06	1	0.227	58.678	534	489	0.1	0.5732	1	1	62	2	SPCC1672.03c	SPCC1672.03c
ADY3	YDL239C	18	NaN	14	0.3519	24	-0.023	3	0.21	51.265	76	790	NaN	0.5599	1	1	0	10
LRG1	YDL240W	23	0.0546	18	0.3481	0	-0.009	1	0.223	52.126	180	1017	0.2	0.5043	4	2	14	29	rga1	SPBC3F6.05
YDL241W	YDL241W	1	0.3393	3	0.1463	1	-0.056	1	0.163	61	9	123	0.6	0.6226	NaN	NaN	NaN	12
AAD4	YDL243C	2	NaN	7	0.0243	0	0.026	1	0.276	49.227	118	329	0.1	0.5614	1	1	6	44
THI13	YDL244W	18	0.0442	5	0.0118	0	NaN	4	0.559	34.812	231	340	0.3	0.6223	1	1	7	NaN
HXT15	YDL245C	13	0.0506	11	0.1817	0	NaN	29	0.234	51.405	68	567	NaN	0.4966	1	1	NaN	NaN
SOR2	YDL246C	12	NaN	11	0.0112	2	NaN	4	0.271	51.861	17	357	0.8	0.6023	2	2	17	NaN
MPH2	YDL247W	13	NaN	5	0.2102	1	NaN	29	0.201	50.348	16	609	NaN	0.4988	1	1	2	NaN
COS7	YDL248W	4	NaN	5	0.107	3	NaN	9	0.237	54.679	179	383	0.2	0.538	2	1	NaN	NaN
NTH1	YDR001C	23	0.0234	14	0.1119	7	-0.001	2	0.236	50.071	1111	751	1.5	0.7232	2	2	40	35
YRB1	YDR002W	23	0.0596	12	0.4478	1	NaN	1	0.524	37.259	646	201	17.1	0.4573	1	1	64	NaN	sbp1	SPBC1773.07c
RCR2	YDR003W	23	0.1094	9	0.4381	0	-0.015	2	0.22	55.055	1014	210	0.7	0.5611	1	1	1	6
RAD57	YDR004W	23	0.1008	17	0.2761	2	0.097	1	0.2	55.412	195	460	0.3	0.2919	1	1	41	45	rhp57	SPAC20H4.07
MAF1	YDR005C	22	0.0452	13	0.4962	8	0.196	1	0.175	50.732	324	395	0.8	0.3888	1	1	42	93	maf1	SPAC31G5.12c
SOK1	YDR006C	20	0.3174	3	0.434	3	0.018	1	0.226	49.421	100	901	1.2	0.3883	1	1	33	50
TRP1	YDR007W	18	0.116	8	0.0312	0	0.004	1	0.189	49.065	56	224	2.6	0.359	1	1	12	11
GAL3	YDR009W	20	0.0934	15	0.0423	1	-0.017	2	0.239	52.8	52	520	NaN	0.6249	3	3	5	7
SNQ2	YDR011W	13	0.0194	13	0.2199	31	0	8	0.261	47.082	86	1501	6.3	0.5701	5	3	8	4
RPL4B	YDR012W	23	NaN	8	0.3094	34	NaN	2	0.808	27.086	773	362	24.7	0.64	2	2	84	NaN
PSF1	YDR013W	23	0.0426	7	0.0481	3	NaN	1	0.238	50.359	270	208	0.3	0.3378	1	1	64	NaN	SPBP23A10.09	SPBP23A10.09
RAD61	YDR014W	12	0.219	4	0.2736	0	0.016	1	0.227	49.203	23	647	0.2	0.3263	NaN	NaN	0	40
DAD1	YDR016C	19	0.0265	19	0.3936	5	NaN	1	0.211	53.987	213	94	1.3	0.3726	1	1	2	NaN
KCS1	YDR017C	23	0.1135	12	0.6038	7	NaN	1	0.219	51.532	91	1050	1.2	0.4692	1	1	38	NaN	SPCC970.08	SPCC970.08
YDR018C	YDR018C	21	0.1554	7	0.1515	1	-0.025	2	0.207	54.412	667	396	NaN	0.7557	1	1	35	5
GCV1	YDR019C	22	0.0583	9	0.03	1	-0.017	1	0.229	50.386	55	400	2.8	0.7948	2	2	75	14	gcv1	SPAC31G5.14
YDR020C	YDR020C	18	NaN	10	0.125	2	-0.067	1	0.283	52.524	491	232	0.4	0.4275	1	1	35	2
FAL1	YDR021W	23	0.0338	12	0.0752	1	NaN	1	0.275	44.919	846	399	0.9	0.6395	2	2	64	NaN	SPAC1F5.10	SPAC1F5.10
[truncated: 4,349 more rows]
