# Supplementary material for: Conserved rules govern genetic interaction degree across species
Source: Genome Biol. 2012 Jul 2;13(7):R57. doi: 10.1186/gb-2012-13-7-r57 (PMC3491379; doi:10.1186/gb-2012-13-7-r57)
Supplement: Additional file 4 — Orthology mapping from S. pombe genes to S. cerevisiae genes. Orthologs obtained from InParanoid and GeneDB for each S. pombe gene are given. [file gb-2012-13-7-r57-S4.XLSX]

## Sheet: AdditionalFile6
SPAC1002.01	YPL041C
SPAC1002.02	YLR018C
SPAC1002.03C	YBR229C	YBR229C
SPAC1002.04C	YML015C	YML015C
SPAC1002.05C	YMR176W	YJR119C
SPAC1002.08C	YMR228W	YMR228W
SPAC1002.09C	YFL018C	YFL018C
SPAC1002.11	YLR088W	YLR088W
SPAC1002.12C	YBR006W	YBR006W
SPAC1002.13C	YIL123W|YJL116C|YKR042W|YNL066W	YIL123W|YNL066W|YKR042W
SPAC1002.14	YML068W	YML068W
SPAC1002.15C	YHR058C	YHR058C
SPAC1002.16C	YGR260W	YGR260W
SPAC1002.17C	YHR128W
SPAC1006.01	YEL060C
SPAC1006.02	YPR085C
SPAC1006.05C	YGL038C|YJR075W	YGL038C
SPAC1006.06	YGR070W|YLR371W	YLR371W|YGR070W
SPAC1006.07	YJL138C|YKR059W	YKR059W|YJL138C
SPAC1006.09	YCR073C|YNR031C	YNR031C|YCR073C
SPAC1039.01	YDL210W|YGL077C|YKL174C
SPAC1039.02	YHR202W	YHR202W
SPAC1039.04	YGR260W
SPAC1039.05C	YPR022C	YPR022C
SPAC1039.06	YGL196W	YGL196W
SPAC1039.09	YBR068C|YBR069C|YCL025C|YDR046C|YDR508C|YEL063C|YGR191W|YKR039W|YNL268W|YNL270C|YOL020W|YOR348C|YPL265W	YKR039W|YGR191W|YCL025C|YDR508C
SPAC1039.10	YER057C|YIL051C	YER057C|YIL051C
SPAC105.01C	YJL094C
SPAC105.02C	YGL242C	YGL242C
SPAC105.03C	YIR023W	YIR023W
SPAC1071.01C	YAL043C	YAL043C
SPAC1071.02	YIL128W	YIL128W
SPAC1071.04C	YML055W
SPAC1071.05	YIL110W	YIL110W
SPAC1071.06	YMR033W	YMR033W
SPAC1071.07C	YOL040C	YOL040C
SPAC1071.08	YDR382W|YOL039W	YOL039W
SPAC1071.10C	YGL008C	YGL008C|YPL036W
SPAC1071.12C	YPR073C	YPR073C
SPAC1093.02	YBR035C	YBR035C
SPAC1093.03	YNL325C	YNL325C
SPAC1093.04C	YER168C
SPAC1093.05	YJL033W	YJL033W
SPAC1093.06C	YKR054C	YKR054C
SPAC10F6.01C	YJR137C	YJR137C
SPAC10F6.02C	YER013W	YER013W
SPAC10F6.03C	YBL039C|YJR103W	YBL039C|YJR103W
SPAC10F6.04	YAL020C	YAL020C
SPAC10F6.05C	YER100W	YER100W
SPAC10F6.09C	YJL074C	YJL074C
SPAC10F6.10	YOR119C	YOR119C
SPAC10F6.11C	YLR423C	YLR423C
SPAC10F6.12C	YDR410C	YDR410C
SPAC10F6.13C	YLR027C	YLR027C
SPAC10F6.16	YHR132W-A|YNL157W	YHR132W-A|YNL157W
SPAC10F6.17C	YOR090C	YOR090C
SPAC110.01	YOR233W|YPL141C
SPAC110.02	YMR076C	YMR076C
SPAC110.03	YLR229C	YLR229C
SPAC110.04C	YBR169C|YPL106C	YPL106C|YBR169C
SPAC1142.01	YDR333C	YDR333C
SPAC1142.02C	YOR007C	YOR007C
SPAC1142.04	YOR206W	YOR206W
SPAC1142.05	YLR411W
SPAC1142.06	YDL100C	YDL100C
SPAC1142.07C	YLR025W	YLR025W
SPAC1142.08	YPR104C	YPR104C
SPAC11D3.06	YDR338C|YHR032W
SPAC11D3.07C		YER184C|YBL005W|YGL013C
SPAC11D3.08C	YDL210W|YGL077C|YKL174C	YDL210W
SPAC11D3.13	YDR533C|YMR322C|YOR391C|YPL280W
SPAC11D3.14C	YKL215C
SPAC11D3.15	YKL215C	YKL215C
SPAC11D3.18C	YGR260W	YGR260W
SPAC11E3.01C	YDR334W	YDR334W
SPAC11E3.02C	YOR296W	YOR296W
SPAC11E3.03	YCR086W
SPAC11E3.04C	YDR092W	YDR092W
SPAC11E3.05	YDR128W	YDR128W
SPAC11E3.06	YMR042W|YMR043W	YMR043W
SPAC11E3.07	YOR332W	YOR332W
SPAC11E3.08C	YER038C
SPAC11E3.09	YDL230W
SPAC11E3.10	YJR112W-A
SPAC11E3.11C	YBL060W	YBL060W
SPAC11E3.13C	YOL030W	YOL030W
SPAC11E3.14	YJL082W|YKR018C	YKR018C|YJL082W
SPAC11E3.15	YFL034C-A|YLR061W	YLR061W|YFL034C-A
SPAC11G7.02	YER125W	YER125W
SPAC11G7.03	YNL037C	YNL037C
SPAC11G7.04	YIL148W|YKR094C	YKR094C|YIL148W
SPAC11G7.05C	YOR221C
SPAC11H11.01	YCL008C	YCL008C
SPAC11H11.03C	YPL199C	YPL199C
SPAC11H11.04	YFL026W	YFL026W
SPAC11H11.06	YDL029W	YDL029W
SPAC1250.01	YIL126W|YOR290C	YIL126W
SPAC1250.03	YGR133W
SPAC1250.04C	YDL200C
SPAC1250.05	YGL030W	YGL030W
SPAC1250.07	YOR110W
SPAC1296.01C	YEL058W
SPAC1296.02	YGL187C	YGL187C
SPAC1296.04	YER046W	YER046W
SPAC1296.06	YPR048W	YPR048W
SPAC12B10.01C	YKL010C	YKL010C
SPAC12B10.02C	YJL117W
SPAC12B10.04	YBR094W	YBR094W
SPAC12B10.05	YER078C	YER078C
SPAC12B10.06C	YOL071W	YOL071W
SPAC12B10.07	YKL007W	YKL007W
SPAC12B10.09	YNL003C	YNL003C
SPAC12B10.11	YDR261C|YLR300W|YOR190W
SPAC12B10.12C	YDR314C|YER162C
SPAC12B10.13	YMR135C	YMR135C
SPAC12B10.14C	YHL007C
SPAC12B10.15C	YLR154C
SPAC12G12.01C	YBL104C	YBL104C
SPAC12G12.02	YGR271C-A	YGR272C
SPAC12G12.03	YBL051C	YBL051C
SPAC12G12.04	YLR259C	YLR259C
SPAC12G12.05C	YMR236W	YMR236W
SPAC12G12.06C	YOL010W	YOL010W
SPAC12G12.08	YHR147C	YHR147C
SPAC12G12.11C	YGL082W|YPL191C	YPL191C|YGL082W
SPAC12G12.13C	YNL299W|YOL115W	YOL115W|YNL299W
SPAC12G12.14C	YNL317W	YNL317W
SPAC12G12.15	YFR048W	YFR048W
SPAC139.01C	YNL085W	YNL085W
SPAC139.02C	YKL120W	YKL120W
SPAC139.05	YBR006W
SPAC139.06	YPL001W	YPL001W
SPAC1399.02	YCL069W|YGR224W|YPR198W	YKR105C|YPR198W|YCL069W|YGR224W
SPAC1399.03	YBL042C|YBR021W|YIR028W	YIR028W|YBR021W|YBL042C
SPAC1399.04C	YHR128W
SPAC13A11.01C	YFL047W	YFL047W
SPAC13A11.02C	YHR007C	YHR007C
SPAC13A11.03	YGL183C	YGL183C
SPAC13A11.04C	YMR223W	YMR223W
SPAC13A11.06	YDL080C|YGR087C|YLR044C|YLR134W	YGR087C|YLR044C|YLR134W|YDL080C
SPAC13C5.01C	YGR135W	YGR135W
SPAC13C5.02	YPR152C	YPR152C
SPAC13C5.03	YMR065W	YMR065W
SPAC13C5.04	YLR126C	YLR126C
SPAC13C5.05C	YEL058W	YEL058W
SPAC13C5.07	YMR224C	YMR224C
SPAC13D6.02C	YNL255C	YNL255C
SPAC13D6.03C	YML014W	YML014W
SPAC13D6.04C	YIL001W	YIL001W
SPAC13D6.05	YNL148C	YNL148C
SPAC13F5.01C	YHR120W	YHR120W
SPAC13F5.02C	YMR227C	YMR227C
SPAC13F5.04C	YLR181C
SPAC13F5.05	YOR288C	YOR288C
SPAC13F5.06C	YLR166C	YLR166C
SPAC13G6.01C	YLR032W	YLR032W
SPAC13G6.02C	YLR441C|YML063W	YML063W|YLR441C
SPAC13G6.03	YJL062W	YJL062W
SPAC13G6.04	YJR135W-A	YJR135W-A
SPAC13G6.05C	YOR115C	YOR115C
SPAC13G6.06C	YMR189W	YMR189W
SPAC13G6.07C	YBR181C|YPL090C	YBR181C|YPL090C
SPAC13G6.08		YGR225W
SPAC13G6.11C	YMR208W	YMR208W
SPAC13G6.12C	YBR038W|YNL192W	YNL192W
SPAC13G6.14	YOR163W	YOR163W
SPAC13G6.15C	YKL159C
SPAC13G7.01C	YHR072W	YHR072W
SPAC13G7.02C	YAL005C|YBL075C|YER103W|YLL024C	YAL005C|YLL024C
SPAC13G7.03	YGR072W	YGR072W
SPAC13G7.04C	YFR012W|YMR063W|YOL019W
SPAC13G7.05	YCR048W|YNR019W	YNR019W|YCR048W
SPAC13G7.06	YPR167C	YPR167C
SPAC13G7.08C	YNL182C	YNL182C
SPAC13G7.11	YBR185C
SPAC13G7.12C	YDR147W|YLR133W	YLR133W|YDR147W
SPAC13G7.13C	YHL024W	YHL024W
SPAC140.01	YLL041C	YLL041C
SPAC140.02	YGR159C	YGR159C
SPAC1420.01C	YNL076W
SPAC1420.02C	YJR064W	YJR064W
SPAC1420.03	YDL147W	YDL147W
SPAC1420.04C	YPL132W(N)|YKL155C(C)	YPL132W
SPAC144.03	YNL220W	YNL220W
SPAC144.04C	YKL184W	YKL184W
SPAC144.05	YLR247C	YLR247C
SPAC144.06	YPL195W	YPL195W
SPAC144.07C	YOR262W	YOR262W
SPAC144.08	YGL018C	YGL018C
SPAC144.09C	YPR186C	YPR186C
SPAC144.10C	YJL091C	YJL091C
SPAC144.11	YBR048W|YDR025W	YBR048W|YDR025W
SPAC144.12	YOR095C	YOR095C
SPAC144.13C	YGL003C	YGL003C
SPAC144.15C	YGL223C
SPAC144.16	YHR122W	YHR122W
SPAC144.17C	YLR345W	YLR345W
SPAC144.18	YER039C|YGL225W	YGL225W
SPAC1486.01	YHR008C	YHR008C
SPAC1486.02C	YOL073C	YOL073C
SPAC1486.03C	YLR424W	YLR424W
SPAC1486.05	YGL092W|YKL068W|YMR047C	YMR047C|YKL068W
SPAC1486.06	YOR209C	YOR209C
SPAC1486.07C	YNL185C	YNL185C
SPAC1486.08	YJL003W	YJL003W
SPAC1486.09	YOR056C	YOR056C
SPAC14C4.02C	YOL034W	YOL034W
SPAC14C4.03	YOR351C	YOR351C
SPAC14C4.05C	YDR458C|YML034W
SPAC14C4.06C	YGL122C
SPAC14C4.07	YJL163C	YJL163C
SPAC14C4.11	YFL004W|YPL019C	YPL019C|YFL004W
SPAC14C4.12C	YAL034C|YOR338W	YAL034C|YOR338W
SPAC14C4.13	YER173W
SPAC14C4.14	YBL099W	YBL099W
SPAC14C4.15C	YHR028C|YOR219C
SPAC14C4.16	YBR233W-A
SPAC1527.02	YBL102W	YBL102W
SPAC1527.03	YCL037C|YDR515W	YCL037C|YDR515W
SPAC1556.01C	YNL250W	YNL250W
SPAC1556.02C	YJL045W|YKL148C	YKL148C|YJL045W
SPAC1556.03	YHR076W	YHR076W
SPAC1556.04C	YLR245C	YLR245C
SPAC1556.05C	YGL029W	YGL029W
SPAC1556.07	YFL045C	YFL045C
SPAC1556.08C	YGL115W	YGL115W
SPAC1565.01	YNR018W	YNR018W
SPAC1565.04C	YCL032W
SPAC1565.06C	YML064C	YML064C
SPAC1565.08	YDL126C	YDL126C
SPAC15A10.01	YMR301C	YMR301C
SPAC15A10.02	YDR145W	YDR145W
SPAC15A10.03C	YGL163C	YGL163C
SPAC15A10.04C	YGR211W	YGR211W
SPAC15A10.05C	YNL200C	YNL200C
SPAC15A10.06	YDR456W	YDR456W
SPAC15A10.09C	YLR414C	YLR414C
SPAC15A10.11	YGR184C|YLR024C	YGR184C
SPAC15A10.13	YOR112W	YOR112W
SPAC15A10.15	YOR073W	YOR073W
SPAC15A10.16	YLR319C	YLR319C
SPAC15E1.03	YHR141C|YNL162W	YHR141C|YNL162W
SPAC15E1.04	YOR074C(FUSION-C)	YOR074C
SPAC15E1.05C	YGR007W	YGR007W
SPAC15E1.06	YHR012W	YHR012W
SPAC15E1.08	YHR013C	YHR013C
SPAC15E1.09	YCL035C|YDR513W
SPAC15E1.10	YCR076C
SPAC15F9.02	YGL100W	YGL100W
SPAC15F9.03C	YER009W	YER009W
SPAC16.01	YNL090W	YNL090W
SPAC16.02C	YDR432W	YDR432W
SPAC16.03C	YLR420W	YLR420W
SPAC16.04	YLR401C	YLR401C
SPAC16.05C	YLR403W	YLR403W
SPAC1610.02C	YDR116C	YDR116C
SPAC1635.01	YIL114C|YNL055C	YNL055C|YIL114C
SPAC1639.01C	YCR034W|YJL196C|YLR372W
SPAC1639.02C	YJL129C|YKR050W
SPAC167.01	YHR079C	YHR079C
SPAC167.02	YPR176C	YPR176C
SPAC167.03C	YOR308C	YOR308C
SPAC167.04	YKR065C	YKR065C
SPAC167.07C	YGL141W	YGL141W
SPAC1687.01	YNL113W	YNL113W
SPAC1687.02	YMR274C
SPAC1687.03C	YOL094C	YOL094C
SPAC1687.05	YDR409W|YOR156C	YDR409W|YOR156C
SPAC1687.07	YCL012C	YCL012C
SPAC1687.09	YJL083W|YKR019C	YKR019C|YJL083W
SPAC1687.11	YCL054W	YCL054W
SPAC1687.12C	YDR204W	YDR204W
SPAC1687.13C	YDL216C	YDL216C
SPAC1687.15	YDL079C|YMR139W|YNL307C	YMR139W|YDL079C
SPAC1687.16C	YLR056W	YLR056W
SPAC1687.17C	YBR201W|YDR411C
SPAC1687.18C	YER147C
SPAC1687.20C	YLR381W
SPAC1687.21	YOR283W	YOR283W
SPAC1687.22C	YLL013C
SPAC16A10.01	YJL107C	YJL108C
SPAC16A10.02	YMR039C	YMR039C
SPAC16A10.04	YKR055W
SPAC16A10.05C	YDR016C
SPAC16A10.06C	YEL019C
SPAC16C9.01C	YCR019W	YCR019W
SPAC16C9.02C	YLR017W	YLR017W
SPAC16C9.03	YHR170W	YHR170W
SPAC16C9.04C	YER068W	YER068W
SPAC16C9.05	YMR075W
SPAC16C9.06C	YMR080C	YMR080C
SPAC16E8.01	YBL007C	YBL007C
SPAC16E8.02	YGL010W	YGL010W
SPAC16E8.03	YFL017C	YFL017C
SPAC16E8.04C	YPR060C	YPR060C
SPAC16E8.06C	YOL041C	YOL041C
SPAC16E8.07C	YMR054W|YOR270C	YOR270C|YMR054W
SPAC16E8.09	YAL041W	YAL041W
SPAC16E8.10C	YJR113C	YJR113C
SPAC16E8.11C	YDR311W	YDR311W
SPAC16E8.13	YHL010C	YHL010C
SPAC16E8.14C	YBR261C	YBR261C
SPAC16E8.15	YOL139C	YOL139C
SPAC16E8.16	YPR086W	YPR086W
SPAC16E8.17C	YOR142W	YOR142W
SPAC1705.02	YDL085C-A	YDL085C-A
SPAC1705.03C	YBR078W|YCL048W|YDR055W|YDR522C	YBR078W|YDR055W
SPAC1751.01C	YEL007W|YHR177W
SPAC1751.02C	YNR037C	YNR037C
SPAC1782.01	YHL030W	YHL030W
SPAC1782.02C	YJR118C
SPAC1782.04	YLR204W
SPAC1782.05	YPL152W	YPL152W
SPAC1782.06C	YGR132C	YGR132C
SPAC1782.07	YJL166W	YJL166W
SPAC1782.08C	YLR107W	YLR107W
SPAC1782.09C	YFR028C	YFR028C
SPAC1782.10C	YDL208W	YDL208W
SPAC1782.11	YKL001C	YKL001C
SPAC1783.02C	YPR139C
SPAC1783.04C	YDR191W|YOR025W	YDR191W
SPAC1783.05	YER164W	YER164W
SPAC1783.06C	YBR217W	YBR217W
SPAC1783.07C	YML007W	YML007W
SPAC1783.08C	YLR029C|YMR121C	YMR121C|YLR029C
SPAC1786.01C	YKR089C|YOR081C
SPAC1786.02	YMR006C|YMR008C|YOL011W	YMR008C|YOL011W|YMR006C
SPAC1786.03	YML031W
SPAC17A2.02C	YJR116W|YPR114W	YJR116W
SPAC17A2.03C	YLR447C	YLR447C
SPAC17A2.04C	YBR155W	YBR155W
SPAC17A2.05	YEL047C|YJR051W	YJR051W|YEL047C
SPAC17A2.06C	YAL002W	YAL002W
SPAC17A2.09C	YBR212W|YHR086W	YHR086W
SPAC17A2.12	YOR191W
SPAC17A2.13C	YDR099W|YER177W	YER177W|YDR099W
SPAC17A2.14	YKL064W|YOL130W	YKL064W
SPAC17A5.01	YNL329C	YNL329C
SPAC17A5.02C	YKL149C	YKL149C
SPAC17A5.03	YOR063W	YOR063W
SPAC17A5.06	YIL143C	YIL143C
SPAC17A5.07C	YIL031W	YIL031W
SPAC17A5.08	YAL007C|YDL018C|YOR016C	YAL007C|YOR016C
SPAC17A5.09C	YMR311C
SPAC17A5.10	YGR268C	YGR268C
SPAC17A5.11	YHL022C	YHL022C
SPAC17A5.12	YDR320C	YDR320C
SPAC17A5.13	YGR267C	YGR267C
SPAC17A5.14	YGL173C	YGL173C
SPAC17A5.15C	YGL245W	YGL245W
SPAC17C9.01C	YBL084C	YBL084C
SPAC17C9.02C	YGL154C
SPAC17C9.03	YGL049C|YGR162W	YGR162W|YGL049C
SPAC17C9.06	YNL026W	YNL026W
SPAC17C9.07	YOR067C	YOR067C
SPAC17C9.08	YJL208C	YJL208C
SPAC17C9.09C	YGR181W	YGR181W
SPAC17C9.10	YBR147W|YDR090C|YDR352W|YOL092W	YOL092W|YBR147W
SPAC17C9.12	YBL091C-A|YER120W
SPAC17C9.13C	YIR011C	YIR011C
SPAC17C9.14	YDL065C	YDL065C
SPAC17C9.16C		YBR008C
SPAC17D4.01	YDR142C	YDR142C
SPAC17D4.02	YLR103C	YLR103C
SPAC17D4.03C	YDR205W
SPAC17D4.04	YBL024W	YBL024W
SPAC17G6.02C	YER185W|YGR213C|YLR046C|YOR049C	YOR049C
SPAC17G6.03	YHR202W	YHR202W
SPAC17G6.04C	YDL090C	YDL090C
SPAC17G6.05C	YPL084W	YPL084W
SPAC17G6.06	YER074W|YIL069C	YER074W|YIL069C
SPAC17G6.07C	YGL098W
SPAC17G6.08	YDR323C	YDR323C
SPAC17G6.09	YPL094C	YPL094C
SPAC17G6.10	YFR037C
SPAC17G6.11C	YGR143W|YPR159W
SPAC17G6.12	YDL132W	YDL132W
SPAC17G6.14C	YDL084W	YDL084W
SPAC17G6.15C	YOR271C	YOR271C
SPAC17G6.16C	YLR277C	YLR277C
SPAC17G8.01C	YJL087C	YJL087C
SPAC17G8.02	YDR400W	YDR400W
SPAC17G8.03C	YBR278W	YER159C
SPAC17G8.04C	YIL062C	YIL062C
SPAC17G8.05	YHR041C
SPAC17G8.06C	YJR016C	YJR016C
SPAC17G8.07	YNL107W	YNL107W
SPAC17G8.08C	YBR187W	YBR187W
SPAC17G8.09	YBR258C
SPAC17G8.10C	YHR115C|YNL116W	YNL116W|YHR115C
SPAC17G8.11C	YBR161W|YPL057C
SPAC17G8.13C	YBL052C	YBL052C
SPAC17G8.14C	YBL105C
SPAC17H9.02	YJL050W
SPAC17H9.03C	YLR376C
SPAC17H9.04C	YDL167C	YDL167C
SPAC17H9.05	YKL172W	YKL172W
SPAC17H9.07	YKL122C
SPAC17H9.08	YHR002W	YHR002W
SPAC17H9.09C	YNL098C|YOR101W	YNL098C|YOR101W
SPAC17H9.11	YDR063W	YDR063W
SPAC17H9.12C	YKL150W
SPAC17H9.13C	YDR300C|YHR033W	YDR300C|YHR033W
SPAC17H9.14C	YOL088C
SPAC17H9.16	YNL131W	YNL131W
SPAC17H9.17C	YAL010C	YAL010C
SPAC17H9.20	YIL026C
SPAC1805.01C	YAL017W|YOL045W	YOL045W|YAL017W
SPAC1805.02C	YGR207C	YGR207C
SPAC1805.03C	YOL125W	YOL125W
SPAC1805.04	YKR082W	YKR082W
SPAC1805.05	YER123W|YHR135C|YNL154C	YHR135C|YNL154C
SPAC1805.06C	YGL040C	YGL040C
SPAC1805.07C	YKR083C
SPAC1805.08	YER071C
SPAC1805.09C	YBL013W	YBL013W
SPAC1805.11C	YER131W|YGL189C	YER131W|YGL189C
SPAC1805.12C	YIL148W|YKR094C	YKR094C|YIL148W
SPAC1805.13	YHL001W|YKL006W	YHL001W|YKL006W
SPAC1805.15C	YER125W
SPAC1805.16C	YLR209C	YLR209C
SPAC1805.17	YGR218W	YGR218W
SPAC1834.01	YBR143C	YBR143C
SPAC1834.02	YDR127W	YDR127W
SPAC1834.03C	YBR009C|YNL030W	YBR009C|YNL030W
SPAC1834.04	YBR010W|YNL031C	YNL031C|YBR010W
SPAC1834.05	YNL219C	YNL219C
SPAC1834.06C	YKL189W	YKL189W
SPAC1834.07	YKL079W
SPAC1834.08		YIL147C
SPAC1834.11C	YBR080C	YBR080C
SPAC1851.02	YDL052C	YDL052C
SPAC1851.03	YGL019W|YOR039W	YOR039W
SPAC1851.04C	YLR039C	YLR039C
SPAC186.03	YLR155C|YLR157C|YLR158C|YLR160C	YLR155C|YLR157C|YLR158C|YLR160C
SPAC186.05C	YBR187W	YBR187W
SPAC186.06	YHR029C
SPAC18B11.02C	YDL036C|YOL066C	YDL036C|YOL066C
SPAC18B11.03C	YGR212W	YGR212W
SPAC18B11.04	YDR373W	YDR373W
SPAC18B11.05	YBR004C	YBR004C
SPAC18B11.06	YER127W	YER127W
SPAC18B11.07C	YGL058W	YGL058W
SPAC18B11.08C	YPR063C
SPAC18B11.09C	YJL218W	YJL218W
SPAC18B11.10	YCR084C	YCR084C
SPAC18G6.01C	YHR198C|YHR199C	YHR198C|YHR199C
SPAC18G6.03	YER031C|YGL210W	YER031C|YGL210W
SPAC18G6.04C	YBR263W
SPAC18G6.05C	YGL195W	YGL195W
SPAC18G6.06	YKL099C	YKL099C
SPAC18G6.07C	YLR186W	YLR186W
SPAC18G6.10	YDR458C|YML034W	YML034W|YDR458C
SPAC18G6.11C	YKL125W	YKL125W
SPAC18G6.14C	YNL096C|YOR096W	YNL096C|YOR096W
SPAC18G6.15	YER016W	YER016W
SPAC1952.01	YLR459W	YLR459W
SPAC1952.02	YMR269W	YMR269W
SPAC1952.03	YHL013C	YHL013C
SPAC1952.05	YGR252W	YGR252W
SPAC1952.07	YOR368W	YOR368W
SPAC1952.08C	YLR456W|YPR172W	YLR456W|YPR172W
SPAC1952.09C	YBL015W	YBL015W
SPAC1952.13	YMR165C	YMR165C
SPAC1952.14C	YGR076C	YGR076C
SPAC19A8.01C	YPR095C	YPR095C
SPAC19A8.02	YHR155W|YNL257C	YNL257C|YHR155W
SPAC19A8.03	YJR110W	YJR110W
SPAC19A8.04	YMR015C	YMR015C
SPAC19A8.05C	YNR006W	YNR006W
SPAC19A8.06	YNL181W	YNL181W
SPAC19A8.07C	YNL075W	YNL075W
SPAC19A8.08	YHR077C	YHR077C
SPAC19A8.09	YER074W-A	YER074W-A
SPAC19A8.10	YDL013W
SPAC19A8.11C	YFR043C
SPAC19A8.12	YNL118C	YNL118C
SPAC19A8.13	YIL061C	YIL061C
SPAC19A8.14	YBL057C	YBL057C
SPAC19A8.15	YGL026C	YGL026C
SPAC19B12.01	YNL313C	YNL313C
SPAC19B12.02C	YMR307W	YMR307W
SPAC19B12.03	YGR032W|YLR342W|YMR306W
SPAC19B12.04	YLR287C-A|YOR182C	YLR287C-A|YOR182C
SPAC19B12.05C	YMR277W	YMR277W
SPAC19B12.06C	YPL246C
SPAC19B12.08	YNL223W	YNL223W
SPAC19B12.09	YDL092W
SPAC19B12.11C	YLR074C	YLR074C
SPAC19B12.13	YPL132W(N)|YKL155C(C)	YPL132W
SPAC19D5.01	YER075C|YOR208W	YDL230W
SPAC19D5.02C	YAL055W
SPAC19D5.04	YDR457W	YDR457W
SPAC19D5.05C	YHR148W	YHR148W
SPAC19D5.06C	YGL246C	YGL246C
SPAC19D5.07	YGR019W	YGR019W
SPAC19D5.11C	YHR191C
SPAC19E9.01C	YDL088C|YMR153W
SPAC19E9.02	YAR018C	YAR018C
SPAC19E9.03	YHR071W	YHR071W
SPAC19G12.01C	YDR118W
SPAC19G12.02C	YNL082W	YNL082W
SPAC19G12.03	YLR307W|YLR308W
SPAC19G12.04	YIR032C	YIR032C
SPAC19G12.05	YBR291C	YBR291C
SPAC19G12.06C	YBL003C|YDR225W	YBL003C|YDR225W
SPAC19G12.08	YMR272C	YMR272C
SPAC19G12.09	YDL124W	YDL124W
SPAC19G12.10C	YBR139W|YMR297W	YMR297W
SPAC19G12.11	YLR201C	YLR201C
SPAC19G12.12	YBR003W
SPAC19G12.14	YDR208W	YDR208W
SPAC19G12.15C	YDR074W	YDR074W
SPAC1A6.01C	YKR023W	YKR023W
SPAC1A6.02	YPR169W	YPR169W
SPAC1A6.03C	YMR006C|YMR008C|YOL011W	YMR008C|YOL011W|YMR006C
SPAC1A6.04C	YMR006C|YMR008C|YOL011W	YMR008C|YOL011W|YMR006C
SPAC1A6.05C	YKR089C|YOR081C	YKR089C|YOR081C
SPAC1A6.09C	YHL003C|YKL008C
SPAC1A6.10	YHR003C|YKL027W	YKL027W|YHR003C
SPAC1B1.02C	YEL041W|YJR049C
SPAC1B1.03C	YLR347C	YLR347C
SPAC1B1.04C	YKL025C
SPAC1B2.02C	YDR470C	YDR470C
SPAC1B2.03C	YCR034W|YJL196C|YLR372W	YLR372W
SPAC1B2.04	YHR051W	YHR051W
SPAC1B2.05	YLR274W	YLR274W
SPAC1B3.01C	YHR128W	YHR128W
SPAC1B3.02C	YKL160W	YKL160W
SPAC1B3.03C	YJR032W|YLR216C	YLR216C
SPAC1B3.04C	YLR289W	YLR289W
SPAC1B3.05	YIL038C|YPR072W	YIL038C
SPAC1B3.07C	YPL065W	YPL065W
SPAC1B3.08	YJR084W	YJR084W
SPAC1B3.09C	YOR206W
SPAC1B3.10C		YLR207W
SPAC1B3.12C	YOR210W	YOR210W
SPAC1B3.13	YPL126W	YPL126W
SPAC1B3.14	YEL027W	YEL027W
SPAC1B3.15C	YGR065C
SPAC1B3.16C	YGR065C
SPAC1B3.18C	YNL306W	YNL306W
SPAC1B9.02C	YHR205W	YHR205W
SPAC1B9.03C	YDR312W|YHR066W	YHR066W|YDR312W
SPAC1D4.02C	YDR517W	YDR517W
SPAC1D4.03C	YGL124C	YGL124C
SPAC1D4.04	YIL142W	YIL142W
SPAC1D4.05C	YDR414C
SPAC1D4.06C	YKL139W
SPAC1D4.08	YPR113W	YPR113W
SPAC1D4.10	YKR079C	YKR079C
SPAC1D4.11C	YLL019C
SPAC1D4.12	YER171W	YER171W
SPAC1D4.14	YNL139C	YNL139C
SPAC1F12.02C	YKL056C	YKL056C
SPAC1F12.05	YOR322C	YOR322C
SPAC1F12.07	YOR184W	YOR184W
SPAC1F12.08	YGR277C	YGR277C
SPAC1F12.09	YDR434W	YDR434W
SPAC1F12.10C	YMR073C	YMR073C
SPAC1F3.01	YOR001W	YOR001W
SPAC1F3.02C	YJL095W	YJL095W
SPAC1F3.03	YBL106C|YPR032W	YBL106C|YPR032W
SPAC1F3.04C	YOR006C	YOR006C
SPAC1F3.05	YDR358W|YHR108W
SPAC1F3.07C	YLR033W
SPAC1F3.09	YGR093W	YGR093W
SPAC1F3.10C	YKL134C	YKL134C
SPAC1F5.02	YCL043C|YDR518W	YCL043C|YDR518W
SPAC1F5.03C	YHR009C	YHR009C
SPAC1F5.04C	YIL159W|YNL271C	YNL271C
SPAC1F5.06	YKL073W	YKL073W
SPAC1F5.07C	YER014W	YER014W
SPAC1F5.08C	YNL291C	YNL291C
SPAC1F5.09C	YHL007C	YNL298W
SPAC1F5.10	YDR021W	YDR021W
SPAC1F5.11C	YHR099W
SPAC1F7.01C	YGR116W	YGR116W
SPAC1F7.02C	YMR290C	YMR290C
SPAC1F7.03	YAL053W|YGL139W|YOR365C|YPL221W	YPL221W|YGL139W|YAL053W|YOR365C
SPAC1F7.04	YPR165W	YPR165W
SPAC1F7.05	YER070W|YIL066C	YER070W|YIL066C
SPAC1F7.06	YDR533C|YMR322C|YOR391C|YPL280W
SPAC1F7.07C	YBR207W|YER145C	YER145C
SPAC1F7.08	YDR506C|YFL041W|YMR058W	YMR058W|YFL041W
SPAC1F7.09C	YIR029W	YIR029W
SPAC1F7.10	YIR030C	YIR030C
SPAC1F7.13C	YFR031C-A|YIL018W	YFR031C-A|YIL018W
SPAC1F8.01	YDL245C|YDR342C|YDR343C|YDR536W|YEL069C|YGR289C|YHR092C|YHR094C|YHR096C|YJL214W|YJL219W|YJR158W|YLR081W|YMR011W|YNL318C|YNR072W|YOL156W	YMR011W|YFL011W|YDR342C|YDR343C|YHR092C|YLR081W|YHR096C|YOL156W|YDR345C|YJL219W|YHR094C|YJL214W|YEL069C|YNR072W|YDL245C|YJR158W
SPAC1F8.03C	YCL073C|YEL065W|YHL040C|YHL047C|YKR106W|YOL158C
SPAC20G4.01	YFL028C	YFL028C
SPAC20G4.02C	YIL159W|YNL271C
SPAC20G4.04C	YLR288C
SPAC20G4.05C	YPL222W	YPL222W
SPAC20G4.06C	YLL050C	YLL050C
SPAC20G4.07C	YGL012W	YGL012W
SPAC20G8.01	YDL164C	YDL164C
SPAC20G8.02	YOR022C	YOR022C
SPAC20G8.03	YDR387C|YDR497C|YOL103W	YOL103W|YDR497C
SPAC20G8.04C	YOR356W	YOR356W
SPAC20G8.05C	YMR032W	YMR032W
SPAC20G8.06	YCR093W	YCR093W
SPAC20G8.07C	YMR202W	YMR202W
SPAC20G8.08C	YAL019W
SPAC20G8.09C	YNL132W	YNL132W
SPAC20G8.10C	YPL120W	YPL120W
SPAC20H4.01	YDR398W	YDR398W
SPAC20H4.02	YOR223W	YOR223W
SPAC20H4.03C	YGL043W	YGL043W
SPAC20H4.04	YIR002C
SPAC20H4.05C	YJR024C	YJR024C
SPAC20H4.07	YDR004W	YDR004W
SPAC20H4.08	YOR043W
SPAC20H4.10	YDL190C	YDL190C
SPAC20H4.11C	YPR165W	YPR165W
SPAC21E11.04		YJL127C
SPAC21E11.06	YGR083C	YGR083C
SPAC21E11.07	YJR122W	YJR122W
SPAC21E11.08	YDR062W	YDR062W
SPAC222.03C	YBR091C|YHR005C-A	YHR005C-A
SPAC222.04C	YEL044W	YEL044W
SPAC222.05C	YMR023C	YMR023C
SPAC222.06	YAL025C	YAL025C
SPAC222.08C	YFL060C|YMR095C|YNL334C	YMR095C|YFL060C|YNL334C
SPAC222.09	YNL251C	YNL251C
SPAC222.11	YDR044W	YDR044W
SPAC222.12C	YJR121W	YJR121W
SPAC222.13C	YIL107C
SPAC222.14C	YOR165W	YOR165W
SPAC222.15	YGL033W	YGL033W
SPAC227.01C	YDR414C	YDR414C
SPAC227.02C	YPR143W	YPR143W
SPAC227.03C	YEL006W|YIL006W	YEL006W|YIL006W
SPAC227.05	YNL153C	YNL153C
SPAC227.06	YGL161C	YGL161C
SPAC227.07C	YGL190C	YGL190C
SPAC227.08C	YPR107C	YPR107C
SPAC227.09	YKL132C|YMR113W	YMR113W|YKL132C
SPAC227.10	YEL003W	YEL003W
SPAC227.11C	YDR057W	YDR057W
SPAC227.12	YPR178W	YPR178W
SPAC227.13C	YOR226C|YPL135W	YPL135W|YOR226C
SPAC227.14	YNL129W	YFR007W
SPAC227.15	YDR028C	YDR028C
SPAC227.16C	YOL146W	YOL146W
SPAC227.17C	YDR512C
SPAC227.18	YIR034C	YIR034C
SPAC22A12.01C	YMR137C	YMR137C
SPAC22A12.04C	YJL190C|YLR367W	YJL190C|YLR367W
SPAC22A12.05	YDR045C	YDR045C
SPAC22A12.06C	YMR222C|YOR280C
SPAC22A12.07C	YDL093W|YDL095W	YDL095W|YDL093W
SPAC22A12.08C	YKR070W(N)|YDL142C(C)	YKR070W
SPAC22A12.09C	YJL203W	YJL203W
SPAC22A12.10	YHR123W|YNL130C	YNL130C|YHR123W
SPAC22A12.11	YFL053W|YML070W	YML070W
SPAC22A12.12C	YOL142W	YOL142W
SPAC22A12.13	YDR437W
SPAC22A12.14C	YDR068W	YDR068W
SPAC22A12.15C	YJL034W	YJL034W
SPAC22E12.01	YML038C	YML038C
SPAC22E12.04	YMR038C	YMR038C
SPAC22E12.05C	YCL001W	YCL001W
SPAC22E12.06C	YDR245W|YJL183W
SPAC22E12.07	YMR235C	YMR235C
SPAC22E12.08	YBL025W
SPAC22E12.09C	YNL238W	YNL238W
SPAC22E12.10C	YER141W(N)|YPL252C(C)	YER141W
SPAC22E12.11C	YJL105W|YKR029C	YKR029C|YJL105W
SPAC22E12.13C	YGL031C|YGR148C|YLR009W	YLR009W
SPAC22E12.14C	YHR205W
SPAC22E12.16C	YNL267W	YNL267W
SPAC22E12.17C	YER122C	YER122C
SPAC22E12.18	YLR287C	YLR287C
SPAC22E12.19	YCR033W	YCR033W
SPAC22F3.03C	YBR073W
SPAC22F3.04	YOR093C
SPAC22F3.05C	YMR138W
SPAC22F3.06C	YBL022C	YBL022C
SPAC22F3.07C	YPR020W
SPAC22F3.08C	YGL171W	YGL171W
SPAC22F3.09C	YDL056W	YER111C
SPAC22F3.10C	YJL101C	YJL101C
SPAC22F3.11C	YDL098C
SPAC22F3.12C	YLR452C	YLR452C
SPAC22F8.05	YML100W|YMR261C	YMR261C|YML100W
SPAC22F8.06	YBL041W	YBL041W
SPAC22F8.07C	YBR049C|YDR026C
SPAC22F8.08	YIL109C|YNL049C	YIL109C|YNL049C
SPAC22F8.09	YPL146C	YPL146C
SPAC22F8.10C	YMR240C	YMR240C
SPAC22F8.11	YPL268W	YPL268W
SPAC22F8.12C	YPL055C
SPAC22G7.01C	YLL029W	YLL029W
SPAC22G7.02	YGL016W	YGL016W
SPAC22G7.04	YGL094C	YGL094C
SPAC22G7.05	YNL308C	YNL308C
SPAC22G7.06C	YJL130C	YJL130C
SPAC22G7.07C	YGL192W
SPAC22G7.08	YDL025C|YDL214C|YNL183C|YOR267C
SPAC22G7.09C	YGL172W	YGL172W
SPAC22G7.10	YJR093C
SPAC22H10.03C	YGL241W	YGL241W
SPAC22H10.04	YNR032W	YNR032W
SPAC22H10.05C	YOR250C	YOR250C
SPAC22H10.07	YBR200W	YBR200W
SPAC22H10.10	YER007W	YER007W
SPAC22H10.11C	YDR223W
SPAC22H10.12C	YER136W	YER136W
SPAC22H10.13	YOR031W
SPAC22H12.02	YPL129W	YPL129W
SPAC22H12.03	YGR015C|YGR031W	YGR031W
SPAC22H12.04C	YLR441C|YML063W	YML063W|YLR441C
SPAC22H12.05C	YLR001C	YLR001C
SPAC23A1.02C	YIL039W	YIL039W
SPAC23A1.03	YDR441C|YML022W	YML022W|YDR441C
SPAC23A1.04C	YHR204W	YHR204W
SPAC23A1.06C	YGL158W|YLR248W	YLR248W
SPAC23A1.08C	YER056C-A|YIL052C	YIL052C|YER056C-A
SPAC23A1.10	YBR118W|YPR080W	YBR118W|YPR080W
SPAC23A1.11	YIL133C|YNL069C	YIL133C|YNL069C
SPAC23A1.12C	YLR060W	YLR060W
SPAC23A1.14C	YHR112C	YHR112C
SPAC23A1.15C	YDR498C
SPAC23A1.16C	YER139C	YER139C|YDR066C
SPAC23A1.17	YJL020C
SPAC23A1.18C	YPL118W
SPAC23A1.19C	YDR291W	YDR291W
SPAC23C11.01	YIL090W	YIL090W
SPAC23C11.02C	YGR118W|YPR132W	YPR132W|YGR118W
SPAC23C11.03	YJR002W	YJR002W
SPAC23C11.04C	YMR156C	YMR156C
SPAC23C11.05	YBR011C|YMR267W	YBR011C
SPAC23C11.06C	YNL115C	YNL115C
SPAC23C11.08	YBL021C	YBL021C
SPAC23C11.09	YOR335C	YOR335C
SPAC23C11.10	YLR132C
SPAC23C11.11	YIL035C|YOR061W	YOR061W
SPAC23C11.12	YFR036W
SPAC23C11.13C	YDR399W|YJR133W	YJR133W
SPAC23C11.14	YMR243C|YOR316C	YMR243C|YOR316C
SPAC23C11.15	YOL004W
SPAC23C11.16	YMR001C	YMR001C
SPAC23C11.17	YOL027C|YPR125W	YPR125W
SPAC23C4.02	YLR429W	YLR429W
SPAC23C4.03	YBL009W|YGL021W	YBL009W|YGL021W
SPAC23C4.05C	YML128C
SPAC23C4.06C	YNL024C	YNL024C
SPAC23C4.08	YIL118W	YIL118W
SPAC23C4.09C	YMR074C	YMR074C
SPAC23C4.10	YNL272C
SPAC23C4.11	YML081C-A	YML081C-A
SPAC23C4.12	YPL204W
SPAC23C4.13	YIL004C	YIL004C
SPAC23C4.14	YBR110W	YBR110W
SPAC23C4.15	YBR154C	YBR154C
SPAC23C4.16C	YCR068W	YCR068W
SPAC23C4.17	YBL024W	YBL024W
SPAC23C4.18C	YJL090C	YJL090C
SPAC23C4.19	YML010W	YML010W
SPAC23D3.01	YLR455W
SPAC23D3.02	YJR068W	YJR068W
SPAC23D3.04C	YDL022W	YDL022W|YOL059W
SPAC23D3.06C	YDR192C|YIL115C	YIL115C
SPAC23D3.07	YOR157C	YOR157C
SPAC23D3.09	YJL081C	YJL081C
SPAC23D3.10C	YLR144C|YNR067C	YNR067C
SPAC23D3.11	YIL124W	YIL124W
SPAC23D3.12	YML123C	YML123C
SPAC23D3.13C	YNL297C	YNL297C
SPAC23G3.01	YOR151C	YOR151C
SPAC23G3.04	YOR189W
SPAC23G3.05C	YOR301W	YOR301W
SPAC23G3.06	YOR310C	YOR310C
SPAC23G3.08C	YIL156W
SPAC23G3.09	YMR005W	YMR005W
SPAC23G3.10C	YCR052W|YNR023W	YNR023W|YCR052W
SPAC23G3.11	YDL097C	YDL097C
SPAC23G3.12C	YNL123W	YNL123W
SPAC23H3.02C	YPR094W	YPR094W
SPAC23H3.03C	YEL062W	YEL062W
SPAC23H3.05C	YAR003W	YAR003W
SPAC23H3.06	YGR261C	YGR261C
SPAC23H3.07C	YPR166C	YPR166C
SPAC23H3.08C	YOR026W
SPAC23H3.09C	YEL046C	YEL046C
SPAC23H3.10	YJL176C	YFR037C
SPAC23H3.11C	YGR143W|YPR159W	YPR159W|YGR143W
SPAC23H3.12C	YDL183C	YDL183C
SPAC23H3.13C	YER020W	YER020W
SPAC23H3.14	YLR114C	YLR114C
SPAC23H4.01C	YAR042W|YDL019C|YHR073W	YHR073W
SPAC23H4.03C	YML012W	YML012W
SPAC23H4.04	YDL033C	YDL033C
SPAC23H4.06	YPR035W	YPR035W
SPAC23H4.07C	YKL154W	YKL154W
SPAC23H4.08	YDL115C
SPAC23H4.10C	YPL214C	YPL214C
SPAC23H4.11C	YLR315W
SPAC23H4.12	YPR023C	YPR023C
SPAC23H4.14	YDL077C
SPAC23H4.15	YDL060W	YDL060W
SPAC23H4.17C	YPL042C	YPL042C
SPAC23H4.18C	YOL133W	YOL133W
SPAC24B11.05	YER037W|YGL224C	YGL224C|YER037W
SPAC24B11.06C	YLR113W	YLR113W
SPAC24B11.07C	YDR251W|YPL032C	YPL032C|YDR251W
SPAC24B11.08C	YAL042W	YAL042W
SPAC24B11.09	YGR243W|YHR162W	YGR243W|YHR162W
SPAC24B11.10C	YBL061C|YDL203C|YER096W	YBL061C|YER096W
SPAC24B11.11C	YGR092W|YPR111W	YPR111W|YGR092W
SPAC24B11.12C	YDR093W	YER166W|YDR093W
SPAC24B11.13	YDL205C	YDL205C
SPAC24C9.02C	YKL087C	YKL087C
SPAC24C9.03	YNR043W	YNR043W
SPAC24C9.06C	YLR304C	YLR304C
SPAC24C9.07C	YGR032W|YLR342W|YMR306W	YGR032W|YLR342W
SPAC24C9.08	YJL172W	YJL172W
SPAC24C9.09	YKL194C	YKL194C
SPAC24C9.10C	YHL004W	YHL004W
SPAC24C9.11	YLR336C	YLR336C
SPAC24C9.12C	YLR058C	YLR058C
SPAC24C9.13C	YDL045W-A
SPAC24C9.14	YFL044C	YFL044C
SPAC24C9.16C	YLR395C
SPAC24H6.01C	YGL084C|YPL189W	YGL084C|YPL189W
SPAC24H6.02C	YNL310C	YNL310C
SPAC24H6.03	YGR003W	YGR003W
SPAC24H6.04	YFR053C|YGL253W	YGL253W|YFR053C
SPAC24H6.05	YMR036C
SPAC24H6.06	YGL113W	YGL113W
SPAC24H6.07	YBR189W|YPL081W	YBR189W|YPL081W
SPAC24H6.10C	YBR249C|YDR035W	YBR249C
SPAC24H6.11C	YGR125W	YGR125W
SPAC24H6.12C	YPR066W	YPR066W
SPAC24H6.13	YMR266W|YOL084W	YOL084W
SPAC25A8.01C	YAL019W	YAL019W
SPAC25A8.03C	YKL162C
SPAC25B8.01	YPL170W	YPL170W
SPAC25B8.02	YIL084C
SPAC25B8.03	YNL169C	YNL169C
SPAC25B8.04C	YLR203C	YLR203C
SPAC25B8.05	YFL001W	YFL001W
SPAC25B8.06C	YHR011W	YHR011W
SPAC25B8.07C	YML030W
SPAC25B8.08	YPR089W	YPR089W
SPAC25B8.09	YER175C|YHR209W	YER175C|YHR209W
SPAC25B8.10	YER175C|YHR209W	YER175C|YHR209W
SPAC25B8.11	YIR023W	YIR023W
SPAC25B8.14	YDR318W
SPAC25B8.15C	YGL050W	YGL050W
SPAC25B8.16	YNL221C	YNL221C
SPAC25B8.17	YKL100C	YKL100C
SPAC25B8.18	YKR049C
SPAC25B8.19C		YPR015C|YPR013C
SPAC25G10.02	YKL011C	YKL011C
SPAC25G10.03	YNL103W
SPAC25G10.04C	YLR263W
SPAC25G10.05C	YER055C	YER055C
SPAC25G10.06	YLR264W|YOR167C	YLR264W|YOR167C
SPAC25G10.07C	YBL063W|YEL061C	YBL063W
SPAC25G10.08	YOR361C	YOR361C
SPAC25G10.09C	YIR006C	YIR006C
SPAC25H1.06	YBR195C
SPAC25H1.07	YCL045C	YCL045C
SPAC25H1.08C	YIR012W	YIR012W
SPAC26A3.01	YDR144C|YDR349C|YIR039C|YLR120C|YLR121C	YDR144C|YIL015W|YLR120C|YLR121C|YIR039C
SPAC26A3.03C	YPL024W
SPAC26A3.04	YMR242C|YOR312C	YMR242C|YOR312C
SPAC26A3.05	YGL206C	YGL206C
SPAC26A3.06	YCR047C	YCR047C
SPAC26A3.07C	YGR085C|YPR102C	YPR102C|YGR085C
SPAC26A3.08	YER029C	YER029C
SPAC26A3.09C	YPL115C
SPAC26A3.10		YDR524C
SPAC26A3.11	YLR351C	YLR351C
SPAC26A3.12C	YOR048C	YOR048C
SPAC26A3.14C	YIL156W-B	YIL156W-B
SPAC26A3.15C	YJL041W	YJL041W
SPAC26A3.16	YMR276W	YMR276W
SPAC26A3.17C	YDR465C	YDR465C
SPAC26F1.01	YPR095C	YPR095C
SPAC26F1.03	YER178W	YER178W
SPAC26F1.04C	YBR026C	YBR026C
SPAC26F1.06	YDL021W|YKL152C|YOL056W	YKL152C|YDL021W
SPAC26F1.07	YDR368W|YOR120W	YOR120W|YDR368W
SPAC26F1.08C	YDL231C	YGL140C
SPAC26F1.09	YMR192W|YPL249C	YPL249C|YMR192W
SPAC26F1.10C	YER075C|YOR208W	YDL230W
SPAC26F1.12C	YGR187C	YGR187C
SPAC26F1.13C	YPL160W	YPL160W
SPAC26F1.14C	YNR074C
SPAC26H5.02C	YNL218W	YNL218W
SPAC26H5.03	YML102W	YML102W
SPAC26H5.04	YIL017C
SPAC26H5.05	YIR033W|YKL020C	YKL020C|YIR033W
SPAC26H5.06	YDL220C
SPAC26H5.07C	YHL017W|YKL039W	YKL039W|YHL017W
SPAC26H5.08C	YGR282C	YGR282C
SPAC26H5.09C	YMR315W	YMR315W
SPAC26H5.10C	YEL034W|YJR047C	YJR047C|YEL034W
SPAC26H5.11	YDR104C
SPAC26H5.12	YFL036W	YFL036W
SPAC26H5.13C	YDR367W	YDR367W
SPAC27D7.02C	YLR309C
SPAC27D7.04	YHL018W
SPAC27D7.06	YPR004C	YPR004C
SPAC27D7.07C	YGR074W	YGR074W
SPAC27D7.13C	YPL174C	YPL174C
SPAC27D7.14C	YOL145C	YOL145C
SPAC27E2.02	YCR059C	YCR059C
SPAC27E2.03C	YBR025C|YHL014C	YBR025C
SPAC27E2.05	YJR006W	YJR006W
SPAC27E2.06C	YGR171C	YGR171C
SPAC27E2.10C	YNL290W	YNL290W
SPAC27F1.02C	YIL138C|YNL079C	YIL138C|YNL079C
SPAC27F1.03C	YJR099W	YJR099W
SPAC27F1.04C	YOL069W	YOL069W
SPAC27F1.06C	YLR449W|YML074C
SPAC27F1.07	YJL002C	YJL002C
SPAC27F1.08	YHR050W|YLR034C|YOL122C	YOL122C
SPAC27F1.09C	YMR288W	YMR288W
SPAC29A4.02C	YGR201C|YKL081W|YPL048W	YKL081W|YPL048W
SPAC29A4.03C	YBR146W	YBR146W
SPAC29A4.04C	YLR175W	YLR175W
SPAC29A4.07	YBR253W
SPAC29A4.08C	YLL036C	YLL036C
SPAC29A4.09	YDR412W	YDR412W
SPAC29A4.10	YLR141W
SPAC29A4.11	YDR379W|YOR127W
SPAC29A4.14C	YDR329C
SPAC29A4.15	YDR023W	YDR023W
SPAC29A4.16	YCR008W	YCR008W
SPAC29A4.17C	YAL008W
SPAC29A4.18	YEL056W	YEL056W
SPAC29A4.19C	YOR291W
SPAC29A4.20	YPL086C	YPL086C
SPAC29B12.01	YGL150C	YGL150C
SPAC29B12.02C	YJL168C	YJL168C
SPAC29B12.03	YLR437C
SPAC29B12.04	YFL059W|YMR096W|YNL333W	YMR096W|YFL059W|YNL333W
SPAC29B12.05C	YNL063W	YNL063W
SPAC29B12.06C	YNL288W	YNL288W
SPAC29B12.07	YPL085W	YPL085W
SPAC29B12.10C	YJL212C|YPR194C	YJL212C
SPAC29B12.12	YKL084W	YKL084W
SPAC29B12.14C	YBL042C|YBR021W|YIR028W	YIR028W|YBR021W|YBL042C
SPAC29E6.02	YDR473C	YDR473C
SPAC29E6.03C	YDL058W	YDL058W
SPAC29E6.04	YJR112W	YJR112W
SPAC29E6.05C	YER042W	YER042W
SPAC29E6.06C	YNL247W	YNL247W
SPAC29E6.08	YER148W	YER148W
SPAC29E6.10C	YNL091W	YNL091W
SPAC2C4.03C	YLR275W	YLR275W
SPAC2C4.04C	YKR074W	YKR074W
SPAC2C4.05	YBR210W|YGL054C
SPAC2C4.06C	YNL022C	YNL022C
SPAC2C4.08	YCL036W|YDR514C	YDR514C|YCL036W
SPAC2C4.09	YFL046W	YFL046W
SPAC2C4.11C	YOR145C	YOR145C
SPAC2C4.12C	YOL102C	YOL102C
SPAC2C4.13	YHR026W	YHR026W
SPAC2C4.14C	YDR523C	YDR523C
SPAC2C4.15C	YDR330W	YDR330W
SPAC2C4.16C	YBL072C|YER102W	YER102W|YBL072C
SPAC2E12.02	YGL073W|YHR206W|YOR140W	YGL073W
SPAC2E12.03C	YBR147W|YDR090C|YDR352W|YOL092W	YDR090C
SPAC2E1P3.01	YCR102C|YLR460C|YNL134C	YCR102C|YLR460C|YNL134C
SPAC2E1P3.02C	YGR121C|YPR138C
SPAC2E1P5.01C	YJR131W	YJR131W
SPAC2E1P5.03	YFR041C	YFR041C
SPAC2E1P5.04C	YGL155W	YGL155W
SPAC2E1P5.05	YPR137W	YPR137W
SPAC2F3.01	YBR161W|YPL057C
SPAC2F3.02	YLR292C
SPAC2F3.03C	YNL248C	YNL248C
SPAC2F3.04C	YCR028C-A	YCR028C-A
SPAC2F3.05C	YJR096W	YJR096W
SPAC2F3.06C	YBR017C	YBR017C
SPAC2F3.09	YDR232W	YDR232W
SPAC2F3.10	YDR027C	YDR027C
SPAC2F3.11	YHR201C	YHR201C
SPAC2F3.12C	YDR183W	YDR183W
SPAC2F3.15	YKL139W	YKL139W
SPAC2F3.17C	YDR378C	YDR378C
SPAC2F3.18C	YPR170W-B
SPAC2F7.02C	YLL010C|YLR019W	YLL010C|YLR019W
SPAC2F7.04	YPR070W
SPAC2F7.05C	YPR041W	YPR041W
SPAC2F7.06C	YCR014C
SPAC2F7.07C	YMR075W	YMR075W
SPAC2F7.08C	YBR289W	YBR289W
SPAC2F7.09C	YOR205C
SPAC2F7.10	YDR264C|YOR034C	YDR264C|YOR034C
SPAC2F7.11	YPL184C	YPL184C
SPAC2F7.13C	YOL097C	YOL097C
SPAC2F7.14C	YHR069C	YHR069C
SPAC2F7.15	YDR175C	YDR175C
SPAC2F7.16C	YKR031C	YKR031C
SPAC2F7.17	YGL143C	YGL143C
SPAC2G11.02	YJR041C	YJR041C
SPAC2G11.03C	YGL095C	YGL095C
SPAC2G11.05C	YOR275C	YOR275C
SPAC2G11.06	YPR173C	YPR173C
SPAC2G11.07C	YBL056W|YER089C	YER089C|YBL056W
SPAC2G11.09	YLR241W	YLR241W
SPAC2G11.10C	YHR111W	YHR111W
SPAC2G11.11C	YKL078W	YKL078W
SPAC2G11.12	YMR190C	YMR190C
SPAC2G11.13	YCL038C	YCL038C
SPAC2G11.14	YGR274C	YGR274C
SPAC2G11.15C	YPL157W	YPL157W
SPAC2H10.02C	YIL007C	YIL007C
SPAC30.01C	YDR170C	YDR170C
SPAC30.02C	YKL110C	YKL110C
SPAC30.04C	YDR135C|YGR281W|YHL035C|YLL015W|YLL048C	YLL048C|YHL035C|YKR103W
SPAC30C2.02	YJR070C	YJR070C
SPAC30C2.04	YGL105W	YGL105W
SPAC30C2.05	YBR210W|YGL054C	YGL054C|YBR210W
SPAC30C2.06C	YMR211W	YMR211W
SPAC30C2.08	YPL260W	YPL260W
SPAC30D11.03	YLL008W	YLL008W
SPAC30D11.04C	YOR098C	YOR098C
SPAC30D11.05	YJL024C	YJL024C
SPAC30D11.06C	YKR051W	YKR051W
SPAC30D11.07	YAL015C|YOL043C	YOL043C|YAL015C
SPAC30D11.10	YML032C	YML032C
SPAC30D11.11	YLR023C	YLR023C
SPAC30D11.12	YLR325C	YLR325C
SPAC30D11.13	YDL064W	YDL064W
SPAC31A2.02	YNR046W	YNR046W
SPAC31A2.03	YDL202W	YDL202W
SPAC31A2.04C	YER012W	YER012W
SPAC31A2.05C	YDR180W	YDR180W
SPAC31A2.06	YMR098C
SPAC31A2.07C	YDL031W	YDL031W
SPAC31A2.08	YDR405W	YDR405W
SPAC31A2.09C	YOL062C	YOL062C
SPAC31A2.10	YGL164C
SPAC31A2.11C	YGL166W|YMR021C|YPR008W	YGR249W
SPAC31A2.12	YFR022W|YOR018W	YOR018W|YFR022W
SPAC31A2.13C	YKL006C-A
SPAC31A2.14	YOL087C	YOL087C
SPAC31A2.15C	YCL016C
SPAC31F12.01	YML109W|YMR273C	YMR273C|YML109W
SPAC31G5.01	YOR319W	YOR319W
SPAC31G5.02	YMR200W	YMR200W
SPAC31G5.03	YBR048W|YDR025W	YBR048W|YDR025W
SPAC31G5.04	YIL094C	YIL094C
SPAC31G5.05C	YJL121C	YJL121C
SPAC31G5.06	YPR116W
SPAC31G5.07	YBR040W
SPAC31G5.08	YOR278W	YOR278W
SPAC31G5.09C	YBL016W	YGR040W
SPAC31G5.11	YEL007W|YHR177W	YEL007W|YHR177W
SPAC31G5.12C	YDR005C	YDR005C
SPAC31G5.13	YFR004W	YFR004W
SPAC31G5.14	YDR019C	YDR019C
SPAC31G5.15	YGR170W	YGR170W
SPAC31G5.16C	YPR183W	YPR183W
SPAC31G5.17C	YMR230W|YOR293W	YOR293W|YMR230W
SPAC31G5.19	YGR270W	YGR270W
SPAC323.01C	YPL188W	YPL188W
SPAC323.02C	YGR253C	YGR253C
SPAC323.04	YDR061W	YDR061W
SPAC323.05C	YDR140W	YDR140W
SPAC323.06C	YPL003W	YPL003W
SPAC323.07C	YDR338C|YHR032W
SPAC323.08	YLR145W
SPAC328.01C	YDR335W	YDR335W
SPAC328.02	YKR017C	YKR017C
SPAC328.03	YBR126C	YBR126C
SPAC328.04	YER047C|YPL074W	YER047C
SPAC328.05	YCL011C|YNL004W	YCL011C|YNL004W
SPAC328.06	YOR124C	YOR124C
SPAC328.07C	YBR290W
SPAC328.08C	YPL241C
SPAC328.09	YOR222W|YPL134C	YOR222W|YPL134C
SPAC328.10C	YJR123W	YJR123W
SPAC32A11.01	YOR188W
SPAC32A11.04C	YPL237W	YPL237W
SPAC343.01C	YMR220W	YMR220W
SPAC343.02	YCR046C	YCR046C
SPAC343.03	YDL008W	YDL008W
SPAC343.04C	YCL039W	YCL039W
SPAC343.05	YDL185W	YDL185W
SPAC343.06C	YJR100C	YJR100C
SPAC343.08C	YKL003C	YKL003C
SPAC343.09	YBL058W	YBL058W
SPAC343.10	YPL023C	YPL023C
SPAC343.11C		YMR176W
SPAC343.13	YBL080C	YBL080C
SPAC343.14C	YLR291C	YLR291C
SPAC343.15	YOR274W	YOR274W
SPAC343.16	YDR234W	YDR234W
SPAC343.18	YDL013W
SPAC343.19	YJL100W	YJL100W
SPAC3A11.02	YPL054W	YPL054W
SPAC3A11.03	YJR129C	YJR129C
SPAC3A11.06	YMR004W	YMR004W
SPAC3A11.07	YDL085W|YML120C|YMR145C	YMR145C|YDL085W
SPAC3A11.09	YLR138W	YLR138W
SPAC3A11.11C		YPR127W
SPAC3A11.12C	YOR117W	YOR117W
SPAC3A11.13	YLR200W	YLR200W
SPAC3A11.14C	YPR141C
SPAC3A12.02	YBR011C|YMR267W
SPAC3A12.04C	YHR062C	YHR062C
SPAC3A12.05C	YCR042C	YCR042C
SPAC3A12.06C	YDL206W|YJR106W	YDL206W
SPAC3A12.07	YOL005C	YOL005C
SPAC3A12.08	YER182W	YER182W
SPAC3A12.10	YMR242C|YOR312C	YMR242C|YOR312C
SPAC3A12.11C	YDL209C	YDL209C
SPAC3A12.12	YNL315C	YNL315C
SPAC3A12.13C	YLR192C
SPAC3A12.14	YBR109C	YBR109C
SPAC3A12.15	YJL029C	YJL029C
SPAC3A12.16C	YJL143W	YJL143W
SPAC3A12.17C	YGR012W	YGR012W
SPAC3A12.18	YNL241C	YNL241C
SPAC3A12.19	YBR282W	YBR282W
SPAC3C7.01C	YKL212W
SPAC3C7.02C	YGR086C|YPL004C
SPAC3C7.03C	YDR076W
SPAC3C7.06C	YJL106W	YJL106W
SPAC3C7.07C	YGL017W	YGL017W
SPAC3C7.08C	YPL226W	YPL226W
SPAC3C7.09	YHL039W|YPL208W
SPAC3C7.10	YLR191W	YLR191W
SPAC3C7.11C	YAL058W	YAL058W
SPAC3C7.12	YCL029C
SPAC3C7.13C	YNL241C
SPAC3C7.14C	YBR052C|YCR004C|YDR032C	YDR032C|YCR004C
SPAC3F10.02C	YJL129C|YKR050W	YJL129C|YKR050W
SPAC3F10.03	YBR121C|YPR081C	YBR121C
SPAC3F10.04	YOL049W	YOL049W
SPAC3F10.05C	YPL034W
SPAC3F10.06C	YMR283C	YMR283C
SPAC3F10.07C	YOL110W
SPAC3F10.08C	YIL019W	YIL019W
SPAC3F10.09	YIL020C	YIL020C
SPAC3F10.10C	YKL178C	YKL178C
SPAC3F10.11C	YDR135C|YGR281W|YHL035C|YLL015W|YLL048C	YDR135C
SPAC3F10.12C	YJR060W	YJR060W
SPAC3F10.13	YOR138C
SPAC3F10.15C	YGR230W|YHR152W
SPAC3F10.16C	YGL099W	YGL099W
SPAC3F10.17	YKL143W	YKL143W
SPAC3F10.18C	YDL133C-A|YDL184C
SPAC3G6.01	YER164W	YER164W
SPAC3G6.02	YDR363W-A
SPAC3G6.03C	YOR111W	YOR111W
SPAC3G6.04	YNL175C	YNL175C
SPAC3G6.05	YLR251W	YLR251W
SPAC3G6.06C	YKL113C	YKL113C
SPAC3G6.08	YGR029W	YGR029W
SPAC3G6.09C	YDR074W
SPAC3G6.10C	YKR020W
SPAC3G6.11	YPL008W	YPL008W
SPAC3G6.13C	YDL133C-A|YDL184C
SPAC3G9.02	YKL055C
SPAC3G9.03	YBL087C|YER117W	YER117W|YBL087C
SPAC3G9.04	YNL222W	YNL222W
SPAC3G9.05	YLL021W|YLR313C	YLL021W
SPAC3G9.06	YFL022C	YFL022C
SPAC3G9.07C	YGL194C	YGL194C
SPAC3G9.08	YHR090C|YNL097C|YOR064C	YHR090C
SPAC3G9.09C	YJR007W	YJR007W
SPAC3G9.10C	YGR195W	YGR195W
SPAC3G9.11C	YDL080C|YGR087C|YLR044C|YLR134W	YGR087C|YLR044C|YLR134W|YDL080C
SPAC3G9.12	YBL034C
SPAC3G9.13C	YDR268W	YDR268W
SPAC3G9.14	YLR176C	YLR176C
SPAC3G9.15C	YLR051C	YLR051C
SPAC3G9.16C	YML077W	YML077W
SPAC3H1.01C	YLL004W	YLL004W
SPAC3H1.02C	YOL098C	YOL098C
SPAC3H1.04C	YHR194W|YOR147W	YHR194W
SPAC3H1.05	YJR117W	YJR117W
SPAC3H1.06C	YCL069W|YGR224W|YPR198W	YKR105C|YPR198W|YCL069W|YGR224W
SPAC3H1.07	YPL111W	YPL111W
SPAC3H1.09C	YKL146W|YNL101W	YKL146W
SPAC3H1.11	YER130C|YKL062W|YMR037C	YDR096W|YER169W
SPAC3H1.12C	YGL131C	YGL131C
SPAC3H1.13	YPL236C	YPL236C
SPAC3H1.14	YBR105C|YGR066C	YGR066C|YBR105C
SPAC3H5.04	YBL074C
SPAC3H5.05C	YCR031C|YJL191W	YJL191W|YCR031C
SPAC3H5.06C	YNL102W	YNL102W
SPAC3H5.07	YGL076C|YPL198W	YPL198W|YGL076C
SPAC3H5.08C	YKL121W|YMR102C	YMR102C|YKL121W
SPAC3H5.09C	YLR454W|YPR117W	YLR454W
SPAC3H5.10	YBL092W	YBL092W
SPAC3H5.11	YEL041W|YJR049C	YEL041W
SPAC3H5.12C	YPL131W	YPL131W
SPAC3H8.02	YLR380W	YLR380W
SPAC3H8.03	YCR071C	YCR071C
SPAC3H8.06	YKL004W	YKL004W
SPAC3H8.07C	YGR078C	YGR078C
SPAC3H8.09C	YPL190C	YPL190C
SPAC3H8.10	YKL091C|YMR079W	YMR079W|YKL091C
SPAC458.02C	YOR198C	YOR198C
SPAC458.03	YGR099W
SPAC458.05	YLR240W	YLR240W
SPAC458.06	YGR223C	YGR223C
SPAC458.07	YKL028W	YKL028W
SPAC4A8.03C	YCR079W	YCR079W
SPAC4A8.04	YEL060C	YEL060C|YOR003W
SPAC4A8.05C	YHR023W	YHR023W
SPAC4A8.07C	YLR260W|YOR171C	YLR260W|YOR171C
SPAC4A8.08C	YGR094W
SPAC4A8.09C	YDR482C
SPAC4A8.10	YDL109C|YDR444W|YGL144C|YOR059C	YDL109C|YGL144C
SPAC4A8.11C	YPL231W	YPL231W
SPAC4A8.12C	YKL193C	YKL193C
SPAC4A8.13C	YPR103W	YPR103W
SPAC4A8.14	YBL068W|YER099C|YHL011C|YKL181W|YOL061W	YKL181W
SPAC4A8.15C	YOR122C	YOR122C
SPAC4A8.16C	YMR309C	YMR309C
SPAC4C5.01	YKL033W-A	YKL033W-A
SPAC4C5.02C	YLR262C	YLR262C
SPAC4C5.04	YPR180W	YPR180W
SPAC4D7.01C	YDR170C
SPAC4D7.02C	YPL206C	YPL206C
SPAC4D7.03	YFL009W	YFL009W
SPAC4D7.04C	YBR002C|YMR101C	YBR002C
SPAC4D7.05	YMR146C	YMR146C
SPAC4D7.06C	YBR213W	YBR213W
SPAC4D7.08C	YMR300C	YMR300C
SPAC4D7.09	YOR260W	YOR260W
SPAC4D7.10C	YOL148C
SPAC4D7.12C	YLR243W	YLR243W
SPAC4D7.13	YKL012W	YKL012W
SPAC4F10.02	YHR113W	YHR113W
SPAC4F10.03C	YBR061C	YBR061C
SPAC4F10.04	YIL153W	YIL153W
SPAC4F10.05C	YLR239C	YLR239C
SPAC4F10.06	YMR014W	YMR014W
SPAC4F10.07C	YPR185W	YPR185W
SPAC4F10.09C	YDR060W	YDR060W
SPAC4F10.10C	YPL050C	YPL050C
SPAC4F10.11	YLR314C	YLR314C
SPAC4F10.13C	YBR172C|YPL105C	YBR172C|YPL105C
SPAC4F10.14C	YDR252W|YPL037C	YPL037C|YDR252W
SPAC4F10.15C	YOR181W	YOR181W
SPAC4F10.16C	YER166W
SPAC4F10.17	YOL109W
SPAC4F10.19C	YJR055W
SPAC4F10.20	YCL035C|YDR513W	YCL035C|YDR513W
SPAC4F8.01	YKL002W	YKL002W
SPAC4F8.02C	YPL173W
SPAC4F8.03	YLR022C	YLR022C
SPAC4F8.04	YHR088W	YHR088W
SPAC4F8.05C	YDR462W	YDR462W
SPAC4F8.06	YNR036C	YNR036C
SPAC4F8.07C	YCL040W|YDR516C	YCL040W|YDR516C
SPAC4F8.10C	YOR367W	YOR367W
SPAC4F8.11	YOL138C	YOL138C
SPAC4F8.12C	YHR165C	YHR165C
SPAC4F8.13C	YPL242C	YPL242C
SPAC4F8.14C	YML126C	YML126C
SPAC4F8.15	YDR387C|YDR497C|YOL103W	YOL103W|YDR497C
SPAC4G8.02C	YDR086C	YDR086C
SPAC4G8.03C	YGL014W|YGL178W	YGL014W
SPAC4G8.05	YCR091W|YNR047W	YNR047W|YCR091W
SPAC4G8.06C	YML005W	YML005W
SPAC4G8.07C	YKR056W	YKR056W
SPAC4G8.08	YJL133W|YKR052C
SPAC4G8.09	YLR382C	YLR382C
SPAC4G8.10	YHL031C	YHL031C
SPAC4G8.11C	YLR393W	YLR393W
SPAC4G8.12C	YOR149C	YOR149C
SPAC4G8.13C	YNL027W	YLR131C
SPAC4G9.02	YNL072W	YNL072W
SPAC4G9.03	YDR226W|YER170W	YDR226W
SPAC4G9.04C	YDR228C	YDR228C
SPAC4G9.05	YLL013C
SPAC4G9.06C	YER030W
SPAC4G9.08C	YOR207C	YOR207C
SPAC4G9.09C	YER069W	YER069W
SPAC4G9.10	YJL088W	YJL088W
SPAC4G9.11C	YKL032C	YKL032C|YMR072W
SPAC4G9.12	YDR248C	YDR248C
SPAC4G9.13C	YJL053W	YJL053W
SPAC4G9.14	YLR251W	YLR251W
SPAC4G9.15	YBR159W	YBR159W
SPAC4G9.16C	YGL147C|YNL067W	YNL067W|YGL147C
SPAC4G9.17C	YBR251W	YBR251W
SPAC4G9.19	YPR061C
SPAC4G9.20C	YBR104W|YPR058W	YPR058W|YBR104W
SPAC4H3.01	YER048C|YIR004W	YER048C
SPAC4H3.02C	YAL011W
SPAC4H3.04C	YJR008W	YJR008W
SPAC4H3.05	YJL092W	YJL092W
SPAC4H3.07C	YOR285W|YOR286W	YOR286W|YOR285W
SPAC4H3.08	YKR009C
SPAC4H3.09	YKL192C	YKL192C
SPAC4H3.10C	YAL038W|YOR347C	YAL038W|YOR347C
SPAC4H3.13	YKR095W-A
SPAC513.01C	YDR385W|YOR133W	YOR133W|YDR385W
SPAC513.05	YGL156W	YGL156W
SPAC513.07	YDR541C|YGL039W|YGL157W|YOL151W	YGL157W|YGL039W|YOL151W|YDR541C
SPAC521.02	YHR134W
SPAC521.03	YMR226C	YMR226C
SPAC521.04C	YNL321W	YNL321W
SPAC521.05	YBL072C|YER102W	YER102W|YBL072C
SPAC56E4.02C	YGL047W	YGL047W
SPAC56E4.03	YGL202W|YHR137W	YGL202W
SPAC56E4.04C	YMR207C|YNR016C	YNR016C
SPAC56E4.05	YLR065C
SPAC56E4.06C	YLR299W	YLR299W
SPAC56F8.02	YOR093C	YOR093C
SPAC56F8.03	YAL035W	YAL035W
SPAC56F8.04C	YNR041C	YNR041C
SPAC56F8.05C	YIL041W	YIL041W
SPAC56F8.06C	YGR227W	YGR227W
SPAC56F8.07	YLR050C
SPAC56F8.08	YER143W	YER143W
SPAC56F8.09	YDR083W	YDR083W
SPAC56F8.10	YGL125W	YGL125W
SPAC56F8.11	YLR066W	YLR066W
SPAC57A10.02	YCL024W|YDR507C|YKL101W	YDR507C|YCL024W
SPAC57A10.05C	YIL046W	YIL046W
SPAC57A10.07	YOR238W	YOR238W
SPAC57A10.09C	YBR089C-A|YPR052C	YBR089C-A|YPR052C
SPAC57A10.10C	YDL051W	YDL051W
SPAC57A10.11C	YKL195W	YKL195W
SPAC57A10.12C	YKL216W	YKL216W
SPAC57A10.14	YPL047W
SPAC57A7.04C	YER165W	YER165W
SPAC57A7.05	YDL231C
SPAC57A7.06	YML093W	YML093W
SPAC57A7.07C	YLL062C|YPL273W	YPL273W|YLL062C|YMR321C
SPAC57A7.08	YDR436W|YML016C|YPL179W	YML016C|YDR436W
SPAC57A7.10C	YNL287W	YNL287W
SPAC57A7.11	YHR186C	YHR186C
SPAC57A7.12	YHR064C	YHR064C
SPAC589.02C	YDR443C
SPAC589.04	YMR060C
SPAC589.06C	YBR106W	YBR106W
SPAC589.07C	YFR021W	YFR021W
SPAC589.08C	YGR113W
SPAC589.09	YLR380W
SPAC589.10C	YLR167W	YLR167W
SPAC589.11	YOL114C	YOL114C
SPAC589.12	YCR017C	YCR017C
SPAC5D6.01	YJL190C|YLR367W	YJL190C|YLR367W
SPAC5D6.04	YBR287W	YBR287W
SPAC5D6.05	YGR104C
SPAC5D6.06C	YBR070C	YBR070C
SPAC5D6.09C	YCR010C|YDR384C|YNR002C	YCR010C|YNR002C
SPAC5D6.12	YDL044C
SPAC5D6.13	YDR372C	YDR372C
SPAC5H10.02C	YDR533C|YMR322C|YOR391C|YPL280W	YDR533C|YPL280W|YOR391C|YMR322C
SPAC5H10.04	YHR179W|YPL171C	YPL171C|YHR179W
SPAC5H10.06C	YGL256W	YGL256W
SPAC5H10.08C	YIL145C	YIL145C
SPAC5H10.09C	YBR176W	YBR176W
SPAC5H10.10	YHR179W|YPL171C	YPL171C|YHR179W
SPAC5H10.11	YDR245W|YJL183W
SPAC5H10.12C	YOR320C
SPAC5H10.13C	YDR245W|YJL183W
SPAC607.03C	YEL026W	YEL026W
SPAC607.04	YDR173C	YDR173C
SPAC607.05	YDR427W	YDR427W
SPAC607.06C	YIL108W	YIL108W
SPAC607.08C	YFL034W
SPAC607.09C	YJL059W	YJL059W
SPAC630.03	YJR065C	YJR065C
SPAC630.05	YDL234C	YDL234C
SPAC630.06C	YNL050C
SPAC630.08C	YGR060W	YGR060W
SPAC630.09C	YGR205W	YGR205W
SPAC630.10	YBR141C	YBR141C
SPAC630.11	YJR044C	YJR044C
SPAC630.12	YDR182W	YDR182W
SPAC630.14C	YCR084C	YCR084C
SPAC631.01C	YIL034C	YIL034C
SPAC631.02	YDL070W|YLR399C	YLR399C|YDL070W
SPAC637.04	YGR198W	YGR198W
SPAC637.05C	YBR127C	YBR127C
SPAC637.06	YDR245W|YJL183W	YDR245W
SPAC637.08	YGL091C	YGL091C
SPAC637.09	YGR276C	YGR276C
SPAC637.10C	YHR200W	YHR200W
SPAC637.11	YPL029W	YPL029W
SPAC637.12C	YOR244W	YOR244W
SPAC637.13C	YIL105C|YNL047C	YIL105C|YNL047C|YPR115W
SPAC644.04	YMR180C|YPL228W	YPL228W
SPAC644.05C	YBR252W	YBR252W
SPAC644.06C	YCL024W|YDR507C|YKL101W	YKL101W
SPAC644.07	YDR375C	YDR375C
SPAC644.08	YEL038W	YEL038W
SPAC644.09	YBL036C	YBL036C
SPAC644.10	YMR112C
SPAC644.11C	YGL059W|YIL042C	YIL042C
SPAC644.12	YMR213W	YMR213W
SPAC644.13C	YGL198W	YGL198W
SPAC644.14C	YER095W	YER095W
SPAC644.15	YDL081C|YDL130W	YDL081C
SPAC644.16	YGL044C	YGL044C
SPAC644.17C	YGR220C	YGR220C
SPAC644.18C	YKR068C	YKR068C
SPAC664.02C	YOR141C	YOR141C
SPAC664.03	YBR279W	YBR279W
SPAC664.04C	YDL083C|YMR143W	YMR143W|YDL083C
SPAC664.05	YDL082W|YMR142C	YDL082W|YMR142C
SPAC664.06	YGL076C|YPL198W
SPAC664.07C	YPL194W
SPAC664.08C	YDR299W	YDR299W
SPAC664.09	YLR299W	YLR299W
SPAC664.10	YPR141C	YPR141C
SPAC664.11	YEL030W|YJR045C	YJR045C|YEL030W
SPAC664.12C	YDR379C-A	YDR379C-A
SPAC664.14	YGR121C|YPR138C
SPAC664.15	YJL112W|YKR036C	YJL112W|YKR036C
SPAC683.02C	YNL255C
SPAC688.02C	YPL233W	YPL233W
SPAC688.03C	YOR289W	YOR289W
SPAC688.04C	YIR038C	YIR038C
SPAC688.06C	YLR135W
SPAC688.08	YCR081W
SPAC688.09	YBR192W	YBR192W
SPAC688.10	YPL167C	YPL167C
SPAC688.11	YNL243W	YNL243W
SPAC688.13	YMR262W	YMR262W
SPAC688.14	YDR257C	YDR257C
SPAC694.03	YCL047C	YCL047C
SPAC694.04C	YER156C	YER156C
SPAC694.05C	YGR027C|YLR333C	YLR333C|YGR027C
SPAC694.06C	YCL061C	YCL061C
SPAC6B12.02C	YLR320W
SPAC6B12.04C	YJL060W	YJL060W
SPAC6B12.05C	YNL215W	YNL215W
SPAC6B12.06C	YNL213C	YNL213C
SPAC6B12.08	YNL227C	YNL227C
SPAC6B12.09	YOL093W	YOL093W
SPAC6B12.10C	YIR008C	YIR008C
SPAC6B12.11	YKL108W	YKL108W
SPAC6B12.12	YHR117W|YNL121C	YNL121C|YHR117W
SPAC6B12.13	YFR003C	YFR003C
SPAC6B12.15	YMR116C	YMR116C
SPAC6C3.02C	YMR002W	YMR002W
SPAC6C3.04	YCR005C|YNR001C	YNR001C|YCR005C
SPAC6C3.06C	YIL048W	YIL048W
SPAC6C3.08	YGR232W	YGR232W
SPAC6F12.02	YDR216W|YML081W
SPAC6F12.04	YDR100W	YDR100W
SPAC6F12.05C	YJR142W(N)|YOR143C(C)	YJR142W
SPAC6F12.06	YDL135C	YDL135C
SPAC6F12.07	YGR082W	YGR082W
SPAC6F12.08C	YBR102C	YBR102C
SPAC6F12.10C	YGR061C	YGR061C
SPAC6F12.11C	YBR123C	YBR123C
SPAC6F12.12	YOR014W
SPAC6F12.13C	YJL167W	YJL167W
SPAC6F12.14	YHR166C	YHR166C
SPAC6F12.15C	YKL022C	YKL022C
SPAC6F12.16C	YJL050W	YJL050W
SPAC6F12.17	YMR061W	YMR061W
SPAC6F6.01	YGR217W	YGR217W
SPAC6F6.02C	YDR306C	YDR306C
SPAC6F6.03C	YNR053C	YNR053C
SPAC6F6.05	YOR103C	YOR103C
SPAC6F6.06C	YLR084C	YLR084C
SPAC6F6.07C	YDR064W	YDR064W
SPAC6F6.08C	YMR055C	YMR055C
SPAC6F6.09	YJR082C
SPAC6F6.10C	YNR035C	YNR035C
SPAC6F6.11C	YEL029C|YNR027W
SPAC6F6.12	YJL036W	YJL036W
SPAC6F6.13C	YFL034W	YFL034W
SPAC6F6.15	YKR014C|YNL093W|YOR089C	YOR089C|YNL093W
SPAC6F6.17	YBR275C
SPAC6G10.02C	YGR238C|YHR158C
SPAC6G10.03C	YGR110W	YGR110W
SPAC6G10.04C	YMR314W	YMR314W
SPAC6G10.05C	YDR407C	YDR407C
SPAC6G10.06	YHR009C
SPAC6G10.07	YMR125W
SPAC6G10.08	YDL066W|YLR174W|YNL009W	YDL066W|YLR174W|YNL009W
SPAC6G10.09	YGL027C	YGL027C
SPAC6G10.11C	YLR167W	YLR167W
SPAC6G10.12C	YLR131C	YDR146C
SPAC6G9.02C	YJL010C	YJL010C
SPAC6G9.03C	YNL206C	YNL206C
SPAC6G9.05	YLR151C
SPAC6G9.06C	YDR356W
SPAC6G9.07C	YKL013C	YKL013C
SPAC6G9.08	YFR010W	YFR010W
SPAC6G9.09C	YGL031C|YGR148C|YLR009W	YGL031C|YGR148C
SPAC6G9.10C	YLR430W
SPAC6G9.11	YAL030W|YOR327C	YOR327C|YAL030W
SPAC6G9.12	YLR330W	YLR330W
SPAC6G9.14	YGL014W|YGL178W	YGL178W
SPAC732.01	YPL234C	YPL234C
SPAC732.02C	YJL155C	YJL155C
SPAC750.08C	YKL029C
SPAC767.01C	YKR001C	YKR001C
SPAC7D4.04	YPR049C	YPR049C
SPAC7D4.05	YMR130W	YMR130W
SPAC7D4.06C	YBL082C	YBL082C
SPAC7D4.07C	YGR209C|YLR043C	YLR043C|YGR209C
SPAC7D4.09C	YIL049W	YIL049W
SPAC7D4.10	YPR036W	YPR036W
SPAC7D4.11C	YLR440C
SPAC7D4.12C	YJL107C	YJL108C
SPAC7D4.15C	YDL232W
SPAC806.02C	YIL003W(N)|YDR267C(C)	YIL003W
SPAC806.03C	YER131W|YGL189C	YER131W|YGL189C
SPAC806.04C	YMR027W	YMR027W
SPAC806.06C	YGR010W|YLR328W	YGR010W|YLR328W
SPAC806.07	YKL067W	YKL067W
SPAC821.06	YCR002C	YCR002C
SPAC821.08C	YGL116W	YGL116W
SPAC821.09	YLR144C|YNR067C
SPAC821.10C	YJR104C	YJR104C
SPAC821.11	YOR323C	YOR323C
SPAC821.12	YNL161W	YNL161W
SPAC821.13C	YMR162C	YMR162C
SPAC823.03	YJL141C	YJL141C
SPAC823.04	YOR287C	YOR287C
SPAC823.05C	YAL014C|YOL018C	YOL018C
SPAC823.06	YPL011C
SPAC823.07	YCR044C	YCR044C
SPAC823.08C	YHR065C	YHR065C
SPAC823.10C	YDL119C	YDL119C
SPAC823.11	YJL134W|YKR053C	YKR053C|YJL134W
SPAC823.12	YMR231W	YMR231W
SPAC823.13C	YDR393W	YDR393W
SPAC823.14	YNL010W	YNL010W
SPAC823.15	YDL134C|YDL188C	YDL134C|YDL188C
SPAC823.16C	YFR021W
SPAC824.02	YFL025C	YFL025C
SPAC824.03C	YOR305W
SPAC824.04	YKL018W
SPAC824.05	YPL045W	YPL045W
SPAC824.06	YLR008C|YNL328C	YLR008C
SPAC824.07	YDR272W|YOR040W	YDR272W|YOR040W
SPAC824.08	YEL042W	YEL042W
SPAC824.09C	YDR524C|YIL044C	YIL044C
SPAC869.02C		YGR234W
SPAC869.03C	YHL016C
SPAC869.05C	YBR294W|YLR092W	YLR092W|YBR294W
SPAC869.07C	MEL1|MEL2|MEL5|MEL6
SPAC869.10C	YBR068C|YBR069C|YCL025C|YDR046C|YDR508C|YEL063C|YGR191W|YKR039W|YNL268W|YNL270C|YOL020W|YOR348C|YPL265W	YOR348C
SPAC869.11	YBR068C|YBR069C|YCL025C|YDR046C|YDR508C|YEL063C|YGR191W|YKR039W|YNL268W|YNL270C|YOL020W|YOR348C|YPL265W	YKR039W|YGR191W|YCL025C|YDR508C
SPAC890.03	YPL150W	YPL150W
SPAC890.04C	YOR272W	YOR272W
SPAC890.05	YGR280C	YGR280C
SPAC890.06	YBL079W|YER105C	YBL079W|YER105C
SPAC890.07C	YBR034C	YBR034C
SPAC890.08	YDL075W|YLR406C	YLR406C|YDL075W
SPAC8C9.03	YIL033C	YIL033C
SPAC8C9.05	YDL219W	YDL219W
SPAC8C9.06C	YLR067C
SPAC8C9.07	YLR068W
SPAC8C9.08	YJR123W	YJR123W
SPAC8C9.10C	YKL082C(FUSION-N)
SPAC8C9.11	YGL220W	YGL220W
SPAC8C9.12C	YJL133W|YKR052C	YJL133W|YKR052C
SPAC8C9.14	YGL073W|YHR206W|YOR140W	YHR206W
SPAC8C9.15C	YDR211W	YDR211W
SPAC8C9.16C	YPL196W	YPL196W
SPAC8C9.17C	YKR037C
SPAC8C9.19	YJL127C-B
SPAC8E11.01C	YIL162W
SPAC8E11.02C	YDR099W|YER177W	YER177W|YDR099W
SPAC8E11.03C	YER179W	YER179W
SPAC8E11.04C		YLR118C
SPAC8E11.07C	YOR265W
SPAC8F11.02C	YBL071W-A	YBL071W-A
SPAC8F11.03	YCR092C	YCR092C
SPAC8F11.04	YHR052W|YKR060W	YHR052W
SPAC8F11.06	YGL247W|YHR036W	YHR036W
SPAC8F11.09C	YLR285W	YLR285W
SPAC9.02C	YDR071C	YDR071C
SPAC9.03C	YER172C	YER172C
SPAC9.05	YIR002C	YIR002C
SPAC9.06C	YJR024C
SPAC9.07C	YAL036C	YAL036C
SPAC9.09	YER091C	YER091C
SPAC9.10	YDL210W|YGL077C|YKL174C
SPAC9.12C	YJL180C	YJL180C
SPAC9.13C	YKL095W	YKL095W
SPAC922.06	YNL202W	YNL202W
SPAC922.07C	YMR169C|YMR170C	YMR170C|YMR169C
SPAC926.02	YNL193W
SPAC926.03	YPR188C
SPAC926.04C	YMR186W|YPL240C	YMR186W|YPL240C
SPAC926.05C	YJR097W	YJR097W
SPAC926.07C	YDR424C	YDR424C
SPAC926.08C	YKR081C	YKR081C
SPAC926.09C	YKL182W	YKL182W
SPAC959.02	YBL050W	YBL050W
SPAC959.03C	YER082C	YER082C
SPAC959.05C	YIL005W
SPAC959.07	YHR203C|YJR145C	YHR203C|YJR145C
SPAC959.08	YBR191W|YPL079W	YBR191W|YPL079W
SPAC959.09C	YOR249C	YOR249C
SPAC959.10	YMR059W
SPAC977.05C	YGL258W|YOR387C	YOR387C|YGL258W
SPAC977.09C	YMR006C|YMR008C|YOL011W	YMR008C|YOL011W|YMR006C
SPAC977.10	YLR138W
SPAC977.11	YOR390W|YPL279C	YOR390W|YPL279C
SPAC977.12	YLR155C|YLR157C|YLR158C|YLR160C	YLR155C|YLR157C|YLR158C|YLR160C
SPAC977.14C		YPL088W
SPAC977.15	YAL049C	YAL049C
SPAC977.16C	YFL053W|YML070W	YFL053W
SPAC977.17	YFL054C	YFL054C
SPAC9E9.03	YGL009C	YGL009C
SPAC9E9.04	YDL072C|YKL065C|YMR040W	YDL072C
SPAC9E9.06C	YCR053W	YCR053W
SPAC9E9.07C	YFL005W	YFL005W
SPAC9E9.08	YDR499W
SPAC9E9.09C	YER073W|YOR374W|YPL061W	YOR374W|YER073W|YPL061W
SPAC9E9.10C	YDR081C	YDR081C
SPAC9E9.11	YPR127W	YPR127W
SPAC9E9.12C	YDR135C|YGR281W|YHL035C|YLL015W|YLL048C	YLL048C|YHL035C|YKR103W
SPAC9E9.13	YKL117W	YKL117W
SPAC9E9.14	YKL041W	YKL041W
SPAC9G1.02	YCR073C|YNR031C	YNR031C|YCR073C
SPAC9G1.03C	YGL030W	YGL030W
SPAC9G1.04	YER154W	YER154W
SPAC9G1.05	YMR092C	YMR092C
SPAC9G1.06C	YDL117W	YDL117W
SPAC9G1.10C	YOR109W
SPAC9G1.11C	YHR107C	YHR107C
SPAC9G1.12	YJL125C	YJL125C
SPAC9G1.13C	YGR002C	YGR002C
SPACUNK12.02C	YFR014C|YOL016C	YOL016C|YFR014C
SPACUNK4.06C	YDR404C	YDR404C
SPACUNK4.07C	YEL031W	YEL031W
SPACUNK4.08	YHR028C|YOR219C	YHR028C
SPACUNK4.10	YNL274C	YNL274C
SPACUNK4.12C	YLR389C	YLR389C
SPACUNK4.13C	YBR025C|YHL014C
SPACUNK4.15	YGR247W
SPACUNK4.16C	YML100W|YMR261C	YMR261C|YML100W
SPAP11E10.01	YGL159W
SPAP14E8.02	YDR501W|YLR183C	YLR183C|YDR501W
SPAP14E8.03	YLR078C	YLR078C
SPAP14E8.04	YKR087C	YKR087C
SPAP14E8.05C	YJR085C	YJR085C
SPAP19A11.05C	YNL005C	YNL005C
SPAP27G11.02	YKL133C|YMR115W
SPAP27G11.03	YLR215C	YLR215C
SPAP27G11.04C	YLR316C	YLR316C
SPAP27G11.05C	YDR080W	YDR080W
SPAP27G11.06C	YLR170C	YLR170C
SPAP27G11.07C	YGR262C	YGR262C
SPAP27G11.09C	YBL033C	YBL033C
SPAP27G11.10C	YML103C	YML103C
SPAP27G11.13C	YHR072W-A	YHR072W-A
SPAP27G11.15	YBR228W	YBR228W
SPAP32A8.02	YJR096W	YJR096W
SPAP7G5.02C	YMR217W	YMR217W
SPAP7G5.03	YNL279W	YNL279W
SPAP7G5.04C	YBR115C	YBR115C
SPAP7G5.05	YLR075W	YLR075W
SPAP7G5.06	YBR068C|YBR069C|YCL025C|YDR046C|YDR508C|YEL063C|YGR191W|YKR039W|YNL268W|YNL270C|YOL020W|YOR348C|YPL265W	YKR039W|YGR191W|YCL025C|YDR508C
SPAP8A3.03	YIL023C	YIL023C
SPAP8A3.04C	YFL014W	YFL014W
SPAP8A3.05	YOR076C
SPAP8A3.07C	YBR249C|YDR035W
SPAP8A3.08	YGL106W	YGL106W
SPAP8A3.09C	YAL016W	YAL016W
SPAP8A3.10	YLR193C	YLR193C
SPAP8A3.11C	YHR168W	YHR168W
SPAP8A3.14C	YLR139C
SPAPB17E12.03	YMR026C	YMR026C
SPAPB17E12.05	YDR500C|YLR185W	YLR185W|YDR500C
SPAPB17E12.07C	YLR105C	YLR105C
SPAPB17E12.08	YNL080C	YNL080C
SPAPB17E12.11	YML019W|YOR085W	YOR085W
SPAPB17E12.12C	YPR011C	YPR011C
SPAPB17E12.13	YNL301C|YOL120C	YNL301C|YOL120C
SPAPB17E12.14C	YIL107C	YIL107C
SPAPB18E9.01	YHR070W	YHR070W
SPAPB18E9.02C	YFL033C	YFL033C
SPAPB1A10.02	YDL139C
SPAPB1A10.03	YKL186C
SPAPB1A10.04C	YKL019W	YKL019W
SPAPB1A10.06C	YMR128W	YMR128W
SPAPB1A10.07C	YDR105C	YDR105C
SPAPB1A10.09	YOR058C	YOR058C
SPAPB1A10.10C	YML001W
SPAPB1A10.11C	YOL033W	YOL033W
SPAPB1A10.12C	YML086C	YML086C
SPAPB1A10.15	YLR242C	YLR242C
SPAPB1A10.16	YGL041W-A
SPAPB1A11.03	YML054C(FUSION-C)	YML054C
SPAPB1E7.02C	YPR135W	YPR135W
SPAPB1E7.03	YPR190C	YPR190C
SPAPB1E7.04C	YDR371W|YLR286C
SPAPB1E7.05	YPL110C	YPL110C
SPAPB1E7.06C	YBR098W
SPAPB1E7.07	YDL171C	YDL171C
SPAPB1E7.09	YAL023C|YGR199W|YOR321W	YAL023C|YOR321W
SPAPB1E7.10	YJL011C
SPAPB1E7.12	YBR181C|YPL090C	YBR181C|YPL090C
SPAPB21F2.02	YDR141C	YDR141C
SPAPB21F2.03	YGR081C
SPAPB24D3.01		YER184C|YBL005W|YGL013C
SPAPB24D3.02C	YDL210W|YGL077C|YKL174C	YDL210W
SPAPB24D3.04C	YER142C	YER142C
SPAPB24D3.08C	YML131W	YML131W
SPAPB24D3.09C	YDR011W|YDR406W|YNR070W|YOR153W|YOR328W|YPL058C
SPAPB2B4.01C	YMR281W	YMR281W
SPAPB2B4.02	YPL059W	YPL059W
SPAPB2B4.03	YGR108W|YPR119W	YPR119W|YGR108W
SPAPB2B4.04C	YGL006W	YGL006W
SPAPB2B4.05	YKL080W	YKL080W
SPAPB2B4.06	YBL095W	YBL095W
SPAPB8E5.02C	YDL147W	YDL147W
SPAPB8E5.04C	YDL046W	YDL046W
SPAPB8E5.06C	YOR063W	YOR063W
SPAPB8E5.07C	YPL012W	YPL012W
SPAPB8E5.09	YDR190C	YDR190C
SPAPJ691.02	YBL049W	YBL049W
SPAPJ691.03	YCL057C-A	YCL057C-A
SPAPJ696.01C	YOR132W	YOR132W
SPAPJ696.02	YFR024C-A|YHR016C	YHR016C|YFR024C-A
SPAPJ698.02C	YGR214W|YLR048W	YLR048W|YGR214W
SPAPJ698.03C	YML049C	YML049C
SPAPJ760.02C	YCR088W	YCR088W
SPAPYUG7.02C	YOL078W	YOL078W
SPAPYUG7.03C	YJR092W	YJR092W
SPAPYUG7.04C	YGL070C	YGL070C
SPAPYUG7.05	YER023W	YER023W
SPAPYUK71.03C	YML072C|YNL087W|YOR086C	YML072C
SPBC106.01	YDL028C
SPBC106.02C	YKL086W	YKL086W
SPBC106.03	YHR017W
SPBC106.04	YML035C	YML035C
SPBC106.05C	YDR322C-A
SPBC106.06	YDL143W	YDL143W
SPBC106.07C	YGR147C	YGR147C
SPBC106.09	YNL172W	YNL172W
SPBC106.10	YJL164C|YKL166C|YPL203W	YPL203W|YKL166C|YJL164C
SPBC106.13	YIL097W	YIL097W
SPBC106.14C	YGR245C	YGR245C
SPBC106.15	YPL117C	YPL117C
SPBC106.16	YOL038W	YOL038W
SPBC106.18	YOL127W	YOL127W
SPBC106.20	YJL085W	YJL085W
SPBC1105.02C	YDL131W|YDL182W	YDL131W|YDL182W
SPBC1105.03C	YBL038W	YBL038W
SPBC1105.04C		YDR081C
SPBC1105.05	YDR261C|YLR300W|YOR190W	YLR300W|YOR190W
SPBC1105.06	YOR174W	YOR174W
SPBC1105.07C	YOL072W	YOL072W
SPBC1105.08	YDR107C|YLR083C	YLR083C|YDR107C
SPBC1105.09	YMR022W
SPBC1105.10	YJR033C	YJR033C
SPBC1105.11C	YBR010W|YNL031C	YNL031C|YBR010W
SPBC1105.12	YBR009C|YNL030W	YBR009C|YNL030W
SPBC1105.14	YDL020C	YDL020C
SPBC1105.15C	YHR067W	YHR067W
SPBC1105.16C	YIR015W
SPBC1105.17	YKL049C	YKL049C
SPBC1105.18C	YLR281C	YLR281C
SPBC115.01C	YGR095C	YGR095C
SPBC115.02C	YEL052W	YEL052W
SPBC115.03	YMR315W	YMR315W
SPBC119.01	YER021W	YER021W
SPBC119.02	YBR082C|YDR059C	YBR082C|YDR059C
SPBC119.05C	YGR136W|YPR154W	YGR136W|YPR154W
SPBC119.06	YBR024W|YBR037C	YBR037C|YBR024W
SPBC119.07	YBR097W	YBR097W
SPBC119.08	YHR030C	YHR030C
SPBC119.09C	YGR038W|YLR350W	YGR038W|YLR350W
SPBC119.10	YGR124W|YPR145W	YGR124W|YPR145W
SPBC119.11C	YMR239C	YMR239C
SPBC119.12	YOR216C	YOR216C
SPBC119.13C	YGR091W	YGR091W
SPBC119.14	YML032C
SPBC119.15	YJR072C	YJR072C
SPBC119.16C	YKL047W
SPBC119.17	YDR430C	YDR430C
SPBC119.18	YKL053C-A	YKL053C-A
SPBC1198.02	YNL141W	YNL141W
SPBC1198.04C	YPR022C	YPR022C
SPBC1198.05	YDR454C	YDR454C
SPBC1198.06C	YKL046C|YMR238W
SPBC1198.07C	YKL046C|YMR238W
SPBC1198.08	YFR044C	YFR044C
SPBC1198.09	YGR133W
SPBC1198.10C	YCR024C	YCR024C
SPBC1198.11C	YBR049C|YDR026C	YBR049C|YDR026C
SPBC1198.12	YGL003C
SPBC1198.13C	YGR005C	YGR005C
SPBC1198.14C	YLR377C	YLR377C
SPBC11B10.01	YGL065C	YGL065C
SPBC11B10.02C	YIL116W	YIL116W
SPBC11B10.03	YML071C
SPBC11B10.04C	YDR337W	YDR337W
SPBC11B10.05C		YDR480W
SPBC11B10.06	YDR078C
SPBC11B10.07C	YCR094W|YNL323W|YNR048W
SPBC11B10.08	YFL010C	YFL010C
SPBC11B10.09	YBR160W	YBR160W
SPBC11B10.10C	YOL012C	YOL012C
SPBC11C11.02	YMR032W	YMR032W
SPBC11C11.03	YIL144W	YIL144W
SPBC11C11.04C	YOR349W
SPBC11C11.05	YDL049C|YJL174W
SPBC11C11.07	YNL301C|YOL120C	YNL301C|YOL120C
SPBC11C11.09C	YPL131W	YPL131W
SPBC11C11.10	YNL292W	YNL292W
SPBC11C11.11C	YDR332W	YDR332W
SPBC11G11.01	YIL065C	YIL065C
SPBC11G11.02C	YNL084C	YNL084C
SPBC11G11.03	YKL009W	YKL009W
SPBC11G11.04	YBR254C	YBR254C
SPBC11G11.05	YJL148W
SPBC11G11.06C	YOR159C	YOR159C
SPBC11G11.07	YOR160W	YOR160W
SPBC1215.01	YGR112W	YGR112W
SPBC1215.02C	YOL076W	YOL076W
SPBC1271.02	YGL022W	YGL022W
SPBC1271.03C	YLL010C|YLR019W
SPBC1271.04C	YHR068W	YHR068W
SPBC1271.05C	YOR052C	YOR052C
SPBC1271.09	YCR098C	YCR098C
SPBC1271.10C	YNR055C	YNR055C
SPBC1271.12	YHR001W|YKR003W|YOR237W|YPL145C	YPL145C|YOR237W
SPBC1271.13	YJL063C	YJL063C
SPBC1271.14		YMR062C
SPBC1271.15C	YOL023W	YOL023W
SPBC1289.01C	YBL061C|YDL203C|YER096W
SPBC1289.02C	YNL286W	YNL286W
SPBC1289.03C	YLR293C|YOR185C	YLR293C|YOR185C
SPBC1289.04C	YBL085W|YER114C	YBL085W|YER114C
SPBC1289.05C	YHR039C-A	YHR039C-A
SPBC1289.07C	YPR110C	YPR110C
SPBC1289.08	YDL103C	YDL103C
SPBC1289.09	YGR033C
SPBC1289.10C	YER109C	YMR164C
SPBC1289.13C	YDR245W|YJL183W
SPBC12C2.02C	YER093C	YER093C
SPBC12C2.05C	YHR114W	YHR114W
SPBC12C2.06	YOR046C	YOR046C
SPBC12C2.07C	YLR146C|YPR069C	YPR069C
SPBC12C2.08	YLL001W	YLL001W
SPBC12C2.09C	YDR492W|YOL002C	YOL002C|YDR492W
SPBC12C2.10C	YOL004W	YOL004W
SPBC12C2.11	YKL104C|YMR084W	YKL104C
SPBC12C2.12C	YML004C	YML004C
SPBC12C2.13C	YBR293W|YMR088C	YBR293W
SPBC12D12.01	YJL019W
SPBC12D12.03	YDR212W	YDR212W
SPBC12D12.04C	YBL105C	YBL105C
SPBC12D12.05C	YNL083W	YNL083W
SPBC12D12.06	YNL025C	YNL025C
SPBC12D12.07C	YCR083W
SPBC12D12.08C	YDR139C	YDR139C
SPBC12D12.09	YIL139C
SPBC1306.01C	YLR069C	YLR069C
SPBC1306.02	YPL183C	YPL183C
SPBC1347.01C	YOR346W	YOR346W
SPBC1347.02	YLR449W|YML074C	YML074C|YLR449W
SPBC1347.04	YJL054W	YJL054W
SPBC1347.05C	YMR214W	YMR214W
SPBC1347.06C	YER123W|YHR135C|YNL154C	YHR135C|YNL154C
SPBC1347.07	YLR059C	YLR059C
SPBC1347.08C	YDR279W
SPBC1347.09	YOL096C
SPBC1347.10	YIL150C	YIL150C
SPBC1347.12	YHR129C
SPBC1347.13C	YOR201C	YOR201C
SPBC1348.06C	YGL258W|YOR387C	YOR387C|YGL258W
SPBC1348.10C	YMR006C|YMR008C|YOL011W	YMR008C|YOL011W|YMR006C
SPBC1348.14C	YDL245C|YDR342C|YDR343C|YDR536W|YEL069C|YGR289C|YHR092C|YHR094C|YHR096C|YJL214W|YJL219W|YJR158W|YLR081W|YMR011W|YNL318C|YNR072W|YOL156W	YMR011W|YFL011W|YDR342C|YDR343C|YHR092C|YLR081W|YHR096C|YOL156W|YDR345C|YJL219W|YHR094C|YJL214W|YEL069C|YNR072W|YDL245C|YJR158W
SPBC13A2.01C	YPL178W	YPL178W
SPBC13A2.02	YJL061W	YJL061W
SPBC13A2.03	YBR029C	YBR029C
SPBC13A2.04C	YKR093W	YKR093W
SPBC13E7.01	YGR278W	YGR278W
SPBC13E7.02	YLR323C	YLR323C
SPBC13E7.03C	YOR359W
SPBC13E7.04	YDL004W	YDL004W
SPBC13E7.05	YJR013W	YJR013W
SPBC13E7.08C	YOR123C	YOR123C
SPBC13E7.09	YLR337C	YLR337C
SPBC13E7.10C	YGR246C	YGR246C
SPBC13E7.11	YGR101W	YGR101W
SPBC13G1.01C	YNL137C	YNL137C
SPBC13G1.03C	YGL153W	YGL153W
SPBC13G1.05	YER140W	YER140W
SPBC13G1.06C	YER048W-A	YER048W-A
SPBC13G1.07	YDR126W	YDR126W
SPBC13G1.08C	YLR015W	YLR015W
SPBC13G1.09	YBR247C	YBR247C
SPBC13G1.10C	YGR271W	YGR271W
SPBC13G1.11	YKL196C	YKL196C
SPBC13G1.12	YKR035W-A	YKR035W-A
SPBC13G1.13	YPL122C	YPL122C
SPBC146.01	YOL051W	YOL051W
SPBC146.03C	YLR086W	YLR086W
SPBC146.04	YPR037C	YPR037C
SPBC146.05C	YNL245C	YNL245C
SPBC146.07	YKL074C
SPBC146.10	YDR262W
SPBC146.12	YGR255C	YGR255C
SPBC146.13C	YKL129C|YMR109W	YMR109W|YKL129C
SPBC146.14C	YDR238C	YDR238C
SPBC14C8.01C	YDR113C
SPBC14C8.02	YIL022W	YIL022W
SPBC14C8.03	YBL091C	YBL091C
SPBC14C8.04	YCL009C	YCL009C
SPBC14C8.05C	YIL099W	YIL099W
SPBC14C8.06	YBR234C	YBR234C
SPBC14C8.07C	YJL194W	YJL194W
SPBC14C8.09C	YDL177C
SPBC14C8.10	YMR193W	YMR193W
SPBC14C8.12	YOR224C	YOR224C
SPBC14C8.13	YLR412W
SPBC14C8.14C	YEL055C	YEL055C
SPBC14C8.15	YKL140W
SPBC14C8.16C	YGR165W	YGR165W
SPBC14C8.17C	YLR055C	YLR055C
SPBC14F5.03C	YER110C	YER110C
SPBC14F5.04C	YCR012W	YCR012W
SPBC14F5.05C	YDR502C|YLR180W	YDR502C|YLR180W
SPBC14F5.06	YDR091C	YDR091C
SPBC14F5.07	YIL030C	YIL030C
SPBC14F5.08	YOL135C
SPBC14F5.09C	YLR359W	YLR359W
SPBC14F5.11C	YDR425W	YDR425W
SPBC14F5.12C	YDR081C	YDR081C
SPBC14F5.13C	YDR481C	YDR481C
SPBC1539.01C	YLR312W-A
SPBC1539.03C	YHR018C	YHR018C
SPBC1539.04	YLL023C|YLR064W	YLL023C
SPBC1539.05	YER157W	YER157W
SPBC1539.06	YGR037C	YGR037C
SPBC1539.07C	YDL168W
SPBC1539.08	YOR094W
SPBC1539.09C	YKL211C	YKL211C
SPBC1539.10	YER002W	YER002W
SPBC15C4.01C	YJR088C	YJR088C
SPBC15C4.02	YLR253W	YLR253W
SPBC15C4.03	YOR370C	YOR370C
SPBC15C4.04C	YDL210W|YGL077C|YKL174C
SPBC15D4.03	YOR038C	YOR038C
SPBC15D4.04	YBR243C	YBR243C
SPBC15D4.05	YNR029C	YNR029C
SPBC15D4.06	YPR051W	YPR051W
SPBC15D4.07C	YDL149W	YDL149W
SPBC15D4.09C	YJR130C|YLL058W|YML082W	YJR130C|YML082W
SPBC15D4.14	YBR198C
SPBC15D4.15	YDL236W	YDL236W
SPBC1604.04	YGR096W	YGR096W
SPBC1604.05	YBR196C	YBR196C
SPBC1604.06C	YPR144C	YPR144C
SPBC1604.07	YPL078C	YPL078C
SPBC1604.08C	YNL189W	YNL189W
SPBC1604.09C	YOL080C	YOL080C
SPBC1604.10	YDR308C	YDR308C
SPBC1604.11	YDR377W	YDR377W
SPBC1604.13C	YCR003W	YCR003W
SPBC1604.14C	YHL007C	YHL007C
SPBC1604.15	YHR188C	YHR188C
SPBC1604.17C	YJR136C	YJR136C
SPBC1604.18C	YJL049W	YJL049W
SPBC1604.19C	YDR108W	YDR108W
SPBC1604.20C	YPL155C	YPL155C
SPBC1604.21C	YKL210W	YKL210W
SPBC1652.01	YDR169C
SPBC1652.02	YBR068C|YBR069C|YCL025C|YDR046C|YDR508C|YEL063C|YGR191W|YKR039W|YNL268W|YNL270C|YOL020W|YOR348C|YPL265W
SPBC1677.03C	YER086W	YER086W
SPBC1683.01	YML123C	YML123C
SPBC1683.03C	YOR378W	YOR378W
SPBC1683.05	YLR237W|YOR071C|YOR192C
SPBC1683.06C	YDR400W	YDR400W
SPBC1683.07	YBR299W|YGR287C|YGR292W|YIL172C|YJL216C|YJL221C|YOL157C	YIL172C|YJL221C|YOL157C|YGR287C|YBR299W|YGR292W|YJL216C
SPBC1683.08	YDL245C|YDR342C|YDR343C|YDR536W|YEL069C|YGR289C|YHR092C|YHR094C|YHR096C|YJL214W|YJL219W|YJR158W|YLR081W|YMR011W|YNL318C|YNR072W|YOL156W	YMR011W|YFL011W|YDR342C|YDR343C|YHR092C|YLR081W|YHR096C|YOL156W|YDR345C|YJL219W|YHR094C|YJL214W|YEL069C|YNR072W|YDL245C|YJR158W
SPBC1683.09C	YGL160W|YKL220C|YLL051C|YLR047C|YLR214W|YNR060W|YOL152W|YOR381W|YOR384W	YLR214W|YOR384W|YKL220C|YOR381W|YNR060W
SPBC1683.10C	YLR220W	YLR220W
SPBC1683.11C	YER065C|YPR006C	YER065C|YPR006C
SPBC1683.12	YGR260W	YGR260W
SPBC1683.13C	YLR098C|YOR337W
SPBC1685.01	YIL113W|YNL053W	YIL113W|YNL053W
SPBC1685.02C	YOR369C	YOR369C
SPBC1685.03	YIR022W	YIR022W
SPBC1685.05	YNL123W
SPBC1685.07C	YBL089W|YER119C	YBL089W|YER119C
SPBC1685.08	YPL181W	YPL181W
SPBC1685.09	YDL061C|YLR388W	YLR388W|YDL061C
SPBC1685.10	YHR021C|YKL156W	YHR021C|YKL156W
SPBC1685.13	YGR131W|YPR149W	YPR149W|YGR131W
SPBC1685.14C	YNL212W	YNL212W
SPBC1685.15C	YGL216W	YGL216W
SPBC1685.16	YCL005W-A
SPBC16A3.01	YJR076C	YJR076C
SPBC16A3.02C	YMR152W	YMR152W
SPBC16A3.04	YIL093C	YIL093C
[truncated: 1,829 more rows]
[truncated: 1 more columns]
