# Supplementary material for: Conserved rules govern genetic interaction degree across species
Source: Genome Biol. 2012 Jul 2;13(7):R57. doi: 10.1186/gb-2012-13-7-r57 (PMC3491379; doi:10.1186/gb-2012-13-7-r57)
Supplement: Additional file 5 — Orthology mapping from S. cerevisiae genes to S. pombe genes. Orthologs obtained from InParanoid and GeneDB for each S. cerevisiae gene are given. [file gb-2012-13-7-r57-S5.XLSX]

## Sheet: AdditionalFile7
MEL1	SPAC869.07c
MEL2	SPAC869.07c
MEL5	SPAC869.07c
MEL6	SPAC869.07c
Q0045	SPMIT.01	SPMIT.01
Q0050	SPMIT.06	SPMIT.06
Q0055	SPMIT.06	SPMIT.06
Q0060	SPMIT.03	SPMIT.03
Q0065	SPMIT.03	SPMIT.03
Q0075	SPMIT.03
Q0080	SPMIT.09	SPMIT.09
Q0085	SPMIT.07	SPMIT.07
Q0105	SPMIT.05	SPMIT.05
Q0110	SPMIT.02	SPMIT.02
Q0115	SPMIT.02	SPMIT.02
Q0120	SPMIT.02	SPMIT.02
Q0130	SPMIT.10	SPMIT.10
Q0140	SPMIT.08
Q0250	SPMIT.11	SPMIT.11
Q0255	SPMIT.02
Q0275	SPMIT.04	SPMIT.04
YAL001C	SPBC336.07	SPBC336.07
YAL002W	SPAC17A2.06c	SPAC17A2.06c
YAL003W	SPCC1450.04	SPCC1450.04
YAL005C	SPCC1739.13|SPAC13G7.02c	SPAC13G7.02c|SPCC1739.13
YAL007C	SPAC17A5.08	SPAC17A5.08
YAL008W	SPAC29A4.17c
YAL009W	SPBC902.03	SPBC902.03
YAL010C	SPAC17H9.17c	SPAC17H9.17c
YAL011W	SPAC4H3.02c
YAL013W	SPBC21C3.02c
YAL014C	SPAC823.05c
YAL015C	SPAC30D11.07	SPAC30D11.07
YAL016W	SPAP8A3.09c	SPAP8A3.09c
YAL017W	SPAC1805.01c	SPAC1805.01c
YAL019W	SPAC25A8.01c|SPCC1235.05c|SPAC20G8.08c	SPCC1235.05c|SPAC25A8.01c
YAL020C	SPAC10F6.04	SPAC10F6.04
YAL021C	SPCC31H12.08c	SPCC31H12.08c
YAL023C	SPAPB1E7.09	SPAPB1E7.09
YAL025C	SPAC222.06	SPAC222.06
YAL026C	SPBC887.12	SPBC887.12
YAL027W	SPBC409.16c
YAL029C	SPCC1919.10c|SPBC2D10.14c	SPCC1919.10c
YAL030W	SPAC6G9.11	SPAC6G9.11
YAL032C	SPCC188.11	SPCC188.11
YAL033W	SPCC830.09c	SPCC830.09c
YAL034C	SPCC1682.13|SPAC14C4.12c	SPCC1682.13|SPAC14C4.12c
YAL034W-A	SPBC409.04c	SPBC409.04c
YAL035W	SPAC56F8.03	SPAC56F8.03
YAL036C	SPAC9.07c	SPAC9.07c
YAL038W	SPAC4H3.10c	SPAC4H3.10c
YAL039C	SPBC26H8.12	SPBC26H8.12
YAL040C		SPBC19F5.01c
YAL041W	SPAC16E8.09	SPAC16E8.09
YAL042W	SPAC24B11.08c	SPAC24B11.08c
YAL043C	SPAC1071.01c	SPAC1071.01c
YAL044C	SPBP19A11.01	SPBP19A11.01
YAL044W-A	SPBC16E9.06c	SPBC16E9.06c
YAL046C	SPCC4B3.11c	SPCC4B3.11c
YAL048C	SPCC320.04c	SPCC320.04c
YAL049C	SPBC30D10.14|SPAC977.15	SPBC30D10.14|SPAC977.15
YAL053W	SPCC663.14c|SPAC1F7.03	SPAC1F7.03
YAL054C	SPCC191.02c
YAL055W	SPAC19D5.02c
YAL058W	SPAC3C7.11c	SPAC3C7.11c
YAL062W	SPCC622.12c	SPCC622.12c
YAL063C		SPCC1742.01
YAL067C	SPBC2G2.01c
YAR002C-A		SPBC16E9.09c
YAR002W	SPCC285.13c	SPCC285.13c
YAR003W	SPAC23H3.05c	SPAC23H3.05c
YAR007C	SPBC660.13c	SPBC660.13c
YAR008W	SPBC19C7.07c	SPBC19C7.07c
YAR014C	SPBC1706.01	SPBC1706.01
YAR015W	SPBC409.10	SPBC409.10
YAR018C	SPAC19E9.02	SPAC19E9.02
YAR019C	SPBC21.06c
YAR042W	SPBC2F12.05c|SPAC23H4.01c	SPBC2F12.05c
YAR050W		SPCC1742.01
YAR071W	SPBC21H7.03c|SPBC428.03c|SPBP4G3.02	SPBC428.03c|SPBP4G3.02|SPBC21H7.03c
YBL002W	SPCC622.09	SPCC622.09
YBL003C	SPAC19G12.06c|SPCC622.08c	SPCC622.08c|SPAC19G12.06c
YBL004W	SPBC56F2.04	SPBC56F2.04
YBL005W		SPBC1773.16c|SPAPB24D3.01|SPBC1773.12|SPAC11D3.07c
YBL007C	SPAC16E8.01	SPAC16E8.01
YBL008W	SPBC31F10.13c	SPBC31F10.13c
YBL009W	SPAC23C4.03	SPAC23C4.03
YBL011W	SPBC1718.04	SPBC1718.04
YBL013W	SPAC1805.09c	SPAC1805.09c
YBL014C	SPBC3B8.11
YBL015W	SPAC1952.09c	SPAC1952.09c
YBL016W	SPAC31G5.09c
YBL017C	SPBC16C6.06	SPBC16C6.06
YBL018C	SPBC1709.20	SPBC1709.20
YBL019W	SPBC3D6.10	SPBC3D6.10
YBL020W	SPBC887.19	SPBC887.19
YBL021C	SPAC23C11.08	SPAC23C11.08
YBL022C	SPAC22F3.06c	SPAC22F3.06c
YBL023C	SPBC4.04c	SPBC4.04c
YBL024W	SPAC23C4.17|SPAC17D4.04	SPAC23C4.17|SPAC17D4.04
YBL025W	SPAC22E12.08
YBL026W	SPCC1620.01c	SPCC1620.01c
YBL027W	SPCC1682.14|SPBC56F2.02	SPBC56F2.02|SPCC1682.14
YBL028C	SPBC32H8.05	SPBC32H8.05
YBL030C	SPBC530.10c	SPBC530.10c
YBL033C	SPAP27G11.09c	SPAP27G11.09c
YBL034C	SPAC3G9.12
YBL035C	SPCC553.09c	SPCC553.09c
YBL036C	SPAC644.09	SPAC644.09
YBL037W	SPBC691.03c	SPBC691.03c
YBL038W	SPBC1105.03c	SPBC1105.03c
YBL039C	SPAC10F6.03c	SPAC10F6.03c
YBL040C	SPBP8B7.22	SPBP8B7.22
YBL041W	SPAC22F8.06	SPAC22F8.06
YBL042C	SPAC29B12.14c|SPAC1399.03	SPAC29B12.14c|SPAC1399.03
YBL045C	SPBP23A10.15c
YBL047C	SPBC83.01|SPBC800.10c	SPBC800.10c
YBL049W	SPAPJ691.02	SPAPJ691.02
YBL050W	SPAC959.02	SPAC959.02
YBL051C	SPAC12G12.03|SPBC16A3.18	SPAC12G12.03
YBL052C	SPAC17G8.13c	SPAC17G8.13c
YBL055C	SPBC17A3.08	SPBC17A3.08
YBL056W	SPAC2G11.07c|SPCC1223.11	SPAC2G11.07c|SPCC1223.11
YBL057C	SPAC19A8.14	SPAC19A8.14
YBL058W	SPAC343.09	SPAC343.09
YBL059C-A	SPBC21D10.07	SPBC21D10.07
YBL060W	SPAC11E3.11c	SPAC11E3.11c
YBL061C	SPBC1289.01c|SPAC24B11.10c|SPCC417.05c|SPBC3E7.12c	SPAC24B11.10c
YBL063W	SPAC25G10.07c	SPAC25G10.07c
YBL067C	SPBC1703.12	SPBC1703.12
YBL068W	SPCC1620.06c|SPBC3D6.06c|SPAC4A8.14	SPCC1620.06c
YBL071W-A	SPAC8F11.02c	SPAC8F11.02c
YBL072C	SPAC521.05|SPAC2C4.16c	SPAC2C4.16c|SPAC521.05
YBL074C	SPAC3H5.04
YBL075C	SPCC1739.13|SPAC13G7.02c
YBL076C	SPBC8D2.06	SPBC8D2.06
YBL078C	SPBP8B7.24c	SPBP8B7.24c
YBL079W	SPAC890.06	SPAC890.06
YBL080C	SPAC343.13	SPAC343.13
YBL082C	SPAC7D4.06c	SPAC7D4.06c
YBL084C	SPAC17C9.01c	SPAC17C9.01c
YBL085W	SPBC1289.04c	SPBC1289.04c
YBL086C	SPCC1494.08c	SPCC1494.08c
YBL087C	SPCC1322.11|SPAC3G9.03	SPCC1322.11|SPAC3G9.03
YBL088C	SPCC23B6.03c	SPCC23B6.03c
YBL089W	SPBC1685.07c	SPBC1685.07c
YBL090W	SPBC839.09c	SPBC839.09c
YBL091C	SPBC14C8.03	SPBC14C8.03
YBL091C-A	SPBC16G5.05c|SPAC17C9.12
YBL092W	SPAC3H5.10|SPBC16C6.11	SPAC3H5.10|SPBC16C6.11
YBL093C	SPCC1450.05c
YBL095W	SPBC26H8.11c|SPAPB2B4.06	SPAPB2B4.06
YBL097W	SPCC306.03c	SPCC306.03c
YBL099W	SPAC14C4.14	SPAC14C4.14
YBL102W	SPAC1527.02	SPAC1527.02
YBL104C	SPAC12G12.01c	SPAC12G12.01c
YBL105C	SPBC12D12.04c|SPAC17G8.14c	SPBC12D12.04c
YBL106C	SPAC1F3.03	SPAC1F3.03
YBL107C	SPCC338.04
YBR001C	SPBC660.07	SPBC660.07
YBR002C	SPAC4D7.04c	SPAC4D7.04c
YBR003W	SPBPJ4664.01|SPAC19G12.12	SPBPJ4664.01
YBR004C	SPAC18B11.05	SPAC18B11.05
YBR005W	SPBC19C7.05
YBR006W	SPAC139.05|SPAC1002.12c	SPAC1002.12c
YBR007C	SPBC23G7.04c
YBR008C		SPAC17C9.16c|SPBC609.04
YBR009C	SPBC8D2.03c|SPAC1834.03c|SPBC1105.12	SPBC1105.12|SPBC8D2.03c|SPAC1834.03c
YBR010W	SPBC8D2.04|SPAC1834.04|SPBC1105.11c	SPBC1105.11c|SPAC1834.04|SPBC8D2.04
YBR011C	SPAC3A12.02|SPAC23C11.05	SPAC23C11.05
YBR014C	SPCC1450.06c	SPCC1450.06c
YBR016W	SPBC649.04	SPBC649.04
YBR017C	SPAC2F3.06c	SPAC2F3.06c
YBR018C	SPBPB2B2.10c	SPBPB2B2.10c
YBR019C	SPBPB2B2.12c|SPBC365.14c	SPBPB2B2.12c
YBR020W	SPBPB2B2.13	SPBPB2B2.13
YBR021W	SPAC29B12.14c|SPAC1399.03	SPAC29B12.14c|SPAC1399.03
YBR024W	SPBC119.06	SPBC119.06
YBR025C	SPACUNK4.13c|SPAC27E2.03c	SPAC27E2.03c
YBR026C	SPAC26F1.04c	SPAC26F1.04c
YBR028C	SPCC4G3.08	SPCC4G3.08
YBR029C	SPBC13A2.03	SPBC13A2.03
YBR031W	SPBP8B7.03c|SPBC1711.06	SPBC1711.06|SPBP8B7.03c
YBR033W	SPCC320.03
YBR034C	SPAC890.07c	SPAC890.07c
YBR035C	SPAC1093.02	SPAC1093.02
YBR037C	SPBC119.06	SPBC119.06
YBR038W	SPBC1709.01|SPAC13G6.12c
YBR039W	SPBC1734.13	SPBC1734.13
YBR040W	SPBC4.01|SPAC31G5.07
YBR042C	SPBC428.14	SPBC428.14
YBR046C	SPCC1442.16c	SPCC1442.16c
YBR048W	SPAC144.11|SPAC31G5.03	SPAC144.11|SPAC31G5.03
YBR049C	SPAC22F8.07c|SPBC1198.11c	SPBC1198.11c
YBR052C	SPAC3C7.14c
YBR054W	SPCC31H12.02c	SPCC31H12.02c
YBR055C	SPBC6B1.07	SPBC6B1.07
YBR056W	SPBC2D10.05	SPBC2D10.05
YBR058C	SPBC6B1.06c	SPBC6B1.06c
YBR059C	SPCP1E11.02|SPBC6B1.02|SPBC557.04
YBR060C	SPBC685.09	SPBC685.09
YBR061C	SPAC4F10.03c	SPAC4F10.03c
YBR065C	SPCC550.02c	SPCC550.02c
YBR068C	SPCPB1C11.02|SPCC777.04|SPBPB2B2.01|SPBC359.03c|SPBC359.01|SPAP7G5.06|SPAC869.11|SPAC869.10c|SPBC19F8.06c|SPAC1039.09|SPBC1652.02
YBR069C	SPCPB1C11.02|SPCC777.04|SPBPB2B2.01|SPBC359.03c|SPBC359.01|SPAP7G5.06|SPAC869.11|SPAC869.10c|SPBC19F8.06c|SPAC1039.09|SPBC1652.02
YBR070C	SPAC5D6.06c	SPAC5D6.06c
YBR072W	SPCC338.06c|SPBC3E7.02c	SPBC3E7.02c|SPCC338.06c
YBR073W	SPAC22F3.03c
YBR074W	SPCC1919.12c|SPCC1259.02c	SPCC1919.12c
YBR078W	SPAC1705.03c|SPCC1223.12c	SPAC1705.03c|SPCC1223.12c
YBR079C	SPBC17D11.05	SPBC17D11.05
YBR080C	SPAC1834.11c	SPAC1834.11c
YBR081C	SPBC25H2.11c	SPBC25H2.11c
YBR082C	SPBC119.02	SPBC119.02
YBR084C-A	SPCC1682.14|SPBC56F2.02	SPBC56F2.02|SPCC1682.14
YBR084W	SPBC839.16|SPBC2G2.08	SPBC839.16|SPBC2G2.08
YBR085W	SPBC530.10c	SPBC530.10c
YBR086C	SPBC691.05c	SPBC691.05c
YBR087W	SPBC83.14c	SPBC83.14c
YBR088C	SPBC16D10.09	SPBC16D10.09
YBR089C-A	SPAC57A10.09c	SPAC57A10.09c
YBR091C	SPAC222.03c
YBR092C	SPBC21H7.03c|SPBC428.03c|SPBP4G3.02	SPBC428.03c|SPBP4G3.02|SPBC21H7.03c
YBR093C	SPBC21H7.03c|SPBC428.03c|SPBP4G3.02	SPBC428.03c|SPBP4G3.02|SPBC21H7.03c
YBR094W	SPAC12B10.04	SPAC12B10.04
YBR095C	SPBC428.06c	SPBC428.06c
YBR097W	SPBC119.07	SPBC119.07
YBR098W	SPAPB1E7.06c
YBR101C	SPBC3B9.01	SPBC3B9.01
YBR102C	SPAC6F12.08c	SPAC6F12.08c
YBR103W	SPCC1235.09	SPCC1235.09
YBR104W	SPAC4G9.20c	SPAC4G9.20c
YBR105C	SPAC3H1.14	SPAC3H1.14
YBR106W	SPBC16H5.04|SPAC589.06c	SPAC589.06c|SPBC16H5.04
YBR109C	SPAC3A12.14	SPAC3A12.14
YBR110W	SPAC23C4.14	SPAC23C4.14
YBR111C	SPBP35G2.12	SPBP35G2.12
YBR111W-A	SPBC6B1.12c	SPBC6B1.12c
YBR112C	SPBC23E6.09	SPBC23E6.09
YBR114W	SPBC582.10c|SPCC330.01c	SPCC330.01c
YBR115C	SPAP7G5.04c	SPAP7G5.04c
YBR117C	SPBC2G5.05	SPBC2G5.05
YBR118W	SPBC839.15c|SPAC23A1.10|SPCC794.09c	SPAC23A1.10|SPCC794.09c|SPBC839.15c
YBR119W	SPBC4B4.07c
YBR121C	SPAC3F10.03	SPAC3F10.03
YBR123C	SPAC6F12.11c	SPAC6F12.11c
YBR126C	SPAC328.03	SPAC328.03
YBR127C	SPAC637.05c	SPAC637.05c
YBR129C	SPCPB16A4.02c
YBR133C	SPBC16H5.11c	SPBC16H5.11c
YBR135W	SPBC1734.14c	SPBC1734.14c
YBR136W	SPBC216.05	SPBC216.05
YBR137W	SPBP4H10.12	SPBP4H10.12
YBR139W	SPAC19G12.10c
YBR141C	SPAC630.10	SPAC630.10
YBR142W	SPBC4F6.07c	SPBC4F6.07c
YBR143C	SPAC1834.01	SPAC1834.01
YBR145W	SPCC13B11.01	SPCC13B11.01
YBR146W	SPAC29A4.03c	SPAC29A4.03c
YBR147W	SPAC17C9.10|SPAC2E12.03c	SPAC17C9.10
YBR153W	SPBC21C3.10c	SPBC21C3.10c
YBR154C	SPAC23C4.15	SPAC23C4.15
YBR155W	SPAC17A2.04c	SPAC17A2.04c
YBR156C	SPBC336.15	SPBC336.15
YBR159W	SPAC4G9.15	SPAC4G9.15
YBR160W	SPBC11B10.09	SPBC11B10.09
YBR161W	SPCC4F11.04c|SPAC2F3.01|SPAC17G8.11c	SPCC4F11.04c
YBR162C	SPBP23A10.11c	SPBP23A10.11c
YBR163W	SPBC685.02
YBR166C	SPCC1494.04c	SPCC1494.04c
YBR167C	SPBP8B7.01c
YBR168W	SPCC550.09
YBR169C	SPAC110.04c	SPAC110.04c
YBR170C	SPBC1711.10c	SPBC1711.10c
YBR171W	SPBC409.21	SPBC409.21
YBR172C	SPAC4F10.13c	SPAC4F10.13c
YBR173C	SPCC14G10.03c	SPCC14G10.03c
YBR175W	SPBC354.03
YBR176W	SPAC5H10.09c	SPAC5H10.09c
YBR179C	SPBC1706.03	SPBC1706.03
YBR181C	SPAPB1E7.12|SPAC13G6.07c	SPAPB1E7.12|SPAC13G6.07c
YBR182C	SPBC317.01
YBR185C	SPAC13G7.11
YBR187W	SPAC186.05c|SPAC17G8.08c	SPAC17G8.08c|SPAC186.05c
YBR189W	SPBC29A3.12|SPAC24H6.07	SPBC29A3.12|SPAC24H6.07
YBR191W	SPAC959.08|SPBC365.03c	SPBC365.03c|SPAC959.08
YBR192W	SPAC688.09	SPAC688.09
YBR193C	SPBC21.04	SPBC21.04
YBR195C	SPAC25H1.06
YBR196C	SPBC1604.05	SPBC1604.05
YBR198C	SPBC15D4.14|SPCC5E4.03c	SPCC5E4.03c
YBR199W	SPCC777.07|SPBC19C7.12c|SPBC16H5.09c
YBR200W	SPAC22H10.07	SPAC22H10.07
YBR201W	SPBC365.08c|SPAC1687.17c
YBR202W	SPBC25D12.03c	SPBC25D12.03c
YBR205W	SPCC777.07|SPBC19C7.12c|SPBC16H5.09c	SPBC19C7.12c
YBR207W	SPAC1F7.07c
YBR210W	SPAC2C4.05|SPAC30C2.05	SPAC30C2.05
YBR212W	SPBC23E6.01c|SPAC17A2.09c
YBR213W	SPAC4D7.06c	SPAC4D7.06c
YBR214W	SPBC646.13	SPBC646.13
YBR215W	SPBC947.08c
YBR217W	SPAC1783.06c	SPAC1783.06c
YBR218C	SPBC17G9.11c	SPBC17G9.11c
YBR220C	SPBC21B10.09	SPBC21B10.09
YBR221C	SPBC30D10.13c	SPBC30D10.13c
YBR222C	SPCC1827.03c	SPCC1827.03c
YBR223C	SPCP31B10.05	SPCP31B10.05
YBR228W	SPAP27G11.15	SPAP27G11.15
YBR229C	SPAC1002.03c	SPAC1002.03c
YBR231C	SPCC576.13	SPCC576.13
YBR233W	SPCC757.09c	SPCC757.09c
YBR233W-A	SPAC14C4.16
YBR234C	SPBC14C8.06	SPBC14C8.06
YBR235W	SPBC18H10.16	SPBC18H10.16
YBR236C	SPCC330.10	SPCC330.10
YBR237W	SPCC10H11.01	SPCC10H11.01
YBR242W	SPCC4G3.17	SPCC4G3.17
YBR243C	SPBC15D4.04	SPBC15D4.04
YBR244W	SPBC32F12.03c	SPBC32F12.03c
YBR246W	SPCC18.15	SPCC18.15
YBR247C	SPBC13G1.09	SPBC13G1.09
YBR248C	SPBC418.01c	SPBC418.01c
YBR249C	SPAP8A3.07c|SPAC24H6.10c	SPAC24H6.10c
YBR251W	SPAC4G9.17c	SPAC4G9.17c
YBR252W	SPAC644.05c	SPAC644.05c
YBR253W	SPAC29A4.07
YBR254C	SPBC11G11.04	SPBC11G11.04
YBR256C	SPCC1450.13c	SPCC1450.13c
YBR257W	SPBC1703.01c	SPBC1703.01c
YBR258C	SPAC17G8.09
YBR260C	SPBC23G7.08c	SPBC23G7.08c
YBR261C	SPAC16E8.14c	SPAC16E8.14c
YBR263W	SPAC18G6.04c
YBR265W(C)	SPCC1450.15
YBR265W		SPCC1450.15
YBR267W	SPCC550.15c	SPCC550.15c
YBR268W	SPCC645.09
YBR269C	SPBC26H8.16
YBR270C	SPCC777.08c
YBR271W	SPCC338.11c	SPCC338.11c
YBR274W	SPCC1259.13	SPCC1259.13
YBR275C	SPAC6F6.17
YBR278W	SPAC17G8.03c
YBR279W	SPAC664.03	SPAC664.03
YBR280C	SPBC3H7.06c	SPBC3H7.06c
YBR282W	SPAC3A12.19	SPAC3A12.19
YBR283C	SPBC19G7.17
YBR287W	SPAC5D6.04	SPAC5D6.04
YBR288C	SPBC651.11c
YBR289W	SPAC2F7.08c	SPAC2F7.08c
YBR290W	SPAC328.07c
YBR291C	SPAC19G12.05	SPAC19G12.05
YBR293W	SPBC3E7.06c|SPBC12C2.13c	SPBC12C2.13c|SPBC3E7.06c
YBR294W	SPBC3H7.02|SPAC869.05c	SPBC3H7.02|SPAC869.05c
YBR299W	SPBC1683.07	SPBC1683.07
YCL001W	SPAC22E12.05c	SPAC22E12.05c
YCL004W	SPBP18G5.02	SPBP18G5.02
YCL005W-A	SPBC1685.16
YCL008C	SPAC11H11.01	SPAC11H11.01
YCL009C	SPBC14C8.04	SPBC14C8.04
YCL010C	SPBC1921.07c
YCL011C	SPAC328.05	SPAC328.05
YCL012C	SPAC1687.07	SPAC1687.07
YCL016C	SPAC31A2.15c
YCL017C	SPBC21D10.11c	SPBC21D10.11c
YCL018W	SPBC1A4.02c	SPBC1A4.02c
YCL024W	SPAC57A10.02|SPAC644.06c	SPAC57A10.02
YCL025C	SPCPB1C11.02|SPCC777.04|SPBPB2B2.01|SPBC359.03c|SPBC359.01|SPAP7G5.06|SPAC869.11|SPAC869.10c|SPBC19F8.06c|SPAC1039.09|SPBC1652.02	SPAC869.11|SPBC359.03c|SPBC359.01|SPAP7G5.06|SPBPB2B2.01|SPAC1039.09
YCL029C	SPAC3C7.12
YCL030C(FUSION-C)	SPBC1711.13
YCL030C(FUSION-N)	SPBC29A3.02c
YCL030C		SPBC1711.13
YCL031C	SPBC776.17	SPBC776.17
YCL032W	SPAC1565.04c
YCL033C	SPBC216.04c	SPBC216.04c
YCL034W	SPBC31F10.07	SPBC31F10.07
YCL035C	SPAC15E1.09|SPAC4F10.20	SPAC4F10.20
YCL036W	SPAC2C4.08	SPAC2C4.08
YCL037C	SPAC1527.03	SPAC1527.03
YCL038C	SPAC2G11.13	SPAC2G11.13
YCL039W	SPAC343.04c	SPAC343.04c
YCL040W	SPAC4F8.07c	SPAC4F8.07c
YCL043C	SPAC1F5.02	SPAC1F5.02
YCL045C	SPAC25H1.07	SPAC25H1.07
YCL047C	SPAC694.03	SPAC694.03
YCL048W	SPAC1705.03c|SPCC1223.12c
YCL052C	SPCC1919.02
YCL054W	SPAC1687.11	SPAC1687.11
YCL057C-A	SPAPJ691.03	SPAPJ691.03
YCL059C	SPBC25B2.05	SPBC25B2.05
YCL061C	SPAC694.06c	SPAC694.06c
YCL069W	SPBC16A3.17c|SPAC3H1.06c|SPAC1399.02	SPBC16A3.17c|SPAC3H1.06c|SPAC1399.02
YCL073C	SPAC1F8.03c|SPCC61.01c|SPBC4F6.09	SPBC4F6.09
YCR002C	SPAC821.06	SPAC821.06
YCR003W	SPBC1604.13c	SPBC1604.13c
YCR004C	SPAC3C7.14c	SPAC3C7.14c
YCR005C	SPAC6C3.04	SPAC6C3.04
YCR008W	SPAC29A4.16	SPAC29A4.16
YCR009C	SPBC725.09c	SPBC725.09c
YCR010C	SPAC5D6.09c	SPAC5D6.09c
YCR012W	SPBC14F5.04c	SPBC14F5.04c
YCR014C	SPAC2F7.06c
YCR015C	SPBC17G9.12c	SPBC17G9.12c
YCR017C	SPAC589.12	SPAC589.12
YCR019W	SPAC16C9.01c	SPAC16C9.01c
YCR020C-A	SPBC947.03c
YCR021C	SPCC31H12.02c	SPCC31H12.02c
YCR024C	SPBC1198.10c	SPBC1198.10c
YCR026C	SPBC725.05c	SPBC725.05c
YCR027C	SPBC428.16c	SPBC428.16c
YCR028C	SPBC2G2.01c	SPBC2G2.01c
YCR028C-A	SPAC2F3.04c	SPAC2F3.04c
YCR030C	SPBC4C3.06	SPBC4C3.06
YCR031C	SPBC18H10.13|SPAC3H5.05c	SPBC18H10.13|SPAC3H5.05c
YCR032W	SPBC28E12.06c
YCR033W	SPAC22E12.19	SPAC22E12.19
YCR034W	SPAC1B2.03c|SPAC1639.01c
YCR035C	SPBC17D1.03c
YCR036W	SPBC16G5.02c	SPBC16G5.02c
YCR037C	SPBC3B8.04c
YCR042C	SPAC3A12.05c	SPAC3A12.05c
YCR044C	SPAC823.07	SPAC823.07
YCR046C	SPAC343.02	SPAC343.02
YCR047C	SPAC26A3.06	SPAC26A3.06
YCR048W	SPCP1E11.05c|SPAC13G7.05	SPAC13G7.05
YCR051W	SPCP1E11.10	SPCP1E11.10
YCR052W	SPAC23G3.10c	SPAC23G3.10c
YCR053W	SPAC9E9.06c	SPAC9E9.06c
YCR054C	SPCC584.14
YCR057C	SPBC713.04c	SPBC713.04c
YCR059C	SPAC27E2.02	SPAC27E2.02
YCR061W	SPBC3B8.06	SPBC3B8.06
YCR063W	SPBC24C6.11	SPBC24C6.11
YCR065W	SPBC4C3.12|SPBC32H8.11	SPBC32H8.11
YCR066W	SPBC1734.06	SPBC1734.06
YCR067C		SPBC3H7.01
YCR068W	SPAC23C4.16c	SPAC23C4.16c
YCR071C	SPAC3H8.03	SPAC3H8.03
YCR072C	SPCC18.05c	SPCC18.05c
YCR073C	SPAC9G1.02|SPAC1006.09	SPAC9G1.02|SPAC1006.09
YCR073W-A	SPCC16C4.10	SPCC16C4.10
YCR076C	SPAC15E1.10
YCR077C	SPBC19G7.10c	SPBC19G7.10c
YCR079W	SPAC4A8.03c	SPAC4A8.03c
YCR081W	SPAC688.08
YCR083W	SPBC12D12.07c
YCR084C	SPAC630.14c|SPAC18B11.10	SPAC18B11.10|SPAC630.14c
YCR086W	SPAC11E3.03
YCR087C-A	SPBC215.06c	SPBC215.06c
YCR088W	SPAPJ760.02c	SPAPJ760.02c
YCR090C	SPBC2D10.03c	SPBC2D10.03c
YCR091W	SPBC1861.09|SPAC4G8.05	SPAC4G8.05
YCR092C	SPAC8F11.03	SPAC8F11.03
YCR093W	SPAC20G8.06	SPAC20G8.06
YCR094W	SPBC1773.11c|SPBC11B10.07c	SPBC1773.11c
YCR098C	SPBC1271.09	SPBC1271.09
YCR102C	SPAC2E1P3.01	SPAC2E1P3.01
YDL001W	SPCC16C4.01	SPCC16C4.01
YDL002C		SPBC28F2.11
YDL003W	SPCC338.17c	SPCC338.17c
YDL004W	SPBC13E7.04	SPBC13E7.04
YDL006W	SPCC4F11.02	SPCC4F11.02
YDL007W	SPBC4.07c	SPBC4.07c
YDL008W	SPAC343.03	SPAC343.03
YDL010W	SPCC1450.06c	SPCC1450.06c
YDL012C	SPBC649.04	SPBC649.04
YDL013W	SPAC343.18|SPAC19A8.10
YDL014W	SPBC2D10.10c	SPBC2D10.10c
YDL015C	SPBC646.07c	SPBC646.07c
YDL017W	SPBC21C3.18|SPBC776.12c	SPBC776.12c
YDL018C	SPAC17A5.08
YDL019C	SPBC2F12.05c|SPAC23H4.01c	SPBC2F12.05c
YDL020C	SPBC1105.14	SPBC1105.14
YDL021W	SPAC26F1.06	SPAC26F1.06
YDL022W	SPAC23D3.04c|SPBC215.05	SPAC23D3.04c|SPBC215.05
YDL024C	SPBC21H7.03c|SPBC428.03c|SPBP4G3.02	SPBC428.03c|SPBP4G3.02|SPBC21H7.03c
YDL025C	SPAC22G7.08|SPCC1020.10
YDL028C	SPBC106.01
YDL029W	SPAC11H11.06	SPAC11H11.06
YDL030W	SPBC36.09	SPBC36.09
YDL031W	SPAC31A2.07c	SPAC31A2.07c
YDL033C	SPAC23H4.04	SPAC23H4.04
YDL035C	SPCC1753.02c
YDL036C	SPCC4G3.16|SPAC18B11.02c	SPAC18B11.02c
YDL040C	SPCC338.07c|SPBC418.02	SPCC338.07c
YDL042C	SPBC16D10.07c	SPBC16D10.07c
YDL043C	SPBC21C3.05	SPBC21C3.05
YDL044C	SPAC5D6.12
YDL045C	SPCC1235.04c	SPCC1235.04c
YDL045W-A	SPAC24C9.13c
YDL046W	SPAPB8E5.04c	SPAPB8E5.04c
YDL047W	SPCC1739.12	SPCC1739.12
YDL049C	SPBC11C11.05
YDL051W	SPAC57A10.10c	SPAC57A10.10c
YDL052C	SPAC1851.02	SPAC1851.02
YDL055C	SPCC1906.01	SPCC1906.01
YDL056W	SPAC22F3.09c	SPBC725.16
YDL058W	SPAC29E6.03c	SPAC29E6.03c
YDL060W	SPAC23H4.15	SPAC23H4.15
YDL061C	SPBC1685.09	SPBC1685.09
YDL063C	SPBC1703.03c	SPBC1703.03c
YDL064W	SPAC30D11.13	SPAC30D11.13
YDL065C	SPAC17C9.14	SPAC17C9.14
YDL066W	SPAC6G10.08	SPAC6G10.08
YDL067C	SPCC1259.05c	SPCC1259.05c
YDL070W	SPCC1450.02|SPAC631.02	SPCC1450.02|SPAC631.02
YDL072C	SPAC9E9.04	SPAC9E9.04
YDL074C	SPCC970.10c|SPCC1919.15	SPCC970.10c
YDL075W	SPAC890.08	SPAC890.08
YDL076C	SPCC1259.07
YDL077C	SPAC23H4.14
YDL079C	SPBC8D2.01|SPAC1687.15	SPAC1687.15|SPBC8D2.01
YDL080C	SPAC3G9.11c|SPAC13A11.06	SPAC3G9.11c|SPAC13A11.06
YDL081C	SPCP1E11.09c|SPBC3B9.13c|SPAC644.15	SPBC3B9.13c|SPAC644.15|SPCP1E11.09c
YDL082W	SPAC664.05	SPAC664.05
YDL083C	SPAC664.04c|SPBC18H10.14	SPBC18H10.14|SPAC664.04c
YDL084W	SPAC17G6.14c	SPAC17G6.14c
YDL085C-A	SPAC1705.02	SPAC1705.02
YDL085W	SPBC947.15c|SPAC3A11.07	SPAC3A11.07
YDL087C	SPCC16A11.13	SPCC16A11.13
YDL088C	SPAC19E9.01c
YDL089W	SPCC4G3.11	SPCC4G3.11
YDL090C	SPAC17G6.04c	SPAC17G6.04c
YDL091C		SPCC285.11
YDL092W	SPAC19B12.09
YDL093W	SPAC22A12.07c	SPAC22A12.07c
YDL095W	SPAC22A12.07c	SPAC22A12.07c
YDL097C	SPAC23G3.11	SPAC23G3.11
YDL098C	SPAC22F3.11c
YDL100C	SPAC1142.06	SPAC1142.06
YDL102W	SPBC336.04	SPBC336.04
YDL103C	SPBC1289.08	SPBC1289.08
YDL104C	SPCC1259.10	SPCC1259.10
YDL105W	SPBC20F10.04c	SPBC20F10.04c
YDL108W	SPBC19F8.07	SPBC19F8.07
YDL109C	SPAC4A8.10	SPAC4A8.10
YDL111C	SPBC16G5.10	SPBC16G5.10
YDL113C	SPCC16A11.08
YDL114W	SPBC16H5.14c
YDL115C	SPAC23H4.08
YDL116W	SPBC428.01c	SPBC428.01c
YDL117W	SPAC9G1.06c	SPAC9G1.06c
YDL119C	SPAC823.10c	SPAC823.10c
YDL120W	SPCC1183.03c	SPCC1183.03c
YDL122W		SPBC19C2.04c
YDL124W	SPAC19G12.09	SPAC19G12.09
YDL125C	SPCC1442.14c	SPCC1442.14c
YDL126C	SPAC1565.08	SPAC1565.08
YDL128W	SPCC1795.02c	SPCC1795.02c
YDL130W	SPCP1E11.09c|SPBC3B9.13c|SPAC644.15
YDL130W-A	SPCC70.02c	SPCC70.02c
YDL131W	SPBC1105.02c	SPBC1105.02c
YDL132W	SPAC17G6.12	SPAC17G6.12
YDL133C-A	SPAC3F10.18c|SPAC3G6.13c
YDL134C	SPBC16H5.07c|SPAC823.15	SPBC16H5.07c|SPAC823.15
YDL135C	SPAC6F12.06	SPAC6F12.06
YDL136W	SPCC613.05c	SPCC613.05c
YDL137W	SPBC4F6.18c	SPBC4F6.18c
YDL139C	SPAPB1A10.02
YDL140C	SPBC28F2.12	SPBC28F2.12
YDL141W	SPBC30D10.07c	SPBC30D10.07c
YDL142C(C)	SPAC22A12.08c
YDL143W	SPBC106.06	SPBC106.06
YDL145C	SPBPJ4664.04	SPBPJ4664.04
YDL146W	SPBC24C6.10c	SPBC24C6.10c
YDL147W	SPAPB8E5.02c|SPAC1420.03	SPAC1420.03|SPAPB8E5.02c
YDL148C	SPBC3F6.04c	SPBC3F6.04c
YDL149W	SPBC15D4.07c	SPBC15D4.07c
YDL150W	SPCC18.07
YDL153C	SPBC3B8.09	SPBC3B8.09
YDL155W	SPCC4E9.02	SPCC4E9.02
YDL160C	SPBC776.09	SPBC776.09
YDL160C-A	SPCC576.12c
YDL161W	SPCC162.07	SPCC162.07
YDL164C	SPBC713.06|SPAC20G8.01	SPAC20G8.01
YDL165W	SPCC4G3.15c	SPCC4G3.15c
YDL166C	SPCC830.11c	SPCC830.11c
YDL167C	SPAC17H9.04c	SPAC17H9.04c
YDL168W	SPCC13B11.04c|SPBC1539.07c	SPCC13B11.04c
YDL170W	SPCC965.10	SPCC965.10
YDL171C	SPAPB1E7.07	SPAPB1E7.07
YDL175C	SPBP35G2.08c	SPBP35G2.08c
YDL177C	SPBC14C8.09c
YDL178W	SPBC713.03	SPBC713.03
YDL181W	SPCC70.02c	SPCC70.02c
YDL182W	SPBC1105.02c	SPBC1105.02c
YDL183C	SPAC23H3.12c	SPAC23H3.12c
YDL184C	SPAC3F10.18c|SPAC3G6.13c
YDL185W	SPAC343.05	SPAC343.05
YDL188C	SPBC16H5.07c|SPAC823.15	SPBC16H5.07c|SPAC823.15
YDL190C	SPAC20H4.10	SPAC20H4.10
YDL191W	SPCC613.05c	SPCC613.05c
YDL192W	SPBC4F6.18c	SPBC4F6.18c
YDL193W	SPBC2A9.06c	SPBC2A9.06c
YDL195W	SPBC8D2.20c	SPBC8D2.20c
YDL198C	SPCC1682.09c	SPCC1682.09c
YDL200C	SPAC1250.04c
YDL201W	SPCPB16A4.04c	SPCPB16A4.04c
YDL202W	SPAC31A2.03	SPAC31A2.03
YDL203C	SPBC1289.01c|SPAC24B11.10c|SPCC417.05c|SPBC3E7.12c
YDL204W	SPBC31A8.01c
YDL205C	SPAC24B11.13	SPAC24B11.13
YDL206W	SPAC3A12.06c	SPAC3A12.06c
YDL207W	SPBC31E1.05	SPBC31E1.05
YDL208W	SPAC1782.10c	SPAC1782.10c
YDL209C	SPAC3A12.11c	SPAC3A12.11c
YDL210W	SPCC794.03|SPCC74.04|SPCC584.13|SPBC15C4.04c|SPAPB24D3.02c|SPAC9.10|SPAC11D3.08c|SPAC1039.01	SPAPB24D3.02c|SPAC11D3.08c
YDL212W	SPBC409.20c	SPBC409.20c
YDL213C	SPBC365.04c	SPBC365.04c
YDL214C	SPAC22G7.08|SPCC1020.10	SPCC1020.10
YDL215C	SPCC132.04c	SPCC132.04c
YDL216C	SPAC1687.13c	SPAC1687.13c
YDL217C	SPBC25H2.04c	SPBC25H2.04c
YDL219W	SPAC8C9.05	SPAC8C9.05
YDL220C	SPAC26H5.06
YDL224C	SPCC16C4.07|SPCC320.07c	SPCC16C4.07
YDL226C	SPCC622.14	SPCC622.14
YDL229W	SPBC1709.05	SPBC1709.05
YDL230W	SPAC11E3.09	SPAC26F1.10c|SPAC19D5.01
YDL231C	SPAC57A7.05|SPAC26F1.08c
YDL232W	SPAC7D4.15c
YDL233W	SPBC30B4.03c
YDL234C	SPAC630.05	SPAC630.05
YDL235C	SPBC725.02
YDL236W	SPBC15D4.15	SPBC15D4.15
YDL238C	SPCC1672.03c	SPCC1672.03c
YDL240W	SPBC3F6.05	SPBC3F6.05
YDL244W	SPCC1223.02	SPCC1223.02
YDL245C	SPCC548.06c|SPBC1348.14c|SPCC1235.13|SPCC1235.14|SPBC1683.08|SPAC1F8.01|SPBC4B4.08|SPCC548.07c	SPCC1235.13|SPCC1235.14|SPCC548.07c|SPCC548.06c|SPBC4B4.08|SPBC1348.14c|SPBC1683.08|SPAC1F8.01
YDL246C	SPBC1773.05c	SPBC1773.05c
YDR001C	SPBC660.07	SPBC660.07
YDR002W	SPBC1773.07c	SPBC1773.07c
YDR003W	SPBC19C7.05
YDR004W	SPAC20H4.07	SPAC20H4.07
YDR005C	SPAC31G5.12c	SPAC31G5.12c
YDR009W	SPBPB2B2.13	SPBPB2B2.13
YDR011W	SPAPB24D3.09c|SPCC18B5.01c	SPCC18B5.01c
YDR012W	SPBP8B7.03c|SPBC1711.06	SPBC1711.06|SPBP8B7.03c
YDR013W	SPBP23A10.09	SPBP23A10.09
YDR014W	SPBC428.17c
YDR016C	SPAC16A10.05c
YDR017C	SPCC970.08	SPCC970.08
YDR018C	SPBC428.14	SPBC428.14
YDR019C	SPAC31G5.14	SPAC31G5.14
YDR021W	SPAC1F5.10	SPAC1F5.10
YDR023W	SPAC29A4.15	SPAC29A4.15
YDR025W	SPAC144.11|SPAC31G5.03	SPAC144.11|SPAC31G5.03
YDR026C	SPAC22F8.07c|SPBC1198.11c	SPBC1198.11c
YDR027C	SPAC2F3.10	SPAC2F3.10
YDR028C	SPAC227.15	SPAC227.15
YDR030C	SPBC577.09
YDR032C	SPAC3C7.14c	SPAC3C7.14c
YDR033W	SPCC31H12.02c	SPCC31H12.02c
YDR035W	SPAP8A3.07c|SPAC24H6.10c
YDR036C	SPBC2D10.09	SPBC2D10.09
YDR037W	SPBC17G9.03c	SPBC17G9.03c
YDR038C	SPBC839.06	SPBC839.06
YDR039C	SPBC839.06	SPBC839.06
YDR040C	SPBC839.06	SPBC839.06
YDR041W	SPBC211.01	SPBC211.01
YDR044W	SPAC222.11	SPAC222.11
YDR045C	SPAC22A12.05	SPAC22A12.05
YDR046C	SPCPB1C11.02|SPCC777.04|SPBPB2B2.01|SPBC359.03c|SPBC359.01|SPAP7G5.06|SPAC869.11|SPAC869.10c|SPBC19F8.06c|SPAC1039.09|SPBC1652.02
YDR047W	SPCC4B3.05c	SPCC4B3.05c
YDR049W	SPCC1827.04	SPCC1827.04
YDR050C	SPCC24B10.21	SPCC24B10.21
YDR052C	SPBC1778.04|SPCC550.13	SPCC550.13
YDR055W	SPAC1705.03c|SPCC1223.12c	SPAC1705.03c|SPCC1223.12c
YDR057W	SPAC227.11c	SPAC227.11c
YDR059C	SPBC119.02	SPBC119.02
YDR060W	SPAC4F10.09c	SPAC4F10.09c
YDR061W	SPAC323.04	SPAC323.04
YDR062W	SPAC21E11.08	SPAC21E11.08
YDR063W	SPAC17H9.11	SPAC17H9.11
YDR064W	SPAC6F6.07c	SPAC6F6.07c
YDR066C		SPAC23A1.16c
YDR068W	SPAC22A12.14c	SPAC22A12.14c
YDR069C	SPBC18H10.08c	SPBC18H10.08c
YDR071C	SPAC9.02c	SPAC9.02c
YDR074W	SPAC3G6.09c|SPAC19G12.15c	SPAC19G12.15c
YDR075W	SPBC26H8.05c
YDR076W	SPAC3C7.03c
YDR078C	SPBC11B10.06
YDR079C-A	SPBC32F12.15	SPBC32F12.15
YDR080W	SPAP27G11.05c	SPAP27G11.05c
YDR081C	SPBC14F5.12c|SPAC9E9.10c	SPAC9E9.10c|SPBC14F5.12c|SPBC1105.04c
YDR082W	SPBC409.12c
YDR083W	SPAC56F8.09	SPAC56F8.09
YDR084C	SPBC2A9.05c	SPBC2A9.05c
YDR086C	SPAC4G8.02c	SPAC4G8.02c
YDR087C	SPBC9B6.07	SPBC9B6.07
YDR088C	SPBC365.05c	SPBC365.05c
YDR090C	SPAC17C9.10|SPAC2E12.03c	SPAC2E12.03c
YDR091C	SPBC14F5.06	SPBC14F5.06
YDR092W	SPAC11E3.04c	SPAC11E3.04c
YDR093W	SPAC24B11.12c	SPAC24B11.12c
YDR096W		SPAC3H1.11
YDR097C	SPCC285.16c	SPCC285.16c
YDR098C	SPBC26H8.06	SPBC26H8.06
YDR099W	SPAC17A2.13c|SPAC8E11.02c	SPAC8E11.02c|SPAC17A2.13c
YDR100W	SPAC6F12.04	SPAC6F12.04
YDR101C	SPBC23E6.05	SPBC23E6.05
YDR104C	SPAC26H5.11
YDR105C	SPAPB1A10.07c	SPAPB1A10.07c
YDR106W	SPBC56F2.03	SPBC56F2.03
YDR107C	SPBC1105.08	SPBC1105.08
YDR108W	SPBC1734.07c|SPBC1604.19c	SPBC1734.07c|SPBC1604.19c
YDR111C	SPBC582.08	SPBC582.08
YDR113C	SPBC14C8.01c
YDR115W	SPBC21C3.04c	SPBC21C3.04c
YDR116C	SPAC1610.02c	SPAC1610.02c
YDR118W	SPAC19G12.01c
YDR120C	SPBC25D12.05	SPBC25D12.05
YDR121W	SPBC3D6.09	SPBC3D6.09
YDR122W	SPBC4F6.06	SPBC4F6.06
YDR126W	SPBC13G1.07	SPBC13G1.07
YDR127W	SPAC1834.02	SPAC1834.02
YDR128W	SPAC11E3.05	SPAC11E3.05
YDR129C	SPBC1778.06c	SPBC1778.06c
YDR135C	SPBC359.05|SPAC9E9.12c|SPAC3F10.11c|SPAC30.04c	SPAC3F10.11c|SPBC359.05
YDR137W	SPBC23E6.08
YDR139C	SPBC12D12.08c	SPBC12D12.08c
YDR140W	SPAC323.05c	SPAC323.05c
YDR141C	SPAPB21F2.02	SPAPB21F2.02
YDR142C	SPAC17D4.01	SPAC17D4.01
YDR143C	SPBC2A9.04c	SPBC2A9.04c
YDR144C	SPCC1795.09|SPAC26A3.01	SPAC26A3.01|SPCC1795.09
YDR145W	SPAC15A10.02	SPAC15A10.02
YDR146C		SPAC6G10.12c
YDR147W	SPAC13G7.12c	SPAC13G7.12c
YDR148C	SPBC776.15c	SPBC776.15c
YDR150W	SPBC216.02
YDR151C	SPBC1718.07c
YDR152W	SPCC1393.09c	SPCC1393.09c
YDR155C	SPBC28F2.03	SPBC28F2.03
YDR156W	SPBC1718.03
YDR158W	SPCC1827.06c	SPCC1827.06c
YDR159W	SPCC70.06|SPCC576.05	SPCC576.05
YDR161W	SPBC16D10.01c	SPBC16D10.01c
YDR162C	SPCC24B10.13	SPCC24B10.13
YDR163W	SPBC337.06c
YDR164C	SPCC584.05	SPCC584.05
YDR165W	SPCC18.13	SPCC18.13
YDR166C	SPCC622.10c
YDR167W	SPBC21H7.02	SPBC21H7.02
YDR168W	SPBC9B6.10	SPBC9B6.10
YDR169C	SPBC1652.01
YDR170C	SPAC30.01c|SPAC4D7.01c	SPAC30.01c
YDR171W	SPCC338.06c|SPBC3E7.02c
YDR172W	SPCC584.04	SPCC584.04
YDR173C	SPAC607.04	SPAC607.04
YDR175C	SPAC2F7.15	SPAC2F7.15
YDR176W	SPBC28F2.10c	SPBC28F2.10c
YDR177W	SPBC2D10.20	SPBC2D10.20
YDR178W	SPBP23A10.16	SPBP23A10.16
YDR180W	SPAC31A2.05c	SPAC31A2.05c
YDR182W	SPAC630.12	SPAC630.12
YDR183W	SPAC2F3.12c	SPAC2F3.12c
YDR185C	SPBC36.10	SPBC36.10
YDR188W	SPBC646.11	SPBC646.11
YDR189W	SPCC74.01	SPCC74.01
YDR190C	SPAPB8E5.09	SPAPB8E5.09
YDR191W	SPAC1783.04c	SPAC1783.04c
YDR192C	SPAC23D3.06c
YDR194C	SPBC691.04
YDR196C	SPCC14G10.01	SPCC14G10.01
YDR198C	SPCC1223.04c	SPCC1223.04c
YDR201W	SPCC1223.15c
YDR202C	SPBC3H7.12
YDR204W	SPAC1687.12c	SPAC1687.12c
YDR205W	SPAC17D4.03c
YDR206W	SPBC2F12.03c|SPBC2D10.13
YDR208W	SPAC19G12.14	SPAC19G12.14
YDR210W	SPBC649.04
YDR211W	SPAC8C9.15c	SPAC8C9.15c
YDR212W	SPBC12D12.03	SPBC12D12.03
YDR214W	SPBC1711.08	SPBC1711.08
YDR216W	SPAC6F12.02
YDR217C	SPBC342.05
YDR221W	SPCC825.02	SPCC825.02
YDR223W	SPAC22H10.11c
YDR224C	SPCC622.09	SPCC622.09
YDR225W	SPAC19G12.06c|SPCC622.08c	SPCC622.08c|SPAC19G12.06c
YDR226W	SPAC4G9.03	SPAC4G9.03
YDR228C	SPAC4G9.04c	SPAC4G9.04c
YDR232W	SPAC2F3.09	SPAC2F3.09
YDR233C	SPBC31A8.01c
YDR234W	SPAC343.16	SPAC343.16
YDR236C	SPCC18.16c	SPCC18.16c
YDR237W	SPBC2F12.02c	SPBC2F12.02c
YDR238C	SPBC146.14c	SPBC146.14c
YDR242W	SPCC550.07|SPBPB8B6.03	SPBPB8B6.03
YDR243C	SPCC63.11	SPCC63.11
YDR244W	SPBC725.07	SPBC725.07
YDR245W	SPBC8D2.17|SPBC1289.13c|SPAC637.06|SPAC22E12.06c|SPAC5H10.13c|SPAC5H10.11|SPCC736.04c	SPAC637.06
YDR246W	SPBC3B9.12	SPBC3B9.12
YDR247W	SPBC19C2.05	SPBC19C2.05
YDR248C	SPAC4G9.12	SPAC4G9.12
YDR251W	SPCC1902.02|SPAC24B11.07c	SPCC1902.02|SPAC24B11.07c
YDR252W	SPAC4F10.14c	SPAC4F10.14c
YDR254W	SPBP22H7.09c
YDR255C	SPBC29A3.03c	SPBC29A3.03c
YDR256C	SPCC757.07c	SPCC757.07c
YDR257C	SPAC688.14	SPAC688.14
YDR258C	SPBC4F6.17c	SPBC4F6.17c
YDR260C	SPBC28E12.01c
YDR261C	SPAC12B10.11|SPBC1105.05
YDR262W	SPBC146.10
YDR263C	SPBC29A10.05	SPBC29A10.05
YDR264C	SPAC2F7.10	SPAC2F7.10
YDR265W	SPBC17A3.10	SPBC17A3.10
YDR266C	SPCC1223.01	SPCC1223.01
YDR267C(C)	SPAC806.02c
YDR268W	SPAC3G9.13c	SPAC3G9.13c
YDR270W	SPBC29A3.01	SPBC29A3.01
YDR272W	SPCC13B11.03c|SPAC824.07	SPAC824.07|SPCC13B11.03c
YDR273W	SPBC16E9.02c
YDR276C	SPCC1183.09c|SPBC713.11c	SPBC713.11c
YDR279W	SPBC1347.08c
YDR280W	SPCC757.08	SPCC757.08
YDR283C	SPBC36B7.09	SPBC36B7.09
YDR284C	SPBC409.18	SPBC409.18
YDR288W	SPCC645.04
YDR289C	SPBC337.03	SPBC337.03
YDR291W	SPAC23A1.19c	SPAC23A1.19c
YDR292C	SPBC3B9.03	SPBC3B9.03
YDR293C	SPCC16C4.09	SPCC16C4.09
YDR297W	SPBC887.15c	SPBC887.15c
YDR298C	SPCC1840.06	SPCC1840.06
YDR299W	SPAC664.08c	SPAC664.08c
YDR300C	SPAC17H9.13c	SPAC17H9.13c
YDR301W	SPBC1709.08	SPBC1709.08
YDR302W(N)	SPCC1450.15
YDR304C	SPBP8B7.25
YDR305C	SPCC4G3.02	SPCC4G3.02
YDR306C	SPAC6F6.02c	SPAC6F6.02c
YDR308C	SPBC1604.10	SPBC1604.10
YDR311W	SPAC16E8.11c	SPAC16E8.11c
YDR312W	SPAC1B9.03c	SPAC1B9.03c
YDR313C	SPBC36B7.05c	SPBC36B7.05c
YDR314C	SPCC4G3.10c|SPAC12B10.12c
YDR315C	SPCC4B3.10c
YDR316W	SPBC3B9.04	SPBC3B9.04
YDR318W	SPAC25B8.14
YDR319C	SPBC543.08
YDR320C	SPAC17A5.12	SPAC17A5.12
YDR320C-A	SPBC3B9.22c	SPBC3B9.22c
YDR322C-A	SPBC106.05c
YDR322W	SPBC2F12.10	SPBC2F12.10
YDR323C	SPAC17G6.08	SPAC17G6.08
YDR324C	SPBC19F5.02c	SPBC19F5.02c
YDR325W	SPCC188.03	SPCC188.03
YDR326C	SPBC20F10.07	SPBC20F10.07
YDR328C	SPBC409.05	SPBC409.05
YDR329C	SPAC29A4.14c
YDR330W	SPAC2C4.15c	SPAC2C4.15c
YDR331W	SPCC11E10.02c	SPCC11E10.02c
YDR332W	SPBC11C11.11c	SPBC11C11.11c
YDR333C	SPAC1142.01	SPAC1142.01
YDR334W	SPAC11E3.01c	SPAC11E3.01c
YDR335W	SPAC328.01c	SPAC328.01c
YDR337W	SPBC11B10.04c	SPBC11B10.04c
YDR338C	SPCC4B3.13|SPAC323.07c|SPAC11D3.06	SPCC4B3.13
YDR339C	SPBC32H8.04c	SPBC32H8.04c
YDR341C	SPBC25B2.09c	SPBC25B2.09c
YDR342C	SPCC548.06c|SPBC1348.14c|SPCC1235.13|SPCC1235.14|SPBC1683.08|SPAC1F8.01|SPBC4B4.08|SPCC548.07c	SPCC1235.13|SPCC1235.14|SPCC548.07c|SPCC548.06c|SPBC4B4.08|SPBC1348.14c|SPBC1683.08|SPAC1F8.01
YDR343C	SPCC548.06c|SPBC1348.14c|SPCC1235.13|SPCC1235.14|SPBC1683.08|SPAC1F8.01|SPBC4B4.08|SPCC548.07c	SPCC1235.13|SPCC1235.14|SPCC548.07c|SPCC548.06c|SPBC4B4.08|SPBC1348.14c|SPBC1683.08|SPAC1F8.01
YDR345C		SPCC1235.13|SPCC1235.14|SPCC548.07c|SPCC548.06c|SPBC4B4.08|SPBC1348.14c|SPBC1683.08|SPAC1F8.01
YDR346C	SPCC584.11c	SPCC584.11c
YDR347W	SPBC3H7.04|SPBC16A3.14
YDR348C	SPCP1E11.04c	SPCP1E11.04c
YDR349C	SPCC1795.09|SPAC26A3.01
YDR352W	SPAC17C9.10|SPAC2E12.03c
YDR353W	SPBC3F6.03	SPBC3F6.03
YDR354W	SPBC16G5.08	SPBC16G5.08
YDR356W	SPAC6G9.06c
YDR358W	SPBC25H2.16c|SPAC1F3.05	SPBC25H2.16c
YDR359C	SPCC1795.08c
YDR361C	SPCC613.08	SPCC613.08
YDR362C	SPBC21H7.05	SPBC21H7.05
YDR363W	SPBC1921.02
YDR363W-A	SPAC3G6.02
YDR364C	SPBC6B1.10	SPBC6B1.10
YDR365C	SPBC1734.01c	SPBC1734.01c
YDR367W	SPAC26H5.13c	SPAC26H5.13c
YDR368W	SPBC8E4.04|SPAC26F1.07	SPAC26F1.07|SPBC8E4.04
YDR369C	SPBC6B1.09c
YDR371W	SPAPB1E7.04c
YDR372C	SPAC5D6.13	SPAC5D6.13
YDR373W	SPAC18B11.04	SPAC18B11.04
YDR374C	SPCC736.12c
YDR375C	SPAC644.07	SPAC644.07
YDR376W	SPBC3B8.01c	SPBC3B8.01c
YDR377W	SPBC1604.11	SPBC1604.11
YDR378C	SPAC2F3.17c	SPAC2F3.17c
YDR379C-A	SPAC664.12c	SPAC664.12c
YDR379W	SPBC28E12.03|SPAC29A4.11	SPBC28E12.03
YDR381W	SPBC1D7.04	SPBC1D7.04
YDR382W	SPAC1071.08|SPBC23G7.15c|SPBP8B7.06
YDR384C	SPAC5D6.09c
YDR385W	SPCP31B10.07|SPAC513.01c	SPCP31B10.07|SPAC513.01c
YDR386W	SPCC4G3.05c	SPCC4G3.05c
YDR387C	SPAC20G8.03|SPAC4F8.15
YDR388W	SPBC21D10.12	SPBC21D10.12
YDR389W	SPBC17F3.01c	SPBC17F3.01c
YDR390C	SPBC16H5.03c	SPBC16H5.03c
YDR391C	SPCC550.08
YDR392W	SPCC61.02	SPCC61.02
YDR393W	SPAC823.13c	SPAC823.13c
YDR394W	SPCC576.10c	SPCC576.10c
YDR395W	SPCC550.11
YDR397C	SPBC30D10.02	SPBC30D10.02
YDR398W	SPAC20H4.01	SPAC20H4.01
YDR399W	SPAC23C11.13c
YDR400W	SPBC1683.06c|SPAC17G8.02	SPAC17G8.02|SPBC1683.06c
YDR404C	SPACUNK4.06c	SPACUNK4.06c
YDR405W	SPAC31A2.08	SPAC31A2.08
YDR406W	SPAPB24D3.09c|SPCC18B5.01c
YDR407C	SPAC6G10.05c	SPAC6G10.05c
YDR408C	SPCC569.08c	SPCC569.08c
YDR409W	SPAC1687.05	SPAC1687.05
YDR410C	SPAC10F6.12c	SPAC10F6.12c
YDR411C	SPBC365.08c|SPAC1687.17c	SPBC365.08c
YDR412W	SPAC29A4.09	SPAC29A4.09
YDR414C	SPAC227.01c|SPAC1D4.05c	SPAC227.01c
YDR416W	SPBC211.02c	SPBC211.02c
YDR418W	SPCC31H12.04c|SPCC16C4.13c	SPCC16C4.13c|SPCC31H12.04c
YDR419W(N)	SPBC16A3.11
YDR419W		SPBC16A3.11
YDR424C	SPAC926.07c	SPAC926.07c
YDR425W	SPBC14F5.11c	SPBC14F5.11c
YDR427W	SPAC607.05	SPAC607.05
YDR429C	SPBC18H10.03	SPBC18H10.03
YDR430C	SPBC119.17	SPBC119.17
YDR432W	SPAC16.02c	SPAC16.02c
YDR434W	SPAC1F12.09	SPAC1F12.09
YDR435C	SPBP8B7.08c	SPBP8B7.08c
YDR436W	SPAC57A7.08	SPAC57A7.08
YDR437W	SPAC22A12.13
YDR438W	SPBC405.03c
YDR439W	SPBC6B1.04
YDR441C	SPAC23A1.03	SPAC23A1.03
YDR443C	SPAC589.02c
YDR444W	SPAC4A8.10
YDR447C	SPCC24B10.09|SPBC839.05c	SPBC839.05c|SPCC24B10.09
YDR448W	SPCC24B10.08c	SPCC24B10.08c
YDR449C	SPBC244.02c
YDR450W	SPCC1259.01c|SPBC16D10.11c	SPCC1259.01c|SPBC16D10.11c
YDR451C	SPBC21B10.13c
YDR452W	SPBC713.07c	SPBC713.07c
YDR453C	SPCC576.03c	SPCC576.03c
YDR454C	SPBC1198.05	SPBC1198.05
YDR456W	SPAC15A10.06	SPAC15A10.06
YDR457W	SPAC19D5.04	SPAC19D5.04
YDR458C	SPAC18G6.10|SPAC14C4.05c	SPAC18G6.10
YDR459C	SPBC691.01|SPBC2F12.15c
YDR460W	SPBC776.18c	SPBC776.18c
YDR462W	SPAC4F8.05c	SPAC4F8.05c
YDR464W	SPBC17D1.01
YDR465C	SPAC26A3.17c	SPAC26A3.17c
YDR468C	SPBC36B7.07	SPBC36B7.07
YDR469W	SPCC18.11c
YDR470C	SPAC1B2.02c	SPAC1B2.02c
YDR471W	SPCC74.05|SPBC685.07c	SPBC685.07c|SPCC74.05
YDR472W	SPBC1718.05	SPBC1718.05
YDR473C	SPAC29E6.02	SPAC29E6.02
YDR477W	SPCC74.03c	SPCC74.03c
YDR478W	SPCC16C4.19
YDR479C	SPCC737.05	SPCC737.05
YDR480W		SPBC11B10.05c
YDR481C	SPBC14F5.13c	SPBC14F5.13c
YDR482C	SPAC4A8.09c
YDR483W	SPCC777.07|SPBC19C7.12c|SPBC16H5.09c	SPBC19C7.12c
YDR484W	SPBC336.11	SPBC336.11
YDR485C	SPBP35G2.13c	SPBP35G2.13c
YDR486C	SPCC162.06c	SPCC162.06c
YDR487C	SPBC23E6.06c	SPBC23E6.06c
YDR489W	SPBP4H10.21c	SPBP4H10.21c
YDR490C	SPBC1778.10c|SPCC576.15c	SPCC576.15c
YDR492W	SPBC12C2.09c	SPBC12C2.09c
YDR495C	SPCC364.05	SPCC364.05
YDR496C	SPCP1E11.11	SPCP1E11.11
YDR497C	SPAC20G8.03|SPAC4F8.15	SPAC4F8.15|SPAC20G8.03
YDR498C	SPAC23A1.15c
YDR499W	SPAC9E9.08
YDR500C	SPAPB17E12.05|SPCC1223.05c|SPBC1921.01c	SPCC1223.05c|SPAPB17E12.05
YDR501W	SPAP14E8.02	SPAP14E8.02
YDR502C	SPBC14F5.05c	SPBC14F5.05c
YDR505C	SPBPB7E8.02
YDR506C	SPAC1F7.08
YDR507C	SPAC57A10.02|SPAC644.06c	SPAC57A10.02
YDR508C	SPCPB1C11.02|SPCC777.04|SPBPB2B2.01|SPBC359.03c|SPBC359.01|SPAP7G5.06|SPAC869.11|SPAC869.10c|SPBC19F8.06c|SPAC1039.09|SPBC1652.02	SPAC869.11|SPBC359.03c|SPBC359.01|SPAP7G5.06|SPBPB2B2.01|SPAC1039.09
YDR510W	SPBC365.06	SPBC365.06
YDR511W	SPBP23A10.03c	SPBP23A10.03c
YDR512C	SPAC227.17c
YDR513W	SPAC15E1.09|SPAC4F10.20	SPAC4F10.20
YDR514C	SPAC2C4.08	SPAC2C4.08
YDR515W	SPAC1527.03	SPAC1527.03
YDR516C	SPAC4F8.07c	SPAC4F8.07c
YDR517W	SPAC1D4.02c	SPAC1D4.02c
YDR518W	SPAC1F5.02	SPAC1F5.02
YDR522C	SPAC1705.03c|SPCC1223.12c
YDR523C	SPAC2C4.14c	SPAC2C4.14c
YDR524C	SPAC824.09c	SPAC26A3.10|SPBC17G9.08c
YDR525W-A		SPCC1183.09c
YDR527W	SPBC947.13	SPBC947.13
YDR529C	SPCC737.02c	SPCC737.02c
YDR531W	SPBC4B4.01c	SPBC4B4.01c
YDR533C	SPCC757.03c|SPBC947.09|SPAC5H10.02c|SPAC1F7.06|SPAC11D3.13	SPCC757.03c|SPAC5H10.02c|SPBC947.09
YDR536W	SPCC548.06c|SPBC1348.14c|SPCC1235.13|SPCC1235.14|SPBC1683.08|SPAC1F8.01|SPBC4B4.08|SPCC548.07c
YDR541C	SPBC1773.04|SPAC513.07	SPAC513.07
YEL002C	SPCC338.15	SPCC338.15
YEL003W	SPAC227.10	SPAC227.10
YEL004W	SPBC1734.09	SPBC1734.09
YEL006W	SPAC227.03c	SPAC227.03c
YEL007W	SPAC31G5.11|SPAC1751.01c	SPAC31G5.11
YEL012W	SPBC211.07c	SPBC211.07c
YEL013W	SPBC354.14c	SPBC354.14c
YEL015W	SPBC18E5.11c	SPBC18E5.11c
YEL016C	SPBC725.05c	SPBC725.05c
YEL019C	SPAC16A10.06c
YEL020C	SPBC725.04	SPBC725.04
YEL020W-A	SPCC24B10.05	SPCC24B10.05
YEL021W	SPCC330.05c	SPCC330.05c
YEL022W	SPBC211.03c	SPBC211.03c
YEL024W	SPBC16H5.06	SPBC16H5.06
YEL026W	SPAC607.03c	SPAC607.03c
YEL027W	SPAC1B3.14	SPAC1B3.14
YEL029C	SPCC18.10|SPAC6F6.11c
YEL030W	SPAC664.11	SPAC664.11
YEL031W	SPACUNK4.07c	SPACUNK4.07c
YEL032W	SPCC1682.02c	SPCC1682.02c
YEL034W	SPBC336.10c|SPAC26H5.10c	SPAC26H5.10c|SPBC336.10c
YEL036C	SPBC1734.04	SPBC1734.04
YEL037C	SPBC2D10.12	SPBC2D10.12
YEL038W	SPAC644.08	SPAC644.08
YEL039C	SPCC191.07	SPCC191.07
YEL040W	SPBC21B10.07
YEL041W	SPCC24B10.02c|SPAC3H5.11|SPAC1B1.02c	SPAC3H5.11
YEL042W	SPAC824.08	SPAC824.08
YEL044W	SPAC222.04c	SPAC222.04c
YEL046C	SPAC23H3.09c	SPAC23H3.09c
YEL047C	SPAC17A2.05	SPAC17A2.05
YEL050C	SPCC16C4.15	SPCC16C4.15
YEL051W	SPCC965.03	SPCC965.03
YEL052W	SPBC115.02c	SPBC115.02c
YEL053C	SPBC1861.03	SPBC1861.03
YEL054C	SPCC31H12.04c|SPCC16C4.13c	SPCC16C4.13c|SPCC31H12.04c
YEL055C	SPBC14C8.14c	SPBC14C8.14c
YEL056W	SPAC29A4.18	SPCC1672.10|SPAC29A4.18
YEL058W	SPAC13C5.05c|SPAC1296.01c	SPAC13C5.05c
YEL060C	SPAC1006.01|SPAC4A8.04	SPAC4A8.04
YEL061C	SPAC25G10.07c
YEL062W	SPAC23H3.03c	SPAC23H3.03c
YEL063C	SPCPB1C11.02|SPCC777.04|SPBPB2B2.01|SPBC359.03c|SPBC359.01|SPAP7G5.06|SPAC869.11|SPAC869.10c|SPBC19F8.06c|SPAC1039.09|SPBC1652.02
YEL065W	SPAC1F8.03c|SPCC61.01c|SPBC4F6.09	SPBC4F6.09
YEL069C	SPCC548.06c|SPBC1348.14c|SPCC1235.13|SPCC1235.14|SPBC1683.08|SPAC1F8.01|SPBC4B4.08|SPCC548.07c	SPCC1235.13|SPCC1235.14|SPCC548.07c|SPCC548.06c|SPBC4B4.08|SPBC1348.14c|SPBC1683.08|SPAC1F8.01
YEL071W	SPBC713.03	SPBC713.03
YER002W	SPBC1539.10	SPBC1539.10
YER003C	SPBC2G2.16	SPBC2G2.16
YER005W	SPCC11E10.05c	SPCC11E10.05c
YER006W	SPBC26H8.08c	SPBC26H8.08c
YER007C-A	SPBC31F10.12	SPBC31F10.12
YER007W	SPAC22H10.10	SPAC22H10.10
YER009W	SPAC15F9.03c	SPAC15F9.03c
YER012W	SPAC31A2.04c	SPAC31A2.04c
YER013W	SPAC10F6.02c	SPAC10F6.02c
YER014W	SPAC1F5.07c	SPAC1F5.07c
YER016W	SPAC18G6.15	SPAC18G6.15
YER017C	SPBC543.09
YER018C	SPCC188.04c
YER019C-A	SPBC2G2.03c	SPBC2G2.03c
YER019W	SPBC32F12.01c	SPBC32F12.01c
YER020W	SPAC23H3.13c	SPAC23H3.13c
YER021W	SPBC119.01	SPBC119.01
YER022W	SPBC31F10.04c	SPBC31F10.04c
YER023W	SPAPYUG7.05	SPAPYUG7.05
YER025W	SPBC17G9.09	SPBC17G9.09
YER026C	SPCC1442.12	SPCC1442.12
YER027C	SPCC1919.03c	SPCC1919.03c
YER028C	SPBC1D7.02c|SPBP4H10.09
YER029C	SPAC26A3.08	SPAC26A3.08
YER030W	SPAC4G9.06c
YER031C	SPAC18G6.03	SPAC18G6.03
YER036C	SPBC16H5.08c	SPBC16H5.08c
YER037W	SPAC24B11.05	SPAC24B11.05
YER038C	SPAC11E3.08c
YER039C	SPAC144.18
YER042W	SPAC29E6.05c	SPAC29E6.05c
YER043C	SPBC8D2.18c	SPBC8D2.18c
YER044C	SPBC337.09	SPBC337.09
YER046W	SPAC1296.04	SPAC1296.04
YER047C	SPBC947.01|SPAC328.04	SPAC328.04
YER048C	SPBC3E7.11c|SPAC4H3.01	SPAC4H3.01
YER048W-A	SPBC13G1.06c	SPBC13G1.06c
YER049W	SPBC6B1.08c	SPBC6B1.08c
YER050C	SPCC18B5.04	SPCC18B5.04
YER051W	SPCC622.16c	SPCC622.16c
YER052C	SPBC19F5.04	SPBC19F5.04
YER053C	SPBC1703.13c	SPBC1703.13c
YER055C	SPAC25G10.05c	SPAC25G10.05c
YER056C-A	SPCC1322.15|SPAC23A1.08c	SPCC1322.15|SPAC23A1.08c
YER057C	SPAC1039.10|SPBC2G2.04c	SPBC2G2.04c|SPAC1039.10
YER059W	SPBC20F10.10	SPBC20F10.10
YER061C	SPBC887.13c	SPBC887.13c
YER063W	SPCC31H12.03c	SPCC31H12.03c
YER065C	SPBC1683.11c	SPBC1683.11c
YER068W	SPAC16C9.04c	SPAC16C9.04c
YER069W	SPAC4G9.09c	SPAC4G9.09c
YER070W	SPAC1F7.05	SPAC1F7.05
YER071C	SPAC1805.08
YER072W	SPBC21B10.04c	SPBC21B10.04c
YER073W	SPAC9E9.09c	SPAC9E9.09c
YER074W	SPBC17G9.07|SPAC17G6.06	SPBC17G9.07|SPAC17G6.06
YER074W-A	SPAC19A8.09	SPAC19A8.09
YER075C	SPAC19D5.01|SPAC26F1.10c
YER078C	SPAC12B10.05	SPAC12B10.05
YER081W	SPCC364.07	SPCC364.07
YER082C	SPAC959.03c	SPAC959.03c
YER083C	SPCC1235.06
YER086W	SPBC1677.03c	SPBC1677.03c
YER087C-B	SPBC2G2.03c	SPBC2G2.03c
YER087W	SPBC24C6.03	SPBC24C6.03
YER089C	SPAC2G11.07c|SPCC1223.11	SPAC2G11.07c|SPCC1223.11
YER090W	SPCC1442.09	SPCC1442.09
YER091C	SPAC9.09	SPAC9.09
YER093C	SPBC12C2.02c	SPBC12C2.02c
YER094C	SPCC63.12c	SPCC63.12c
YER095W	SPAC644.14c	SPAC644.14c
YER096W	SPBC1289.01c|SPAC24B11.10c|SPCC417.05c|SPBC3E7.12c	SPAC24B11.10c
YER098W	SPBC1703.12	SPBC1703.12
YER099C	SPCC1620.06c|SPBC3D6.06c|SPAC4A8.14	SPCC1620.06c
YER100W	SPAC10F6.05c	SPAC10F6.05c
YER102W	SPAC521.05|SPAC2C4.16c	SPAC2C4.16c|SPAC521.05
YER103W	SPCC1739.13|SPAC13G7.02c
YER105C	SPAC890.06	SPAC890.06
YER107C	SPBC16A3.05c	SPBC16A3.05c
YER109C	SPCC1494.10|SPBC1289.10c
YER110C	SPBC14F5.03c	SPBC14F5.03c
YER111C	SPBC725.16	SPAC22F3.09c
YER112W	SPBC30D10.06	SPBC30D10.06
YER114C	SPBC1289.04c	SPBC1289.04c
YER116C	SPBC3D6.11c	SPBC3D6.11c
YER117W	SPCC1322.11|SPAC3G9.03	SPCC1322.11|SPAC3G9.03
YER119C	SPBC1685.07c	SPBC1685.07c
YER120W	SPBC16G5.05c|SPAC17C9.12	SPBC16G5.05c
YER122C	SPAC22E12.17c	SPAC22E12.17c
YER123W	SPAC1805.05|SPBP35G2.05c|SPBC1347.06c
YER125W	SPBC16E9.11c|SPAC1805.15c|SPAC11G7.02	SPAC11G7.02
YER126C	SPCP1E11.08	SPCP1E11.08
YER127W	SPAC18B11.06	SPAC18B11.06
YER128W	SPBC32H8.01c
YER129W	SPCC297.03	SPCC297.03
YER130C	SPAC3H1.11
YER131W	SPAC1805.11c|SPAC806.03c	SPAC806.03c|SPAC1805.11c
YER132C		SPBC21.05c
YER133W	SPCC31H12.05c|SPBC776.02c	SPBC776.02c
YER134C	SPBP8B7.31	SPBP8B7.31
YER136W	SPAC22H10.12c	SPAC22H10.12c
YER139C	SPAC23A1.16c	SPAC23A1.16c
YER140W	SPBC13G1.05	SPBC13G1.05
YER141W(N)	SPAC22E12.10c
YER141W		SPAC22E12.10c
YER142C	SPBC23G7.11|SPAPB24D3.04c	SPAPB24D3.04c|SPBC23G7.11
YER143W	SPAC56F8.08	SPAC56F8.08
YER144C	SPBC18H10.08c	SPBC18H10.08c
YER145C	SPAC1F7.07c	SPAC1F7.07c
YER146W	SPBC20F10.09	SPBC20F10.09
YER147C	SPAC1687.18c
YER148W	SPAC29E6.08	SPAC29E6.08
YER151C	SPBP8B7.21	SPBP8B7.21
YER154W	SPBP4H10.03|SPAC9G1.04	SPBP4H10.03|SPAC9G1.04
YER156C	SPAC694.04c	SPAC694.04c
YER157W	SPBC1539.05	SPBC1539.05
YER159C		SPAC17G8.03c
YER161C	SPCC1393.02c	SPCC1393.02c
YER162C	SPCC4G3.10c|SPAC12B10.12c	SPCC4G3.10c
YER163C	SPBC31F10.03	SPBC31F10.03
YER164W	SPAC3G6.01|SPAC1783.05	SPAC3G6.01|SPAC1783.05
YER165W	SPAC57A7.04c	SPAC57A7.04c
YER166W	SPAC4F10.16c	SPAC24B11.12c
YER168C	SPCC645.10|SPAC1093.04c	SPCC645.10
YER169W	SPBC83.07	SPAC3H1.11
YER170W	SPAC4G9.03
YER171W	SPAC1D4.12	SPAC1D4.12
YER172C	SPAC9.03c	SPAC9.03c
YER173W	SPAC14C4.13
YER174C	SPBC26H8.06	SPBC26H8.06
YER175C	SPAC25B8.10|SPAC25B8.09	SPAC25B8.09|SPAC25B8.10
YER177W	SPAC17A2.13c|SPAC8E11.02c	SPAC8E11.02c|SPAC17A2.13c
YER178W	SPAC26F1.03	SPAC26F1.03
YER179W	SPAC8E11.03c	SPAC8E11.03c
YER182W	SPAC3A12.08	SPAC3A12.08
YER183C	SPBC1703.08c	SPBC1703.08c
YER184C		SPBC1773.16c|SPAPB24D3.01|SPBC1773.12|SPAC11D3.07c
YER185W	SPAC17G6.02c
YFL001W	SPAC25B8.05	SPAC25B8.05
YFL002C	SPBC24C6.02	SPBC24C6.02
YFL004W	SPAC14C4.11	SPAC14C4.11
YFL005W	SPAC9E9.07c	SPAC9E9.07c
YFL008W	SPBC29A10.04	SPBC29A10.04
YFL009W	SPAC4D7.03|SPBC1718.01	SPAC4D7.03|SPBC1718.01
YFL010C	SPBC660.06|SPBC660.05|SPBC11B10.08	SPBC11B10.08
YFL011W		SPCC1235.13|SPCC1235.14|SPCC548.07c|SPCC548.06c|SPBC4B4.08|SPBC1348.14c|SPBC1683.08|SPAC1F8.01
YFL014W	SPAP8A3.04c	SPAP8A3.04c
YFL016C	SPCC4G3.14	SPCC4G3.14
YFL017C	SPAC16E8.03	SPAC16E8.03
YFL017W-A	SPBC4B4.05	SPBC4B4.05
YFL018C	SPAC1002.09c	SPAC1002.09c
YFL021W		SPCC1902.01
YFL022C	SPAC3G9.06	SPAC3G9.06
YFL023W	SPCC736.07c
YFL024C	SPCC830.05c	SPCC830.05c
YFL025C	SPAC824.02	SPAC824.02
YFL026W	SPAC11H11.04	SPAC11H11.04
YFL027C	SPBC651.03c	SPBC651.03c
YFL028C	SPAC20G4.01	SPAC20G4.01
YFL033C	SPBC725.06c|SPAPB18E9.02c|SPCC1450.11c	SPAPB18E9.02c|SPCC1450.11c
YFL034C-A	SPAC11E3.15	SPAC11E3.15
YFL034C-B	SPCC970.04c	SPCC970.04c
YFL034W	SPAC6F6.13c|SPAC607.08c	SPAC6F6.13c
YFL036W	SPAC26H5.12	SPAC26H5.12
YFL037W	SPBC26H8.07c	SPBC26H8.07c
YFL038C	SPBC1703.10	SPBC1703.10
YFL039C	SPBC32H8.12c	SPBC32H8.12c
YFL041W	SPAC1F7.08	SPAC1F7.08
YFL042C	SPBC20F10.07
YFL044C	SPAC24C9.14	SPAC24C9.14
YFL045C	SPAC1556.07	SPAC1556.07
YFL046W	SPAC2C4.09	SPAC2C4.09
YFL047W	SPAC13A11.01c	SPAC13A11.01c
YFL048C	SPBC4F6.05c	SPBC4F6.05c
YFL049W	SPBC26H8.09c
YFL050C		SPBC27B12.12c
YFL053W	SPAC977.16c|SPAC22A12.11	SPAC977.16c
YFL054C	SPAC977.17	SPAC977.17
YFL055W	SPCC965.11c	SPCC965.11c
YFL058W	SPCC1223.02	SPCC1223.02
YFL059W	SPAC29B12.04	SPAC29B12.04
YFL060C	SPAC222.08c	SPAC222.08c
YFR002W	SPCC1620.11|SPCC1739.14	SPCC1620.11
YFR003C	SPAC6B12.13	SPAC6B12.13
YFR004W	SPAC31G5.13	SPAC31G5.13
YFR005C	SPBC577.07	SPBC577.07
YFR007W		SPAC227.14
YFR009W	SPBC29A3.09c	SPBC29A3.09c
YFR010W	SPAC6G9.08	SPAC6G9.08
YFR011C	SPBC25H2.09
YFR012W	SPCC1739.10|SPAC13G7.04c
YFR014C	SPACUNK12.02c	SPACUNK12.02c
YFR019W	SPBC3E7.01	SPBC3E7.01
YFR021W	SPAC589.07c|SPAC823.16c	SPAC589.07c
YFR022W	SPCC584.15c|SPAC31A2.12	SPAC31A2.12
YFR024C-A	SPAPJ696.02	SPAPJ696.02
YFR025C	SPCC1672.01	SPCC1672.01
YFR027W(C)	SPBC16A3.11
YFR028C	SPAC1782.09c	SPAC1782.09c
YFR030W	SPCC584.01c	SPCC584.01c
YFR031C	SPBP4H10.06c	SPBP4H10.06c
YFR031C-A	SPBC839.04|SPBC2F12.07c|SPAC1F7.13c	SPBC2F12.07c|SPBC839.04|SPAC1F7.13c
YFR032C-A	SPBC776.01	SPBC776.01
YFR033C	SPBC16C6.08c	SPBC16C6.08c
YFR036W	SPAC23C11.12
YFR037C	SPAC17G6.10	SPAC23H3.10
YFR040W	SPCC663.01c
YFR041C	SPAC2E1P5.03	SPAC2E1P5.03
YFR043C	SPAC19A8.11c
YFR044C	SPBC1198.08	SPBC1198.08
YFR048W	SPAC12G12.15	SPAC12G12.15
YFR050C	SPBC577.10	SPBC577.10
YFR051C	SPCC285.08	SPCC285.08
YFR052W	SPBC16G5.01	SPBC16G5.01
YFR053C	SPAC24H6.04	SPAC24H6.04
YGL001C	SPBC3F6.02c	SPBC3F6.02c
YGL002W	SPBC16E9.09c	SPBC16E9.09c
YGL003C	SPAC144.13c|SPBC1198.12	SPAC144.13c
YGL006W	SPAPB2B4.04c	SPAPB2B4.04c
YGL008C	SPAC1071.10c	SPAC1071.10c|SPCC1020.01c
YGL009C	SPAC9E9.03	SPAC9E9.03
YGL010W	SPAC16E8.02	SPAC16E8.02
YGL011C	SPBC646.16	SPBC646.16
YGL012W	SPAC20G4.07c	SPAC20G4.07c
YGL013C		SPBC1773.16c|SPAPB24D3.01|SPBC1773.12|SPAC11D3.07c
YGL014W	SPAC6G9.14|SPAC4G8.03c	SPAC4G8.03c
YGL016W	SPAC22G7.02	SPAC22G7.02
YGL017W	SPAC3C7.07c	SPAC3C7.07c
YGL018C	SPAC144.08	SPAC144.08
YGL019W	SPBC2G5.02c|SPAC1851.03	SPBC2G5.02c
YGL020C	SPBC543.10
YGL021W	SPAC23C4.03	SPAC23C4.03
YGL022W	SPBC1271.02	SPBC1271.02
YGL023C	SPBC9B6.03	SPBC9B6.03
YGL026C	SPAC19A8.15	SPAC19A8.15
YGL027C	SPAC6G10.09	SPAC6G10.09
YGL029W	SPAC1556.05c	SPAC1556.05c
YGL030W	SPAC1250.05|SPAC9G1.03c	SPAC1250.05|SPAC9G1.03c
YGL031C	SPAC22E12.13c|SPCC330.14c|SPAC6G9.09c	SPAC6G9.09c|SPCC330.14c
YGL033W	SPAC222.15	SPAC222.15
YGL035C	SPBC1D7.02c|SPBP4H10.09	SPBC1D7.02c
YGL037C	SPBC365.20c	SPBC365.20c
YGL038C	SPAC1006.05c	SPAC1006.05c
YGL039W	SPBC1773.04|SPAC513.07	SPAC513.07
YGL040C	SPAC1805.06c	SPAC1805.06c
YGL041W-A	SPAPB1A10.16
YGL043W	SPAC20H4.03c	SPAC20H4.03c
YGL044C	SPAC644.16|SPBC3B9.11c	SPAC644.16
YGL047W	SPAC56E4.02c	SPAC56E4.02c
YGL048C	SPBC23G7.12c	SPBC23G7.12c
YGL049C	SPAC17C9.03	SPAC17C9.03
YGL050W	SPAC25B8.15c	SPAC25B8.15c
YGL054C	SPAC2C4.05|SPAC30C2.05	SPAC30C2.05
YGL055W	SPCC1281.06c	SPCC1281.06c
YGL056C	SPBC646.13	SPBC646.13
YGL058W	SPAC18B11.07c	SPAC18B11.07c
YGL059W	SPAC644.11c
YGL060W	SPCC1442.02
YGL061C	SPBC32F12.08c
YGL062W	SPBC17G9.11c	SPBC17G9.11c
YGL063W	SPCC16C4.06c|SPBC887.11|SPCC126.03
YGL065C	SPBC11B10.01	SPBC11B10.01
YGL066W	SPCC126.04c	SPCC126.04c
YGL067W	SPBC1778.03c	SPBC1778.03c
YGL068W	SPCC4B3.09c	SPCC4B3.09c
YGL070C	SPAPYUG7.04c	SPAPYUG7.04c
YGL073W	SPAC8C9.14|SPAC2E12.02	SPAC2E12.02
YGL075C	SPCC338.08
YGL076C	SPAC664.06|SPAC3H5.07|SPBC18H10.12c	SPAC3H5.07|SPBC18H10.12c
YGL077C	SPCC794.03|SPCC74.04|SPCC584.13|SPBC15C4.04c|SPAPB24D3.02c|SPAC9.10|SPAC11D3.08c|SPAC1039.01
YGL078C	SPBC17D1.06	SPBC17D1.06
YGL080W	SPCC1235.11	SPCC1235.11
YGL082W	SPAC12G12.11c	SPAC12G12.11c
YGL083W	SPBP23A10.10	SPBP23A10.10
YGL084C	SPAC24H6.01c	SPAC24H6.01c
YGL085W	SPBC19F8.04c	SPBC19F8.04c
YGL086W	SPBC3D6.04c	SPBC3D6.04c
YGL087C	SPCC338.05c	SPCC338.05c
YGL091C	SPAC637.08	SPAC637.08
YGL092W	SPAC1486.05
YGL093W	SPCC1020.02	SPCC1020.02
YGL094C	SPAC22G7.04	SPAC22G7.04
YGL095C	SPAC2G11.03c	SPAC2G11.03c
YGL097W	SPBC557.03c	SPBC557.03c
YGL098W	SPAC17G6.07c
YGL099W	SPAC3F10.16c	SPAC3F10.16c
YGL100W	SPAC15F9.02	SPAC15F9.02
YGL101W	SPCC4G3.17	SPCC4G3.17
YGL103W	SPCC5E4.07|SPBC776.11	SPCC5E4.07|SPBC776.11
YGL105W	SPAC30C2.04	SPAC30C2.04
YGL106W	SPAP8A3.08	SPAP8A3.08
YGL110C	SPCC1906.02c	SPCC1906.02c
YGL111W	SPBC83.15	SPBC83.15
YGL112C	SPCC16C4.18c	SPCC16C4.18c
YGL113W	SPAC24H6.06	SPAC24H6.06
YGL115W	SPAC1556.08c	SPAC1556.08c
YGL116W	SPAC821.08c	SPAC821.08c
YGL119W	SPBC2D10.18	SPBC2D10.18
YGL120C	SPBC16H5.10c	SPBC16H5.10c
YGL122C	SPAC14C4.06c
YGL123W	SPCC576.08c	SPCC576.08c
YGL124C	SPAC1D4.03c	SPAC1D4.03c
YGL125W	SPAC56F8.10	SPAC56F8.10
YGL126W	SPBC543.08	SPBC543.08
YGL127C	SPCP31B10.03c	SPCP31B10.03c
YGL128C	SPCC10H11.02
YGL129C	SPBC29A3.15c	SPBC29A3.15c
YGL130W	SPBC2F12.08c	SPBC2F12.08c
YGL131C	SPAC3H1.12c	SPAC3H1.12c
YGL135W	SPBC30D10.18c|SPCC1183.08c	SPCC1183.08c|SPBC30D10.18c
YGL136C	SPBC2G2.15c	SPBC2G2.15c
YGL137W	SPBC16C6.13c	SPBC16C6.13c
YGL139W	SPCC663.14c|SPAC1F7.03	SPAC1F7.03
YGL140C		SPAC26F1.08c
YGL141W	SPAC167.07c	SPAC167.07c
YGL142C	SPCC16A11.06c	SPCC16A11.06c
YGL143C	SPAC2F7.17	SPAC2F7.17
YGL144C	SPAC4A8.10	SPAC4A8.10
YGL145W	SPBC691.02c
YGL146C	SPCC70.12c
YGL147C	SPCC613.06|SPAC4G9.16c	SPAC4G9.16c|SPCC613.06
YGL148W	SPCC1223.14	SPCC1223.14
YGL150C	SPAC29B12.01	SPAC29B12.01
YGL153W	SPBC13G1.03c	SPBC13G1.03c
YGL154C	SPAC17C9.02c
YGL155W	SPAC2E1P5.04c	SPAC2E1P5.04c
YGL156W	SPAC513.05	SPAC513.05
YGL157W	SPBC1773.04|SPAC513.07	SPAC513.07
YGL158W	SPCC1322.08|SPAC23A1.06c
YGL159W	SPAP11E10.01
YGL160W	SPBC947.05c|SPBC1683.09c
YGL161C	SPAC227.06	SPAC227.06
YGL163C	SPAC15A10.03c	SPAC15A10.03c
YGL164C	SPCC584.03c|SPAC31A2.10	SPCC584.03c
YGL166W	SPCC584.02|SPAC31A2.11c
YGL167C	SPBC31E1.02c	SPBC31E1.02c
YGL169W	SPCC895.03c	SPCC895.03c
YGL171W	SPAC22F3.08c	SPAC22F3.08c
YGL172W	SPAC22G7.09c	SPAC22G7.09c
YGL173C	SPAC17A5.14	SPAC17A5.14
YGL174W	SPCC1620.10	SPCC1620.10
YGL178W	SPAC6G9.14|SPAC4G8.03c	SPAC6G9.14
YGL179C	SPCC297.03
YGL180W	SPCC63.08c	SPCC63.08c
YGL181W	SPBC21D10.05c	SPBC21D10.05c
YGL183C	SPAC13A11.03	SPAC13A11.03
YGL184C	SPCC11E10.01	SPCC11E10.01
YGL187C	SPAC1296.02	SPAC1296.02
YGL189C	SPAC1805.11c|SPAC806.03c	SPAC806.03c|SPAC1805.11c
YGL190C	SPAC227.07c	SPAC227.07c
YGL191W	SPCC1739.09c	SPCC1739.09c
YGL192W	SPAC22G7.07c
YGL194C	SPAC3G9.07c	SPAC3G9.07c
YGL195W	SPAC18G6.05c	SPAC18G6.05c
YGL196W	SPAC1039.06	SPAC1039.06
YGL197W	SPBC21.05c	SPBC21.05c
YGL198W	SPAC644.13c	SPAC644.13c
YGL200C	SPCC24B10.17	SPCC24B10.17
YGL201C	SPBC211.04c	SPBC211.04c
YGL202W	SPCC569.07|SPBC1773.13|SPAC56E4.03	SPAC56E4.03|SPCC569.07|SPBC1773.13
YGL203C	SPBC16G5.09	SPBC16G5.09
YGL206C	SPAC26A3.05	SPAC26A3.05
YGL207W	SPBP8B7.19	SPBP8B7.19
YGL208W	SPCC1919.03c	SPCC1919.03c
YGL209W	SPBC1D7.02c|SPBP4H10.09
YGL210W	SPAC18G6.03	SPAC18G6.03
YGL211W	SPBC2G5.03	SPBC2G5.03
YGL212W	SPCC594.06c
YGL213C	SPBC32F12.02	SPBC32F12.02
YGL215W	SPBC1D7.03
YGL216W	SPBC1685.15c|SPBC2F12.13	SPBC2F12.13|SPBC1685.15c
YGL219C	SPBC19C2.11c	SPBC19C2.11c
YGL220W	SPAC8C9.11	SPAC8C9.11
YGL221C	SPCC126.12	SPCC126.12
YGL223C	SPAC144.15c
YGL224C	SPAC24B11.05	SPAC24B11.05
YGL225W	SPAC144.18	SPAC144.18
YGL227W	SPCC1259.12c	SPCC1259.12c
YGL229C	SPCC663.01c
YGL231C	SPCC1281.03c	SPCC1281.03c
YGL232W	SPBC25H2.10c	SPBC25H2.10c
YGL233W	SPCC1183.01	SPCC1183.01
YGL234W	SPBC405.01	SPBC405.01
YGL236C	SPBC30B4.06c	SPBC30B4.06c
YGL237C	SPBC725.11c
YGL238W	SPBC30B4.05	SPBC30B4.05
YGL240W	SPBC1A4.01	SPBC1A4.01
YGL241W	SPAC22H10.03c	SPAC22H10.03c
YGL242C	SPAC105.02c	SPAC105.02c
YGL243W	SPBC16A3.06	SPBC16A3.06
YGL244W	SPBC651.09c	SPBC651.09c
YGL245W	SPAC17A5.15c	SPAC17A5.15c
YGL246C	SPAC19D5.06c	SPAC19D5.06c
YGL247W	SPAC8F11.06
YGL248W	SPCC285.09c	SPCC285.09c
YGL250W	SPCC1442.04c	SPCC1442.04c
YGL253W	SPAC24H6.04	SPAC24H6.04
YGL255W	SPBC16D10.06	SPBC16D10.06
YGL256W	SPAC5H10.06c	SPAC5H10.06c
YGL258W	SPBPB2B2.15|SPBC1348.06c|SPAC977.05c	SPAC977.05c|SPBPB2B2.15|SPBC1348.06c
YGR002C	SPAC9G1.13c	SPAC9G1.13c
YGR003W	SPAC24H6.03	SPAC24H6.03
YGR005C	SPBC1198.13c	SPBC1198.13c
YGR006W	SPCC126.14	SPCC126.14
YGR007W	SPAC15E1.05c	SPAC15E1.05c
YGR009C	SPBC26H8.02c	SPBC26H8.02c
YGR010W	SPAC806.06c	SPAC806.06c
YGR012W	SPAC3A12.17c|SPBC36.04	SPAC3A12.17c
YGR013W	SPBC839.10	SPBC839.10
YGR015C	SPAC22H12.03
YGR017W	SPBC725.03
YGR019W	SPAC19D5.07	SPAC19D5.07
YGR020C	SPBC3B9.18c	SPBC3B9.18c
YGR021W	SPBC8D2.12c	SPBC8D2.12c
YGR024C	SPCC63.07	SPCC63.07
YGR027C	SPAC694.05c|SPBC3D6.15	SPBC3D6.15|SPAC694.05c
YGR028W	SPCC24B10.10c	SPCC24B10.10c
YGR029W	SPAC3G6.08	SPAC3G6.08
YGR031W	SPAC22H12.03	SPAC22H12.03
YGR032W	SPCC1840.02c|SPAC19B12.03|SPAC24C9.07c|SPBC19G7.05c	SPCC1840.02c|SPAC24C9.07c
YGR033C	SPBC1289.09
YGR034W	SPBC29B5.03c	SPBC29B5.03c
YGR036C(FUSION-C)	SPBC530.12c
YGR036C		SPBC530.12c
YGR037C	SPBC1539.06	SPBC1539.06
YGR038W	SPBC119.09c	SPBC119.09c
YGR040W		SPAC31G5.09c
YGR042W	SPCC553.01c
YGR043C	SPCC1020.06c	SPCC1020.06c
YGR046W	SPBC1A4.06c	SPBC1A4.06c
YGR047C	SPCC16C4.14c	SPCC16C4.14c
YGR048W	SPBC16A3.09c	SPBC16A3.09c
YGR054W	SPBC4B4.04	SPBC4B4.04
YGR056W	SPBC4B4.03	SPBC4B4.03
YGR057C	SPBC24C6.08c	SPBC24C6.08c
YGR060W	SPAC630.08c	SPAC630.08c
YGR061C	SPAC6F12.10c	SPAC6F12.10c
YGR062C	SPCC1442.15c
YGR063C	SPBC21C3.16c	SPBC21C3.16c
YGR065C	SPAC1B3.16c|SPAC1B3.15c
YGR066C	SPAC3H1.14	SPAC3H1.14
YGR070W	SPAC1006.06|SPCC645.07	SPCC645.07|SPAC1006.06
YGR072W	SPAC13G7.03	SPAC13G7.03
YGR074W	SPAC27D7.07c	SPAC27D7.07c
YGR075C	SPBC19C2.08
YGR076C	SPAC1952.14c	SPAC1952.14c
YGR078C	SPAC3H8.07c	SPAC3H8.07c
YGR080W	SPCC126.06	SPCC126.06
YGR081C	SPAPB21F2.03
YGR082W	SPAC6F12.07	SPAC6F12.07
YGR083C	SPAC21E11.06	SPAC21E11.06
YGR085C	SPBC17G9.10|SPAC26A3.07c	SPBC17G9.10|SPAC26A3.07c
YGR086C	SPCC736.15|SPAC3C7.02c	SPCC736.15
YGR087C	SPAC3G9.11c|SPAC13A11.06	SPAC3G9.11c|SPAC13A11.06
YGR088W	SPCC757.07c
YGR090W	SPBC776.08c	SPBC776.08c
YGR091W	SPBC119.13c	SPBC119.13c
YGR092W	SPAC24B11.11c|SPCC417.06c	SPAC24B11.11c
YGR093W	SPAC1F3.09	SPAC1F3.09
YGR094W	SPAC4A8.08c|SPBC1709.02c	SPBC1709.02c
YGR095C	SPBC115.01c	SPBC115.01c
YGR096W	SPBC1604.04	SPBC1604.04
YGR098C	SPCC5E4.04	SPCC5E4.04
YGR099W	SPAC458.03
YGR100W	SPCC1259.11c|SPBC215.01	SPBC215.01
YGR101W	SPBC13E7.11	SPBC13E7.11
YGR103W	SPBC19F5.05c	SPBC19F5.05c
YGR104C	SPAC5D6.05
YGR105W	SPCC1235.16
YGR108W	SPAPB2B4.03|SPBC582.03	SPBC582.03|SPAPB2B4.03
YGR110W	SPAC6G10.03c	SPAC6G10.03c
YGR112W	SPBC1215.01	SPBC1215.01
YGR113W	SPAC589.08c
YGR116W	SPAC1F7.01c	SPAC1F7.01c
YGR118W	SPBP4H10.13|SPAC23C11.02c	SPBP4H10.13|SPAC23C11.02c
YGR119C	SPBC19G7.15	SPBC19G7.15
YGR120C	SPBC36.08c
YGR121C	SPAC2E1P3.02c|SPAC664.14
YGR123C	SPBC3F6.01c	SPBC3F6.01c
YGR124W	SPBC119.10	SPBC119.10
YGR125W	SPAC24H6.11c	SPAC24H6.11c
YGR129W	SPBC3E7.13c	SPBC3E7.13c
YGR131W	SPBC1685.13	SPBC1685.13
YGR132C	SPAC1782.06c	SPAC1782.06c
YGR133W	SPBC1198.09|SPAC1250.03
YGR135W	SPAC13C5.01c	SPAC13C5.01c
YGR136W	SPBC119.05c	SPBC119.05c
YGR138C	SPBC409.08	SPBC409.08
YGR143W	SPAC23H3.11c|SPAC17G6.11c	SPAC23H3.11c
YGR144W	SPBC26H8.01	SPBC26H8.01
YGR145W	SPCC330.09	SPCC330.09
YGR147C	SPBC106.07c	SPBC106.07c
YGR148C	SPAC22E12.13c|SPCC330.14c|SPAC6G9.09c	SPAC6G9.09c|SPCC330.14c
YGR149W	SPBC776.05	SPBC776.05
YGR150C	SPBC19G7.07c
YGR154C	SPCC1281.07c	SPCC1281.07c
YGR157W	SPBC26H8.03	SPBC26H8.03
YGR158C	SPBC211.08c
YGR159C	SPAC140.02	SPAC140.02
YGR162W	SPAC17C9.03	SPAC17C9.03
YGR163W	SPCC777.05	SPCC777.05
YGR165W	SPBC14C8.16c	SPBC14C8.16c
YGR167W	SPBC9B6.08	SPBC9B6.08
YGR170W	SPAC31G5.15	SPAC31G5.15
YGR171C	SPAC27E2.06c	SPAC27E2.06c
YGR172C	SPCC61.04c	SPCC61.04c
YGR173W	SPBC354.01	SPBC354.01
YGR174C	SPBC27B12.14
YGR175C	SPBC713.12	SPBC713.12
YGR178C	SPBC21B10.03c	SPBC21B10.03c
YGR180C	SPBC25D12.04
YGR181W	SPAC17C9.09c	SPAC17C9.09c
YGR183C	SPCC1682.01	SPCC1682.01
YGR184C	SPAC15A10.11|SPBC19C7.02	SPAC15A10.11|SPBC19C7.02
YGR185C	SPCC1672.05c	SPCC1672.05c
YGR186W	SPCC1620.09c	SPCC1620.09c
YGR187C	SPAC26F1.12c	SPAC26F1.12c
YGR188C	SPCC1322.12c	SPCC1322.12c
YGR189C	SPBC21B10.07
YGR191W	SPCPB1C11.02|SPCC777.04|SPBPB2B2.01|SPBC359.03c|SPBC359.01|SPAP7G5.06|SPAC869.11|SPAC869.10c|SPBC19F8.06c|SPAC1039.09|SPBC1652.02	SPAC869.11|SPBC359.03c|SPBC359.01|SPAP7G5.06|SPBPB2B2.01|SPAC1039.09
YGR192C	SPBC32F12.11|SPBC354.12	SPBC32F12.11|SPBC354.12
YGR193C	SPCC1259.09c	SPCC1259.09c
YGR194C	SPCPJ732.02c	SPCPJ732.02c
YGR195W	SPAC3G9.10c	SPAC3G9.10c
YGR198W	SPAC637.04	SPAC637.04
YGR199W	SPAPB1E7.09
YGR200C	SPCC895.06	SPCC895.06
YGR201C	SPCC1183.02|SPAC29A4.02c
YGR202C	SPCC1827.02c	SPCC1827.02c
YGR203W	SPBC839.07
YGR204W	SPBC839.16|SPBC2G2.08	SPBC839.16|SPBC2G2.08
YGR205W	SPAC630.09c	SPAC630.09c
YGR207C	SPAC1805.02c	SPAC1805.02c
YGR208W	SPBC3H7.07c	SPBC3H7.07c
YGR209C	SPAC7D4.07c	SPAC7D4.07c
YGR210C	SPBC428.15	SPBC428.15
YGR211W	SPAC15A10.04c	SPAC15A10.04c
YGR212W	SPAC18B11.03c	SPAC18B11.03c
YGR213C	SPAC17G6.02c
YGR214W	SPAPJ698.02c|SPBC685.06	SPBC685.06|SPAPJ698.02c
YGR215W	SPBC30D10.12c	SPBC30D10.12c
YGR216C	SPBC30D10.11	SPBC30D10.11
YGR217W	SPAC6F6.01	SPAC6F6.01
YGR218W	SPAC1805.17	SPAC1805.17
YGR220C	SPAC644.17c	SPAC644.17c
YGR223C	SPAC458.06	SPAC458.06
YGR224W	SPBC16A3.17c|SPAC3H1.06c|SPAC1399.02	SPBC16A3.17c|SPAC3H1.06c|SPAC1399.02
YGR225W		SPAC13G6.08|SPCC1620.04c
YGR227W	SPAC56F8.06c	SPAC56F8.06c
YGR229C	SPBC30D10.17c	SPBC30D10.17c
YGR230W	SPAC3F10.15c
YGR231C	SPCC1322.16	SPCC1322.16
YGR232W	SPAC6C3.08	SPAC6C3.08
YGR234W		SPAC869.02c
YGR235C	SPCC1442.05c
YGR238C	SPAC6G10.02c|SPCC1223.06	SPCC1223.06
YGR240C	SPBC16H5.02
YGR241C	SPBC19F8.03c	SPBC19F8.03c
YGR243W	SPAC24B11.09	SPAC24B11.09
YGR244C	SPCC1620.08	SPCC1620.08
YGR245C	SPBC106.14c	SPBC106.14c
YGR246C	SPBC13E7.10c	SPBC13E7.10c
YGR247W	SPACUNK4.15
YGR248W	SPCC16C4.10
YGR249W		SPAC31A2.11c
YGR252W	SPAC1952.05	SPAC1952.05
YGR253C	SPAC323.02c	SPAC323.02c
YGR254W	SPBPB21E7.01c|SPBC1815.01	SPBC1815.01
YGR255C	SPBC146.12	SPBC146.12
YGR256W	SPBC660.16	SPBC660.16
YGR257C	SPBP23A10.06	SPBP23A10.06
YGR258C	SPBC3E7.08c	SPBC3E7.08c
YGR260W	SPBC1683.12|SPAC11D3.18c|SPAC1039.04|SPAC1002.16c	SPAC11D3.18c|SPAC1002.16c|SPBC1683.12
YGR261C	SPAC23H3.06	SPAC23H3.06
YGR262C	SPAP27G11.07c	SPAP27G11.07c
YGR263C	SPBPB2B2.02	SPBPB2B2.02
YGR264C	SPBC17A3.04c	SPBC17A3.04c
YGR267C	SPAC17A5.13	SPAC17A5.13
YGR268C	SPAC17A5.10	SPAC17A5.10
YGR270W	SPBP22H7.05c|SPAC31G5.19	SPAC31G5.19
YGR271C-A	SPAC12G12.02
YGR271W	SPBC13G1.10c	SPBC13G1.10c
YGR272C		SPAC12G12.02
YGR273C	SPCC70.09c|SPBC19C7.04c	SPBC19C7.04c|SPCC70.09c
YGR274C	SPAC2G11.14	SPAC2G11.14
YGR276C	SPAC637.09	SPAC637.09
YGR277C	SPAC1F12.08	SPAC1F12.08
YGR278W	SPBC13E7.01	SPBC13E7.01
YGR280C	SPAC890.05	SPAC890.05
YGR281W	SPBC359.05|SPAC9E9.12c|SPAC3F10.11c|SPAC30.04c
YGR282C	SPAC26H5.08c	SPAC26H5.08c
YGR283C	SPBC8D2.16c	SPBC8D2.16c
YGR284C	SPCC970.06	SPCC970.06
YGR285C	SPBC1778.01c	SPBC1778.01c
YGR286C	SPCC1235.02	SPCC1235.02
YGR287C	SPBC1683.07	SPBC1683.07
YGR289C	SPCC548.06c|SPBC1348.14c|SPCC1235.13|SPCC1235.14|SPBC1683.08|SPAC1F8.01|SPBC4B4.08|SPCC548.07c
YGR292W	SPBC1683.07	SPBC1683.07
YHL001W	SPAC1805.13	SPAC1805.13
YHL002W	SPBC1734.08	SPBC1734.08
YHL003C	SPAC1A6.09c|SPBC3E7.15c	SPBC3E7.15c
YHL004W	SPAC24C9.10c	SPAC24C9.10c
YHL007C	SPAC1F5.09c|SPBC1604.14c|SPAC12B10.14c	SPBC1604.14c
YHL010C	SPAC16E8.13	SPAC16E8.13
YHL011C	SPCC1620.06c|SPBC3D6.06c|SPAC4A8.14
YHL012W	SPCC794.10|SPCC1322.04
YHL013C	SPAC1952.03	SPAC1952.03
YHL014C	SPACUNK4.13c|SPAC27E2.03c
YHL015W	SPCC576.09	SPCC576.09
YHL016C	SPBPB8B6.02c|SPBC23G7.13c|SPAC869.03c	SPBC23G7.13c
YHL017W	SPBC18A7.02c|SPAC26H5.07c	SPAC26H5.07c
YHL018W	SPAC27D7.04
YHL022C	SPAC17A5.11	SPAC17A5.11
YHL023C	SPBC543.04	SPBC543.04
YHL024W	SPAC13G7.13c	SPAC13G7.13c
YHL026C	SPCC594.02c	SPCC594.02c
YHL028W	SPBC30B4.01c
YHL030W	SPAC1782.01	SPAC1782.01
YHL031C	SPAC4G8.10	SPAC4G8.10
YHL033C	SPBC29A3.04	SPBC29A3.04
YHL035C	SPBC359.05|SPAC9E9.12c|SPAC3F10.11c|SPAC30.04c	SPAC30.04c|SPAC9E9.12c
YHL039W	SPBC1709.13c|SPAC3C7.09	SPBC1709.13c
YHL040C	SPAC1F8.03c|SPCC61.01c|SPBC4F6.09	SPBC4F6.09
YHL047C	SPAC1F8.03c|SPCC61.01c|SPBC4F6.09	SPBC4F6.09
YHR001W	SPCC23B6.01c|SPBC646.08c|SPBC354.07c|SPBC1271.12	SPCC23B6.01c
YHR001W-A	SPBP4H10.08
YHR002W	SPAC17H9.08	SPAC17H9.08
YHR003C	SPAC1A6.10	SPAC1A6.10
YHR004C	SPBC3B8.10c
YHR005C	SPBC24C6.06
YHR005C-A	SPAC222.03c	SPAC222.03c
YHR007C	SPAC13A11.02c	SPAC13A11.02c
YHR008C	SPAC1486.01	SPAC1486.01
YHR009C	SPAC6G10.06|SPAC1F5.03c	SPAC1F5.03c
YHR010W	SPCC74.05|SPBC685.07c	SPBC685.07c|SPCC74.05
YHR011W	SPAC25B8.06c	SPAC25B8.06c
YHR012W	SPAC15E1.06	SPAC15E1.06
YHR013C	SPAC15E1.08	SPAC15E1.08
YHR016C	SPAPJ696.02	SPAPJ696.02
YHR017W	SPBC106.03
YHR018C	SPBC1539.03c|SPBC1773.14	SPBC1539.03c|SPBC1773.14
YHR019C	SPBC1773.10c	SPBC1773.10c
YHR020W	SPBC19C7.06	SPBC19C7.06
YHR021C	SPBC1685.10	SPBC1685.10
YHR023W	SPAC4A8.05c|SPCC645.05c	SPCC645.05c|SPAC4A8.05c
YHR024C	SPBC18E5.12c	SPBC18E5.12c
YHR025W	SPBC4C3.03	SPBC4C3.03
YHR026W	SPAC2C4.13	SPAC2C4.13
YHR027C	SPBP19A11.03c	SPBP19A11.03c
YHR028C	SPACUNK4.08|SPAC14C4.15c	SPACUNK4.08
YHR029C	SPAC186.06|SPBPB21E7.07	SPBPB21E7.07
YHR030C	SPBC119.08	SPBC119.08
YHR031C	SPBC887.14c
YHR032W	SPCC4B3.13|SPAC323.07c|SPAC11D3.06
YHR033W	SPAC17H9.13c	SPAC17H9.13c
YHR036W	SPAC8F11.06	SPAC8F11.06
YHR037W	SPBC24C6.04	SPBC24C6.04
YHR038W	SPBC1709.09	SPBC1709.09
YHR039C	SPBC21C3.15c	SPBC21C3.15c
YHR039C-A	SPBC1289.05c	SPBC1289.05c
YHR040W	SPCC613.07	SPCC613.07
YHR041C	SPAC17G8.05
YHR042W	SPBC29A10.01	SPBC29A10.01
YHR047C	SPBC1921.05	SPBC1921.05
YHR050W	SPAC27F1.08
YHR051W	SPAC1B2.04	SPAC1B2.04
YHR052W	SPCC306.07c|SPAC8F11.04	SPAC8F11.04|SPCC306.07c
YHR057C	SPBP8B7.25
YHR058C	SPAC1002.15c	SPAC1002.15c
YHR059W	SPBC4B4.11	SPBC4B4.11
YHR062C	SPAC3A12.04c	SPAC3A12.04c
YHR063C	SPBPB2B2.09c	SPBPB2B2.09c
YHR064C	SPAC57A7.12	SPAC57A7.12
YHR065C	SPAC823.08c	SPAC823.08c
YHR066W	SPAC1B9.03c	SPAC1B9.03c
YHR067W	SPBC1105.15c	SPBC1105.15c
YHR068W	SPBC1271.04c	SPBC1271.04c
YHR069C	SPAC2F7.14c	SPAC2F7.14c
YHR070W	SPAPB18E9.01	SPAPB18E9.01
YHR071W	SPAC19E9.03	SPAC19E9.03
YHR072W	SPAC13G7.01c	SPAC13G7.01c
YHR072W-A	SPAP27G11.13c	SPAP27G11.13c
YHR073W	SPBC2F12.05c|SPAC23H4.01c	SPAC23H4.01c
YHR074W	SPCC553.02	SPCC553.02
YHR075C	SPBP4H10.17c	SPBP4H10.17c
YHR076W	SPAC1556.03	SPAC1556.03
YHR077C	SPAC19A8.08	SPAC19A8.08
YHR079C	SPAC167.01	SPAC167.01
YHR079C-A	SPBC409.03
YHR080C	SPBC20F10.07	SPBC20F10.07
YHR081W	SPCC1739.07
YHR082C	SPBC16E9.13
YHR085W	SPCC1393.06c	SPCC1393.06c
YHR086W	SPBC23E6.01c|SPAC17A2.09c	SPBC23E6.01c|SPAC17A2.09c
YHR087W	SPBC21C3.19	SPBC21C3.19
YHR088W	SPAC4F8.04	SPAC4F8.04
YHR089C	SPBC20F10.01	SPBC20F10.01
YHR090C	SPBC1709.11c|SPAC3G9.08	SPAC3G9.08
YHR091C	SPBC25B2.09c
YHR092C	SPCC548.06c|SPBC1348.14c|SPCC1235.13|SPCC1235.14|SPBC1683.08|SPAC1F8.01|SPBC4B4.08|SPCC548.07c	SPCC1235.13|SPCC1235.14|SPCC548.07c|SPCC548.06c|SPBC4B4.08|SPBC1348.14c|SPBC1683.08|SPAC1F8.01
YHR094C	SPCC548.06c|SPBC1348.14c|SPCC1235.13|SPCC1235.14|SPBC1683.08|SPAC1F8.01|SPBC4B4.08|SPCC548.07c	SPCC1235.13|SPCC1235.14|SPCC548.07c|SPCC548.06c|SPBC4B4.08|SPBC1348.14c|SPBC1683.08|SPAC1F8.01
YHR096C	SPCC548.06c|SPBC1348.14c|SPCC1235.13|SPCC1235.14|SPBC1683.08|SPAC1F8.01|SPBC4B4.08|SPCC548.07c	SPCC1235.13|SPCC1235.14|SPCC548.07c|SPCC548.06c|SPBC4B4.08|SPBC1348.14c|SPBC1683.08|SPAC1F8.01
YHR097C	SPBC6B1.03c	SPCP1E11.04c
YHR098C	SPBC4.03c	SPBC4.03c
YHR099W	SPBP16F5.03c|SPAC1F5.11c	SPBP16F5.03c
YHR100C	SPCC645.02	SPCC645.02
YHR101C	SPCC306.06c
YHR102W	SPBC17F3.02	SPBC17F3.02
YHR106W	SPBC3F6.03	SPBC3F6.03
YHR107C	SPAC9G1.11c	SPAC9G1.11c
YHR108W	SPBC25H2.16c|SPAC1F3.05	SPBC25H2.16c
YHR110W	SPBC16E9.09c
YHR111W	SPAC2G11.10c	SPAC2G11.10c
YHR112C	SPAC23A1.14c	SPAC23A1.14c
YHR113W	SPAC4F10.02	SPAC4F10.02
YHR114W	SPBC12C2.05c	SPBC12C2.05c
YHR115C	SPAC17G8.10c	SPAC17G8.10c
YHR117W	SPAC6B12.12	SPAC6B12.12
YHR118C	SPBC2A9.12
YHR119W	SPCC306.04c	SPCC306.04c
YHR120W	SPAC13F5.01c	SPAC13F5.01c
YHR122W	SPAC144.16	SPAC144.16
YHR123W	SPAC22A12.10	SPAC22A12.10
YHR128W	SPAC1B3.01c|SPAC1399.04c|SPAC1002.17c	SPAC1B3.01c
YHR129C	SPBC1347.12
YHR132C	SPBC337.07c	SPBC337.07c
YHR132W-A	SPAC10F6.16	SPAC10F6.16
YHR134W	SPAC521.02
YHR135C	SPAC1805.05|SPBP35G2.05c|SPBC1347.06c	SPBP35G2.05c|SPBC1347.06c|SPAC1805.05
YHR137W	SPCC569.07|SPBC1773.13|SPAC56E4.03
YHR140W	SPBPJ4664.05	SPBPJ4664.05
YHR141C	SPAC15E1.03	SPAC15E1.03
YHR143W-A	SPBC19C2.03	SPBC19C2.03
YHR144C	SPBC2G2.13c	SPBC2G2.13c
YHR147C	SPAC12G12.08	SPAC12G12.08
YHR148W	SPAC19D5.05c	SPAC19D5.05c
YHR150W	SPCC737.05
YHR152W	SPAC3F10.15c
YHR154W	SPBC582.05c	SPBC582.05c
YHR155W	SPAC19A8.02	SPAC19A8.02
YHR156C	SPBC83.09c	SPBC83.09c
YHR158C	SPAC6G10.02c|SPCC1223.06	SPCC1223.06
YHR161C	SPBC19F8.03c	SPBC19F8.03c
YHR162W	SPAC24B11.09	SPAC24B11.09
YHR163W	SPCC16C4.10
YHR164C	SPBC16D10.04c	SPBC16D10.04c
YHR165C	SPAC4F8.12c	SPAC4F8.12c
YHR166C	SPAC6F12.14	SPAC6F12.14
YHR168W	SPAP8A3.11c	SPAP8A3.11c
YHR169W	SPBC543.06c	SPBC543.06c
YHR170W	SPAC16C9.03	SPAC16C9.03
YHR171W	SPBC6B1.05c	SPBC6B1.05c
YHR172W	SPBC365.15	SPBC365.15
YHR174W	SPBPB21E7.01c|SPBC1815.01	SPBC1815.01
YHR175W	SPBC23G7.16	SPBC23G7.16
YHR176W	SPBP16F5.08c	SPBP16F5.08c
YHR177W	SPAC31G5.11|SPAC1751.01c	SPAC31G5.11
YHR179W	SPAC5H10.10|SPAC5H10.04	SPAC5H10.10|SPAC5H10.04
YHR181W	SPCC1795.10c	SPCC1795.10c
YHR183W	SPBC660.16	SPBC660.16
YHR186C	SPAC57A7.11	SPAC57A7.11
YHR187W	SPBC18E5.05c	SPBC18E5.05c
YHR188C	SPBC1604.15	SPBC1604.15
YHR189W	SPBC2D10.15c	SPBC2D10.15c
YHR190W	SPBC646.05c	SPBC646.05c
YHR191C	SPAC19D5.11c
YHR192W	SPCC1620.07c
YHR193C	SPBC25H2.05	SPBC25H2.05
YHR194W	SPAC3H1.04c	SPAC3H1.04c
YHR197W	SPCC4G3.18
YHR198C	SPAC18G6.01c	SPAC18G6.01c
YHR199C	SPAC18G6.01c	SPAC18G6.01c
YHR199C-A	SPBC725.12
YHR200W	SPAC637.10c	SPAC637.10c
YHR201C	SPAC2F3.11	SPAC2F3.11
YHR202W	SPBPB2B2.06c|SPAC17G6.03|SPAC1039.02	SPAC1039.02|SPBPB2B2.06c|SPAC17G6.03
YHR203C	SPAC959.07|SPBC21B10.10|SPBC19F8.08	SPBC19F8.08|SPAC959.07|SPBC21B10.10
YHR204W	SPAC23A1.04c	SPAC23A1.04c
YHR205W	SPAC22E12.14c|SPAC1B9.02c	SPAC1B9.02c
YHR206W	SPAC8C9.14|SPAC2E12.02	SPAC8C9.14
YHR207C	SPCC1739.05	SPBP8B7.07c
YHR208W	SPBC428.02c	SPBC428.02c
YHR209W	SPAC25B8.10|SPAC25B8.09	SPAC25B8.09|SPAC25B8.10
YHR211W		SPCC1742.01
YHR215W	SPBC21H7.03c|SPBC428.03c|SPBP4G3.02	SPBC428.03c|SPBP4G3.02|SPBC21H7.03c
YHR216W	SPBC2F12.14c	SPBC2F12.14c
YIL001W	SPAC13D6.04c	SPAC13D6.04c
YIL002C	SPBC577.13|SPBC2G2.02
YIL003W(N)	SPAC806.02c
YIL003W		SPAC806.02c
YIL004C	SPAC23C4.13	SPAC23C4.13
YIL005W	SPCC1840.08c|SPBC3D6.13c|SPAC959.05c	SPBC3D6.13c
YIL006W	SPAC227.03c	SPAC227.03c
YIL007C	SPAC2H10.02c	SPAC2H10.02c
YIL008W	SPCC548.04	SPCC548.04
YIL009W	SPBP4H10.11c|SPBC18H10.02	SPBC18H10.02
YIL010W	SPBC1773.02c	SPBC1773.02c
YIL015W		SPAC26A3.01|SPCC1795.09
YIL016W	SPBC530.03c|SPBC16G5.11c
YIL017C	SPAC26H5.04
YIL018W	SPBC839.04|SPBC2F12.07c|SPAC1F7.13c	SPBC2F12.07c|SPBC839.04|SPAC1F7.13c
YIL019W	SPAC3F10.08c	SPAC3F10.08c
YIL020C	SPAC3F10.09	SPAC3F10.09
YIL021W	SPCC1442.10c	SPCC1442.10c
YIL022W	SPBC14C8.02	SPBC14C8.02
YIL023C	SPAP8A3.03	SPAP8A3.03
YIL026C	SPAC17H9.20
YIL030C	SPBC14F5.07	SPBC14F5.07
YIL031W	SPAC17A5.07c	SPAC17A5.07c
YIL033C	SPAC8C9.03	SPAC8C9.03
YIL034C	SPAC631.01c	SPAC631.01c
YIL035C	SPAC23C11.11
YIL038C	SPAC1B3.05	SPAC1B3.05
YIL039W	SPAC23A1.02c	SPAC23A1.02c
YIL041W	SPAC56F8.05c	SPAC56F8.05c
YIL042C	SPAC644.11c	SPAC644.11c
YIL043C	SPCC970.03	SPCC970.03
YIL044C	SPAC824.09c	SPAC824.09c
YIL046W	SPAC57A10.05c	SPAC57A10.05c
YIL047C	SPCC1827.07c	SPCC1827.07c
YIL048W	SPAC6C3.06c	SPAC6C3.06c
YIL049W	SPAC7D4.09c	SPAC7D4.09c
YIL050W	SPBC20F10.10	SPBC20F10.10
YIL051C	SPAC1039.10|SPBC2G2.04c	SPBC2G2.04c|SPAC1039.10
YIL052C	SPCC1322.15|SPAC23A1.08c	SPCC1322.15|SPAC23A1.08c
YIL061C	SPAC19A8.13	SPAC19A8.13
YIL062C	SPAC17G8.04c	SPAC17G8.04c
YIL063C	SPBC365.13c	SPBC365.13c
YIL064W	SPBC839.14c	SPBC839.14c
YIL065C	SPBC11G11.01	SPBC11G11.01
YIL066C	SPAC1F7.05	SPAC1F7.05
YIL068C	SPCC1235.10c	SPCC1235.10c
YIL069C	SPBC17G9.07|SPAC17G6.06	SPBC17G9.07|SPAC17G6.06
YIL070C	SPBC776.07	SPBC776.07
YIL072W	SPBC1718.02
YIL074C	SPCC364.07	SPCC364.07
YIL075C	SPBC17D11.07c	SPBC17D11.07c
YIL076W	SPBC24C6.05
YIL078W	SPBC25H2.02	SPBC25H2.02
YIL079C	SPBP35G2.08c	SPBP35G2.08c
YIL083C	SPCC4B3.18	SPCC4B3.18
YIL084C	SPAC25B8.02
YIL085C	SPBC32H8.08c|SPBC1773.08c	SPBC1773.08c|SPBC32H8.08c
YIL087C	SPBC17A3.02	SPBC17A3.02
YIL090W	SPAC23C11.01	SPAC23C11.01
YIL091C	SPCC1827.01c	SPCC1827.01c
YIL093C	SPBC16A3.04	SPBC16A3.04
YIL094C	SPAC31G5.04	SPAC31G5.04
YIL095W	SPCP1E11.02|SPBC6B1.02|SPBC557.04	SPBC6B1.02
YIL096C	SPCC1919.13c	SPCC1919.13c
YIL097W	SPBC106.13	SPBC106.13
YIL099W	SPBC14C8.05c	SPBC14C8.05c
YIL103W	SPBC3B8.05	SPBC3B8.05
YIL104C	SPBC8D2.13	SPBC8D2.13
YIL105C	SPAC637.13c	SPAC637.13c
YIL106W	SPBC428.13c	SPBC428.13c
YIL107C	SPAPB17E12.14c|SPAC222.13c	SPAPB17E12.14c
YIL108W	SPAC607.06c	SPAC607.06c
YIL109C	SPAC22F8.08	SPAC22F8.08
YIL110W	SPAC1071.05	SPAC1071.05
YIL111W	SPCC338.10c	SPCC338.10c
YIL113W	SPBC1685.01	SPBC1685.01
YIL114C	SPAC1635.01	SPAC1635.01
YIL115C	SPAC23D3.06c	SPAC23D3.06c
YIL116W	SPBC11B10.02c	SPBC11B10.02c
YIL118W	SPAC23C4.08	SPAC23C4.08
YIL123W	SPBC2G2.17c|SPAC1002.13c	SPAC1002.13c
YIL124W	SPAC23D3.11	SPAC23D3.11
YIL125W	SPBC3H7.03c	SPBC3H7.03c
YIL126W	SPCC1620.14c|SPAC1250.01	SPAC1250.01|SPCC1620.14c
YIL128W	SPAC1071.02	SPAC1071.02
YIL129C	SPBP19A11.04c	SPBP19A11.04c
YIL130W		SPBC16G5.16
YIL131C	SPBC16G5.15c	SPBC16G5.15c
YIL133C	SPBC2G2.05|SPAC23A1.11|SPBC839.13c	SPAC23A1.11|SPBC839.13c|SPBC2G2.05
YIL134W	SPBC27B12.09c	SPBC27B12.09c
YIL138C	SPAC27F1.02c	SPAC27F1.02c
YIL139C	SPBC12D12.09
YIL142W	SPAC1D4.04	SPAC1D4.04
YIL143C	SPAC17A5.06	SPAC17A5.06
YIL144W	SPBC11C11.03	SPBC11C11.03
YIL145C	SPAC5H10.08c	SPAC5H10.08c
YIL147C		SPAC1834.08
YIL148W	SPAC1805.12c|SPAC11G7.04	SPAC11G7.04|SPAC1805.12c
YIL149C	SPCC162.08c	SPCC162.08c
YIL150C	SPBC1347.10	SPBC1347.10
YIL153W	SPAC4F10.04	SPAC4F10.04
YIL155C	SPCC1223.03c	SPCC1223.03c
YIL156W	SPAC23G3.08c
YIL156W-B	SPAC26A3.14c	SPAC26A3.14c
YIL157C	SPBC16E9.03c
YIL159W	SPAC20G4.02c|SPCC895.05|SPAC1F5.04c
YIL162W	SPAC8E11.01c|SPCC191.11	SPCC191.11
YIL172C	SPBC1683.07	SPBC1683.07
YIL173W	SPBC16C6.06	SPBC16C6.06
YIR001C	SPBC16E9.12c	SPBC16E9.12c
YIR002C	SPAC20H4.04|SPAC9.05	SPAC9.05
YIR004W	SPBC3E7.11c|SPAC4H3.01
YIR005W	SPBC887.05c	SPBC887.05c
YIR006C	SPAC25G10.09c	SPAC25G10.09c
YIR008C	SPAC6B12.10c	SPAC6B12.10c
YIR009W	SPBC8D2.09c	SPBC8D2.09c|SPBC4B4.07c
YIR010W	SPBC409.09c
YIR011C	SPAC17C9.13c	SPAC17C9.13c
YIR012W	SPAC25H1.08c	SPAC25H1.08c
YIR015W	SPBC1105.16c
YIR019C		SPBPJ4664.02
YIR022W	SPBC1685.03	SPBC1685.03
YIR023W	SPAC25B8.11|SPAC105.03c	SPAC25B8.11|SPAC105.03c
YIR025W	SPBC83.04
YIR026C	SPBC17A3.06	SPBC17A3.06
YIR028W	SPAC29B12.14c|SPAC1399.03	SPAC29B12.14c|SPAC1399.03
YIR029W	SPAC1F7.09c	SPAC1F7.09c
YIR030C	SPCC576.02|SPAC1F7.10	SPAC1F7.10|SPCC576.02
YIR032C	SPAC19G12.04	SPAC19G12.04
YIR033W	SPAC26H5.05	SPAC26H5.05
YIR034C	SPAC227.18	SPAC227.18
YIR035C	SPBC30D10.05c	SPBC30D10.05c
YIR036C	SPBC30D10.05c	SPBC30D10.05c
YIR037W	SPBC32F12.03c	SPBC32F12.03c
YIR038C	SPAC688.04c	SPAC688.04c
YIR039C	SPCC1795.09|SPAC26A3.01	SPAC26A3.01|SPCC1795.09
YJL001W	SPBC4C3.10c	SPBC4C3.10c
YJL002C	SPAC27F1.07	SPAC27F1.07
YJL003W	SPAC1486.08	SPAC1486.08
YJL005W	SPBC19C7.03	SPBC19C7.03
YJL006C	SPBC530.13	SPBC530.13
YJL008C	SPBC337.05c	SPBC337.05c
YJL010C	SPAC6G9.02c	SPAC6G9.02c
YJL011C	SPAPB1E7.10
YJL012C	SPCC1322.14c	SPCC1322.14c
YJL013C	SPCC1795.01c	SPCC1795.01c
YJL014W	SPBC1A4.08c	SPBC1A4.08c
YJL019W	SPBC12D12.01
YJL020C	SPAC23A1.17
YJL024C	SPAC30D11.05	SPAC30D11.05
YJL025W	SPBC336.09c
YJL026W	SPBC25D12.04	SPBC25D12.04
YJL029C	SPAC3A12.15	SPAC3A12.15
YJL030W	SPBC20F10.06	SPBC20F10.06
YJL031C	SPCC1620.05	SPCC1620.05
[truncated: 2,081 more rows]
