# Supplementary material for: Conserved rules govern genetic interaction degree across species
Source: Genome Biol. 2012 Jul 2;13(7):R57. doi: 10.1186/gb-2012-13-7-r57 (PMC3491379; doi:10.1186/gb-2012-13-7-r57)
Supplement: Additional file 7 — Negative genetic interaction degree predictions for S. cerevisiae genes. Predictions of negative genetic interaction degree produced by each of the 100 regression trees that were trained on S. cerevisiae data are given for each S. cerevisiae gene. For a gene, a predicted degree is given from each tree for which the gene was held out from training; otherwise, NaN indicates that the gene was used for training. Columns correspond to trees pictured and ordered in Additional file 6. [file gb-2012-13-7-r57-S7.XLSX]

## Sheet: predictions_sc_AF3
YAL001C	32.36	NaN	30.65	NaN	32.64	32.94	NaN	NaN	31.66	31.75	NaN	32.23	31.65	32.68	31.44	32.06	32.43	30.91	32.54	NaN	NaN	NaN	NaN	NaN	32.66	NaN	NaN	NaN	NaN	NaN	31.78	NaN	32.81	NaN	32.52	32.42	NaN	NaN	34.05	NaN	31.06	NaN	NaN	NaN	NaN	NaN	NaN	31.09	NaN
YAL002W	137.6	NaN	NaN	NaN	NaN	NaN	NaN	134.73	124.73	NaN	NaN	127.7	NaN	NaN	NaN	123.83	NaN	NaN	NaN	NaN	NaN	NaN	135.55	NaN	NaN	150.75	136.1	NaN	NaN	NaN	NaN	NaN	NaN	NaN	124.96	NaN	NaN	NaN	NaN	NaN	NaN	NaN	NaN	NaN	NaN	136.37	133.82	NaN	NaN
YAL003W	32.36	NaN	NaN	32.1	32.64	NaN	NaN	NaN	NaN	31.75	30.93	NaN	NaN	NaN	NaN	NaN	32.43	30.91	NaN	NaN	33.45	31.3	NaN	NaN	NaN	NaN	NaN	NaN	NaN	NaN	31.78	NaN	NaN	NaN	NaN	32.42	NaN	NaN	NaN	NaN	NaN	31.57	NaN	NaN	NaN	NaN	NaN	NaN	32.41
YAL005C	NaN	16.06	14.74	NaN	17.14	17.02	NaN	16.51	NaN	NaN	NaN	NaN	NaN	NaN	NaN	15.27	NaN	NaN	NaN	14.91	NaN	NaN	NaN	NaN	17.53	16.91	16.57	NaN	NaN	14.57	17.12	17.36	16.07	NaN	15.74	NaN	16.63	NaN	NaN	NaN	NaN	16.89	NaN	NaN	NaN	17.9	16.73	NaN	NaN
YAL007C	NaN	NaN	NaN	NaN	NaN	17.02	17.39	NaN	15.55	16.89	NaN	NaN	NaN	NaN	NaN	NaN	NaN	16.82	NaN	NaN	NaN	15.49	16.99	NaN	NaN	NaN	NaN	NaN	NaN	NaN	NaN	NaN	NaN	NaN	NaN	NaN	16.63	NaN	NaN	16.06	17.04	16.89	NaN	NaN	NaN	NaN	NaN	15.08	17.9
YAL008W	NaN	16.06	14.74	NaN	NaN	NaN	17.39	NaN	NaN	16.89	NaN	17.43	16.78	NaN	NaN	15.27	15.19	NaN	NaN	NaN	NaN	NaN	NaN	15.8	17.53	NaN	16.57	14.86	15.12	NaN	17.12	17.36	NaN	NaN	15.74	NaN	NaN	NaN	15.78	16.06	NaN	NaN	NaN	NaN	NaN	NaN	16.73	NaN	17.9
YAL009W	NaN	NaN	NaN	NaN	NaN	NaN	NaN	NaN	NaN	31.75	30.93	32.23	31.65	NaN	NaN	32.06	32.43	NaN	NaN	30.94	NaN	NaN	NaN	31.12	NaN	32.35	NaN	33.35	32.49	NaN	31.78	NaN	32.81	NaN	NaN	NaN	31.53	31.88	NaN	NaN	NaN	NaN	31.91	33.03	NaN	32.69	NaN	NaN	32.41
YAL010C	137.6	NaN	119.73	123.58	NaN	133.03	143.07	NaN	NaN	NaN	126.83	127.7	130.57	NaN	166.27	NaN	NaN	NaN	NaN	NaN	146.14	NaN	NaN	145.83	NaN	109.54	NaN	NaN	NaN	NaN	117.36	NaN	NaN	140.64	NaN	NaN	129.46	NaN	NaN	NaN	NaN	NaN	NaN	NaN	135.12	136.37	133.82	NaN	147.96
YAL011W	NaN	NaN	NaN	NaN	NaN	46.37	NaN	NaN	NaN	49.73	46.72	NaN	NaN	NaN	31.33	NaN	NaN	33.21	NaN	NaN	45.69	NaN	NaN	NaN	NaN	38.28	NaN	NaN	NaN	47.84	NaN	35.34	35.61	41.35	NaN	NaN	NaN	NaN	NaN	NaN	NaN	NaN	NaN	NaN	NaN	43.85	NaN	NaN	38.62
YAL012W	NaN	32.76	NaN	32.1	NaN	32.94	NaN	NaN	NaN	NaN	30.93	NaN	31.65	NaN	31.44	NaN	NaN	30.91	NaN	30.94	NaN	31.3	NaN	NaN	32.66	NaN	NaN	NaN	NaN	31.56	NaN	32.1	32.81	NaN	32.52	32.42	31.53	31.88	NaN	31.48	NaN	31.57	31.91	33.03	NaN	NaN	NaN	NaN	NaN
YAL013W	NaN	93.3	NaN	NaN	NaN	NaN	64.93	81.07	NaN	82.48	NaN	NaN	NaN	NaN	63.2	NaN	97.86	94.83	NaN	NaN	NaN	101.92	NaN	NaN	NaN	NaN	72.03	NaN	98.37	NaN	NaN	NaN	66.87	NaN	NaN	69.91	NaN	NaN	NaN	NaN	NaN	71.47	79.81	78.19	62.03	NaN	98.82	NaN	NaN
YAL014C	NaN	16.06	14.74	NaN	NaN	NaN	17.39	NaN	NaN	16.89	NaN	NaN	NaN	NaN	NaN	15.27	15.19	16.82	NaN	NaN	NaN	NaN	NaN	15.8	NaN	16.91	NaN	NaN	NaN	NaN	17.12	17.36	NaN	16.96	15.74	17.3	16.63	NaN	NaN	NaN	NaN	16.89	NaN	NaN	15.45	NaN	16.73	15.08	NaN
YAL015C	17.34	16.06	NaN	NaN	17.14	17.02	17.39	NaN	NaN	16.89	14.62	NaN	16.78	17.45	NaN	NaN	NaN	16.82	NaN	NaN	NaN	NaN	16.99	15.8	17.53	16.91	NaN	14.86	NaN	14.57	17.12	NaN	16.07	NaN	15.74	NaN	16.63	NaN	NaN	NaN	NaN	NaN	NaN	14.88	NaN	NaN	NaN	15.08	17.9
YAL016W	32.36	NaN	30.65	NaN	32.64	32.94	NaN	NaN	31.66	NaN	NaN	NaN	NaN	32.68	31.44	NaN	NaN	NaN	32.54	30.94	NaN	NaN	NaN	NaN	32.66	NaN	NaN	33.35	32.49	NaN	NaN	NaN	NaN	NaN	NaN	NaN	31.53	NaN	NaN	31.48	NaN	31.57	NaN	33.03	NaN	NaN	31.36	31.09	32.41
YAL017W	NaN	NaN	14.74	NaN	17.14	NaN	NaN	16.51	NaN	16.89	NaN	17.43	16.78	NaN	NaN	NaN	15.19	NaN	17	NaN	17.11	NaN	16.99	NaN	17.53	16.91	NaN	NaN	NaN	14.57	NaN	NaN	16.07	NaN	15.74	17.3	NaN	15.99	NaN	16.06	NaN	NaN	NaN	NaN	NaN	NaN	16.73	NaN	17.9
YAL018C	17.34	NaN	NaN	25.03	NaN	17.02	NaN	NaN	30.27	NaN	NaN	17.43	NaN	NaN	NaN	NaN	NaN	NaN	NaN	25.25	45.69	NaN	NaN	NaN	17.53	NaN	44.2	24.87	24.51	24.2	NaN	NaN	NaN	16.96	27.52	17.3	NaN	NaN	NaN	33.97	NaN	NaN	24.7	22.69	31.36	NaN	34.98	NaN	NaN
YAL019W	NaN	NaN	46.96	NaN	NaN	NaN	NaN	38.02	NaN	NaN	NaN	NaN	50.13	NaN	NaN	NaN	NaN	NaN	55.57	NaN	45.69	NaN	62.65	72.83	NaN	69.08	44.2	NaN	NaN	47.84	57.23	NaN	NaN	NaN	50.95	NaN	NaN	56.45	NaN	NaN	NaN	40.86	NaN	NaN	NaN	NaN	62.45	NaN	NaN
YAL020C	40.35	NaN	46.96	NaN	NaN	NaN	45.85	NaN	NaN	49.73	46.72	NaN	NaN	NaN	31.33	NaN	48.91	NaN	NaN	NaN	NaN	NaN	NaN	NaN	NaN	NaN	44.2	NaN	NaN	NaN	NaN	NaN	NaN	41.35	NaN	NaN	NaN	NaN	NaN	33.97	39.96	40.86	NaN	NaN	NaN	NaN	NaN	NaN	38.62
YAL021C	NaN	NaN	30.65	NaN	NaN	NaN	NaN	NaN	31.66	31.75	NaN	NaN	NaN	32.68	31.44	NaN	NaN	NaN	32.54	30.94	NaN	NaN	31.03	31.12	NaN	NaN	NaN	33.35	NaN	31.56	31.78	32.1	32.81	32.61	32.52	NaN	NaN	NaN	NaN	31.48	31.06	NaN	NaN	NaN	32.06	NaN	NaN	31.09	NaN
YAL022C	NaN	NaN	NaN	15.4	17.14	NaN	17.39	NaN	NaN	NaN	14.62	17.43	16.78	17.45	NaN	15.27	NaN	16.82	17	NaN	NaN	NaN	16.99	NaN	NaN	NaN	NaN	NaN	NaN	NaN	NaN	NaN	NaN	NaN	NaN	17.3	16.63	NaN	NaN	NaN	NaN	NaN	14.61	NaN	NaN	NaN	16.73	15.08	NaN
YAL023C	17.34	NaN	NaN	NaN	NaN	17.02	NaN	NaN	NaN	16.89	NaN	NaN	NaN	NaN	NaN	15.27	NaN	NaN	NaN	14.91	NaN	15.49	NaN	NaN	NaN	NaN	16.57	NaN	NaN	14.57	NaN	NaN	16.07	16.96	15.74	NaN	16.63	NaN	NaN	NaN	NaN	NaN	14.61	NaN	15.45	17.9	NaN	15.08	NaN
YAL024C	NaN	49.87	NaN	NaN	47.78	46.37	45.85	38.02	NaN	49.73	NaN	39.07	NaN	47.15	NaN	NaN	NaN	33.21	55.57	50.14	NaN	NaN	62.65	NaN	NaN	NaN	44.2	49	NaN	NaN	NaN	35.34	35.61	NaN	NaN	NaN	45.2	NaN	NaN	NaN	NaN	NaN	NaN	NaN	NaN	NaN	NaN	NaN	NaN
YAL025C	32.36	32.76	NaN	32.1	32.64	NaN	NaN	NaN	NaN	31.75	NaN	32.23	31.65	NaN	NaN	NaN	NaN	NaN	NaN	NaN	33.45	NaN	NaN	NaN	32.66	NaN	NaN	33.35	32.49	NaN	NaN	32.1	NaN	NaN	NaN	32.42	NaN	NaN	NaN	NaN	31.06	NaN	NaN	NaN	NaN	NaN	NaN	31.09	NaN
YAL026C	NaN	32.76	30.65	32.1	NaN	32.94	32.21	NaN	31.66	31.75	NaN	NaN	NaN	32.68	NaN	NaN	NaN	NaN	32.54	NaN	33.45	31.3	31.03	NaN	NaN	32.35	NaN	NaN	32.49	NaN	31.78	NaN	NaN	NaN	32.52	NaN	31.53	NaN	NaN	NaN	31.06	31.57	NaN	33.03	NaN	NaN	31.36	NaN	32.41
YAL027W	NaN	NaN	NaN	15.4	NaN	17.02	NaN	16.51	NaN	16.89	NaN	NaN	16.78	17.45	16.31	NaN	24.07	16.82	17	NaN	17.11	NaN	16.99	NaN	NaN	NaN	16.57	NaN	24.51	NaN	NaN	NaN	16.07	NaN	NaN	NaN	NaN	NaN	NaN	NaN	17.04	NaN	NaN	22.69	15.45	NaN	16.73	15.08	NaN
YAL028W	NaN	NaN	23.54	NaN	17.14	NaN	17.39	NaN	NaN	NaN	21.23	17.43	16.78	17.45	NaN	NaN	24.07	NaN	17	NaN	17.11	15.49	16.99	NaN	NaN	NaN	NaN	NaN	24.51	NaN	17.12	NaN	16.07	16.96	15.74	NaN	NaN	15.99	NaN	16.06	NaN	NaN	NaN	NaN	15.45	NaN	NaN	15.08	17.9
YAL029C	NaN	NaN	14.74	15.4	NaN	NaN	NaN	NaN	15.55	16.89	NaN	17.43	NaN	NaN	NaN	15.27	15.19	NaN	NaN	NaN	17.11	15.49	16.99	NaN	NaN	16.91	NaN	NaN	15.12	14.57	NaN	17.36	NaN	16.96	NaN	NaN	16.63	NaN	NaN	16.06	NaN	NaN	14.61	NaN	15.45	NaN	NaN	NaN	NaN
YAL030W	17.34	NaN	NaN	NaN	NaN	NaN	NaN	NaN	NaN	16.89	14.62	17.43	NaN	NaN	16.31	NaN	NaN	NaN	NaN	NaN	17.11	NaN	NaN	NaN	NaN	NaN	NaN	NaN	15.12	NaN	NaN	17.36	NaN	16.96	15.74	NaN	NaN	NaN	NaN	NaN	NaN	NaN	14.61	NaN	NaN	17.9	NaN	15.08	17.9
YAL031C	NaN	NaN	NaN	NaN	17.14	NaN	17.39	16.51	15.55	16.89	NaN	NaN	16.78	17.45	NaN	NaN	NaN	NaN	17	14.91	NaN	NaN	NaN	15.8	NaN	16.91	NaN	NaN	15.12	NaN	NaN	17.36	NaN	NaN	15.74	NaN	16.63	NaN	NaN	16.06	NaN	16.89	NaN	NaN	NaN	17.9	NaN	NaN	17.9
YAL032C	NaN	32.76	NaN	NaN	NaN	32.94	NaN	NaN	NaN	31.75	NaN	NaN	31.65	NaN	NaN	NaN	NaN	30.91	NaN	30.94	NaN	NaN	NaN	NaN	NaN	NaN	NaN	33.35	NaN	31.56	31.78	32.1	32.81	NaN	NaN	32.42	31.53	NaN	NaN	NaN	NaN	NaN	NaN	33.03	32.06	NaN	NaN	31.09	NaN
YAL033W	NaN	NaN	NaN	NaN	NaN	NaN	32.21	NaN	NaN	NaN	NaN	32.23	NaN	NaN	31.44	NaN	NaN	NaN	NaN	30.94	33.45	NaN	NaN	NaN	32.66	NaN	NaN	NaN	NaN	NaN	NaN	32.1	32.81	NaN	NaN	32.42	NaN	NaN	NaN	NaN	NaN	31.57	NaN	NaN	NaN	NaN	NaN	31.09	NaN
YAL034W-A	NaN	NaN	30.65	NaN	NaN	32.94	NaN	NaN	NaN	NaN	NaN	NaN	31.65	NaN	31.44	NaN	NaN	NaN	32.54	NaN	NaN	NaN	31.03	NaN	NaN	32.35	NaN	NaN	NaN	31.56	NaN	32.1	NaN	NaN	NaN	NaN	NaN	NaN	34.05	31.48	NaN	31.57	NaN	NaN	NaN	32.69	NaN	NaN	NaN
YAL035W	NaN	NaN	NaN	NaN	NaN	32.94	32.21	NaN	NaN	NaN	NaN	32.23	31.65	NaN	NaN	NaN	32.43	30.91	NaN	30.94	NaN	NaN	NaN	31.12	32.66	32.35	NaN	NaN	NaN	NaN	NaN	NaN	NaN	NaN	NaN	NaN	NaN	NaN	NaN	31.48	NaN	NaN	NaN	33.03	NaN	NaN	NaN	NaN	NaN
YAL036C	NaN	NaN	NaN	NaN	17.14	NaN	17.39	16.51	NaN	16.89	NaN	17.43	NaN	NaN	NaN	15.27	24.07	NaN	NaN	25.25	NaN	NaN	16.99	NaN	NaN	16.91	NaN	NaN	24.51	24.2	NaN	NaN	16.07	NaN	NaN	17.3	NaN	NaN	NaN	16.06	17.04	16.89	24.7	55.71	15.45	NaN	16.73	NaN	17.9
YAL037W	NaN	NaN	NaN	NaN	NaN	NaN	17.39	NaN	NaN	NaN	21.75	17.43	16.78	NaN	NaN	NaN	24.07	NaN	17	NaN	NaN	NaN	NaN	NaN	NaN	NaN	NaN	NaN	NaN	24.2	NaN	NaN	NaN	NaN	27.52	NaN	NaN	NaN	25.01	NaN	17.04	16.89	NaN	NaN	NaN	NaN	NaN	NaN	17.9
YAL038W	NaN	32.76	30.65	32.1	NaN	32.94	NaN	NaN	31.66	NaN	NaN	NaN	NaN	NaN	NaN	NaN	NaN	NaN	NaN	30.94	NaN	31.3	NaN	NaN	NaN	NaN	NaN	33.35	NaN	31.56	NaN	NaN	32.81	32.61	32.52	NaN	NaN	NaN	NaN	31.48	31.06	NaN	NaN	NaN	NaN	NaN	NaN	NaN	32.41
YAL039C	32.36	NaN	30.65	32.1	NaN	32.94	NaN	NaN	31.66	31.75	NaN	NaN	NaN	32.68	NaN	NaN	NaN	30.91	NaN	NaN	33.45	NaN	NaN	NaN	NaN	NaN	NaN	NaN	32.49	NaN	NaN	NaN	NaN	32.61	NaN	32.42	31.53	31.88	NaN	NaN	31.06	NaN	31.91	33.03	32.06	NaN	NaN	31.09	32.41
YAL040C	NaN	NaN	NaN	NaN	47.78	NaN	NaN	NaN	30.27	49.73	NaN	NaN	NaN	NaN	NaN	NaN	48.91	NaN	35.89	NaN	NaN	NaN	62.65	NaN	NaN	NaN	NaN	NaN	53.62	NaN	NaN	NaN	NaN	41.35	NaN	NaN	NaN	NaN	NaN	NaN	NaN	40.86	NaN	44.99	NaN	43.85	34.98	NaN	38.62
YAL041W	NaN	NaN	NaN	32.1	NaN	NaN	NaN	NaN	NaN	31.75	NaN	NaN	NaN	32.68	NaN	NaN	32.43	NaN	32.54	30.94	33.45	31.3	31.03	NaN	NaN	NaN	NaN	NaN	NaN	NaN	31.78	32.1	32.81	NaN	NaN	NaN	NaN	NaN	34.05	NaN	31.06	NaN	31.91	NaN	NaN	NaN	31.36	NaN	NaN
YAL042W	17.34	NaN	14.74	15.4	17.14	17.02	NaN	NaN	15.55	NaN	NaN	17.43	16.78	NaN	16.31	NaN	NaN	NaN	NaN	14.91	17.11	15.49	NaN	NaN	NaN	16.91	16.57	14.86	NaN	NaN	NaN	17.36	16.07	NaN	NaN	NaN	16.63	NaN	15.78	NaN	NaN	NaN	NaN	14.88	NaN	NaN	16.73	15.08	17.9
YAL043C	32.36	NaN	NaN	32.1	32.64	32.94	NaN	NaN	31.66	31.75	30.93	NaN	31.65	32.68	NaN	32.06	32.43	NaN	NaN	30.94	33.45	31.3	31.03	NaN	NaN	32.35	31.16	33.35	32.49	31.56	NaN	NaN	NaN	NaN	NaN	NaN	NaN	NaN	NaN	NaN	NaN	31.57	31.91	NaN	NaN	NaN	NaN	31.09	32.41
YAL044C	NaN	32.76	NaN	32.1	NaN	32.94	NaN	32.84	NaN	NaN	NaN	NaN	NaN	NaN	NaN	NaN	NaN	NaN	NaN	30.94	NaN	31.3	NaN	NaN	32.66	NaN	31.16	33.35	NaN	31.56	NaN	32.1	32.81	NaN	NaN	32.42	31.53	NaN	34.05	NaN	NaN	NaN	31.91	33.03	32.06	NaN	NaN	NaN	NaN
YAL046C	NaN	NaN	NaN	NaN	NaN	NaN	17.39	38.02	30.27	16.89	NaN	NaN	16.78	17.45	NaN	25.33	24.07	NaN	NaN	NaN	NaN	NaN	NaN	NaN	17.53	NaN	16.57	24.87	24.51	NaN	NaN	17.36	35.61	NaN	27.52	17.3	16.63	30.39	NaN	NaN	17.04	16.89	NaN	NaN	NaN	NaN	NaN	NaN	NaN
YAL047C	NaN	NaN	NaN	32.1	NaN	NaN	NaN	32.84	NaN	NaN	NaN	32.23	31.65	NaN	NaN	32.06	NaN	30.91	32.54	30.94	NaN	31.3	NaN	NaN	NaN	NaN	NaN	33.35	NaN	31.56	NaN	32.1	NaN	NaN	NaN	NaN	NaN	NaN	NaN	NaN	31.06	31.57	NaN	NaN	NaN	NaN	NaN	NaN	NaN
YAL048C	NaN	NaN	95.92	NaN	NaN	NaN	64.93	NaN	66.23	NaN	NaN	NaN	92.65	NaN	NaN	52.66	NaN	63.24	55.57	NaN	NaN	46.17	66.42	NaN	NaN	NaN	NaN	NaN	NaN	71.11	NaN	75.39	NaN	NaN	NaN	NaN	NaN	56.45	55.65	NaN	95.98	NaN	NaN	NaN	NaN	95.51	NaN	66.18	NaN
YAL049C	NaN	NaN	NaN	25.03	NaN	NaN	NaN	16.51	NaN	16.89	NaN	NaN	16.78	NaN	NaN	NaN	NaN	16.82	NaN	NaN	NaN	NaN	16.99	15.8	17.53	16.91	16.57	24.87	24.51	24.2	NaN	NaN	NaN	NaN	NaN	NaN	NaN	15.99	NaN	NaN	NaN	NaN	24.7	NaN	15.45	17.9	16.73	NaN	17.9
YAL051W	NaN	NaN	NaN	NaN	NaN	NaN	NaN	NaN	15.55	NaN	NaN	NaN	NaN	17.45	16.31	NaN	NaN	16.82	17	NaN	NaN	15.49	NaN	NaN	NaN	16.91	NaN	NaN	15.12	14.57	NaN	NaN	16.07	NaN	NaN	NaN	16.63	NaN	NaN	16.06	NaN	NaN	NaN	14.88	NaN	17.9	NaN	15.08	NaN
YAL053W	NaN	28.04	23.54	25.03	NaN	17.02	NaN	16.51	NaN	16.89	45.59	17.43	16.78	NaN	NaN	25.33	NaN	16.82	NaN	NaN	17.11	NaN	NaN	31.8	17.53	16.91	NaN	NaN	NaN	24.2	17.12	17.36	35.61	NaN	NaN	NaN	16.63	30.39	25.01	NaN	NaN	NaN	NaN	NaN	NaN	17.9	NaN	NaN	NaN
YAL054C	NaN	NaN	NaN	15.4	NaN	17.02	NaN	16.51	NaN	NaN	NaN	NaN	16.78	17.45	NaN	15.27	15.19	NaN	NaN	NaN	NaN	NaN	NaN	NaN	NaN	NaN	NaN	NaN	NaN	NaN	NaN	17.36	16.07	NaN	NaN	NaN	NaN	15.99	15.78	NaN	NaN	NaN	14.61	14.88	15.45	NaN	NaN	NaN	NaN
YAL055W	NaN	NaN	NaN	97.82	NaN	NaN	NaN	NaN	NaN	82.48	NaN	NaN	NaN	74.31	NaN	NaN	NaN	NaN	112.23	NaN	NaN	101.92	NaN	72.83	NaN	NaN	72.03	98.88	NaN	71.11	NaN	NaN	NaN	79.31	NaN	110.91	NaN	106.96	NaN	NaN	NaN	71.47	NaN	78.19	NaN	NaN	NaN	66.18	101.02
YAL056W	NaN	NaN	NaN	NaN	NaN	NaN	NaN	NaN	NaN	NaN	NaN	NaN	16.78	NaN	NaN	15.27	15.19	16.82	17	NaN	NaN	15.49	16.99	NaN	NaN	NaN	16.57	NaN	NaN	14.57	NaN	NaN	NaN	NaN	NaN	NaN	16.63	15.99	NaN	NaN	NaN	NaN	14.61	14.88	NaN	NaN	NaN	NaN	17.9
YAL058W	17.34	NaN	14.74	15.4	NaN	17.02	17.39	NaN	NaN	16.89	NaN	NaN	NaN	NaN	16.31	NaN	NaN	NaN	17	NaN	17.11	NaN	16.99	NaN	NaN	NaN	NaN	NaN	15.12	NaN	NaN	NaN	NaN	NaN	NaN	17.3	16.63	NaN	15.78	16.06	17.04	NaN	14.61	14.88	NaN	NaN	NaN	NaN	17.9
YAL059W	NaN	NaN	NaN	NaN	NaN	17.02	17.39	NaN	NaN	NaN	NaN	NaN	NaN	17.45	16.31	15.27	15.19	NaN	NaN	NaN	17.11	15.49	16.99	NaN	17.53	NaN	NaN	14.86	15.12	NaN	17.12	17.36	16.07	NaN	NaN	NaN	NaN	NaN	15.78	16.06	17.04	NaN	14.61	14.88	NaN	NaN	NaN	15.08	NaN
YAL060W	NaN	NaN	NaN	NaN	17.14	NaN	17.39	16.51	NaN	16.89	NaN	NaN	NaN	17.45	NaN	NaN	NaN	NaN	NaN	NaN	NaN	NaN	16.99	NaN	NaN	NaN	NaN	14.86	15.12	NaN	NaN	17.36	16.07	NaN	15.74	17.3	NaN	15.99	15.78	NaN	NaN	NaN	14.61	NaN	15.45	17.9	16.73	NaN	17.9
YAL061W	NaN	NaN	NaN	15.4	NaN	NaN	NaN	NaN	NaN	NaN	NaN	NaN	NaN	17.45	NaN	15.27	NaN	16.82	NaN	NaN	NaN	15.49	16.99	NaN	NaN	NaN	16.57	NaN	15.12	14.57	NaN	NaN	16.07	16.96	NaN	NaN	16.63	15.99	NaN	NaN	17.04	NaN	NaN	NaN	NaN	17.9	16.73	15.08	NaN
YAL062W	17.34	16.06	NaN	NaN	17.14	17.02	17.39	16.51	15.55	NaN	14.62	NaN	NaN	17.45	NaN	NaN	15.19	NaN	17	NaN	NaN	NaN	NaN	15.8	17.53	NaN	NaN	NaN	NaN	NaN	17.12	NaN	16.07	16.96	15.74	17.3	NaN	NaN	15.78	16.06	17.04	16.89	NaN	14.88	NaN	NaN	NaN	NaN	NaN
YAL063C	NaN	NaN	NaN	NaN	NaN	NaN	NaN	32.84	NaN	NaN	30.93	32.23	NaN	32.68	NaN	32.06	NaN	NaN	NaN	NaN	NaN	NaN	31.03	NaN	NaN	NaN	31.16	33.35	32.49	NaN	NaN	NaN	32.81	NaN	NaN	32.42	31.53	NaN	NaN	31.48	NaN	NaN	NaN	NaN	32.06	32.69	NaN	31.09	NaN
YAL064W	32.36	32.76	NaN	NaN	32.64	32.94	NaN	32.84	31.66	NaN	30.93	NaN	NaN	32.68	NaN	NaN	32.43	NaN	NaN	NaN	NaN	NaN	NaN	31.12	32.66	32.35	NaN	NaN	32.49	NaN	NaN	32.1	NaN	32.61	NaN	NaN	NaN	NaN	NaN	NaN	NaN	NaN	NaN	NaN	32.06	32.69	NaN	NaN	32.41
YAL067C	NaN	NaN	14.74	NaN	NaN	NaN	17.39	NaN	15.55	16.89	14.62	NaN	16.78	NaN	16.31	15.27	15.19	NaN	NaN	14.91	17.11	15.49	NaN	NaN	17.53	NaN	NaN	NaN	15.12	NaN	NaN	17.36	NaN	16.96	15.74	17.3	16.63	NaN	15.78	NaN	NaN	NaN	14.61	NaN	NaN	NaN	NaN	NaN	NaN
YAR002W	17.34	NaN	14.74	NaN	NaN	17.02	17.39	NaN	15.55	NaN	NaN	NaN	16.78	17.45	16.31	15.27	15.19	NaN	NaN	14.91	17.11	NaN	NaN	NaN	NaN	16.91	NaN	14.86	NaN	14.57	17.12	17.36	NaN	NaN	NaN	17.3	16.63	NaN	15.78	16.06	17.04	NaN	14.61	14.88	NaN	NaN	NaN	15.08	17.9
YAR003W	97.07	93.3	NaN	NaN	94.4	112.39	114.53	NaN	95.29	113.02	NaN	NaN	NaN	NaN	NaN	101.06	NaN	111.21	112.23	99.36	119.73	101.92	110.51	NaN	102.55	NaN	111.08	NaN	NaN	NaN	116.05	NaN	NaN	NaN	NaN	110.91	NaN	106.96	116.48	98.5	95.98	NaN	NaN	111.61	NaN	NaN	NaN	112.42	NaN
YAR007C	32.36	32.76	30.65	NaN	32.64	NaN	NaN	NaN	NaN	31.75	NaN	32.23	31.65	32.68	NaN	NaN	NaN	30.91	32.54	30.94	NaN	NaN	31.03	31.12	NaN	NaN	NaN	NaN	NaN	NaN	NaN	32.1	NaN	NaN	32.52	NaN	NaN	NaN	34.05	NaN	NaN	NaN	NaN	NaN	32.06	32.69	31.36	NaN	NaN
YAR008W	NaN	NaN	NaN	32.1	NaN	NaN	NaN	NaN	NaN	NaN	30.93	32.23	31.65	NaN	NaN	32.06	32.43	NaN	32.54	NaN	NaN	NaN	31.03	NaN	32.66	NaN	31.16	NaN	NaN	31.56	NaN	32.1	32.81	NaN	NaN	NaN	31.53	31.88	NaN	NaN	NaN	NaN	NaN	33.03	NaN	32.69	31.36	31.09	32.41
YAR009C	NaN	NaN	NaN	32.1	NaN	NaN	NaN	NaN	NaN	NaN	NaN	NaN	31.65	32.68	NaN	32.06	32.43	30.91	32.54	NaN	33.45	NaN	NaN	NaN	NaN	32.35	NaN	NaN	32.49	NaN	31.78	NaN	NaN	NaN	NaN	32.42	NaN	NaN	NaN	31.48	NaN	NaN	31.91	33.03	32.06	32.69	31.36	31.09	NaN
YAR010C	32.36	NaN	30.65	32.1	32.64	32.94	NaN	32.84	NaN	31.75	30.93	NaN	NaN	NaN	NaN	NaN	NaN	30.91	32.54	NaN	33.45	NaN	NaN	NaN	NaN	NaN	31.16	NaN	32.49	31.56	NaN	NaN	NaN	NaN	32.52	NaN	31.53	NaN	34.05	31.48	NaN	31.57	31.91	NaN	32.06	NaN	31.36	NaN	NaN
YAR014C	NaN	NaN	NaN	49.3	NaN	46.37	NaN	NaN	66.23	49.73	46.72	39.07	NaN	47.15	63.2	52.66	NaN	NaN	55.57	50.14	NaN	46.17	62.65	NaN	43.77	NaN	44.2	NaN	NaN	NaN	37.88	35.34	66.87	NaN	NaN	NaN	45.2	56.45	55.65	54.26	NaN	NaN	42.91	44.99	NaN	NaN	NaN	NaN	NaN
YAR015W	NaN	28.04	23.54	NaN	NaN	17.02	NaN	NaN	NaN	NaN	NaN	NaN	NaN	17.45	NaN	25.33	NaN	NaN	NaN	25.25	NaN	27.01	16.99	NaN	NaN	NaN	16.57	24.87	NaN	24.2	17.12	NaN	NaN	NaN	NaN	NaN	16.63	30.39	25.01	33.97	NaN	16.89	NaN	22.69	31.36	17.9	34.98	31.13	NaN
YAR018C	NaN	NaN	NaN	NaN	NaN	46.37	45.85	38.02	30.27	49.73	NaN	39.07	NaN	NaN	NaN	52.66	48.91	NaN	NaN	NaN	NaN	NaN	NaN	NaN	NaN	NaN	NaN	49	53.62	NaN	NaN	NaN	35.61	NaN	NaN	NaN	NaN	NaN	55.65	NaN	39.96	NaN	NaN	NaN	31.36	NaN	NaN	31.13	38.62
YAR019C	NaN	NaN	30.65	32.1	32.64	32.94	NaN	NaN	NaN	31.75	30.93	NaN	31.65	32.68	NaN	NaN	32.43	30.91	NaN	30.94	33.45	31.3	NaN	NaN	32.66	NaN	NaN	NaN	NaN	NaN	NaN	32.1	NaN	NaN	NaN	NaN	NaN	NaN	NaN	NaN	NaN	NaN	NaN	NaN	NaN	32.69	NaN	NaN	NaN
YAR020C	NaN	NaN	14.74	NaN	17.14	NaN	NaN	NaN	NaN	NaN	NaN	NaN	NaN	NaN	16.31	15.27	15.19	NaN	NaN	NaN	NaN	NaN	NaN	15.8	17.53	NaN	16.57	NaN	NaN	NaN	NaN	NaN	NaN	NaN	15.74	NaN	16.63	NaN	15.78	NaN	NaN	NaN	NaN	NaN	NaN	NaN	NaN	NaN	NaN
YAR023C	NaN	NaN	14.74	NaN	NaN	17.02	17.39	NaN	15.55	NaN	14.62	NaN	NaN	17.45	16.31	NaN	15.19	NaN	17	NaN	NaN	15.49	NaN	15.8	NaN	NaN	NaN	NaN	NaN	NaN	17.12	17.36	NaN	NaN	15.74	NaN	NaN	15.99	NaN	16.06	NaN	NaN	14.61	NaN	15.45	NaN	NaN	15.08	17.9
YAR027W	17.34	NaN	NaN	15.4	17.14	NaN	NaN	16.51	NaN	NaN	NaN	NaN	NaN	NaN	NaN	NaN	NaN	NaN	NaN	14.91	17.11	NaN	NaN	NaN	NaN	NaN	NaN	NaN	NaN	NaN	NaN	NaN	NaN	16.96	15.74	NaN	NaN	NaN	NaN	16.06	NaN	NaN	NaN	NaN	NaN	17.9	NaN	15.08	NaN
YAR028W	NaN	NaN	NaN	15.4	17.14	17.02	17.39	16.51	NaN	16.89	14.62	NaN	NaN	17.45	NaN	15.27	NaN	NaN	NaN	NaN	17.11	NaN	NaN	NaN	NaN	NaN	16.57	NaN	NaN	NaN	NaN	NaN	NaN	NaN	15.74	17.3	NaN	15.99	15.78	NaN	17.04	16.89	NaN	NaN	NaN	NaN	NaN	NaN	NaN
YAR029W	NaN	49.87	NaN	NaN	NaN	NaN	64.93	NaN	NaN	NaN	NaN	NaN	NaN	NaN	NaN	NaN	NaN	NaN	NaN	NaN	NaN	NaN	NaN	72.83	NaN	NaN	NaN	NaN	NaN	NaN	37.88	35.34	NaN	41.35	NaN	NaN	NaN	56.45	NaN	NaN	39.96	NaN	NaN	44.99	62.03	43.85	NaN	NaN	38.62
YAR031W	NaN	NaN	NaN	15.4	17.14	NaN	17.39	16.51	15.55	NaN	NaN	NaN	NaN	NaN	NaN	15.27	NaN	NaN	NaN	NaN	17.11	15.49	NaN	NaN	NaN	16.91	16.57	14.86	NaN	14.57	17.12	NaN	NaN	NaN	NaN	NaN	16.63	15.99	15.78	16.06	NaN	NaN	NaN	NaN	15.45	NaN	NaN	NaN	NaN
YAR033W	NaN	NaN	NaN	NaN	32.64	32.94	NaN	32.84	31.66	31.75	NaN	32.23	NaN	NaN	NaN	NaN	NaN	NaN	32.54	30.94	33.45	NaN	NaN	NaN	NaN	32.35	NaN	NaN	NaN	NaN	NaN	32.1	NaN	32.61	32.52	NaN	31.53	NaN	NaN	NaN	NaN	31.57	NaN	NaN	NaN	NaN	NaN	NaN	NaN
YAR035W	NaN	NaN	14.74	NaN	17.14	NaN	NaN	16.51	NaN	16.89	14.62	NaN	16.78	NaN	16.31	15.27	15.19	NaN	NaN	14.91	NaN	NaN	16.99	NaN	NaN	NaN	NaN	NaN	NaN	NaN	NaN	17.36	NaN	NaN	NaN	17.3	NaN	NaN	NaN	NaN	NaN	NaN	NaN	14.88	15.45	17.9	16.73	NaN	17.9
YAR042W	17.34	28.04	NaN	NaN	NaN	NaN	NaN	NaN	NaN	NaN	NaN	NaN	NaN	NaN	31.33	25.33	NaN	33.21	17	NaN	NaN	NaN	16.99	31.8	17.53	NaN	NaN	NaN	NaN	NaN	17.12	17.36	NaN	16.96	NaN	17.3	NaN	30.39	NaN	33.97	NaN	NaN	NaN	22.69	31.36	NaN	34.98	NaN	NaN
YAR050W	17.34	NaN	NaN	NaN	NaN	17.02	NaN	NaN	NaN	16.89	NaN	NaN	16.78	NaN	NaN	NaN	NaN	NaN	NaN	14.91	NaN	15.49	16.99	15.8	NaN	16.91	16.57	NaN	NaN	NaN	NaN	17.36	NaN	16.96	NaN	NaN	NaN	NaN	NaN	NaN	NaN	NaN	NaN	NaN	NaN	17.9	16.73	NaN	NaN
YAR061W	NaN	NaN	NaN	32.1	32.64	NaN	NaN	NaN	NaN	31.75	30.93	NaN	NaN	32.68	NaN	NaN	NaN	NaN	32.54	NaN	NaN	NaN	31.03	31.12	NaN	NaN	NaN	NaN	NaN	NaN	NaN	32.1	NaN	NaN	NaN	32.42	NaN	NaN	34.05	NaN	NaN	NaN	NaN	33.03	NaN	NaN	31.36	NaN	32.41
YAR062W	NaN	NaN	NaN	NaN	NaN	32.94	NaN	NaN	NaN	NaN	NaN	32.23	NaN	NaN	31.44	NaN	32.43	30.91	32.54	NaN	NaN	31.3	NaN	NaN	NaN	NaN	NaN	NaN	NaN	NaN	NaN	NaN	NaN	32.61	32.52	NaN	NaN	NaN	NaN	31.48	NaN	31.57	NaN	NaN	32.06	NaN	NaN	31.09	NaN
YAR064W	32.36	32.76	NaN	32.1	32.64	NaN	32.21	32.84	NaN	NaN	30.93	32.23	31.65	NaN	31.44	NaN	32.43	NaN	NaN	30.94	33.45	NaN	NaN	31.12	NaN	32.35	NaN	33.35	NaN	NaN	NaN	32.1	32.81	32.61	NaN	NaN	31.53	NaN	NaN	31.48	NaN	NaN	NaN	NaN	NaN	NaN	31.36	NaN	NaN
YAR068W	NaN	32.76	30.65	NaN	32.64	32.94	32.21	NaN	31.66	31.75	30.93	32.23	31.65	NaN	NaN	NaN	NaN	NaN	NaN	NaN	33.45	NaN	31.03	NaN	32.66	NaN	NaN	NaN	32.49	NaN	NaN	NaN	32.81	NaN	NaN	NaN	NaN	31.88	34.05	31.48	NaN	31.57	NaN	NaN	NaN	32.69	NaN	NaN	NaN
YAR071W	NaN	32.76	NaN	32.1	32.64	32.94	NaN	NaN	NaN	NaN	30.93	32.23	NaN	NaN	NaN	32.06	NaN	30.91	NaN	30.94	NaN	NaN	NaN	31.12	32.66	32.35	31.16	NaN	NaN	NaN	NaN	NaN	NaN	NaN	NaN	NaN	NaN	NaN	34.05	NaN	NaN	31.57	NaN	NaN	32.06	NaN	NaN	NaN	NaN
YBL001C	NaN	NaN	14.74	NaN	NaN	17.02	17.39	NaN	NaN	NaN	14.62	NaN	NaN	NaN	NaN	NaN	NaN	16.82	NaN	14.91	NaN	NaN	16.99	NaN	17.53	NaN	NaN	NaN	15.12	NaN	NaN	NaN	16.07	NaN	NaN	NaN	NaN	15.99	NaN	NaN	NaN	NaN	NaN	NaN	15.45	17.9	NaN	NaN	NaN
YBL002W	32.36	NaN	NaN	NaN	NaN	NaN	NaN	32.84	31.66	31.75	NaN	NaN	31.65	32.68	NaN	NaN	NaN	NaN	NaN	NaN	NaN	NaN	NaN	31.12	32.66	NaN	NaN	NaN	32.49	31.56	NaN	NaN	NaN	NaN	NaN	NaN	31.53	31.88	NaN	31.48	NaN	NaN	NaN	33.03	NaN	32.69	NaN	31.09	NaN
YBL003C	NaN	16.06	NaN	NaN	NaN	NaN	NaN	16.51	NaN	NaN	NaN	17.43	NaN	17.45	16.31	15.27	15.19	16.82	NaN	NaN	NaN	NaN	16.99	15.8	17.53	NaN	NaN	NaN	15.12	14.57	NaN	17.36	NaN	NaN	NaN	NaN	NaN	NaN	NaN	16.06	NaN	NaN	14.61	NaN	NaN	17.9	16.73	15.08	17.9
YBL004W	32.36	NaN	NaN	NaN	32.64	32.94	NaN	NaN	31.66	31.75	30.93	32.23	NaN	32.68	31.44	NaN	32.43	30.91	NaN	NaN	NaN	31.3	NaN	31.12	32.66	32.35	31.16	NaN	32.49	NaN	NaN	32.1	32.81	NaN	NaN	32.42	NaN	NaN	NaN	NaN	NaN	NaN	31.91	33.03	NaN	NaN	NaN	NaN	NaN
YBL005W	NaN	NaN	NaN	15.4	17.14	17.02	NaN	NaN	NaN	16.89	14.62	NaN	NaN	NaN	NaN	NaN	15.19	16.82	NaN	14.91	NaN	NaN	NaN	NaN	17.53	NaN	NaN	NaN	15.12	NaN	NaN	17.36	NaN	NaN	15.74	NaN	16.63	NaN	NaN	NaN	17.04	NaN	NaN	NaN	NaN	NaN	16.73	NaN	17.9
YBL006C	NaN	NaN	NaN	32.1	NaN	NaN	NaN	NaN	NaN	31.75	NaN	NaN	NaN	32.68	NaN	NaN	NaN	NaN	32.54	NaN	33.45	31.3	31.03	NaN	32.66	NaN	NaN	NaN	NaN	31.56	31.78	32.1	32.81	32.61	NaN	NaN	NaN	31.88	NaN	NaN	31.06	NaN	NaN	33.03	NaN	NaN	NaN	NaN	NaN
YBL007C	NaN	NaN	NaN	NaN	NaN	NaN	NaN	NaN	NaN	NaN	NaN	NaN	NaN	116.14	NaN	101.06	NaN	111.21	112.23	99.36	NaN	NaN	110.51	NaN	102.55	NaN	NaN	NaN	NaN	84.88	NaN	NaN	NaN	110.27	100.28	NaN	129.46	NaN	NaN	NaN	NaN	NaN	NaN	NaN	NaN	NaN	NaN	112.42	NaN
YBL008W	NaN	28.04	NaN	25.03	17.14	17.02	17.39	16.51	30.27	NaN	44.71	NaN	NaN	NaN	31.33	25.33	24.07	NaN	NaN	NaN	NaN	NaN	16.99	NaN	NaN	NaN	16.57	24.87	NaN	24.2	NaN	NaN	35.61	16.96	27.52	NaN	NaN	NaN	NaN	NaN	17.04	NaN	NaN	NaN	NaN	17.9	NaN	31.13	NaN
YBL009W	NaN	NaN	NaN	NaN	NaN	17.02	NaN	NaN	15.55	NaN	14.62	17.43	16.78	17.45	NaN	NaN	NaN	NaN	NaN	14.91	NaN	NaN	16.99	15.8	17.53	16.91	NaN	NaN	NaN	NaN	17.12	NaN	16.07	NaN	15.74	NaN	16.63	NaN	NaN	NaN	NaN	NaN	NaN	NaN	NaN	NaN	16.73	NaN	17.9
YBL010C	NaN	NaN	NaN	NaN	NaN	NaN	NaN	NaN	15.55	NaN	14.62	NaN	16.78	17.45	16.31	NaN	NaN	16.82	NaN	NaN	NaN	NaN	16.99	15.8	17.53	NaN	NaN	NaN	NaN	14.57	NaN	NaN	NaN	NaN	NaN	NaN	NaN	15.99	NaN	NaN	NaN	NaN	14.61	NaN	NaN	NaN	NaN	NaN	17.9
YBL011W	NaN	16.06	NaN	25.03	NaN	NaN	17.39	NaN	15.55	NaN	NaN	NaN	16.78	NaN	16.31	NaN	24.07	NaN	NaN	25.25	NaN	15.49	NaN	NaN	17.53	NaN	16.57	NaN	NaN	NaN	NaN	17.36	16.07	NaN	NaN	NaN	NaN	NaN	NaN	16.06	17.04	16.89	NaN	NaN	15.45	NaN	16.73	NaN	NaN
YBL013W	NaN	NaN	NaN	NaN	NaN	NaN	NaN	NaN	NaN	NaN	14.62	NaN	NaN	NaN	NaN	15.27	NaN	NaN	NaN	14.91	NaN	15.49	NaN	15.8	17.53	NaN	NaN	14.86	NaN	NaN	17.12	17.36	NaN	NaN	15.74	NaN	NaN	15.99	NaN	NaN	NaN	16.89	NaN	14.88	NaN	17.9	NaN	15.08	17.9
YBL014C	32.36	NaN	30.65	NaN	NaN	32.94	NaN	NaN	NaN	31.75	NaN	32.23	NaN	NaN	31.44	NaN	NaN	NaN	32.54	30.94	NaN	NaN	NaN	NaN	32.66	NaN	31.16	NaN	NaN	NaN	NaN	NaN	NaN	NaN	NaN	NaN	31.53	NaN	NaN	31.48	NaN	NaN	31.91	NaN	32.06	32.69	31.36	31.09	32.41
YBL015W	NaN	NaN	NaN	15.4	NaN	NaN	17.39	16.51	15.55	NaN	NaN	17.43	NaN	NaN	16.31	NaN	NaN	NaN	NaN	NaN	NaN	NaN	16.99	NaN	17.53	NaN	16.57	14.86	15.12	14.57	17.12	NaN	NaN	NaN	15.74	NaN	NaN	15.99	NaN	16.06	17.04	16.89	NaN	14.88	15.45	NaN	16.73	NaN	NaN
YBL016W	NaN	NaN	NaN	32.1	NaN	32.94	NaN	32.84	NaN	31.75	NaN	32.23	31.65	NaN	NaN	NaN	NaN	NaN	NaN	NaN	NaN	NaN	NaN	NaN	NaN	NaN	NaN	33.35	32.49	NaN	31.78	32.1	NaN	32.61	NaN	NaN	NaN	NaN	NaN	NaN	NaN	NaN	NaN	NaN	32.06	NaN	31.36	31.09	NaN
YBL017C	61.03	NaN	46.96	NaN	NaN	NaN	45.85	NaN	NaN	49.73	NaN	39.07	NaN	47.15	63.2	NaN	NaN	63.24	NaN	NaN	45.69	46.17	NaN	72.83	NaN	NaN	NaN	NaN	53.62	NaN	NaN	35.34	66.87	41.35	NaN	40.2	45.2	NaN	NaN	NaN	39.96	40.86	NaN	44.99	62.03	43.85	NaN	NaN	NaN
YBL018C	32.36	NaN	NaN	32.1	NaN	32.94	NaN	NaN	NaN	NaN	NaN	NaN	NaN	32.68	31.44	NaN	NaN	30.91	NaN	NaN	NaN	NaN	31.03	31.12	NaN	32.35	31.16	NaN	32.49	31.56	31.78	32.1	32.81	32.61	NaN	32.42	31.53	NaN	NaN	NaN	NaN	NaN	31.91	33.03	32.06	32.69	31.36	NaN	NaN
YBL019W	17.34	16.06	NaN	15.4	17.14	NaN	NaN	NaN	NaN	16.89	NaN	NaN	16.78	17.45	16.31	NaN	15.19	16.82	NaN	14.91	17.11	15.49	NaN	NaN	17.53	16.91	NaN	14.86	15.12	NaN	NaN	17.36	16.07	NaN	NaN	NaN	NaN	NaN	NaN	NaN	17.04	NaN	14.61	NaN	NaN	NaN	NaN	NaN	NaN
YBL020W	32.36	32.76	NaN	NaN	NaN	NaN	32.21	32.84	31.66	NaN	NaN	NaN	NaN	NaN	NaN	NaN	NaN	NaN	NaN	30.94	NaN	31.3	31.03	NaN	NaN	NaN	NaN	NaN	NaN	NaN	NaN	NaN	NaN	NaN	32.52	32.42	NaN	31.88	34.05	NaN	31.06	NaN	31.91	NaN	NaN	32.69	NaN	31.09	NaN
YBL021C	NaN	NaN	119.73	NaN	NaN	NaN	NaN	NaN	124.73	NaN	NaN	NaN	92.65	NaN	NaN	NaN	119.73	NaN	NaN	NaN	119.73	NaN	110.51	NaN	NaN	NaN	111.08	NaN	98.37	NaN	NaN	NaN	NaN	NaN	100.28	110.91	NaN	NaN	NaN	134.84	95.98	NaN	NaN	111.61	108.68	95.51	NaN	112.42	101.02
YBL022C	32.36	NaN	30.65	32.1	NaN	NaN	NaN	32.84	NaN	NaN	NaN	NaN	31.65	NaN	NaN	32.06	32.43	NaN	NaN	NaN	33.45	NaN	NaN	NaN	NaN	NaN	NaN	NaN	32.49	31.56	NaN	32.1	32.81	NaN	NaN	NaN	NaN	NaN	34.05	31.48	NaN	31.57	31.91	33.03	NaN	NaN	NaN	NaN	NaN
YBL023C	32.36	NaN	NaN	32.1	NaN	NaN	NaN	32.84	31.66	31.75	NaN	NaN	NaN	NaN	31.44	NaN	32.43	NaN	NaN	NaN	NaN	NaN	NaN	31.12	32.66	NaN	NaN	NaN	32.49	31.56	31.78	NaN	NaN	32.61	NaN	NaN	31.53	NaN	NaN	NaN	NaN	NaN	NaN	33.03	NaN	NaN	31.36	NaN	NaN
YBL024W	17.34	NaN	NaN	NaN	NaN	17.02	NaN	NaN	NaN	NaN	14.62	17.43	NaN	17.45	NaN	15.27	NaN	16.82	17	NaN	NaN	15.49	NaN	15.8	NaN	NaN	NaN	14.86	NaN	14.57	17.12	NaN	NaN	NaN	NaN	NaN	16.63	NaN	NaN	16.06	17.04	16.89	NaN	14.88	15.45	17.9	NaN	15.08	NaN
YBL025W	32.36	NaN	NaN	NaN	32.64	32.94	32.21	NaN	NaN	31.75	30.93	32.23	NaN	32.68	NaN	NaN	32.43	NaN	NaN	NaN	NaN	NaN	31.03	31.12	NaN	32.35	31.16	33.35	32.49	NaN	31.78	NaN	NaN	NaN	NaN	NaN	NaN	31.88	NaN	NaN	NaN	NaN	NaN	33.03	NaN	NaN	NaN	NaN	NaN
YBL026W	32.36	NaN	30.65	NaN	NaN	NaN	NaN	32.84	31.66	31.75	30.93	32.23	NaN	NaN	NaN	32.06	NaN	NaN	32.54	30.94	NaN	NaN	NaN	NaN	32.66	NaN	NaN	NaN	NaN	31.56	NaN	32.1	NaN	32.61	NaN	32.42	NaN	NaN	NaN	31.48	NaN	NaN	NaN	33.03	32.06	32.69	NaN	NaN	32.41
YBL027W	99.48	122.91	NaN	123.58	NaN	NaN	NaN	77.97	NaN	57.72	126.83	127.7	NaN	93.11	NaN	NaN	NaN	NaN	60.86	NaN	NaN	NaN	NaN	NaN	128.41	NaN	60.67	NaN	126.2	NaN	NaN	72.54	NaN	NaN	NaN	NaN	91.24	NaN	76.83	NaN	124.49	132.33	NaN	NaN	NaN	NaN	NaN	NaN	95.92
YBL028C	NaN	NaN	14.74	15.4	NaN	NaN	NaN	16.51	15.55	16.89	14.62	17.43	NaN	NaN	NaN	NaN	15.19	NaN	17	NaN	NaN	NaN	NaN	NaN	NaN	NaN	16.57	NaN	NaN	NaN	NaN	17.36	16.07	NaN	15.74	NaN	16.63	NaN	NaN	NaN	NaN	16.89	NaN	NaN	15.45	17.9	NaN	15.08	17.9
YBL029W	NaN	16.06	14.74	15.4	NaN	NaN	NaN	NaN	15.55	NaN	14.62	NaN	NaN	17.45	NaN	NaN	15.19	16.82	NaN	NaN	NaN	NaN	NaN	NaN	17.53	NaN	16.57	NaN	NaN	NaN	NaN	NaN	NaN	NaN	NaN	17.3	16.63	NaN	NaN	NaN	NaN	16.89	NaN	14.88	NaN	NaN	NaN	15.08	17.9
YBL030C	NaN	32.76	30.65	NaN	NaN	NaN	32.21	NaN	NaN	NaN	NaN	NaN	NaN	NaN	31.44	NaN	32.43	30.91	NaN	NaN	33.45	NaN	31.03	NaN	NaN	NaN	NaN	33.35	32.49	NaN	NaN	32.1	32.81	NaN	32.52	32.42	NaN	31.88	34.05	NaN	31.06	NaN	NaN	33.03	NaN	NaN	31.36	NaN	NaN
YBL031W	40.35	NaN	NaN	NaN	NaN	NaN	NaN	NaN	NaN	NaN	NaN	NaN	50.13	47.15	NaN	NaN	NaN	63.24	NaN	NaN	NaN	NaN	66.42	NaN	43.77	NaN	NaN	49	NaN	47.84	NaN	35.34	66.87	NaN	NaN	NaN	45.2	NaN	55.65	NaN	NaN	NaN	42.91	44.99	NaN	NaN	62.45	NaN	38.62
YBL032W	NaN	NaN	NaN	15.4	NaN	17.02	17.39	16.51	NaN	NaN	14.62	NaN	NaN	NaN	NaN	NaN	NaN	16.82	NaN	NaN	NaN	NaN	16.99	NaN	NaN	NaN	NaN	NaN	NaN	14.57	NaN	NaN	16.07	16.96	15.74	NaN	NaN	NaN	15.78	NaN	NaN	16.89	NaN	14.88	NaN	NaN	NaN	NaN	17.9
YBL033C	NaN	NaN	30.65	NaN	NaN	32.94	NaN	NaN	31.66	31.75	NaN	32.23	31.65	32.68	NaN	32.06	32.43	30.91	NaN	NaN	NaN	NaN	NaN	NaN	NaN	NaN	31.16	NaN	NaN	31.56	31.78	NaN	NaN	32.61	NaN	32.42	31.53	NaN	NaN	NaN	31.06	NaN	NaN	NaN	32.06	NaN	31.36	NaN	NaN
YBL034C	32.36	NaN	NaN	32.1	32.64	NaN	32.21	32.84	NaN	NaN	NaN	NaN	31.65	NaN	NaN	NaN	NaN	NaN	NaN	30.94	NaN	NaN	31.03	NaN	NaN	32.35	NaN	NaN	NaN	NaN	NaN	32.1	32.81	NaN	32.52	NaN	NaN	NaN	NaN	NaN	NaN	NaN	31.91	NaN	32.06	NaN	31.36	NaN	NaN
YBL035C	32.36	NaN	NaN	NaN	NaN	32.94	32.21	NaN	NaN	NaN	NaN	32.23	NaN	32.68	NaN	NaN	NaN	NaN	NaN	NaN	NaN	31.3	31.03	31.12	NaN	NaN	NaN	33.35	NaN	31.56	NaN	32.1	32.81	NaN	NaN	NaN	NaN	NaN	34.05	31.48	NaN	31.57	NaN	NaN	NaN	32.69	31.36	NaN	32.41
YBL036C	NaN	NaN	NaN	25.03	NaN	NaN	NaN	NaN	NaN	16.89	NaN	17.43	NaN	NaN	NaN	NaN	24.07	16.82	NaN	NaN	NaN	NaN	NaN	NaN	17.53	NaN	NaN	24.87	24.51	NaN	NaN	NaN	NaN	NaN	15.74	NaN	NaN	NaN	NaN	16.06	17.04	16.89	NaN	NaN	NaN	NaN	NaN	NaN	NaN
YBL037W	NaN	28.04	NaN	NaN	NaN	NaN	NaN	16.51	30.27	NaN	NaN	NaN	NaN	17.45	31.33	NaN	NaN	NaN	17	25.25	NaN	27.01	16.99	31.8	17.53	16.91	16.57	24.87	24.51	NaN	17.12	17.36	NaN	NaN	27.52	NaN	16.63	NaN	25.01	33.97	NaN	16.89	24.7	NaN	31.36	NaN	34.98	31.13	NaN
YBL038W	NaN	NaN	NaN	32.1	32.64	NaN	NaN	NaN	31.66	31.75	NaN	NaN	NaN	NaN	NaN	NaN	NaN	NaN	NaN	NaN	33.45	NaN	NaN	NaN	NaN	NaN	NaN	33.35	NaN	31.56	NaN	NaN	NaN	NaN	NaN	32.42	NaN	NaN	34.05	NaN	31.06	NaN	NaN	33.03	NaN	32.69	31.36	31.09	NaN
YBL039C	61.03	NaN	NaN	NaN	47.78	NaN	45.85	NaN	NaN	49.73	NaN	39.07	50.13	NaN	31.33	52.66	NaN	33.21	NaN	NaN	NaN	NaN	NaN	NaN	NaN	NaN	NaN	49	NaN	47.84	NaN	NaN	NaN	NaN	NaN	NaN	NaN	NaN	55.65	NaN	39.96	NaN	NaN	44.99	NaN	NaN	NaN	NaN	NaN
YBL040C	NaN	32.76	NaN	32.1	32.64	32.94	NaN	32.84	NaN	NaN	NaN	NaN	NaN	32.68	31.44	NaN	32.43	NaN	NaN	NaN	NaN	NaN	31.03	NaN	32.66	NaN	NaN	NaN	32.49	NaN	NaN	NaN	32.81	NaN	NaN	NaN	NaN	NaN	NaN	NaN	NaN	31.57	31.91	NaN	32.06	NaN	NaN	NaN	NaN
YBL041W	32.36	NaN	NaN	NaN	32.64	32.94	32.21	NaN	NaN	NaN	30.93	NaN	NaN	32.68	31.44	NaN	NaN	NaN	32.54	NaN	NaN	31.3	NaN	NaN	NaN	32.35	31.16	NaN	NaN	31.56	31.78	32.1	NaN	32.61	NaN	NaN	31.53	31.88	34.05	NaN	NaN	NaN	NaN	33.03	NaN	NaN	NaN	NaN	32.41
YBL042C	61.03	NaN	46.96	NaN	NaN	NaN	NaN	NaN	NaN	NaN	46.72	39.07	NaN	47.15	31.33	52.66	48.91	33.21	35.89	NaN	45.69	NaN	NaN	NaN	NaN	NaN	44.2	49	53.62	47.84	NaN	NaN	NaN	NaN	50.95	40.2	NaN	NaN	55.65	33.97	NaN	NaN	NaN	NaN	31.36	NaN	NaN	NaN	38.62
YBL043W	NaN	NaN	14.74	NaN	NaN	NaN	17.39	16.51	NaN	16.89	14.62	NaN	NaN	NaN	NaN	15.27	15.19	NaN	NaN	NaN	17.11	15.49	NaN	NaN	17.53	NaN	NaN	NaN	NaN	14.57	17.12	17.36	16.07	16.96	NaN	NaN	16.63	NaN	15.78	NaN	17.04	16.89	14.61	NaN	NaN	NaN	16.73	15.08	NaN
YBL044W	NaN	NaN	30.65	NaN	NaN	32.94	NaN	NaN	31.66	NaN	NaN	NaN	NaN	NaN	31.44	NaN	32.43	30.91	NaN	NaN	33.45	NaN	31.03	NaN	32.66	32.35	NaN	NaN	32.49	NaN	31.78	NaN	NaN	NaN	NaN	NaN	31.53	NaN	34.05	NaN	31.06	31.57	NaN	NaN	NaN	NaN	31.36	31.09	32.41
YBL045C	NaN	NaN	30.65	NaN	NaN	32.94	NaN	32.84	NaN	NaN	30.93	NaN	NaN	NaN	NaN	NaN	32.43	NaN	NaN	NaN	NaN	31.3	31.03	NaN	32.66	NaN	NaN	33.35	32.49	NaN	31.78	32.1	NaN	NaN	32.52	NaN	31.53	31.88	NaN	NaN	31.06	NaN	NaN	NaN	32.06	32.69	NaN	NaN	NaN
YBL046W	NaN	NaN	NaN	NaN	17.14	17.02	NaN	NaN	NaN	NaN	14.62	17.43	NaN	NaN	16.31	15.27	NaN	16.82	17	14.91	NaN	NaN	NaN	NaN	NaN	16.91	NaN	14.86	NaN	14.57	17.12	17.36	NaN	16.96	NaN	NaN	16.63	NaN	NaN	NaN	NaN	NaN	NaN	NaN	NaN	17.9	16.73	NaN	17.9
YBL047C	61.03	NaN	NaN	49.3	47.78	46.37	45.85	NaN	NaN	NaN	46.72	39.07	NaN	47.15	NaN	NaN	NaN	63.24	55.57	50.14	NaN	NaN	NaN	NaN	NaN	69.08	NaN	49	NaN	47.84	NaN	NaN	NaN	41.35	NaN	NaN	NaN	NaN	NaN	NaN	NaN	NaN	NaN	44.99	NaN	NaN	NaN	66.18	38.62
YBL049W	NaN	28.04	23.54	NaN	17.14	NaN	NaN	NaN	NaN	NaN	NaN	17.43	NaN	NaN	NaN	NaN	NaN	NaN	NaN	NaN	17.11	27.01	NaN	NaN	17.53	16.91	16.57	24.87	24.51	24.2	NaN	NaN	35.61	16.96	27.52	17.3	16.63	30.39	NaN	NaN	17.04	NaN	NaN	NaN	31.36	17.9	NaN	NaN	17.9
YBL050W	32.36	NaN	NaN	NaN	32.64	32.94	NaN	32.84	NaN	NaN	30.93	32.23	31.65	NaN	31.44	NaN	32.43	30.91	NaN	30.94	NaN	NaN	NaN	NaN	32.66	NaN	NaN	NaN	NaN	NaN	NaN	32.1	32.81	32.61	32.52	NaN	31.53	31.88	34.05	NaN	NaN	NaN	NaN	NaN	32.06	NaN	NaN	NaN	32.41
YBL051C	NaN	NaN	NaN	97.82	NaN	NaN	120.67	NaN	66.23	82.48	NaN	NaN	NaN	74.31	NaN	52.66	97.86	NaN	NaN	NaN	NaN	46.17	66.42	72.83	70.12	69.08	NaN	NaN	NaN	71.11	NaN	NaN	66.87	79.31	NaN	NaN	NaN	NaN	55.65	54.26	NaN	NaN	NaN	NaN	NaN	NaN	NaN	NaN	101.02
YBL052C	NaN	NaN	NaN	NaN	NaN	17.02	NaN	NaN	15.55	NaN	NaN	NaN	NaN	NaN	NaN	15.27	NaN	16.82	NaN	14.91	17.11	15.49	NaN	15.8	17.53	NaN	NaN	14.86	15.12	NaN	NaN	17.36	NaN	NaN	15.74	17.3	16.63	NaN	15.78	16.06	NaN	16.89	NaN	14.88	NaN	NaN	NaN	15.08	17.9
YBL054W	17.34	NaN	NaN	NaN	NaN	NaN	NaN	NaN	NaN	NaN	14.62	NaN	NaN	17.45	16.31	NaN	NaN	16.82	17	NaN	NaN	15.49	16.99	15.8	NaN	NaN	NaN	NaN	NaN	14.57	NaN	NaN	16.07	NaN	15.74	NaN	16.63	NaN	15.78	NaN	NaN	NaN	14.61	14.88	NaN	17.9	16.73	NaN	NaN
YBL055C	NaN	16.06	NaN	NaN	17.14	NaN	17.39	16.51	15.55	NaN	NaN	17.43	NaN	17.45	16.31	NaN	NaN	16.82	NaN	14.91	NaN	NaN	16.99	NaN	17.53	NaN	16.57	14.86	NaN	NaN	17.12	17.36	NaN	NaN	NaN	NaN	NaN	15.99	NaN	16.06	NaN	NaN	14.61	14.88	NaN	NaN	NaN	15.08	NaN
YBL056W	NaN	NaN	14.74	15.4	17.14	NaN	NaN	16.51	NaN	NaN	14.62	17.43	16.78	17.45	16.31	NaN	15.19	NaN	NaN	14.91	NaN	15.49	16.99	NaN	17.53	NaN	16.57	14.86	NaN	NaN	17.12	NaN	16.07	NaN	NaN	17.3	16.63	NaN	15.78	16.06	NaN	16.89	NaN	14.88	15.45	NaN	16.73	15.08	17.9
YBL057C	17.34	NaN	NaN	NaN	17.14	NaN	17.39	NaN	15.55	NaN	NaN	17.43	16.78	NaN	NaN	15.27	NaN	NaN	NaN	14.91	17.11	15.49	16.99	15.8	NaN	NaN	NaN	NaN	NaN	14.57	NaN	NaN	16.07	NaN	15.74	NaN	NaN	15.99	15.78	16.06	NaN	NaN	NaN	NaN	15.45	NaN	NaN	15.08	NaN
YBL058W	NaN	32.76	NaN	NaN	32.64	32.94	NaN	NaN	31.66	NaN	NaN	NaN	31.65	NaN	NaN	32.06	32.43	NaN	NaN	NaN	NaN	31.3	NaN	31.12	32.66	NaN	NaN	NaN	NaN	31.56	31.78	NaN	NaN	32.61	NaN	NaN	NaN	NaN	34.05	NaN	NaN	NaN	NaN	NaN	NaN	32.69	NaN	31.09	32.41
YBL059W	17.34	28.04	NaN	25.03	NaN	NaN	17.39	38.02	NaN	NaN	21.75	NaN	16.78	NaN	NaN	NaN	24.07	NaN	NaN	NaN	45.69	NaN	NaN	NaN	NaN	NaN	NaN	24.87	NaN	NaN	NaN	NaN	NaN	16.96	NaN	NaN	16.63	NaN	25.01	NaN	17.04	NaN	24.7	22.69	31.36	NaN	NaN	NaN	NaN
YBL060W	NaN	NaN	NaN	15.4	NaN	17.02	17.39	NaN	NaN	NaN	NaN	17.43	16.78	NaN	NaN	15.27	NaN	16.82	17	NaN	NaN	NaN	16.99	15.8	17.53	NaN	16.57	14.86	NaN	NaN	17.12	NaN	NaN	NaN	NaN	NaN	NaN	15.99	NaN	16.06	NaN	NaN	NaN	NaN	15.45	NaN	NaN	NaN	17.9
YBL061C	17.34	NaN	NaN	NaN	17.14	NaN	NaN	NaN	NaN	NaN	14.62	17.43	NaN	17.45	NaN	NaN	15.19	NaN	NaN	NaN	NaN	NaN	16.99	NaN	17.53	NaN	16.57	14.86	15.12	14.57	NaN	NaN	NaN	NaN	NaN	NaN	16.63	15.99	NaN	NaN	NaN	NaN	14.61	14.88	NaN	17.9	16.73	15.08	NaN
YBL063W	NaN	NaN	14.74	15.4	NaN	NaN	NaN	NaN	NaN	NaN	14.62	NaN	16.78	NaN	NaN	15.27	15.19	NaN	17	NaN	17.11	NaN	NaN	NaN	NaN	NaN	NaN	14.86	NaN	NaN	NaN	17.36	NaN	NaN	NaN	NaN	16.63	15.99	NaN	NaN	17.04	16.89	14.61	NaN	NaN	17.9	NaN	NaN	NaN
YBL064C	NaN	NaN	14.74	NaN	17.14	NaN	17.39	16.51	15.55	NaN	14.62	NaN	NaN	NaN	NaN	NaN	NaN	NaN	NaN	14.91	NaN	NaN	NaN	NaN	17.53	NaN	16.57	NaN	15.12	NaN	17.12	NaN	16.07	16.96	15.74	17.3	NaN	15.99	NaN	NaN	17.04	16.89	NaN	14.88	NaN	NaN	NaN	NaN	17.9
YBL066C	40.35	NaN	NaN	NaN	47.78	NaN	45.85	38.02	NaN	NaN	46.72	NaN	NaN	NaN	NaN	NaN	NaN	NaN	NaN	25.25	45.69	NaN	62.65	NaN	NaN	NaN	NaN	NaN	53.62	24.2	NaN	NaN	35.61	NaN	NaN	NaN	45.2	NaN	25.01	NaN	NaN	NaN	42.91	44.99	NaN	NaN	34.98	NaN	NaN
YBL067C	17.34	16.06	14.74	15.4	NaN	NaN	NaN	NaN	NaN	16.89	NaN	NaN	16.78	17.45	NaN	15.27	NaN	16.82	17	NaN	17.11	15.49	NaN	NaN	NaN	NaN	NaN	NaN	NaN	14.57	17.12	17.36	NaN	16.96	NaN	NaN	16.63	NaN	NaN	NaN	NaN	16.89	NaN	NaN	NaN	NaN	NaN	NaN	NaN
YBL068W	NaN	NaN	NaN	25.03	NaN	NaN	17.39	16.51	30.27	NaN	NaN	NaN	NaN	NaN	NaN	NaN	NaN	16.82	NaN	25.25	NaN	NaN	NaN	15.8	17.53	NaN	16.57	NaN	24.51	24.2	NaN	NaN	16.07	NaN	NaN	NaN	NaN	NaN	NaN	NaN	NaN	16.89	24.7	22.69	NaN	NaN	NaN	NaN	NaN
YBL069W	NaN	NaN	46.96	25.03	NaN	NaN	45.85	NaN	NaN	NaN	NaN	NaN	16.78	NaN	NaN	NaN	48.91	NaN	35.89	NaN	45.69	46.17	16.99	NaN	NaN	38.28	44.2	24.87	24.51	NaN	37.88	NaN	35.61	NaN	NaN	40.2	NaN	NaN	NaN	NaN	NaN	NaN	NaN	NaN	NaN	NaN	34.98	NaN	38.62
YBL072C	99.48	122.91	214	123.58	NaN	NaN	82.88	NaN	NaN	139.26	NaN	NaN	NaN	NaN	NaN	123.83	101.01	NaN	114.73	218.31	NaN	NaN	NaN	65.21	NaN	84.3	NaN	NaN	NaN	216.67	NaN	72.54	NaN	NaN	NaN	NaN	91.24	NaN	76.83	91.1	202.08	NaN	77.14	NaN	NaN	NaN	NaN	NaN	NaN
YBL074C	32.36	NaN	NaN	NaN	32.64	32.94	NaN	NaN	NaN	31.75	NaN	NaN	31.65	NaN	NaN	NaN	NaN	NaN	32.54	30.94	NaN	NaN	31.03	31.12	32.66	NaN	NaN	NaN	32.49	NaN	NaN	NaN	NaN	NaN	32.52	NaN	NaN	NaN	34.05	NaN	31.06	NaN	NaN	NaN	32.06	NaN	NaN	NaN	32.41
YBL075C	NaN	16.06	NaN	NaN	NaN	NaN	17.39	16.51	NaN	16.89	14.62	NaN	NaN	NaN	NaN	15.27	NaN	16.82	NaN	NaN	17.11	NaN	16.99	15.8	NaN	16.91	NaN	NaN	15.12	NaN	NaN	NaN	16.07	16.96	15.74	NaN	NaN	15.99	NaN	16.06	17.04	NaN	NaN	NaN	NaN	NaN	NaN	NaN	NaN
YBL076C	NaN	NaN	30.65	NaN	NaN	NaN	NaN	32.84	31.66	31.75	NaN	NaN	NaN	NaN	NaN	NaN	NaN	30.91	NaN	NaN	33.45	NaN	31.03	31.12	NaN	32.35	31.16	33.35	NaN	31.56	NaN	NaN	NaN	NaN	NaN	NaN	NaN	31.88	NaN	NaN	NaN	31.57	NaN	33.03	NaN	NaN	NaN	NaN	NaN
YBL078C	97.07	NaN	95.92	97.82	NaN	NaN	64.93	81.07	NaN	NaN	97.95	100.27	NaN	74.31	63.2	101.06	97.86	43.57	112.23	NaN	NaN	101.92	66.42	NaN	102.55	NaN	NaN	NaN	NaN	NaN	NaN	NaN	66.87	79.31	NaN	69.91	70.77	106.96	NaN	54.26	NaN	NaN	NaN	NaN	92.3	95.51	52.53	NaN	101.02
YBL079W	32.36	NaN	NaN	NaN	32.64	NaN	NaN	NaN	NaN	NaN	NaN	32.23	31.65	NaN	NaN	32.06	NaN	NaN	NaN	30.94	33.45	NaN	31.03	31.12	NaN	NaN	31.16	33.35	NaN	NaN	NaN	32.1	NaN	NaN	32.52	NaN	31.53	NaN	34.05	31.48	31.06	31.57	31.91	33.03	32.06	32.69	NaN	NaN	32.41
YBL080C	NaN	NaN	30.65	NaN	NaN	32.94	NaN	NaN	NaN	31.75	30.93	NaN	31.65	NaN	NaN	32.06	NaN	30.91	NaN	NaN	NaN	31.3	31.03	31.12	NaN	NaN	NaN	NaN	NaN	31.56	NaN	32.1	32.81	NaN	NaN	NaN	31.53	NaN	NaN	NaN	NaN	NaN	NaN	NaN	32.06	NaN	31.36	31.09	32.41
YBL081W	NaN	28.04	NaN	25.03	NaN	NaN	17.39	NaN	NaN	NaN	21.75	NaN	16.78	17.45	31.33	NaN	24.07	NaN	NaN	NaN	NaN	NaN	16.99	NaN	17.53	NaN	NaN	24.87	24.51	NaN	NaN	NaN	35.61	NaN	27.52	17.3	16.63	NaN	25.01	NaN	NaN	16.89	NaN	22.69	31.36	17.9	NaN	NaN	17.9
YBL082C	NaN	28.04	NaN	NaN	NaN	NaN	17.39	38.02	NaN	16.89	21.23	NaN	NaN	NaN	NaN	NaN	NaN	NaN	17	NaN	NaN	NaN	16.99	NaN	NaN	NaN	NaN	24.87	24.51	NaN	17.12	NaN	NaN	NaN	27.52	NaN	NaN	NaN	25.01	NaN	17.04	16.89	24.7	NaN	31.36	17.9	34.98	NaN	17.9
YBL084C	NaN	NaN	30.65	32.1	NaN	NaN	32.21	NaN	31.66	31.75	NaN	NaN	NaN	NaN	31.44	NaN	NaN	NaN	NaN	NaN	NaN	NaN	NaN	31.12	NaN	NaN	NaN	NaN	32.49	NaN	NaN	32.1	NaN	NaN	32.52	NaN	NaN	31.88	34.05	NaN	NaN	31.57	NaN	33.03	32.06	NaN	NaN	NaN	NaN
YBL085W	NaN	NaN	NaN	NaN	NaN	NaN	17.39	NaN	15.55	16.89	NaN	17.43	16.78	NaN	16.31	NaN	15.19	16.82	NaN	14.91	17.11	NaN	NaN	NaN	17.53	NaN	16.57	14.86	NaN	NaN	17.12	NaN	16.07	NaN	NaN	NaN	NaN	NaN	15.78	16.06	17.04	NaN	NaN	NaN	NaN	17.9	16.73	NaN	NaN
YBL086C	NaN	16.06	23.54	NaN	17.14	NaN	17.39	NaN	15.55	16.89	NaN	17.43	16.78	NaN	16.31	25.33	NaN	16.82	NaN	25.25	NaN	NaN	NaN	15.8	NaN	16.91	16.57	24.87	NaN	NaN	17.12	NaN	16.07	NaN	NaN	17.3	16.63	15.99	25.01	16.06	NaN	NaN	NaN	NaN	NaN	NaN	NaN	NaN	NaN
YBL087C	NaN	NaN	53.58	NaN	53.33	53.49	64.93	NaN	NaN	57.72	49.22	62.84	61.96	74.31	NaN	NaN	NaN	43.57	60.86	NaN	81.76	54.88	66.42	NaN	49.62	NaN	NaN	58.51	56.52	71.11	NaN	75.39	NaN	79.31	NaN	72.13	70.77	NaN	NaN	NaN	54.14	NaN	NaN	NaN	NaN	NaN	NaN	NaN	55.25
YBL088C	17.34	NaN	NaN	NaN	NaN	NaN	NaN	NaN	NaN	NaN	NaN	17.43	16.78	17.45	16.31	NaN	NaN	NaN	17	NaN	17.11	NaN	NaN	NaN	NaN	16.91	NaN	14.86	15.12	NaN	NaN	NaN	NaN	NaN	NaN	17.3	NaN	NaN	NaN	NaN	NaN	NaN	NaN	14.88	15.45	17.9	NaN	NaN	17.9
YBL089W	17.34	16.06	14.74	NaN	NaN	17.02	NaN	NaN	NaN	NaN	14.62	NaN	16.78	NaN	16.31	15.27	NaN	16.82	17	NaN	NaN	NaN	NaN	NaN	17.53	NaN	NaN	14.86	15.12	14.57	NaN	NaN	NaN	NaN	NaN	NaN	NaN	NaN	15.78	16.06	17.04	16.89	NaN	NaN	NaN	NaN	NaN	15.08	NaN
YBL090W	NaN	NaN	NaN	NaN	NaN	NaN	NaN	32.84	31.66	31.75	NaN	NaN	NaN	NaN	31.44	NaN	32.43	NaN	NaN	NaN	NaN	31.3	31.03	NaN	32.66	32.35	NaN	33.35	32.49	NaN	31.78	NaN	32.81	32.61	32.52	NaN	NaN	NaN	NaN	NaN	31.06	NaN	31.91	NaN	NaN	32.69	NaN	NaN	NaN
YBL091C	NaN	NaN	23.54	NaN	17.14	17.02	17.39	NaN	NaN	16.89	NaN	17.43	NaN	17.45	16.31	25.33	NaN	16.82	NaN	NaN	NaN	NaN	NaN	15.8	NaN	NaN	16.57	NaN	NaN	NaN	17.12	NaN	16.07	NaN	NaN	NaN	NaN	15.99	25.01	NaN	17.04	16.89	24.7	55.71	15.45	NaN	16.73	NaN	NaN
YBL092W	32.36	NaN	NaN	32.1	NaN	NaN	NaN	NaN	NaN	NaN	NaN	32.23	31.65	32.68	31.44	32.06	32.43	NaN	NaN	30.94	NaN	NaN	31.03	31.12	NaN	32.35	31.16	33.35	NaN	NaN	NaN	NaN	32.81	32.61	NaN	32.42	31.53	31.88	NaN	NaN	31.06	NaN	31.91	33.03	NaN	32.69	NaN	NaN	NaN
YBL093C	32.36	NaN	NaN	NaN	NaN	32.94	NaN	NaN	NaN	NaN	NaN	NaN	31.65	32.68	NaN	NaN	NaN	30.91	32.54	NaN	NaN	31.3	NaN	NaN	NaN	NaN	NaN	33.35	32.49	31.56	NaN	32.1	32.81	NaN	NaN	NaN	NaN	NaN	34.05	NaN	31.06	31.57	NaN	NaN	NaN	32.69	31.36	NaN	32.41
YBL095W	17.34	NaN	NaN	NaN	NaN	17.02	NaN	NaN	NaN	NaN	14.62	17.43	NaN	NaN	NaN	NaN	15.19	16.82	NaN	NaN	17.11	NaN	NaN	NaN	NaN	16.91	16.57	14.86	NaN	14.57	NaN	NaN	16.07	NaN	NaN	NaN	NaN	NaN	NaN	16.06	NaN	NaN	NaN	14.88	15.45	NaN	NaN	15.08	17.9
YBL097W	NaN	32.76	30.65	32.1	NaN	NaN	NaN	NaN	NaN	31.75	NaN	32.23	NaN	NaN	31.44	32.06	NaN	NaN	NaN	NaN	33.45	NaN	31.03	NaN	32.66	32.35	NaN	33.35	32.49	NaN	NaN	32.1	NaN	NaN	32.52	32.42	NaN	31.88	34.05	31.48	NaN	NaN	31.91	NaN	32.06	NaN	NaN	NaN	32.41
YBL098W	17.34	NaN	NaN	NaN	NaN	NaN	NaN	NaN	15.55	NaN	NaN	17.43	NaN	NaN	16.31	NaN	24.07	NaN	17	25.25	17.11	NaN	16.99	NaN	NaN	16.91	NaN	24.87	24.51	24.2	NaN	NaN	NaN	16.96	NaN	NaN	NaN	15.99	NaN	NaN	NaN	NaN	24.7	22.69	15.45	17.9	NaN	NaN	17.9
YBL099W	32.36	NaN	30.65	NaN	32.64	NaN	NaN	NaN	NaN	NaN	NaN	NaN	31.65	32.68	NaN	32.06	NaN	NaN	NaN	NaN	NaN	NaN	31.03	NaN	32.66	32.35	NaN	NaN	NaN	NaN	31.78	NaN	NaN	NaN	NaN	32.42	NaN	NaN	NaN	31.48	31.06	NaN	NaN	33.03	NaN	NaN	NaN	NaN	32.41
YBL101C	NaN	NaN	NaN	NaN	NaN	17.02	17.39	NaN	NaN	NaN	NaN	NaN	16.78	NaN	NaN	25.33	NaN	NaN	NaN	NaN	NaN	27.01	16.99	NaN	NaN	16.91	16.57	NaN	NaN	NaN	17.12	17.36	NaN	16.96	27.52	17.3	16.63	NaN	25.01	NaN	NaN	16.89	NaN	NaN	31.36	NaN	NaN	31.13	NaN
YBL102W	NaN	NaN	NaN	15.4	NaN	17.02	NaN	16.51	NaN	NaN	NaN	NaN	NaN	NaN	16.31	NaN	NaN	16.82	NaN	NaN	NaN	15.49	16.99	NaN	NaN	16.91	16.57	24.87	NaN	24.2	NaN	NaN	16.07	NaN	15.74	17.3	16.63	NaN	NaN	16.06	NaN	16.89	NaN	NaN	NaN	17.9	NaN	15.08	NaN
YBL103C	NaN	NaN	NaN	123.58	NaN	NaN	NaN	NaN	124.73	NaN	126.83	NaN	NaN	NaN	105.22	157.12	119.73	NaN	NaN	NaN	NaN	162.52	NaN	NaN	128.41	NaN	111.08	132.33	126.2	NaN	NaN	NaN	NaN	NaN	124.96	NaN	129.46	106.96	116.48	NaN	NaN	132.33	NaN	NaN	NaN	NaN	NaN	112.42	NaN
YBL104C	NaN	NaN	NaN	49.3	NaN	46.37	NaN	53.09	NaN	NaN	NaN	NaN	NaN	NaN	NaN	NaN	NaN	NaN	NaN	NaN	NaN	46.17	NaN	72.83	NaN	NaN	44.2	49	NaN	NaN	NaN	NaN	66.87	41.35	NaN	NaN	NaN	NaN	NaN	54.26	39.96	40.86	NaN	NaN	62.03	NaN	NaN	66.18	38.62
YBL105C	NaN	32.76	NaN	NaN	32.64	32.94	32.21	NaN	31.66	NaN	30.93	32.23	NaN	NaN	31.44	NaN	32.43	NaN	32.54	NaN	NaN	NaN	31.03	NaN	32.66	32.35	NaN	NaN	NaN	31.56	NaN	NaN	NaN	NaN	32.52	NaN	NaN	NaN	NaN	NaN	NaN	31.57	NaN	NaN	NaN	NaN	NaN	NaN	32.41
YBL106C	NaN	NaN	23.54	NaN	17.14	NaN	NaN	NaN	NaN	16.89	21.23	NaN	16.78	NaN	31.33	NaN	NaN	NaN	NaN	NaN	NaN	27.01	16.99	31.8	17.53	NaN	16.57	NaN	NaN	NaN	NaN	NaN	35.61	NaN	NaN	NaN	NaN	NaN	25.01	16.06	NaN	NaN	NaN	22.69	31.36	17.9	16.73	NaN	NaN
YBL107C	NaN	NaN	14.74	15.4	17.14	17.02	17.39	NaN	NaN	NaN	NaN	NaN	NaN	17.45	16.31	15.27	NaN	16.82	NaN	NaN	NaN	NaN	NaN	NaN	17.53	NaN	NaN	NaN	NaN	14.57	NaN	17.36	NaN	16.96	NaN	NaN	NaN	NaN	15.78	NaN	17.04	16.89	NaN	NaN	NaN	NaN	NaN	NaN	NaN
YBR001C	NaN	NaN	NaN	15.4	NaN	17.02	17.39	16.51	NaN	16.89	NaN	NaN	NaN	NaN	NaN	15.27	NaN	16.82	17	NaN	17.11	15.49	16.99	15.8	17.53	NaN	NaN	14.86	15.12	NaN	NaN	17.36	NaN	NaN	15.74	NaN	NaN	NaN	NaN	16.06	17.04	NaN	NaN	14.88	NaN	NaN	NaN	15.08	17.9
YBR002C	NaN	32.76	30.65	NaN	NaN	32.94	NaN	32.84	31.66	NaN	30.93	NaN	NaN	NaN	31.44	NaN	NaN	30.91	NaN	30.94	NaN	NaN	NaN	NaN	32.66	32.35	NaN	NaN	NaN	31.56	31.78	NaN	32.81	NaN	32.52	NaN	31.53	NaN	NaN	31.48	31.06	NaN	NaN	33.03	NaN	NaN	NaN	NaN	NaN
YBR003W	32.36	32.76	30.65	32.1	32.64	NaN	32.21	NaN	NaN	NaN	NaN	NaN	31.65	32.68	NaN	NaN	NaN	30.91	32.54	30.94	33.45	31.3	NaN	NaN	NaN	NaN	NaN	NaN	NaN	NaN	31.78	32.1	32.81	32.61	NaN	32.42	NaN	NaN	NaN	31.48	31.06	NaN	NaN	33.03	32.06	32.69	NaN	31.09	32.41
YBR004C	32.36	32.76	NaN	NaN	NaN	32.94	32.21	NaN	31.66	NaN	30.93	32.23	31.65	NaN	NaN	NaN	32.43	NaN	NaN	30.94	33.45	31.3	NaN	31.12	NaN	NaN	NaN	NaN	32.49	NaN	NaN	NaN	32.81	NaN	NaN	NaN	31.53	31.88	NaN	NaN	NaN	NaN	NaN	NaN	NaN	NaN	NaN	31.09	NaN
YBR005W	NaN	NaN	NaN	NaN	NaN	17.02	NaN	16.51	15.55	NaN	NaN	NaN	NaN	17.45	NaN	NaN	NaN	NaN	NaN	14.91	NaN	NaN	NaN	NaN	NaN	16.91	16.57	NaN	NaN	NaN	17.12	17.36	16.07	NaN	15.74	NaN	NaN	NaN	NaN	NaN	17.04	NaN	NaN	NaN	NaN	17.9	16.73	NaN	NaN
YBR006W	NaN	NaN	14.74	NaN	NaN	NaN	17.39	NaN	15.55	NaN	NaN	NaN	NaN	17.45	NaN	NaN	NaN	16.82	NaN	NaN	17.11	15.49	NaN	NaN	NaN	NaN	NaN	NaN	NaN	14.57	NaN	NaN	NaN	NaN	NaN	NaN	NaN	15.99	NaN	16.06	17.04	NaN	14.61	14.88	15.45	NaN	NaN	NaN	NaN
YBR007C	NaN	16.06	NaN	NaN	17.14	17.02	17.39	NaN	NaN	16.89	14.62	NaN	NaN	NaN	NaN	NaN	NaN	NaN	NaN	14.91	NaN	NaN	NaN	NaN	NaN	NaN	16.57	NaN	NaN	NaN	NaN	17.36	NaN	NaN	NaN	17.3	16.63	NaN	15.78	16.06	NaN	NaN	14.61	NaN	NaN	17.9	16.73	15.08	17.9
YBR008C	17.34	NaN	NaN	25.03	NaN	NaN	17.39	16.51	30.27	NaN	NaN	NaN	16.78	NaN	NaN	NaN	NaN	NaN	17	NaN	NaN	NaN	16.99	NaN	NaN	16.91	NaN	NaN	NaN	NaN	NaN	17.36	16.07	NaN	27.52	17.3	NaN	15.99	25.01	NaN	NaN	NaN	NaN	NaN	NaN	NaN	NaN	15.08	NaN
YBR009C	NaN	49.87	46.96	NaN	NaN	46.37	NaN	NaN	66.23	NaN	NaN	39.07	50.13	47.15	NaN	NaN	NaN	63.24	55.57	NaN	NaN	46.17	NaN	72.83	NaN	69.08	NaN	49	NaN	47.84	37.88	NaN	NaN	41.35	NaN	NaN	NaN	NaN	55.65	NaN	39.96	NaN	42.91	NaN	NaN	43.85	NaN	66.18	38.62
YBR010W	61.03	NaN	46.96	NaN	NaN	46.37	NaN	NaN	NaN	NaN	46.72	NaN	NaN	NaN	NaN	NaN	48.91	33.21	NaN	NaN	NaN	NaN	62.65	NaN	NaN	NaN	NaN	NaN	NaN	47.84	NaN	NaN	35.61	NaN	27.52	NaN	NaN	NaN	NaN	33.97	39.96	NaN	NaN	44.99	31.36	43.85	34.98	31.13	NaN
YBR011C	NaN	32.76	30.65	32.1	32.64	NaN	32.21	32.84	NaN	NaN	30.93	NaN	31.65	NaN	31.44	32.06	NaN	NaN	NaN	NaN	33.45	NaN	NaN	NaN	NaN	32.35	31.16	NaN	NaN	31.56	NaN	32.1	NaN	32.61	NaN	32.42	NaN	NaN	NaN	NaN	NaN	NaN	31.91	NaN	NaN	NaN	NaN	NaN	NaN
YBR013C	NaN	NaN	NaN	NaN	NaN	NaN	NaN	16.51	15.55	16.89	NaN	NaN	16.78	NaN	NaN	15.27	NaN	NaN	NaN	14.91	17.11	15.49	16.99	15.8	17.53	NaN	NaN	NaN	15.12	NaN	NaN	NaN	NaN	NaN	NaN	17.3	NaN	NaN	15.78	16.06	NaN	16.89	NaN	14.88	NaN	17.9	NaN	NaN	NaN
YBR014C	NaN	NaN	NaN	NaN	17.14	NaN	17.39	16.51	NaN	NaN	14.62	NaN	NaN	NaN	NaN	15.27	NaN	NaN	NaN	14.91	NaN	NaN	NaN	NaN	17.53	NaN	NaN	NaN	NaN	NaN	NaN	NaN	16.07	NaN	NaN	NaN	16.63	15.99	NaN	NaN	NaN	16.89	14.61	NaN	NaN	17.9	NaN	NaN	17.9
YBR015C	NaN	NaN	NaN	15.4	NaN	NaN	NaN	16.51	NaN	NaN	14.62	NaN	16.78	NaN	NaN	NaN	15.19	NaN	17	14.91	NaN	NaN	NaN	NaN	NaN	NaN	16.57	NaN	NaN	14.57	NaN	NaN	16.07	NaN	NaN	17.3	NaN	NaN	15.78	NaN	NaN	NaN	14.61	NaN	NaN	17.9	16.73	NaN	17.9
YBR016W	NaN	NaN	NaN	NaN	NaN	17.02	NaN	16.51	NaN	NaN	21.75	NaN	NaN	NaN	NaN	NaN	NaN	16.82	NaN	NaN	NaN	27.01	16.99	NaN	17.53	16.91	NaN	NaN	24.51	NaN	NaN	NaN	35.61	NaN	27.52	NaN	NaN	NaN	25.01	NaN	NaN	NaN	24.7	23.21	31.36	17.9	16.73	31.13	NaN
YBR017C	NaN	NaN	30.65	NaN	NaN	32.94	NaN	NaN	31.66	NaN	NaN	32.23	31.65	32.68	31.44	32.06	NaN	NaN	NaN	NaN	NaN	NaN	NaN	31.12	32.66	NaN	31.16	NaN	32.49	31.56	NaN	32.1	32.81	NaN	NaN	NaN	31.53	NaN	NaN	31.48	NaN	NaN	NaN	NaN	32.06	NaN	31.36	NaN	32.41
YBR018C	17.34	16.06	NaN	15.4	17.14	NaN	NaN	NaN	15.55	NaN	21.23	NaN	16.78	17.45	NaN	15.27	NaN	NaN	17	NaN	17.11	NaN	NaN	NaN	NaN	NaN	16.57	14.86	NaN	NaN	17.12	17.36	16.07	16.96	15.74	NaN	NaN	NaN	NaN	16.06	NaN	NaN	24.7	NaN	NaN	NaN	NaN	NaN	NaN
YBR019C	NaN	16.06	NaN	25.03	NaN	17.02	NaN	NaN	30.27	NaN	45.59	NaN	NaN	NaN	16.31	NaN	24.07	16.82	NaN	25.25	NaN	NaN	NaN	NaN	17.53	16.91	16.57	NaN	NaN	NaN	NaN	NaN	NaN	16.96	27.52	17.3	NaN	NaN	25.01	NaN	17.04	NaN	NaN	NaN	NaN	NaN	NaN	15.08	NaN
YBR020W	17.34	NaN	NaN	15.4	NaN	17.02	NaN	NaN	15.55	NaN	NaN	NaN	NaN	NaN	NaN	15.27	NaN	16.82	17	NaN	17.11	15.49	NaN	NaN	17.53	NaN	NaN	14.86	NaN	NaN	NaN	NaN	NaN	NaN	15.74	NaN	16.63	NaN	15.78	16.06	NaN	NaN	14.61	14.88	NaN	NaN	16.73	NaN	NaN
YBR021W	NaN	NaN	30.65	32.1	32.64	32.94	NaN	32.84	NaN	NaN	NaN	NaN	NaN	NaN	NaN	NaN	NaN	NaN	32.54	NaN	NaN	NaN	NaN	31.12	NaN	NaN	31.16	33.35	32.49	NaN	NaN	NaN	NaN	NaN	NaN	NaN	31.53	31.88	NaN	NaN	31.06	NaN	NaN	NaN	NaN	32.69	31.36	NaN	32.41
YBR022W	NaN	NaN	NaN	NaN	NaN	NaN	17.39	NaN	NaN	16.89	NaN	NaN	NaN	17.45	16.31	15.27	15.19	NaN	NaN	NaN	NaN	15.49	16.99	NaN	NaN	NaN	16.57	NaN	15.12	NaN	NaN	17.36	16.07	16.96	15.74	17.3	NaN	15.99	NaN	NaN	17.04	NaN	NaN	NaN	NaN	17.9	NaN	NaN	NaN
YBR023C	17.34	NaN	NaN	25.03	NaN	NaN	17.39	16.51	NaN	16.89	45.59	NaN	NaN	17.45	31.33	25.33	NaN	16.82	NaN	NaN	NaN	NaN	16.99	NaN	NaN	NaN	NaN	24.87	NaN	24.2	NaN	17.36	NaN	NaN	27.52	NaN	NaN	30.39	NaN	NaN	NaN	NaN	NaN	NaN	NaN	17.9	NaN	NaN	NaN
YBR024W	NaN	NaN	14.74	NaN	NaN	NaN	NaN	NaN	15.55	16.89	14.62	17.43	NaN	17.45	NaN	NaN	NaN	16.82	NaN	14.91	NaN	NaN	NaN	NaN	17.53	NaN	16.57	NaN	NaN	NaN	NaN	17.36	NaN	NaN	NaN	17.3	16.63	NaN	NaN	NaN	NaN	NaN	NaN	NaN	15.45	17.9	NaN	15.08	NaN
YBR025C	55.91	NaN	NaN	NaN	NaN	NaN	NaN	53.09	NaN	NaN	NaN	NaN	NaN	74.31	NaN	NaN	67.56	94.83	NaN	52.49	81.76	54.88	66.42	NaN	49.62	69.08	NaN	58.51	56.52	NaN	NaN	NaN	66.87	NaN	NaN	72.13	NaN	106.96	76.83	NaN	54.14	NaN	NaN	78.19	NaN	NaN	98.82	NaN	NaN
YBR026C	99.48	122.91	119.73	123.58	NaN	NaN	114.53	NaN	NaN	113.02	126.83	NaN	130.57	93.11	NaN	123.83	101.01	NaN	133.13	128.72	NaN	NaN	NaN	110.7	128.41	NaN	111.08	132.33	126.2	NaN	116.05	NaN	NaN	NaN	NaN	NaN	NaN	106.96	116.48	NaN	NaN	NaN	NaN	NaN	NaN	NaN	NaN	112.42	NaN
YBR028C	17.34	NaN	NaN	NaN	NaN	NaN	17.39	NaN	NaN	16.89	21.23	17.43	16.78	NaN	31.33	NaN	24.07	33.21	17	NaN	NaN	27.01	16.99	NaN	NaN	16.91	NaN	NaN	NaN	NaN	NaN	NaN	NaN	NaN	NaN	17.3	NaN	NaN	25.01	33.97	17.04	NaN	24.7	NaN	31.36	17.9	NaN	31.13	NaN
YBR029C	NaN	NaN	30.65	NaN	NaN	NaN	NaN	NaN	NaN	NaN	NaN	32.23	NaN	NaN	NaN	32.06	32.43	NaN	32.54	NaN	NaN	31.3	NaN	31.12	NaN	NaN	NaN	33.35	NaN	31.56	31.78	NaN	NaN	NaN	NaN	NaN	NaN	NaN	NaN	NaN	31.06	NaN	31.91	NaN	NaN	NaN	NaN	NaN	32.41
YBR030W	17.34	NaN	14.74	15.4	NaN	NaN	NaN	NaN	15.55	NaN	NaN	NaN	16.78	NaN	NaN	NaN	NaN	NaN	NaN	14.91	NaN	NaN	16.99	NaN	NaN	16.91	NaN	14.86	NaN	NaN	NaN	17.36	NaN	16.96	15.74	NaN	16.63	15.99	NaN	NaN	NaN	NaN	NaN	NaN	15.45	NaN	16.73	NaN	17.9
YBR031W	61.03	49.87	46.96	49.3	NaN	NaN	45.85	NaN	30.27	NaN	NaN	39.07	NaN	NaN	31.33	NaN	NaN	NaN	NaN	50.14	NaN	46.17	NaN	31.8	NaN	NaN	NaN	NaN	53.62	NaN	NaN	NaN	35.61	NaN	NaN	40.2	NaN	56.45	NaN	NaN	39.96	NaN	42.91	NaN	31.36	NaN	34.98	31.13	NaN
YBR033W	17.34	16.06	NaN	15.4	NaN	NaN	NaN	NaN	15.55	16.89	NaN	NaN	NaN	NaN	16.31	15.27	NaN	16.82	NaN	NaN	17.11	NaN	NaN	15.8	17.53	NaN	NaN	NaN	15.12	14.57	NaN	NaN	NaN	NaN	15.74	NaN	NaN	15.99	NaN	16.06	17.04	NaN	NaN	14.88	15.45	NaN	NaN	NaN	NaN
YBR034C	NaN	NaN	NaN	NaN	NaN	NaN	NaN	NaN	NaN	NaN	NaN	NaN	NaN	47.15	NaN	52.66	48.91	NaN	35.89	NaN	NaN	NaN	NaN	NaN	43.77	NaN	NaN	49	53.62	NaN	37.88	NaN	NaN	41.35	50.95	NaN	NaN	NaN	55.65	NaN	NaN	40.86	NaN	NaN	NaN	NaN	NaN	NaN	NaN
YBR035C	32.36	32.76	NaN	NaN	NaN	NaN	32.21	NaN	NaN	31.75	30.93	NaN	NaN	NaN	NaN	NaN	NaN	30.91	NaN	NaN	NaN	NaN	NaN	31.12	NaN	32.35	31.16	33.35	NaN	31.56	NaN	NaN	32.81	32.61	32.52	NaN	31.53	NaN	34.05	NaN	NaN	NaN	NaN	NaN	NaN	32.69	NaN	NaN	32.41
YBR036C	137.6	NaN	119.73	123.58	NaN	NaN	NaN	NaN	200.92	NaN	126.83	127.7	NaN	NaN	NaN	NaN	NaN	NaN	133.13	NaN	NaN	NaN	135.55	NaN	NaN	116.37	NaN	132.33	NaN	128.91	NaN	NaN	132.34	140.64	NaN	146.43	NaN	NaN	NaN	NaN	124.49	NaN	NaN	NaN	NaN	NaN	NaN	143.42	NaN
YBR037C	32.36	NaN	30.65	NaN	NaN	NaN	NaN	NaN	NaN	31.75	NaN	NaN	NaN	NaN	NaN	NaN	NaN	30.91	NaN	NaN	33.45	31.3	NaN	NaN	32.66	NaN	NaN	NaN	32.49	NaN	NaN	32.1	32.81	NaN	NaN	NaN	31.53	NaN	34.05	31.48	31.06	31.57	NaN	NaN	NaN	32.69	NaN	NaN	32.41
YBR038W	NaN	NaN	30.65	NaN	NaN	NaN	32.21	NaN	NaN	31.75	NaN	NaN	31.65	NaN	NaN	32.06	32.43	NaN	NaN	NaN	33.45	31.3	NaN	NaN	32.66	NaN	31.16	NaN	NaN	NaN	31.78	32.1	NaN	32.61	NaN	NaN	31.53	NaN	NaN	NaN	31.06	NaN	NaN	NaN	NaN	NaN	31.36	31.09	NaN
YBR039W	32.36	NaN	NaN	NaN	NaN	32.94	32.21	NaN	NaN	NaN	NaN	NaN	31.65	NaN	NaN	32.06	NaN	NaN	NaN	NaN	33.45	NaN	NaN	31.12	NaN	NaN	NaN	33.35	NaN	31.56	31.78	32.1	32.81	NaN	NaN	NaN	NaN	NaN	NaN	31.48	NaN	NaN	NaN	NaN	NaN	NaN	NaN	31.09	NaN
YBR040W	NaN	16.06	NaN	NaN	NaN	NaN	NaN	16.51	NaN	NaN	NaN	NaN	NaN	17.45	NaN	15.27	NaN	NaN	17	NaN	NaN	NaN	16.99	15.8	NaN	16.91	NaN	14.86	NaN	NaN	17.12	NaN	16.07	16.96	15.74	17.3	16.63	NaN	15.78	NaN	NaN	NaN	14.61	14.88	15.45	17.9	NaN	NaN	NaN
YBR041W	17.34	NaN	NaN	NaN	NaN	NaN	NaN	16.51	15.55	16.89	NaN	NaN	16.78	NaN	NaN	NaN	NaN	NaN	NaN	NaN	17.11	NaN	NaN	15.8	NaN	NaN	NaN	NaN	15.12	NaN	NaN	NaN	NaN	NaN	NaN	NaN	NaN	NaN	NaN	NaN	17.04	NaN	NaN	NaN	NaN	NaN	NaN	NaN	17.9
YBR042C	NaN	NaN	NaN	NaN	17.14	17.02	17.39	NaN	15.55	NaN	NaN	NaN	16.78	NaN	NaN	NaN	NaN	NaN	NaN	14.91	NaN	NaN	NaN	NaN	NaN	NaN	NaN	NaN	15.12	NaN	17.12	NaN	NaN	NaN	15.74	NaN	16.63	NaN	15.78	NaN	NaN	16.89	14.61	NaN	NaN	NaN	NaN	NaN	17.9
YBR043C	17.34	NaN	14.74	NaN	NaN	17.02	NaN	NaN	NaN	16.89	NaN	NaN	NaN	NaN	NaN	NaN	NaN	NaN	NaN	NaN	17.11	NaN	NaN	NaN	17.53	16.91	16.57	NaN	NaN	NaN	NaN	17.36	NaN	NaN	NaN	17.3	NaN	15.99	15.78	16.06	NaN	NaN	24.7	NaN	15.45	17.9	NaN	15.08	NaN
YBR044C	40.35	28.04	NaN	25.03	47.78	NaN	NaN	38.02	NaN	NaN	NaN	NaN	NaN	NaN	31.33	NaN	NaN	33.21	35.89	NaN	45.69	46.17	NaN	31.8	43.77	NaN	44.2	NaN	NaN	NaN	NaN	NaN	35.61	NaN	NaN	40.2	NaN	NaN	25.01	NaN	17.04	NaN	NaN	NaN	31.36	NaN	NaN	NaN	17.9
YBR045C	NaN	NaN	NaN	15.4	NaN	NaN	17.39	NaN	15.55	NaN	NaN	17.43	NaN	NaN	16.31	NaN	NaN	16.82	NaN	14.91	17.11	NaN	NaN	15.8	NaN	NaN	NaN	14.86	NaN	14.57	NaN	NaN	NaN	16.96	NaN	NaN	16.63	15.99	NaN	16.06	NaN	NaN	14.61	14.88	15.45	NaN	NaN	NaN	NaN
YBR046C	NaN	NaN	14.74	15.4	17.14	17.02	17.39	NaN	NaN	NaN	NaN	NaN	NaN	NaN	NaN	NaN	NaN	16.82	NaN	14.91	NaN	15.49	NaN	NaN	NaN	16.91	16.57	NaN	NaN	14.57	17.12	17.36	16.07	16.96	15.74	NaN	NaN	NaN	NaN	16.06	NaN	NaN	NaN	NaN	NaN	NaN	NaN	NaN	17.9
YBR047W	17.34	16.06	NaN	NaN	17.14	NaN	NaN	16.51	15.55	16.89	NaN	17.43	NaN	NaN	16.31	15.27	NaN	16.82	17	NaN	NaN	NaN	16.99	NaN	NaN	NaN	NaN	14.86	NaN	NaN	NaN	NaN	NaN	NaN	15.74	NaN	16.63	NaN	15.78	NaN	17.04	NaN	NaN	NaN	NaN	NaN	16.73	NaN	NaN
YBR048W	NaN	NaN	NaN	123.58	NaN	NaN	NaN	NaN	95.01	NaN	126.83	127.7	NaN	NaN	NaN	NaN	NaN	NaN	60.86	NaN	76.9	NaN	NaN	NaN	128.41	NaN	NaN	NaN	NaN	NaN	78.11	NaN	132.34	110.27	NaN	NaN	129.46	NaN	NaN	91.1	NaN	NaN	NaN	105.88	NaN	NaN	87.13	NaN	NaN
YBR049C	NaN	NaN	NaN	NaN	32.64	NaN	NaN	32.84	NaN	31.75	NaN	32.23	31.65	NaN	31.44	NaN	32.43	30.91	32.54	30.94	NaN	NaN	31.03	NaN	NaN	32.35	NaN	NaN	NaN	NaN	NaN	NaN	NaN	NaN	NaN	NaN	31.53	NaN	34.05	NaN	NaN	NaN	NaN	NaN	NaN	NaN	31.36	NaN	NaN
YBR050C	17.34	NaN	NaN	15.4	NaN	NaN	17.39	NaN	NaN	NaN	NaN	NaN	16.78	NaN	NaN	15.27	NaN	NaN	17	NaN	NaN	NaN	NaN	NaN	17.53	NaN	16.57	14.86	NaN	NaN	NaN	17.36	16.07	NaN	NaN	NaN	NaN	15.99	NaN	16.06	NaN	NaN	NaN	14.88	15.45	NaN	NaN	15.08	NaN
YBR052C	NaN	NaN	NaN	15.4	NaN	17.02	NaN	NaN	NaN	NaN	14.62	NaN	16.78	17.45	16.31	NaN	NaN	16.82	17	14.91	17.11	15.49	16.99	15.8	17.53	16.91	NaN	NaN	NaN	14.57	NaN	NaN	NaN	NaN	15.74	NaN	NaN	NaN	15.78	NaN	17.04	16.89	14.61	NaN	NaN	NaN	16.73	NaN	17.9
YBR053C	NaN	16.06	14.74	NaN	NaN	NaN	17.39	NaN	NaN	16.89	14.62	17.43	16.78	NaN	NaN	NaN	NaN	16.82	NaN	14.91	NaN	15.49	NaN	NaN	NaN	16.91	NaN	NaN	15.12	NaN	17.12	17.36	NaN	16.96	NaN	17.3	NaN	NaN	NaN	NaN	NaN	16.89	14.61	14.88	15.45	NaN	16.73	NaN	NaN
YBR054W	17.34	NaN	NaN	15.4	NaN	17.02	17.39	NaN	NaN	16.89	NaN	NaN	NaN	NaN	16.31	NaN	NaN	NaN	NaN	NaN	17.11	15.49	NaN	15.8	NaN	NaN	NaN	NaN	15.12	14.57	NaN	NaN	NaN	NaN	NaN	NaN	16.63	NaN	NaN	16.06	NaN	NaN	14.61	NaN	15.45	17.9	16.73	NaN	17.9
YBR055C	NaN	NaN	NaN	NaN	NaN	NaN	NaN	NaN	NaN	NaN	NaN	NaN	NaN	NaN	31.44	NaN	32.43	30.91	NaN	NaN	NaN	31.3	NaN	NaN	NaN	32.35	NaN	NaN	NaN	NaN	31.78	NaN	NaN	NaN	NaN	NaN	31.53	31.88	NaN	NaN	NaN	NaN	NaN	33.03	32.06	NaN	NaN	NaN	NaN
YBR056W	17.34	16.06	NaN	NaN	17.14	NaN	17.39	NaN	15.55	NaN	NaN	17.43	16.78	NaN	NaN	15.27	NaN	16.82	NaN	14.91	NaN	NaN	NaN	15.8	NaN	16.91	16.57	NaN	15.12	NaN	NaN	NaN	16.07	16.96	NaN	17.3	16.63	NaN	15.78	16.06	NaN	NaN	NaN	NaN	NaN	NaN	NaN	15.08	17.9
YBR057C	61.03	49.87	NaN	49.3	NaN	NaN	NaN	38.02	NaN	NaN	NaN	NaN	50.13	NaN	NaN	NaN	NaN	63.24	55.57	NaN	NaN	46.17	NaN	31.8	NaN	NaN	44.2	NaN	NaN	NaN	57.23	NaN	NaN	NaN	NaN	NaN	45.2	56.45	NaN	NaN	NaN	67.74	NaN	NaN	NaN	NaN	NaN	NaN	NaN
YBR058C	17.34	NaN	14.74	NaN	17.14	NaN	NaN	NaN	NaN	16.89	14.62	NaN	16.78	NaN	16.31	NaN	NaN	16.82	17	14.91	NaN	15.49	16.99	NaN	17.53	16.91	NaN	NaN	15.12	NaN	NaN	17.36	NaN	NaN	15.74	17.3	16.63	NaN	NaN	NaN	17.04	16.89	NaN	NaN	NaN	NaN	NaN	NaN	17.9
YBR059C	32.36	NaN	NaN	32.1	32.64	32.94	32.21	NaN	NaN	31.75	NaN	32.23	NaN	NaN	NaN	NaN	NaN	NaN	32.54	30.94	33.45	NaN	31.03	NaN	NaN	NaN	NaN	NaN	NaN	NaN	NaN	NaN	32.81	32.61	NaN	NaN	NaN	31.88	34.05	NaN	31.06	NaN	NaN	33.03	NaN	NaN	NaN	NaN	NaN
YBR060C	32.36	NaN	NaN	NaN	NaN	32.94	32.21	32.84	NaN	31.75	NaN	NaN	NaN	NaN	31.44	NaN	NaN	30.91	NaN	NaN	NaN	31.3	NaN	NaN	32.66	32.35	31.16	NaN	NaN	NaN	NaN	32.1	NaN	32.61	NaN	NaN	NaN	31.88	NaN	NaN	NaN	31.57	NaN	NaN	NaN	NaN	NaN	31.09	NaN
YBR061C	NaN	32.76	NaN	NaN	32.64	32.94	NaN	32.84	NaN	NaN	30.93	NaN	NaN	32.68	NaN	NaN	32.43	NaN	NaN	NaN	NaN	NaN	NaN	NaN	32.66	NaN	NaN	33.35	32.49	31.56	NaN	NaN	NaN	NaN	32.52	32.42	NaN	NaN	NaN	NaN	NaN	NaN	NaN	NaN	NaN	32.69	31.36	NaN	32.41
YBR062C	NaN	NaN	NaN	25.03	NaN	17.02	17.39	NaN	NaN	NaN	NaN	17.43	NaN	NaN	NaN	NaN	24.07	16.82	NaN	25.25	NaN	27.01	16.99	NaN	NaN	NaN	NaN	24.87	24.51	24.2	NaN	17.36	NaN	NaN	NaN	17.3	NaN	30.39	25.01	16.06	NaN	NaN	NaN	22.69	31.36	17.9	NaN	NaN	NaN
YBR063C	NaN	16.06	NaN	NaN	17.14	NaN	17.39	NaN	15.55	16.89	NaN	NaN	16.78	17.45	NaN	NaN	15.19	NaN	NaN	NaN	17.11	NaN	NaN	NaN	NaN	NaN	NaN	NaN	15.12	NaN	NaN	17.36	NaN	16.96	NaN	NaN	16.63	NaN	15.78	NaN	NaN	16.89	NaN	NaN	NaN	NaN	NaN	NaN	NaN
YBR065C	17.34	NaN	NaN	NaN	NaN	17.02	NaN	NaN	15.55	NaN	14.62	17.43	NaN	NaN	16.31	15.27	NaN	NaN	17	14.91	NaN	NaN	NaN	NaN	NaN	NaN	16.57	NaN	15.12	NaN	17.12	NaN	NaN	NaN	15.74	NaN	NaN	NaN	NaN	NaN	NaN	16.89	14.61	NaN	15.45	NaN	NaN	15.08	NaN
YBR066C	NaN	NaN	14.74	15.4	17.14	NaN	NaN	16.51	NaN	16.89	14.62	17.43	16.78	NaN	NaN	NaN	NaN	NaN	NaN	NaN	17.11	NaN	16.99	NaN	NaN	16.91	NaN	NaN	NaN	14.57	NaN	NaN	NaN	NaN	15.74	NaN	NaN	15.99	NaN	NaN	17.04	NaN	NaN	14.88	NaN	17.9	NaN	NaN	NaN
YBR067C	17.34	16.06	NaN	NaN	NaN	NaN	NaN	16.51	NaN	NaN	NaN	17.43	16.78	17.45	NaN	NaN	24.07	NaN	17	14.91	17.11	15.49	NaN	NaN	NaN	NaN	NaN	NaN	NaN	24.2	17.12	NaN	16.07	NaN	15.74	NaN	NaN	NaN	NaN	NaN	NaN	NaN	24.7	NaN	15.45	NaN	NaN	15.08	NaN
YBR068C	NaN	NaN	NaN	NaN	NaN	NaN	NaN	NaN	NaN	16.89	NaN	17.43	16.78	17.45	16.31	NaN	15.19	NaN	NaN	NaN	NaN	15.49	NaN	NaN	NaN	NaN	16.57	NaN	NaN	NaN	NaN	NaN	NaN	16.96	15.74	NaN	NaN	15.99	15.78	NaN	17.04	NaN	NaN	NaN	15.45	NaN	16.73	15.08	NaN
YBR069C	NaN	NaN	NaN	NaN	17.14	NaN	NaN	16.51	NaN	NaN	NaN	NaN	16.78	17.45	NaN	NaN	15.19	NaN	NaN	14.91	17.11	NaN	16.99	NaN	NaN	16.91	NaN	14.86	15.12	NaN	17.12	17.36	16.07	NaN	NaN	17.3	16.63	NaN	NaN	16.06	NaN	NaN	NaN	14.88	NaN	NaN	NaN	15.08	NaN
YBR070C	NaN	32.76	30.65	NaN	NaN	32.94	32.21	32.84	31.66	NaN	30.93	32.23	NaN	32.68	31.44	NaN	32.43	NaN	NaN	30.94	33.45	NaN	NaN	NaN	32.66	NaN	NaN	33.35	32.49	NaN	NaN	NaN	NaN	32.61	32.52	NaN	NaN	31.88	34.05	31.48	NaN	NaN	31.91	NaN	32.06	NaN	NaN	NaN	32.41
YBR071W	NaN	16.06	14.74	15.4	NaN	17.02	17.39	16.51	15.55	NaN	NaN	17.43	NaN	NaN	NaN	NaN	NaN	NaN	NaN	14.91	17.11	NaN	NaN	15.8	NaN	16.91	16.57	NaN	NaN	NaN	NaN	NaN	NaN	NaN	15.74	NaN	NaN	NaN	NaN	NaN	NaN	16.89	NaN	14.88	NaN	NaN	NaN	NaN	NaN
YBR072W	17.34	NaN	14.74	NaN	NaN	17.02	NaN	NaN	NaN	NaN	14.62	17.43	NaN	NaN	16.31	NaN	15.19	NaN	17	NaN	17.11	NaN	16.99	NaN	17.53	16.91	16.57	NaN	15.12	14.57	17.12	NaN	16.07	NaN	NaN	17.3	NaN	NaN	NaN	NaN	17.04	16.89	14.61	14.88	NaN	17.9	NaN	15.08	NaN
YBR073W	17.34	16.06	NaN	NaN	NaN	NaN	NaN	NaN	NaN	16.89	NaN	NaN	NaN	17.45	NaN	NaN	NaN	16.82	NaN	NaN	17.11	NaN	NaN	NaN	17.53	NaN	NaN	NaN	NaN	14.57	17.12	17.36	16.07	16.96	NaN	NaN	16.63	15.99	15.78	NaN	NaN	NaN	14.61	14.88	NaN	17.9	16.73	NaN	NaN
YBR074W	NaN	NaN	23.54	NaN	17.14	NaN	NaN	16.51	NaN	NaN	NaN	NaN	16.78	17.45	NaN	15.27	NaN	16.82	17	NaN	NaN	15.49	NaN	NaN	NaN	NaN	NaN	NaN	NaN	NaN	NaN	NaN	NaN	NaN	15.74	NaN	16.63	15.99	25.01	NaN	NaN	NaN	24.7	22.69	15.45	NaN	NaN	15.08	17.9
YBR076W	40.35	49.87	46.96	49.3	NaN	NaN	NaN	NaN	NaN	49.73	NaN	NaN	NaN	NaN	63.2	NaN	NaN	NaN	55.57	50.14	NaN	46.17	NaN	NaN	NaN	NaN	44.2	NaN	NaN	47.84	NaN	NaN	NaN	41.35	50.95	40.2	NaN	NaN	55.65	NaN	39.96	NaN	42.91	NaN	62.03	NaN	62.45	66.18	38.62
YBR077C	32.36	32.76	30.65	NaN	NaN	32.94	32.21	NaN	NaN	31.75	NaN	NaN	NaN	NaN	NaN	32.06	32.43	NaN	NaN	NaN	33.45	NaN	31.03	31.12	32.66	32.35	NaN	33.35	NaN	NaN	NaN	32.1	NaN	NaN	NaN	NaN	NaN	NaN	34.05	NaN	31.06	NaN	31.91	NaN	NaN	NaN	NaN	NaN	32.41
YBR078W	NaN	NaN	14.74	15.4	NaN	NaN	17.39	16.51	15.55	NaN	NaN	NaN	NaN	NaN	16.31	NaN	NaN	16.82	NaN	14.91	NaN	15.49	NaN	NaN	17.53	NaN	16.57	NaN	NaN	NaN	17.12	NaN	NaN	NaN	15.74	NaN	NaN	15.99	NaN	NaN	NaN	16.89	14.61	14.88	NaN	17.9	NaN	NaN	17.9
YBR079C	NaN	NaN	NaN	32.1	32.64	32.94	NaN	NaN	31.66	NaN	30.93	NaN	NaN	NaN	31.44	32.06	NaN	30.91	32.54	NaN	NaN	NaN	NaN	31.12	NaN	32.35	NaN	NaN	NaN	NaN	NaN	NaN	32.81	NaN	NaN	NaN	NaN	NaN	NaN	NaN	NaN	31.57	NaN	33.03	NaN	NaN	NaN	NaN	NaN
YBR080C	32.36	NaN	NaN	32.1	32.64	32.94	NaN	NaN	NaN	31.75	NaN	32.23	NaN	NaN	31.44	NaN	NaN	NaN	NaN	30.94	NaN	NaN	31.03	NaN	32.66	32.35	31.16	NaN	NaN	NaN	31.78	NaN	NaN	32.61	NaN	NaN	31.53	NaN	34.05	NaN	NaN	NaN	NaN	33.03	NaN	NaN	NaN	NaN	NaN
YBR081C	NaN	32.76	NaN	NaN	32.64	32.94	NaN	NaN	NaN	NaN	30.93	NaN	NaN	NaN	NaN	32.06	NaN	NaN	32.54	NaN	NaN	31.3	31.03	31.12	32.66	NaN	31.16	33.35	NaN	NaN	NaN	NaN	32.81	32.61	NaN	NaN	NaN	31.88	NaN	31.48	NaN	NaN	NaN	33.03	32.06	32.69	31.36	NaN	32.41
YBR082C	NaN	93.3	53.58	97.82	NaN	NaN	NaN	110.14	NaN	113.02	NaN	NaN	61.96	NaN	NaN	NaN	67.56	NaN	NaN	NaN	NaN	54.88	110.51	110.7	49.62	NaN	NaN	NaN	NaN	NaN	116.05	NaN	106.07	NaN	100.28	NaN	NaN	106.96	NaN	91.1	NaN	NaN	NaN	111.61	NaN	NaN	NaN	NaN	NaN
YBR083W	NaN	16.06	NaN	NaN	17.14	17.02	NaN	NaN	15.55	NaN	NaN	17.43	16.78	17.45	NaN	NaN	NaN	NaN	NaN	NaN	NaN	15.49	NaN	15.8	NaN	NaN	16.57	NaN	NaN	14.57	17.12	NaN	16.07	16.96	15.74	17.3	16.63	NaN	NaN	NaN	NaN	NaN	NaN	14.88	15.45	NaN	NaN	NaN	NaN
YBR084W	17.34	NaN	14.74	15.4	NaN	NaN	NaN	NaN	NaN	16.89	NaN	17.43	16.78	17.45	16.31	15.27	NaN	NaN	NaN	NaN	NaN	15.49	NaN	NaN	NaN	NaN	16.57	NaN	NaN	NaN	NaN	17.36	16.07	16.96	NaN	NaN	NaN	15.99	NaN	16.06	NaN	NaN	14.61	14.88	NaN	NaN	NaN	NaN	NaN
YBR085W	17.34	16.06	NaN	NaN	17.14	NaN	NaN	NaN	NaN	NaN	NaN	17.43	NaN	NaN	16.31	NaN	15.19	16.82	NaN	14.91	17.11	NaN	NaN	15.8	NaN	NaN	NaN	NaN	15.12	14.57	NaN	17.36	16.07	NaN	15.74	NaN	16.63	15.99	NaN	NaN	NaN	16.89	NaN	14.88	NaN	NaN	NaN	15.08	NaN
YBR086C	61.03	NaN	46.96	49.3	NaN	46.37	NaN	NaN	NaN	NaN	NaN	NaN	50.13	NaN	31.33	NaN	48.91	33.21	NaN	NaN	45.69	46.17	NaN	NaN	43.77	NaN	44.2	NaN	NaN	NaN	NaN	35.34	35.61	NaN	NaN	NaN	NaN	NaN	55.65	33.97	39.96	NaN	NaN	NaN	NaN	43.85	34.98	NaN	38.62
YBR087W	32.36	NaN	NaN	32.1	NaN	NaN	NaN	NaN	NaN	31.75	NaN	NaN	NaN	32.68	NaN	NaN	NaN	30.91	NaN	30.94	NaN	NaN	NaN	NaN	NaN	32.35	NaN	NaN	32.49	NaN	NaN	NaN	NaN	32.61	32.52	NaN	NaN	NaN	34.05	NaN	NaN	NaN	31.91	33.03	32.06	NaN	31.36	NaN	NaN
YBR088C	32.36	NaN	NaN	NaN	NaN	32.94	NaN	NaN	NaN	NaN	NaN	NaN	31.65	NaN	NaN	NaN	NaN	NaN	NaN	NaN	NaN	31.3	31.03	31.12	NaN	32.35	NaN	33.35	32.49	31.56	31.78	NaN	NaN	NaN	32.52	NaN	NaN	NaN	NaN	31.48	NaN	NaN	NaN	NaN	32.06	NaN	NaN	NaN	NaN
YBR090C	NaN	NaN	14.74	15.4	NaN	NaN	NaN	16.51	NaN	NaN	NaN	17.43	NaN	NaN	16.31	15.27	15.19	NaN	NaN	NaN	17.11	15.49	16.99	NaN	17.53	NaN	16.57	NaN	NaN	NaN	17.12	NaN	NaN	NaN	NaN	17.3	NaN	15.99	NaN	16.06	17.04	NaN	NaN	14.88	15.45	NaN	NaN	NaN	NaN
YBR091C	NaN	32.76	NaN	NaN	32.64	NaN	NaN	32.84	NaN	31.75	NaN	NaN	NaN	32.68	31.44	NaN	NaN	NaN	NaN	NaN	NaN	31.3	NaN	31.12	NaN	32.35	31.16	33.35	NaN	NaN	NaN	NaN	32.81	32.61	32.52	32.42	NaN	NaN	34.05	31.48	NaN	31.57	NaN	NaN	NaN	NaN	NaN	31.09	32.41
YBR092C	17.34	16.06	NaN	NaN	17.14	17.02	NaN	NaN	NaN	NaN	14.62	17.43	16.78	NaN	NaN	15.27	NaN	16.82	NaN	NaN	NaN	NaN	NaN	15.8	17.53	NaN	NaN	14.86	15.12	NaN	17.12	NaN	NaN	16.96	15.74	NaN	NaN	NaN	NaN	NaN	NaN	NaN	14.61	NaN	15.45	17.9	16.73	NaN	NaN
YBR093C	32.36	32.76	30.65	NaN	32.64	NaN	NaN	NaN	NaN	NaN	NaN	32.23	NaN	32.68	NaN	NaN	32.43	NaN	NaN	30.94	33.45	31.3	NaN	NaN	NaN	32.35	NaN	33.35	32.49	NaN	NaN	NaN	32.81	32.61	32.52	NaN	31.53	31.88	34.05	NaN	NaN	31.57	31.91	NaN	NaN	NaN	31.36	NaN	32.41
YBR094W	61.03	49.87	46.96	NaN	NaN	46.37	45.85	38.02	66.23	49.73	NaN	65.42	NaN	47.15	NaN	NaN	48.91	63.24	55.57	NaN	45.69	NaN	NaN	72.83	43.77	69.08	NaN	49	53.62	47.84	57.23	NaN	NaN	NaN	50.95	NaN	NaN	NaN	NaN	NaN	63.54	67.74	NaN	NaN	NaN	53.29	NaN	NaN	66.91
YBR095C	17.34	16.06	NaN	NaN	NaN	NaN	NaN	NaN	15.55	16.89	NaN	NaN	NaN	NaN	16.31	NaN	NaN	NaN	NaN	NaN	17.11	15.49	16.99	NaN	NaN	16.91	16.57	NaN	NaN	NaN	NaN	NaN	NaN	NaN	15.74	NaN	NaN	NaN	15.78	NaN	NaN	NaN	14.61	NaN	NaN	NaN	NaN	NaN	17.9
YBR096W	32.36	NaN	NaN	NaN	32.64	NaN	NaN	32.84	31.66	31.75	30.93	32.23	31.65	NaN	NaN	32.06	32.43	30.91	NaN	NaN	33.45	NaN	31.03	NaN	NaN	NaN	31.16	NaN	NaN	31.56	NaN	NaN	NaN	32.61	32.52	NaN	31.53	NaN	NaN	NaN	NaN	NaN	31.91	NaN	NaN	NaN	31.36	NaN	32.41
YBR097W	32.36	32.76	30.65	32.1	32.64	NaN	32.21	NaN	NaN	31.75	NaN	32.23	31.65	32.68	31.44	32.06	NaN	NaN	32.54	30.94	NaN	NaN	31.03	NaN	32.66	NaN	NaN	33.35	NaN	NaN	NaN	NaN	32.81	32.61	32.52	NaN	NaN	31.88	NaN	NaN	NaN	31.57	31.91	NaN	NaN	32.69	NaN	31.09	NaN
YBR098W	NaN	NaN	NaN	15.4	NaN	NaN	NaN	NaN	NaN	NaN	NaN	17.43	16.78	17.45	NaN	NaN	15.19	NaN	17	NaN	17.11	NaN	NaN	15.8	NaN	16.91	NaN	14.86	15.12	14.57	NaN	NaN	NaN	NaN	15.74	17.3	16.63	NaN	NaN	NaN	NaN	NaN	NaN	NaN	15.45	NaN	NaN	NaN	17.9
YBR101C	NaN	NaN	NaN	NaN	NaN	NaN	NaN	NaN	31.66	NaN	30.93	NaN	31.65	32.68	NaN	NaN	NaN	NaN	NaN	30.94	33.45	NaN	31.03	NaN	NaN	NaN	NaN	33.35	NaN	NaN	NaN	NaN	NaN	NaN	NaN	NaN	NaN	NaN	NaN	NaN	NaN	NaN	NaN	33.03	NaN	NaN	31.36	NaN	NaN
YBR102C	NaN	NaN	NaN	32.1	NaN	NaN	32.21	NaN	NaN	NaN	NaN	32.23	31.65	32.68	31.44	NaN	NaN	NaN	32.54	NaN	33.45	NaN	31.03	31.12	32.66	NaN	NaN	NaN	NaN	NaN	NaN	NaN	NaN	NaN	NaN	NaN	31.53	31.88	34.05	NaN	NaN	31.57	31.91	NaN	NaN	NaN	NaN	NaN	NaN
YBR103W	NaN	NaN	NaN	NaN	47.78	NaN	45.85	38.02	NaN	NaN	46.72	65.42	NaN	NaN	NaN	NaN	48.91	NaN	35.89	NaN	NaN	NaN	NaN	31.8	NaN	NaN	NaN	NaN	53.62	47.84	NaN	62.71	35.61	NaN	27.52	65.54	45.2	30.39	NaN	33.97	63.54	NaN	NaN	44.99	NaN	NaN	NaN	31.13	NaN
YBR104W	NaN	16.06	14.74	15.4	NaN	NaN	17.39	NaN	15.55	16.89	NaN	NaN	16.78	17.45	NaN	NaN	NaN	16.82	17	14.91	NaN	NaN	16.99	15.8	NaN	NaN	NaN	14.86	15.12	14.57	NaN	17.36	16.07	NaN	NaN	17.3	NaN	15.99	NaN	16.06	NaN	16.89	14.61	NaN	NaN	NaN	NaN	NaN	17.9
YBR105C	NaN	NaN	46.96	NaN	NaN	NaN	NaN	NaN	NaN	16.89	NaN	NaN	16.78	NaN	NaN	NaN	NaN	33.21	35.89	NaN	45.69	46.17	NaN	NaN	NaN	NaN	NaN	NaN	24.51	NaN	NaN	NaN	35.61	41.35	27.52	NaN	NaN	30.39	NaN	NaN	17.04	NaN	24.7	44.99	NaN	NaN	34.98	31.13	17.9
YBR106W	NaN	NaN	30.65	NaN	NaN	NaN	NaN	32.84	31.66	NaN	30.93	32.23	NaN	32.68	NaN	NaN	NaN	NaN	NaN	NaN	33.45	31.3	NaN	31.12	32.66	NaN	NaN	33.35	NaN	31.56	NaN	NaN	NaN	NaN	NaN	NaN	NaN	NaN	NaN	NaN	NaN	NaN	31.91	NaN	32.06	NaN	NaN	31.09	NaN
YBR107C	NaN	NaN	23.54	25.03	NaN	17.02	NaN	16.51	NaN	16.89	45.59	17.43	NaN	NaN	NaN	NaN	NaN	NaN	NaN	25.25	NaN	NaN	NaN	NaN	NaN	16.91	NaN	NaN	NaN	NaN	NaN	NaN	NaN	16.96	15.74	NaN	NaN	15.99	25.01	16.06	17.04	NaN	NaN	NaN	15.45	17.9	NaN	NaN	17.9
YBR108W	NaN	NaN	14.74	NaN	NaN	17.02	NaN	16.51	NaN	16.89	NaN	17.43	NaN	NaN	NaN	NaN	NaN	16.82	17	14.91	NaN	NaN	NaN	15.8	NaN	NaN	NaN	NaN	15.12	14.57	NaN	NaN	NaN	NaN	15.74	17.3	16.63	NaN	NaN	NaN	17.04	NaN	NaN	NaN	NaN	NaN	NaN	15.08	NaN
YBR109C	NaN	NaN	NaN	NaN	NaN	NaN	NaN	NaN	31.66	31.75	NaN	NaN	NaN	32.68	NaN	32.06	NaN	NaN	NaN	NaN	NaN	NaN	31.03	NaN	NaN	NaN	NaN	33.35	32.49	31.56	31.78	NaN	NaN	32.61	NaN	32.42	31.53	NaN	NaN	NaN	NaN	NaN	NaN	33.03	NaN	NaN	NaN	31.09	NaN
YBR110W	32.36	NaN	NaN	32.1	32.64	32.94	NaN	NaN	NaN	NaN	NaN	32.23	NaN	NaN	NaN	NaN	NaN	NaN	NaN	NaN	NaN	31.3	NaN	NaN	32.66	NaN	NaN	NaN	NaN	31.56	NaN	NaN	32.81	32.61	NaN	NaN	31.53	NaN	NaN	31.48	NaN	NaN	NaN	NaN	32.06	NaN	NaN	31.09	32.41
YBR111C	17.34	16.06	14.74	15.4	17.14	NaN	17.39	NaN	15.55	16.89	NaN	NaN	NaN	NaN	16.31	NaN	15.19	NaN	NaN	NaN	17.11	15.49	NaN	15.8	NaN	16.91	NaN	NaN	NaN	NaN	17.12	NaN	16.07	16.96	NaN	NaN	NaN	NaN	NaN	16.06	NaN	NaN	NaN	14.88	NaN	17.9	NaN	15.08	17.9
YBR112C	32.36	NaN	30.65	32.1	32.64	NaN	32.21	32.84	NaN	NaN	30.93	NaN	NaN	NaN	NaN	NaN	32.43	NaN	NaN	NaN	NaN	31.3	31.03	NaN	NaN	NaN	NaN	33.35	NaN	31.56	NaN	NaN	32.81	32.61	NaN	32.42	NaN	31.88	34.05	NaN	NaN	31.57	NaN	33.03	NaN	NaN	NaN	NaN	32.41
YBR114W	17.34	NaN	NaN	NaN	17.14	NaN	NaN	38.02	NaN	NaN	NaN	NaN	16.78	17.45	31.33	NaN	24.07	NaN	NaN	NaN	NaN	NaN	16.99	31.8	NaN	NaN	44.2	NaN	24.51	24.2	NaN	17.36	35.61	NaN	NaN	17.3	NaN	NaN	NaN	33.97	NaN	NaN	NaN	NaN	31.36	NaN	34.98	NaN	17.9
YBR115C	NaN	NaN	30.65	NaN	NaN	NaN	32.21	32.84	31.66	31.75	NaN	32.23	31.65	NaN	31.44	NaN	32.43	NaN	NaN	30.94	33.45	31.3	NaN	31.12	32.66	NaN	NaN	NaN	NaN	NaN	31.78	32.1	NaN	32.61	NaN	32.42	NaN	31.88	34.05	NaN	31.06	NaN	NaN	33.03	NaN	NaN	NaN	NaN	NaN
YBR117C	NaN	NaN	30.65	NaN	32.64	NaN	32.21	NaN	NaN	31.75	NaN	NaN	NaN	NaN	31.44	32.06	32.43	30.91	NaN	NaN	33.45	NaN	31.03	31.12	32.66	NaN	NaN	NaN	NaN	31.56	NaN	NaN	NaN	NaN	NaN	NaN	31.53	NaN	34.05	NaN	31.06	NaN	NaN	NaN	NaN	32.69	NaN	NaN	NaN
YBR118W	NaN	49.87	46.96	49.3	47.78	NaN	NaN	NaN	NaN	NaN	NaN	62.84	NaN	NaN	63.2	NaN	67.56	NaN	55.57	NaN	NaN	46.17	NaN	NaN	NaN	69.08	NaN	NaN	53.62	47.84	NaN	35.34	NaN	NaN	NaN	69.91	70.77	56.45	NaN	NaN	NaN	71.47	42.91	NaN	NaN	NaN	NaN	NaN	38.62
YBR119W	17.34	NaN	NaN	NaN	NaN	NaN	NaN	16.51	NaN	16.89	NaN	17.43	NaN	NaN	NaN	15.27	15.19	NaN	17	NaN	17.11	NaN	NaN	NaN	NaN	NaN	16.57	NaN	15.12	NaN	17.12	NaN	NaN	NaN	15.74	NaN	16.63	NaN	NaN	NaN	NaN	NaN	14.61	14.88	NaN	NaN	NaN	NaN	NaN
YBR120C	32.36	NaN	NaN	NaN	NaN	32.94	NaN	NaN	NaN	31.75	30.93	32.23	NaN	32.68	NaN	NaN	32.43	NaN	NaN	NaN	NaN	31.3	31.03	NaN	NaN	NaN	31.16	NaN	NaN	NaN	31.78	NaN	NaN	NaN	32.52	NaN	NaN	31.88	NaN	31.48	NaN	NaN	31.91	NaN	NaN	NaN	31.36	NaN	NaN
YBR121C	NaN	32.76	NaN	32.1	32.64	NaN	32.21	32.84	NaN	NaN	NaN	32.23	NaN	NaN	31.44	NaN	32.43	30.91	NaN	NaN	NaN	NaN	NaN	31.12	NaN	NaN	31.16	NaN	NaN	NaN	NaN	NaN	32.81	32.61	NaN	32.42	NaN	31.88	NaN	NaN	31.06	31.57	NaN	NaN	NaN	NaN	NaN	31.09	NaN
YBR122C	NaN	32.76	NaN	NaN	NaN	NaN	NaN	32.84	31.66	NaN	NaN	32.23	NaN	32.68	NaN	NaN	NaN	NaN	32.54	30.94	NaN	NaN	31.03	NaN	32.66	NaN	31.16	NaN	NaN	NaN	31.78	32.1	32.81	NaN	32.52	NaN	NaN	NaN	NaN	NaN	31.06	NaN	NaN	33.03	NaN	NaN	NaN	NaN	NaN
YBR123C	NaN	NaN	NaN	32.1	32.64	NaN	NaN	NaN	31.66	31.75	NaN	32.23	NaN	NaN	NaN	NaN	NaN	30.91	NaN	NaN	33.45	NaN	NaN	NaN	32.66	NaN	NaN	33.35	NaN	NaN	NaN	32.1	NaN	32.61	32.52	NaN	NaN	NaN	NaN	NaN	NaN	NaN	NaN	NaN	32.06	32.69	NaN	31.09	NaN
YBR125C	17.34	16.06	14.74	NaN	NaN	NaN	NaN	NaN	15.55	NaN	NaN	17.43	NaN	NaN	NaN	NaN	15.19	NaN	NaN	NaN	NaN	15.49	NaN	NaN	17.53	16.91	16.57	14.86	NaN	14.57	17.12	NaN	NaN	NaN	NaN	NaN	NaN	NaN	NaN	NaN	NaN	NaN	14.61	NaN	15.45	17.9	NaN	15.08	NaN
YBR126C	99.48	NaN	119.73	NaN	NaN	NaN	NaN	110.14	NaN	NaN	NaN	NaN	NaN	NaN	NaN	123.83	NaN	111.21	NaN	NaN	119.73	NaN	NaN	NaN	102.55	NaN	NaN	NaN	NaN	84.88	NaN	117.85	132.34	NaN	NaN	110.91	91.24	NaN	NaN	NaN	NaN	NaN	NaN	56.38	88.51	95.19	87.13	NaN	NaN
YBR127C	32.36	32.76	30.65	NaN	NaN	NaN	32.21	32.84	NaN	31.75	NaN	NaN	NaN	32.68	31.44	NaN	NaN	NaN	32.54	30.94	NaN	NaN	NaN	NaN	NaN	NaN	NaN	NaN	NaN	31.56	NaN	NaN	NaN	NaN	NaN	32.42	NaN	NaN	34.05	31.48	NaN	NaN	NaN	33.03	NaN	NaN	31.36	NaN	NaN
YBR128C	NaN	28.04	NaN	25.03	NaN	NaN	NaN	NaN	30.27	NaN	21.23	NaN	16.78	17.45	31.33	NaN	NaN	33.21	17	25.25	17.11	27.01	NaN	NaN	NaN	NaN	NaN	24.87	NaN	NaN	NaN	NaN	NaN	NaN	NaN	17.3	NaN	NaN	25.01	NaN	NaN	NaN	NaN	22.69	NaN	NaN	NaN	31.13	17.9
YBR129C	NaN	NaN	46.96	NaN	NaN	46.37	45.85	NaN	NaN	49.73	46.72	65.42	50.13	NaN	NaN	NaN	48.91	NaN	35.89	25.25	NaN	NaN	35.19	NaN	43.77	NaN	44.2	NaN	NaN	NaN	57.23	NaN	35.61	NaN	NaN	65.54	45.2	NaN	NaN	NaN	NaN	NaN	NaN	44.99	NaN	53.29	34.98	31.13	66.91
YBR130C	NaN	NaN	NaN	15.4	NaN	NaN	17.39	16.51	NaN	16.89	NaN	17.43	16.78	17.45	16.31	NaN	15.19	NaN	17	14.91	17.11	NaN	NaN	NaN	NaN	16.91	NaN	14.86	NaN	NaN	NaN	NaN	NaN	NaN	NaN	NaN	NaN	NaN	15.78	16.06	NaN	NaN	NaN	14.88	15.45	17.9	16.73	NaN	NaN
YBR131W	97.07	93.3	NaN	NaN	NaN	112.39	NaN	NaN	95.29	NaN	NaN	NaN	NaN	NaN	NaN	101.06	NaN	111.21	NaN	99.36	NaN	NaN	NaN	NaN	102.55	NaN	NaN	NaN	98.37	NaN	116.05	NaN	NaN	NaN	NaN	NaN	NaN	NaN	116.48	98.5	95.98	NaN	NaN	NaN	108.68	NaN	NaN	112.42	NaN
YBR132C	17.34	NaN	NaN	NaN	17.14	NaN	17.39	NaN	15.55	NaN	14.62	NaN	NaN	NaN	NaN	15.27	NaN	16.82	NaN	14.91	NaN	NaN	NaN	15.8	NaN	NaN	16.57	NaN	NaN	14.57	NaN	NaN	16.07	16.96	NaN	NaN	16.63	15.99	15.78	NaN	17.04	NaN	14.61	NaN	NaN	NaN	16.73	NaN	17.9
YBR133C	32.36	32.76	30.65	32.1	32.64	NaN	NaN	32.84	31.66	NaN	NaN	NaN	NaN	NaN	NaN	32.06	NaN	30.91	NaN	NaN	33.45	NaN	31.03	31.12	NaN	NaN	31.16	NaN	NaN	31.56	31.78	NaN	NaN	NaN	NaN	NaN	NaN	NaN	NaN	NaN	31.06	NaN	NaN	NaN	NaN	32.69	31.36	31.09	NaN
YBR135W	32.36	NaN	NaN	NaN	NaN	32.94	NaN	NaN	NaN	NaN	30.93	NaN	NaN	32.68	NaN	32.06	NaN	NaN	NaN	30.94	33.45	NaN	31.03	31.12	NaN	32.35	NaN	33.35	NaN	NaN	NaN	32.1	NaN	NaN	32.52	NaN	31.53	NaN	34.05	NaN	31.06	31.57	31.91	33.03	NaN	NaN	NaN	31.09	32.41
YBR136W	NaN	NaN	30.65	NaN	NaN	32.94	32.21	32.84	NaN	NaN	30.93	32.23	NaN	NaN	NaN	NaN	32.43	NaN	NaN	NaN	33.45	31.3	NaN	NaN	NaN	NaN	NaN	33.35	32.49	NaN	NaN	32.1	32.81	NaN	NaN	NaN	31.53	NaN	NaN	NaN	NaN	NaN	NaN	33.03	NaN	NaN	31.36	NaN	NaN
YBR137W	NaN	NaN	NaN	NaN	NaN	NaN	17.39	NaN	NaN	NaN	NaN	NaN	NaN	NaN	16.31	15.27	15.19	16.82	17	14.91	NaN	NaN	16.99	NaN	17.53	NaN	16.57	NaN	NaN	14.57	NaN	NaN	16.07	NaN	NaN	NaN	NaN	NaN	NaN	NaN	NaN	NaN	14.61	NaN	15.45	17.9	16.73	15.08	NaN
YBR138C	17.34	16.06	NaN	NaN	NaN	NaN	NaN	NaN	NaN	NaN	NaN	NaN	NaN	NaN	NaN	15.27	NaN	16.82	NaN	14.91	NaN	NaN	NaN	NaN	17.53	16.91	NaN	14.86	NaN	NaN	17.12	NaN	16.07	NaN	15.74	NaN	16.63	15.99	NaN	16.06	NaN	NaN	NaN	NaN	15.45	NaN	NaN	NaN	NaN
YBR139W	NaN	16.06	NaN	NaN	NaN	NaN	17.39	NaN	NaN	NaN	NaN	NaN	NaN	NaN	NaN	15.27	NaN	NaN	NaN	NaN	17.11	15.49	NaN	NaN	NaN	NaN	NaN	24.87	NaN	NaN	NaN	17.36	NaN	NaN	NaN	NaN	16.63	NaN	25.01	NaN	17.04	NaN	NaN	22.69	NaN	NaN	NaN	NaN	NaN
YBR140C	32.36	NaN	30.65	32.1	NaN	32.94	NaN	NaN	NaN	31.75	NaN	NaN	NaN	NaN	NaN	32.06	NaN	30.91	32.54	30.94	NaN	NaN	NaN	31.12	NaN	NaN	NaN	33.35	32.49	NaN	31.78	32.1	NaN	32.61	NaN	32.42	NaN	NaN	34.05	NaN	31.06	NaN	NaN	33.03	32.06	32.69	31.36	NaN	NaN
YBR141C	NaN	16.06	NaN	NaN	NaN	17.02	17.39	NaN	15.55	16.89	14.62	17.43	NaN	NaN	NaN	15.27	NaN	16.82	NaN	14.91	NaN	15.49	NaN	NaN	NaN	NaN	16.57	NaN	15.12	NaN	NaN	17.36	NaN	16.96	15.74	NaN	NaN	NaN	NaN	16.06	17.04	NaN	14.61	14.88	NaN	NaN	NaN	NaN	NaN
YBR142W	NaN	NaN	NaN	NaN	NaN	32.94	NaN	NaN	31.66	NaN	30.93	NaN	31.65	32.68	31.44	NaN	NaN	30.91	32.54	NaN	33.45	NaN	NaN	NaN	NaN	NaN	NaN	33.35	NaN	NaN	31.78	NaN	NaN	NaN	NaN	NaN	31.53	31.88	NaN	31.48	31.06	NaN	31.91	NaN	NaN	32.69	NaN	31.09	NaN
YBR143C	NaN	NaN	30.65	32.1	32.64	NaN	32.21	32.84	NaN	NaN	NaN	NaN	31.65	32.68	NaN	NaN	NaN	NaN	32.54	NaN	33.45	31.3	NaN	NaN	32.66	32.35	31.16	33.35	NaN	NaN	31.78	NaN	NaN	32.61	NaN	NaN	NaN	31.88	NaN	NaN	31.06	NaN	31.91	NaN	NaN	NaN	31.36	31.09	NaN
YBR145W	NaN	16.06	14.74	15.4	NaN	NaN	NaN	NaN	NaN	16.89	NaN	17.43	16.78	NaN	NaN	NaN	NaN	16.82	NaN	14.91	NaN	NaN	NaN	15.8	NaN	NaN	NaN	14.86	NaN	14.57	17.12	NaN	16.07	16.96	NaN	17.3	16.63	NaN	NaN	NaN	17.04	NaN	NaN	NaN	15.45	NaN	NaN	NaN	NaN
YBR146W	NaN	32.76	30.65	NaN	NaN	32.94	32.21	NaN	31.66	NaN	NaN	32.23	NaN	32.68	31.44	32.06	32.43	NaN	NaN	NaN	NaN	NaN	NaN	NaN	NaN	NaN	NaN	33.35	32.49	31.56	NaN	NaN	NaN	NaN	32.52	32.42	NaN	NaN	34.05	NaN	NaN	NaN	NaN	NaN	32.06	NaN	NaN	31.09	32.41
YBR147W	NaN	16.06	14.74	NaN	NaN	NaN	17.39	NaN	NaN	NaN	NaN	17.43	16.78	NaN	16.31	NaN	NaN	NaN	NaN	NaN	NaN	15.49	NaN	NaN	NaN	NaN	NaN	NaN	NaN	NaN	NaN	NaN	16.07	16.96	NaN	17.3	NaN	15.99	NaN	16.06	NaN	16.89	NaN	NaN	NaN	NaN	NaN	NaN	17.9
YBR148W	NaN	16.06	NaN	NaN	17.14	17.02	NaN	NaN	NaN	NaN	14.62	17.43	NaN	NaN	NaN	15.27	NaN	NaN	NaN	14.91	NaN	NaN	NaN	15.8	NaN	NaN	NaN	14.86	NaN	NaN	17.12	NaN	NaN	16.96	15.74	NaN	NaN	15.99	15.78	16.06	NaN	NaN	NaN	NaN	NaN	17.9	16.73	NaN	17.9
YBR149W	NaN	16.06	NaN	15.4	NaN	NaN	NaN	NaN	15.55	16.89	NaN	NaN	NaN	NaN	NaN	15.27	NaN	NaN	17	NaN	NaN	NaN	16.99	15.8	17.53	NaN	16.57	14.86	15.12	NaN	NaN	NaN	NaN	16.96	NaN	NaN	NaN	NaN	15.78	16.06	NaN	NaN	NaN	NaN	15.45	NaN	NaN	NaN	17.9
YBR150C	NaN	NaN	46.96	49.3	47.78	NaN	NaN	NaN	NaN	49.73	46.72	NaN	NaN	NaN	NaN	NaN	NaN	NaN	NaN	NaN	45.69	NaN	62.65	31.8	NaN	NaN	NaN	24.87	NaN	NaN	NaN	NaN	35.61	41.35	NaN	40.2	NaN	30.39	25.01	NaN	NaN	NaN	NaN	44.99	NaN	NaN	34.98	31.13	NaN
YBR151W	NaN	NaN	NaN	15.4	17.14	NaN	NaN	NaN	NaN	NaN	NaN	17.43	16.78	NaN	NaN	NaN	15.19	16.82	NaN	NaN	NaN	15.49	16.99	NaN	17.53	NaN	16.57	NaN	NaN	NaN	NaN	NaN	NaN	NaN	NaN	NaN	16.63	NaN	NaN	NaN	17.04	NaN	NaN	NaN	15.45	17.9	NaN	NaN	17.9
YBR152W	NaN	NaN	NaN	32.1	32.64	32.94	32.21	NaN	NaN	31.75	NaN	NaN	NaN	NaN	NaN	32.06	32.43	30.91	32.54	30.94	33.45	NaN	NaN	NaN	NaN	NaN	NaN	33.35	NaN	NaN	NaN	NaN	32.81	NaN	NaN	NaN	NaN	NaN	34.05	31.48	31.06	31.57	NaN	NaN	32.06	32.69	NaN	31.09	NaN
YBR153W	32.36	32.76	30.65	NaN	32.64	NaN	32.21	32.84	NaN	31.75	NaN	NaN	NaN	32.68	NaN	32.06	NaN	NaN	32.54	NaN	33.45	NaN	31.03	NaN	NaN	32.35	NaN	33.35	NaN	31.56	31.78	32.1	32.81	NaN	NaN	32.42	NaN	31.88	NaN	31.48	31.06	NaN	NaN	33.03	NaN	NaN	NaN	31.09	NaN
YBR154C	32.36	NaN	30.65	32.1	NaN	NaN	NaN	NaN	31.66	NaN	NaN	32.23	NaN	32.68	31.44	32.06	NaN	30.91	NaN	NaN	NaN	NaN	NaN	31.12	NaN	NaN	NaN	33.35	NaN	NaN	31.78	NaN	32.81	NaN	NaN	32.42	NaN	NaN	NaN	31.48	NaN	NaN	NaN	NaN	NaN	32.69	31.36	NaN	32.41
YBR155W	NaN	32.76	NaN	NaN	32.64	NaN	32.21	32.84	31.66	NaN	NaN	NaN	NaN	32.68	NaN	32.06	32.43	NaN	NaN	NaN	NaN	NaN	NaN	NaN	NaN	NaN	NaN	NaN	32.49	NaN	NaN	NaN	32.81	NaN	NaN	NaN	NaN	31.88	NaN	31.48	NaN	31.57	NaN	NaN	32.06	NaN	NaN	31.09	NaN
YBR156C	32.36	32.76	NaN	32.1	32.64	NaN	NaN	32.84	31.66	31.75	NaN	NaN	NaN	NaN	NaN	32.06	32.43	30.91	NaN	NaN	33.45	31.3	NaN	31.12	32.66	NaN	NaN	NaN	NaN	NaN	31.78	NaN	NaN	32.61	NaN	NaN	31.53	NaN	34.05	NaN	NaN	NaN	31.91	33.03	NaN	NaN	NaN	31.09	NaN
YBR157C	NaN	16.06	14.74	15.4	17.14	NaN	NaN	NaN	NaN	16.89	NaN	NaN	16.78	NaN	NaN	NaN	NaN	16.82	17	NaN	NaN	15.49	16.99	15.8	NaN	16.91	16.57	NaN	NaN	14.57	NaN	NaN	NaN	NaN	15.74	17.3	16.63	NaN	15.78	NaN	NaN	NaN	NaN	NaN	NaN	NaN	NaN	NaN	NaN
YBR158W	NaN	16.06	NaN	NaN	17.14	NaN	NaN	16.51	NaN	NaN	NaN	17.43	16.78	17.45	NaN	NaN	24.07	16.82	NaN	NaN	NaN	NaN	NaN	15.8	NaN	NaN	16.57	NaN	NaN	24.2	NaN	17.36	16.07	NaN	NaN	NaN	16.63	15.99	NaN	NaN	NaN	16.89	NaN	NaN	15.45	17.9	NaN	NaN	NaN
YBR159W	NaN	NaN	30.65	32.1	NaN	NaN	NaN	NaN	NaN	NaN	30.93	32.23	NaN	NaN	NaN	NaN	NaN	NaN	32.54	NaN	NaN	31.3	31.03	NaN	32.66	NaN	NaN	33.35	32.49	NaN	31.78	32.1	32.81	NaN	NaN	NaN	NaN	31.88	NaN	31.48	NaN	NaN	NaN	NaN	NaN	32.69	NaN	31.09	32.41
YBR160W	NaN	NaN	NaN	NaN	32.64	NaN	32.21	32.84	NaN	31.75	NaN	NaN	NaN	32.68	NaN	NaN	32.43	30.91	NaN	30.94	33.45	NaN	NaN	31.12	32.66	NaN	31.16	33.35	NaN	31.56	31.78	32.1	NaN	32.61	NaN	NaN	31.53	NaN	34.05	NaN	NaN	31.57	NaN	33.03	32.06	NaN	31.36	NaN	NaN
YBR161W	17.34	NaN	14.74	NaN	17.14	17.02	NaN	NaN	NaN	NaN	NaN	NaN	NaN	17.45	16.31	NaN	15.19	NaN	17	NaN	17.11	NaN	16.99	NaN	NaN	NaN	16.57	NaN	NaN	14.57	NaN	NaN	16.07	16.96	NaN	NaN	16.63	NaN	NaN	NaN	NaN	NaN	NaN	14.88	15.45	NaN	16.73	NaN	NaN
YBR162C	NaN	NaN	NaN	15.4	NaN	NaN	NaN	NaN	NaN	16.89	14.62	NaN	16.78	NaN	NaN	NaN	15.19	NaN	NaN	14.91	17.11	NaN	NaN	NaN	NaN	NaN	16.57	NaN	NaN	NaN	NaN	NaN	16.07	16.96	NaN	NaN	16.63	NaN	15.78	NaN	NaN	16.89	NaN	14.88	NaN	NaN	NaN	NaN	NaN
YBR163W	NaN	NaN	NaN	NaN	32.64	32.94	32.21	NaN	NaN	31.75	NaN	32.23	31.65	NaN	31.44	32.06	32.43	NaN	NaN	NaN	NaN	NaN	31.03	NaN	NaN	32.35	31.16	33.35	NaN	NaN	31.78	NaN	NaN	NaN	NaN	NaN	NaN	31.88	34.05	NaN	NaN	NaN	31.91	NaN	NaN	NaN	31.36	NaN	NaN
YBR164C	NaN	49.87	46.96	NaN	NaN	46.37	NaN	38.02	NaN	NaN	NaN	NaN	NaN	NaN	31.33	52.66	NaN	33.21	55.57	50.14	NaN	46.17	NaN	NaN	NaN	38.28	44.2	NaN	NaN	47.84	NaN	NaN	NaN	NaN	50.95	NaN	NaN	56.45	NaN	NaN	63.54	NaN	75.02	44.99	31.36	111.75	NaN	31.13	NaN
YBR165W	NaN	NaN	14.74	15.4	NaN	NaN	NaN	16.51	15.55	NaN	NaN	17.43	16.78	NaN	NaN	NaN	15.19	16.82	NaN	NaN	17.11	NaN	NaN	15.8	NaN	16.91	NaN	NaN	NaN	14.57	NaN	NaN	16.07	NaN	NaN	NaN	NaN	NaN	NaN	16.06	NaN	NaN	14.61	NaN	NaN	17.9	NaN	NaN	NaN
YBR166C	NaN	32.76	NaN	32.1	NaN	32.94	NaN	NaN	NaN	NaN	NaN	NaN	31.65	NaN	NaN	32.06	NaN	30.91	32.54	NaN	33.45	31.3	31.03	NaN	NaN	NaN	NaN	33.35	NaN	NaN	NaN	NaN	32.81	NaN	32.52	32.42	NaN	31.88	NaN	31.48	31.06	NaN	31.91	33.03	NaN	NaN	NaN	NaN	NaN
YBR167C	NaN	NaN	NaN	NaN	32.64	32.94	32.21	32.84	NaN	NaN	30.93	32.23	31.65	NaN	31.44	NaN	NaN	NaN	NaN	NaN	NaN	31.3	NaN	31.12	32.66	NaN	NaN	33.35	32.49	NaN	NaN	32.1	NaN	NaN	32.52	NaN	31.53	NaN	34.05	31.48	NaN	NaN	NaN	NaN	32.06	NaN	NaN	NaN	32.41
YBR168W	40.35	49.87	NaN	49.3	47.78	46.37	45.85	NaN	NaN	49.73	NaN	NaN	NaN	47.15	NaN	NaN	NaN	NaN	55.57	NaN	NaN	46.17	NaN	31.8	NaN	NaN	NaN	49	NaN	NaN	NaN	62.71	35.61	NaN	NaN	65.54	45.2	NaN	NaN	NaN	NaN	NaN	NaN	NaN	NaN	NaN	34.98	NaN	NaN
YBR169C	NaN	NaN	14.74	15.4	NaN	NaN	NaN	NaN	NaN	NaN	NaN	17.43	NaN	17.45	NaN	NaN	15.19	NaN	NaN	14.91	17.11	15.49	16.99	NaN	17.53	NaN	NaN	NaN	NaN	NaN	NaN	NaN	NaN	NaN	NaN	NaN	16.63	15.99	NaN	NaN	NaN	16.89	14.61	NaN	NaN	NaN	NaN	NaN	NaN
YBR170C	32.36	32.76	NaN	32.1	NaN	32.94	32.21	NaN	31.66	NaN	NaN	NaN	NaN	32.68	NaN	NaN	NaN	30.91	32.54	NaN	NaN	NaN	NaN	31.12	32.66	32.35	NaN	NaN	NaN	31.56	NaN	NaN	32.81	NaN	NaN	NaN	31.53	31.88	NaN	NaN	31.06	31.57	31.91	NaN	32.06	NaN	NaN	31.09	NaN
YBR171W	NaN	NaN	NaN	NaN	94.4	NaN	NaN	53.09	66.23	NaN	NaN	NaN	92.42	NaN	NaN	101.06	67.56	63.24	NaN	NaN	NaN	101.92	NaN	72.83	NaN	NaN	72.03	NaN	98.37	NaN	NaN	NaN	NaN	79.31	NaN	NaN	93.04	56.45	NaN	54.26	NaN	NaN	NaN	NaN	NaN	NaN	62.45	NaN	NaN
YBR172C	NaN	16.06	NaN	25.03	NaN	NaN	NaN	NaN	NaN	16.89	NaN	17.43	16.78	NaN	NaN	NaN	24.07	16.82	17	NaN	17.11	NaN	NaN	NaN	NaN	NaN	NaN	NaN	24.51	NaN	NaN	NaN	NaN	16.96	NaN	NaN	NaN	NaN	25.01	NaN	NaN	NaN	NaN	NaN	15.45	17.9	NaN	NaN	NaN
YBR173C	NaN	NaN	NaN	NaN	NaN	NaN	32.21	32.84	31.66	NaN	NaN	NaN	31.65	NaN	NaN	NaN	NaN	NaN	NaN	30.94	33.45	NaN	NaN	31.12	NaN	NaN	NaN	33.35	NaN	31.56	NaN	32.1	NaN	32.61	32.52	NaN	31.53	NaN	NaN	31.48	NaN	31.57	31.91	NaN	NaN	NaN	31.36	NaN	32.41
YBR175W	97.07	93.3	NaN	97.82	94.4	NaN	114.53	NaN	124.73	NaN	NaN	NaN	NaN	NaN	NaN	101.06	NaN	NaN	NaN	99.36	NaN	101.92	NaN	NaN	102.55	NaN	111.08	NaN	NaN	NaN	NaN	117.85	106.07	NaN	100.28	110.91	129.46	NaN	116.48	134.84	NaN	113.78	NaN	111.61	108.68	NaN	NaN	NaN	NaN
YBR176W	17.34	NaN	NaN	15.4	17.14	NaN	17.39	16.51	15.55	NaN	14.62	17.43	NaN	NaN	16.31	NaN	NaN	16.82	17	NaN	NaN	15.49	16.99	NaN	NaN	NaN	NaN	14.86	NaN	NaN	17.12	17.36	16.07	16.96	NaN	NaN	NaN	15.99	NaN	16.06	NaN	16.89	NaN	NaN	15.45	17.9	NaN	15.08	17.9
YBR177C	NaN	NaN	NaN	NaN	17.14	17.02	NaN	16.51	15.55	NaN	14.62	NaN	NaN	NaN	16.31	NaN	NaN	NaN	NaN	14.91	NaN	NaN	NaN	NaN	NaN	NaN	NaN	14.86	NaN	NaN	17.12	NaN	NaN	NaN	15.74	NaN	16.63	NaN	NaN	NaN	NaN	16.89	NaN	NaN	15.45	NaN	NaN	NaN	NaN
YBR179C	NaN	32.76	NaN	NaN	32.64	NaN	NaN	NaN	NaN	31.75	30.93	32.23	NaN	NaN	31.44	NaN	32.43	30.91	NaN	NaN	NaN	31.3	NaN	31.12	32.66	32.35	NaN	NaN	NaN	31.56	31.78	NaN	32.81	NaN	NaN	NaN	NaN	NaN	NaN	NaN	NaN	NaN	NaN	33.03	32.06	NaN	31.36	NaN	32.41
YBR180W	NaN	NaN	NaN	NaN	17.14	NaN	NaN	NaN	NaN	NaN	NaN	NaN	16.78	NaN	NaN	25.33	NaN	33.21	NaN	25.25	NaN	NaN	16.99	31.8	NaN	NaN	NaN	NaN	24.51	NaN	NaN	NaN	NaN	NaN	NaN	NaN	NaN	30.39	25.01	33.97	17.04	NaN	24.7	NaN	NaN	NaN	34.98	NaN	17.9
YBR181C	99.48	122.91	NaN	NaN	120.21	NaN	NaN	77.97	95.01	139.26	126.83	127.7	130.57	93.11	NaN	NaN	NaN	73.54	60.86	128.72	NaN	NaN	NaN	NaN	NaN	84.3	NaN	132.33	NaN	NaN	78.11	NaN	132.34	140.64	NaN	72.13	91.24	NaN	NaN	91.1	NaN	132.33	77.14	105.88	NaN	95.19	87.13	NaN	NaN
YBR182C	NaN	NaN	NaN	NaN	NaN	NaN	NaN	NaN	NaN	16.89	21.23	17.43	NaN	NaN	31.33	25.33	NaN	NaN	NaN	25.25	17.11	NaN	NaN	NaN	NaN	16.91	NaN	24.87	24.51	24.2	17.12	NaN	35.61	NaN	27.52	17.3	16.63	NaN	NaN	NaN	NaN	NaN	24.7	NaN	NaN	17.9	16.73	31.13	NaN
YBR183W	NaN	16.06	NaN	15.4	NaN	NaN	NaN	NaN	NaN	NaN	NaN	17.43	16.78	NaN	NaN	NaN	NaN	16.82	17	14.91	NaN	15.49	16.99	15.8	NaN	NaN	NaN	14.86	NaN	14.57	17.12	NaN	16.07	16.96	NaN	NaN	NaN	NaN	15.78	NaN	17.04	16.89	NaN	14.88	15.45	NaN	16.73	15.08	NaN
YBR184W	NaN	16.06	NaN	15.4	17.14	NaN	17.39	NaN	15.55	16.89	NaN	17.43	NaN	NaN	NaN	15.27	15.19	16.82	17	NaN	NaN	15.49	NaN	15.8	17.53	NaN	NaN	NaN	NaN	14.57	NaN	NaN	NaN	NaN	NaN	NaN	NaN	15.99	15.78	NaN	NaN	NaN	NaN	NaN	15.45	NaN	NaN	NaN	17.9
YBR185C	40.35	NaN	46.96	NaN	NaN	NaN	45.85	NaN	66.23	49.73	NaN	NaN	50.13	NaN	63.2	NaN	NaN	NaN	NaN	NaN	NaN	46.17	NaN	NaN	NaN	NaN	NaN	NaN	NaN	NaN	37.88	NaN	NaN	NaN	NaN	40.2	NaN	56.45	NaN	NaN	39.96	NaN	NaN	44.99	62.03	43.85	NaN	NaN	NaN
YBR186W	17.34	NaN	NaN	NaN	17.14	17.02	NaN	NaN	15.55	NaN	14.62	NaN	16.78	17.45	NaN	NaN	NaN	NaN	17	14.91	17.11	NaN	NaN	NaN	NaN	NaN	NaN	NaN	NaN	14.57	NaN	NaN	NaN	NaN	NaN	17.3	16.63	NaN	15.78	NaN	NaN	NaN	NaN	NaN	NaN	17.9	16.73	NaN	17.9
YBR187W	NaN	NaN	14.74	NaN	NaN	NaN	17.39	16.51	15.55	NaN	NaN	NaN	NaN	NaN	16.31	15.27	NaN	16.82	NaN	14.91	NaN	NaN	NaN	NaN	NaN	NaN	NaN	14.86	NaN	14.57	17.12	17.36	NaN	NaN	NaN	NaN	16.63	NaN	NaN	16.06	NaN	NaN	NaN	NaN	15.45	NaN	NaN	NaN	17.9
YBR188C	NaN	NaN	14.74	NaN	NaN	17.02	NaN	NaN	NaN	NaN	NaN	17.43	NaN	17.45	16.31	NaN	NaN	16.82	17	NaN	NaN	NaN	16.99	NaN	17.53	16.91	NaN	14.86	NaN	14.57	NaN	17.36	16.07	16.96	NaN	NaN	16.63	NaN	15.78	16.06	NaN	16.89	NaN	NaN	NaN	NaN	16.73	15.08	NaN
YBR189W	32.36	NaN	NaN	NaN	32.64	NaN	NaN	NaN	31.66	NaN	NaN	NaN	NaN	32.68	NaN	NaN	32.43	30.91	32.54	NaN	NaN	31.3	31.03	31.12	NaN	NaN	NaN	33.35	NaN	31.56	NaN	NaN	NaN	NaN	NaN	32.42	31.53	NaN	34.05	NaN	NaN	NaN	31.91	33.03	NaN	NaN	31.36	NaN	NaN
YBR191W	NaN	32.76	30.65	32.1	NaN	NaN	NaN	32.84	NaN	NaN	30.93	NaN	NaN	NaN	NaN	32.06	NaN	30.91	32.54	NaN	33.45	31.3	NaN	NaN	NaN	NaN	31.16	33.35	NaN	31.56	NaN	NaN	32.81	32.61	NaN	32.42	NaN	NaN	34.05	31.48	31.06	NaN	NaN	NaN	NaN	NaN	NaN	NaN	NaN
YBR192W	NaN	NaN	NaN	NaN	NaN	NaN	32.21	NaN	NaN	31.75	NaN	32.23	31.65	32.68	31.44	32.06	NaN	NaN	32.54	30.94	NaN	NaN	31.03	NaN	32.66	NaN	NaN	NaN	NaN	31.56	NaN	32.1	32.81	32.61	NaN	NaN	NaN	NaN	NaN	31.48	31.06	NaN	NaN	33.03	NaN	NaN	31.36	NaN	NaN
YBR193C	NaN	NaN	NaN	NaN	NaN	NaN	32.21	NaN	31.66	31.75	30.93	NaN	NaN	NaN	NaN	32.06	32.43	NaN	32.54	NaN	NaN	31.3	31.03	NaN	NaN	32.35	31.16	NaN	32.49	31.56	NaN	NaN	NaN	NaN	32.52	NaN	31.53	31.88	NaN	31.48	NaN	NaN	31.91	33.03	NaN	NaN	NaN	31.09	NaN
YBR194W	40.35	49.87	46.96	NaN	NaN	46.37	45.85	NaN	NaN	NaN	NaN	NaN	50.13	NaN	NaN	52.66	NaN	NaN	NaN	50.14	45.69	NaN	35.19	NaN	NaN	38.28	NaN	49	NaN	47.84	NaN	62.71	NaN	NaN	50.95	NaN	45.2	56.45	55.65	81.8	63.54	NaN	NaN	NaN	NaN	53.29	34.98	NaN	NaN
YBR195C	NaN	NaN	NaN	49.3	47.78	NaN	NaN	NaN	66.23	NaN	46.72	NaN	50.13	NaN	NaN	NaN	NaN	NaN	55.57	50.14	45.69	NaN	66.42	72.83	NaN	69.08	44.2	NaN	NaN	NaN	NaN	62.71	NaN	NaN	50.95	NaN	45.2	56.45	NaN	NaN	NaN	67.74	NaN	44.99	NaN	NaN	NaN	NaN	66.91
YBR196C	NaN	32.76	NaN	NaN	32.64	32.94	NaN	NaN	NaN	NaN	30.93	32.23	NaN	NaN	NaN	NaN	32.43	30.91	NaN	30.94	NaN	31.3	NaN	NaN	NaN	NaN	NaN	33.35	NaN	NaN	NaN	32.1	32.81	32.61	NaN	NaN	NaN	NaN	NaN	NaN	31.06	31.57	NaN	33.03	NaN	NaN	31.36	NaN	32.41
YBR197C	NaN	16.06	NaN	NaN	17.14	NaN	NaN	16.51	NaN	NaN	NaN	NaN	16.78	17.45	NaN	NaN	NaN	NaN	NaN	14.91	17.11	15.49	NaN	NaN	17.53	16.91	NaN	NaN	NaN	NaN	NaN	NaN	16.07	16.96	15.74	17.3	NaN	15.99	15.78	NaN	NaN	16.89	NaN	14.88	NaN	NaN	16.73	NaN	NaN
YBR198C	NaN	NaN	NaN	32.1	32.64	NaN	NaN	NaN	NaN	31.75	NaN	NaN	NaN	NaN	NaN	NaN	NaN	30.91	NaN	NaN	NaN	NaN	NaN	NaN	NaN	NaN	31.16	NaN	NaN	NaN	NaN	NaN	NaN	NaN	NaN	NaN	31.53	31.88	34.05	NaN	NaN	31.57	31.91	NaN	NaN	NaN	31.36	NaN	NaN
YBR199W	NaN	NaN	NaN	15.4	NaN	17.02	NaN	16.51	15.55	16.89	NaN	17.43	NaN	NaN	NaN	15.27	NaN	16.82	NaN	NaN	17.11	NaN	NaN	NaN	NaN	16.91	16.57	NaN	NaN	NaN	NaN	NaN	16.07	16.96	NaN	17.3	NaN	15.99	NaN	NaN	17.04	NaN	14.61	NaN	15.45	NaN	NaN	NaN	NaN
YBR200W	NaN	NaN	NaN	NaN	NaN	NaN	NaN	NaN	NaN	113.02	NaN	NaN	130.57	116.14	NaN	157.12	NaN	NaN	NaN	128.72	119.73	162.52	NaN	110.7	NaN	NaN	111.08	132.33	126.2	NaN	NaN	117.85	NaN	NaN	124.96	110.91	NaN	NaN	NaN	NaN	NaN	132.33	NaN	NaN	135.12	NaN	133.82	NaN	NaN
YBR201W	NaN	NaN	NaN	NaN	NaN	NaN	NaN	NaN	NaN	NaN	NaN	17.43	NaN	17.45	NaN	NaN	NaN	NaN	17	14.91	NaN	NaN	16.99	NaN	NaN	NaN	16.57	NaN	NaN	NaN	NaN	17.36	NaN	16.96	15.74	NaN	NaN	NaN	NaN	16.06	17.04	16.89	14.61	NaN	NaN	NaN	16.73	NaN	NaN
YBR202W	32.36	32.76	NaN	NaN	32.64	NaN	32.21	32.84	NaN	NaN	30.93	32.23	NaN	NaN	NaN	NaN	NaN	30.91	NaN	NaN	33.45	NaN	31.03	NaN	NaN	32.35	NaN	NaN	32.49	NaN	31.78	NaN	NaN	NaN	32.52	NaN	NaN	31.88	34.05	31.48	NaN	NaN	NaN	33.03	NaN	NaN	NaN	NaN	32.41
YBR203W	NaN	NaN	NaN	15.4	17.14	17.02	17.39	NaN	NaN	NaN	NaN	NaN	16.78	17.45	NaN	NaN	NaN	NaN	17	14.91	NaN	15.49	16.99	NaN	17.53	NaN	NaN	NaN	NaN	NaN	NaN	NaN	NaN	NaN	NaN	NaN	16.63	NaN	NaN	NaN	NaN	NaN	14.61	NaN	15.45	NaN	NaN	15.08	NaN
YBR204C	NaN	NaN	NaN	15.4	17.14	17.02	NaN	16.51	15.55	NaN	14.62	NaN	NaN	17.45	NaN	NaN	NaN	16.82	NaN	NaN	NaN	NaN	16.99	NaN	17.53	NaN	NaN	14.86	15.12	14.57	NaN	NaN	NaN	NaN	NaN	NaN	NaN	NaN	NaN	16.06	NaN	NaN	14.61	14.88	15.45	NaN	NaN	NaN	NaN
YBR205W	17.34	NaN	14.74	NaN	17.14	17.02	NaN	16.51	15.55	16.89	NaN	NaN	NaN	NaN	16.31	NaN	NaN	NaN	NaN	14.91	17.11	15.49	NaN	15.8	17.53	NaN	16.57	NaN	NaN	NaN	NaN	NaN	NaN	NaN	NaN	17.3	16.63	NaN	NaN	NaN	NaN	16.89	NaN	14.88	15.45	17.9	16.73	15.08	NaN
YBR207W	NaN	NaN	NaN	15.4	17.14	NaN	17.39	NaN	NaN	NaN	14.62	NaN	NaN	NaN	16.31	15.27	15.19	NaN	NaN	14.91	NaN	NaN	16.99	15.8	NaN	NaN	NaN	NaN	15.12	NaN	NaN	NaN	NaN	NaN	15.74	NaN	NaN	NaN	NaN	NaN	NaN	NaN	14.61	14.88	NaN	NaN	16.73	NaN	NaN
YBR208C	NaN	NaN	NaN	NaN	17.14	NaN	17.39	NaN	NaN	NaN	14.62	17.43	NaN	NaN	NaN	NaN	NaN	NaN	NaN	14.91	NaN	15.49	NaN	15.8	17.53	16.91	NaN	NaN	NaN	14.57	NaN	NaN	NaN	NaN	15.74	17.3	NaN	15.99	NaN	NaN	NaN	16.89	14.61	NaN	15.45	NaN	NaN	15.08	NaN
YBR210W	NaN	NaN	NaN	NaN	17.14	NaN	NaN	NaN	30.27	NaN	21.23	NaN	16.78	NaN	31.33	25.33	NaN	33.21	NaN	NaN	17.11	NaN	NaN	31.8	17.53	16.91	NaN	NaN	NaN	NaN	17.12	17.36	NaN	16.96	NaN	NaN	16.63	NaN	NaN	33.97	NaN	16.89	NaN	NaN	NaN	NaN	NaN	NaN	17.9
YBR211C	NaN	NaN	NaN	32.1	32.64	32.94	32.21	NaN	NaN	NaN	NaN	32.23	31.65	NaN	31.44	32.06	NaN	30.91	32.54	NaN	NaN	31.3	31.03	31.12	NaN	32.35	NaN	NaN	32.49	31.56	NaN	NaN	32.81	NaN	NaN	32.42	NaN	NaN	NaN	NaN	31.06	NaN	NaN	NaN	32.06	NaN	31.36	31.09	32.41
YBR212W	17.34	NaN	NaN	NaN	NaN	NaN	NaN	16.51	30.27	16.89	21.23	17.43	16.78	NaN	31.33	NaN	24.07	16.82	NaN	NaN	17.11	NaN	16.99	NaN	NaN	NaN	NaN	NaN	NaN	NaN	NaN	17.36	NaN	16.96	NaN	NaN	NaN	NaN	NaN	NaN	17.04	16.89	NaN	22.69	NaN	17.9	NaN	NaN	17.9
YBR213W	NaN	NaN	NaN	15.4	17.14	17.02	17.39	16.51	NaN	NaN	NaN	NaN	16.78	17.45	16.31	NaN	NaN	NaN	NaN	NaN	17.11	15.49	NaN	15.8	NaN	NaN	NaN	14.86	15.12	14.57	17.12	NaN	16.07	NaN	NaN	NaN	16.63	NaN	15.78	16.06	NaN	NaN	NaN	NaN	15.45	NaN	16.73	NaN	NaN
YBR214W	17.34	16.06	NaN	NaN	17.14	17.02	17.39	NaN	15.55	NaN	14.62	NaN	16.78	17.45	NaN	NaN	NaN	NaN	NaN	NaN	NaN	NaN	NaN	15.8	17.53	NaN	NaN	14.86	15.12	14.57	NaN	NaN	16.07	16.96	NaN	NaN	16.63	15.99	NaN	16.06	NaN	16.89	NaN	NaN	NaN	17.9	NaN	NaN	17.9
YBR215W	NaN	NaN	NaN	25.03	NaN	17.02	NaN	NaN	NaN	16.89	46.72	NaN	16.78	NaN	31.33	NaN	24.07	33.21	35.89	25.25	NaN	NaN	NaN	31.8	NaN	NaN	44.2	NaN	24.51	24.2	17.12	NaN	NaN	67.33	NaN	NaN	16.63	NaN	25.01	NaN	17.04	NaN	24.7	NaN	NaN	17.9	34.98	NaN	17.9
YBR216C	NaN	NaN	NaN	49.3	NaN	NaN	NaN	38.02	30.27	NaN	NaN	65.42	50.13	NaN	31.33	52.66	NaN	33.21	35.89	50.14	NaN	NaN	NaN	NaN	NaN	NaN	NaN	NaN	53.62	NaN	NaN	62.71	NaN	67.33	27.52	65.54	NaN	NaN	25.01	NaN	NaN	NaN	NaN	44.99	NaN	43.85	34.98	NaN	NaN
YBR217W	17.34	NaN	23.54	NaN	17.14	17.02	NaN	NaN	NaN	16.89	45.59	17.43	16.78	17.45	16.31	NaN	NaN	NaN	17	25.25	NaN	27.01	NaN	NaN	NaN	NaN	16.57	NaN	24.51	NaN	NaN	NaN	16.07	16.96	NaN	NaN	16.63	15.99	NaN	16.06	NaN	NaN	24.7	22.69	NaN	17.9	NaN	15.08	17.9
YBR218C	17.34	16.06	NaN	NaN	NaN	NaN	NaN	16.51	15.55	16.89	NaN	17.43	NaN	NaN	NaN	NaN	24.07	NaN	17	25.25	NaN	NaN	16.99	NaN	17.53	16.91	NaN	NaN	NaN	NaN	17.12	17.36	NaN	NaN	NaN	NaN	NaN	NaN	NaN	NaN	17.04	NaN	NaN	22.69	NaN	NaN	NaN	NaN	NaN
YBR219C	17.34	NaN	14.74	NaN	17.14	17.02	NaN	NaN	15.55	16.89	14.62	NaN	NaN	NaN	NaN	NaN	15.19	NaN	NaN	NaN	NaN	NaN	16.99	NaN	17.53	NaN	NaN	14.86	NaN	NaN	17.12	NaN	NaN	16.96	15.74	NaN	16.63	NaN	NaN	NaN	17.04	NaN	NaN	NaN	NaN	17.9	16.73	NaN	NaN
YBR220C	NaN	NaN	NaN	NaN	NaN	NaN	NaN	NaN	NaN	NaN	14.62	NaN	NaN	NaN	16.31	NaN	15.19	NaN	NaN	NaN	NaN	NaN	16.99	NaN	NaN	NaN	NaN	14.86	15.12	NaN	NaN	NaN	NaN	16.96	NaN	17.3	16.63	NaN	NaN	NaN	17.04	16.89	NaN	NaN	NaN	NaN	16.73	NaN	NaN
YBR221C	61.03	NaN	NaN	NaN	NaN	46.37	NaN	38.02	NaN	NaN	46.72	NaN	NaN	47.15	NaN	NaN	NaN	NaN	NaN	NaN	45.69	NaN	NaN	31.8	43.77	NaN	44.2	49	NaN	47.84	NaN	NaN	66.87	NaN	NaN	65.54	45.2	NaN	NaN	NaN	63.54	NaN	75.02	NaN	NaN	NaN	34.98	NaN	NaN
YBR222C	NaN	16.06	NaN	15.4	17.14	NaN	NaN	NaN	15.55	NaN	14.62	17.43	16.78	NaN	NaN	15.27	NaN	NaN	NaN	NaN	NaN	NaN	NaN	NaN	NaN	NaN	16.57	NaN	NaN	NaN	NaN	17.36	16.07	NaN	NaN	NaN	NaN	15.99	NaN	16.06	NaN	NaN	NaN	14.88	NaN	17.9	16.73	15.08	17.9
YBR223C	NaN	NaN	14.74	15.4	NaN	17.02	NaN	NaN	NaN	16.89	NaN	NaN	NaN	NaN	NaN	15.27	NaN	NaN	17	NaN	NaN	NaN	NaN	NaN	NaN	NaN	NaN	14.86	NaN	NaN	NaN	NaN	NaN	16.96	NaN	17.3	16.63	15.99	NaN	16.06	NaN	NaN	NaN	NaN	15.45	NaN	NaN	NaN	17.9
YBR225W	NaN	NaN	NaN	49.3	47.78	NaN	NaN	NaN	NaN	NaN	NaN	NaN	50.13	47.15	31.33	52.66	48.91	NaN	NaN	NaN	NaN	NaN	NaN	31.8	NaN	38.28	NaN	NaN	53.62	NaN	NaN	NaN	NaN	NaN	NaN	NaN	NaN	56.45	NaN	NaN	NaN	40.86	NaN	NaN	31.36	NaN	NaN	NaN	38.62
YBR227C	NaN	NaN	NaN	15.4	NaN	NaN	NaN	NaN	NaN	NaN	NaN	17.43	16.78	NaN	NaN	NaN	NaN	NaN	NaN	14.91	17.11	15.49	NaN	15.8	17.53	NaN	NaN	NaN	NaN	14.57	NaN	NaN	NaN	NaN	NaN	NaN	NaN	15.99	NaN	NaN	NaN	16.89	NaN	14.88	15.45	17.9	16.73	NaN	17.9
YBR228W	NaN	NaN	NaN	NaN	17.14	17.02	NaN	NaN	15.55	NaN	NaN	NaN	NaN	17.45	NaN	NaN	NaN	NaN	NaN	NaN	NaN	15.49	NaN	NaN	17.53	16.91	16.57	NaN	NaN	NaN	NaN	NaN	NaN	NaN	15.74	NaN	NaN	15.99	15.78	NaN	NaN	16.89	14.61	14.88	15.45	NaN	16.73	15.08	NaN
YBR229C	NaN	16.06	NaN	NaN	NaN	NaN	17.39	NaN	15.55	16.89	NaN	17.43	NaN	NaN	NaN	15.27	NaN	16.82	17	NaN	17.11	NaN	16.99	15.8	17.53	NaN	NaN	NaN	15.12	14.57	NaN	17.36	NaN	NaN	15.74	NaN	NaN	NaN	NaN	16.06	17.04	NaN	14.61	NaN	NaN	17.9	NaN	NaN	NaN
YBR230C	NaN	NaN	14.74	15.4	NaN	NaN	17.39	NaN	15.55	NaN	14.62	NaN	NaN	17.45	16.31	NaN	NaN	NaN	NaN	NaN	NaN	NaN	16.99	15.8	NaN	16.91	NaN	NaN	15.12	NaN	NaN	NaN	16.07	16.96	15.74	17.3	16.63	15.99	NaN	NaN	17.04	NaN	NaN	14.88	NaN	17.9	16.73	NaN	NaN
YBR231C	61.03	NaN	46.96	49.3	47.78	NaN	NaN	NaN	NaN	NaN	97.95	NaN	NaN	NaN	NaN	52.66	NaN	NaN	55.57	NaN	NaN	NaN	NaN	NaN	70.12	NaN	NaN	NaN	53.62	NaN	NaN	NaN	NaN	41.35	50.95	NaN	70.77	56.45	55.65	NaN	39.96	NaN	NaN	78.19	NaN	NaN	62.45	66.18	NaN
YBR233W	17.34	NaN	NaN	15.4	NaN	NaN	NaN	16.51	NaN	NaN	NaN	17.43	NaN	NaN	NaN	NaN	NaN	NaN	17	NaN	17.11	NaN	NaN	NaN	NaN	NaN	NaN	NaN	NaN	NaN	NaN	NaN	NaN	NaN	NaN	NaN	NaN	NaN	NaN	16.06	NaN	NaN	NaN	NaN	15.45	17.9	NaN	NaN	NaN
YBR234C	NaN	NaN	NaN	NaN	NaN	NaN	NaN	32.84	NaN	31.75	NaN	NaN	31.65	NaN	31.44	32.06	32.43	NaN	32.54	30.94	NaN	31.3	NaN	NaN	NaN	NaN	NaN	33.35	32.49	NaN	NaN	32.1	NaN	32.61	NaN	NaN	NaN	31.88	34.05	31.48	31.06	31.57	31.91	33.03	NaN	32.69	NaN	NaN	32.41
YBR235W	NaN	NaN	NaN	NaN	17.14	NaN	NaN	NaN	15.55	NaN	14.62	17.43	NaN	NaN	16.31	NaN	15.19	NaN	NaN	NaN	17.11	NaN	16.99	NaN	NaN	16.91	NaN	14.86	NaN	NaN	NaN	NaN	16.07	NaN	NaN	17.3	NaN	NaN	NaN	16.06	17.04	16.89	14.61	NaN	NaN	NaN	NaN	NaN	17.9
YBR236C	32.36	NaN	30.65	NaN	NaN	32.94	NaN	NaN	31.66	NaN	30.93	32.23	NaN	32.68	31.44	NaN	NaN	30.91	NaN	NaN	NaN	NaN	NaN	NaN	NaN	NaN	31.16	33.35	NaN	NaN	31.78	32.1	NaN	NaN	NaN	NaN	NaN	NaN	NaN	NaN	NaN	NaN	NaN	33.03	NaN	NaN	NaN	NaN	NaN
YBR237W	NaN	NaN	NaN	32.1	32.64	NaN	32.21	32.84	NaN	NaN	NaN	NaN	NaN	NaN	NaN	NaN	32.43	NaN	32.54	30.94	NaN	31.3	NaN	NaN	32.66	NaN	NaN	NaN	32.49	NaN	NaN	NaN	NaN	32.61	NaN	32.42	31.53	NaN	NaN	NaN	31.06	NaN	NaN	NaN	NaN	32.69	NaN	31.09	NaN
YBR238C	NaN	NaN	NaN	25.03	17.14	NaN	NaN	16.51	NaN	NaN	NaN	NaN	NaN	17.45	NaN	NaN	24.07	16.82	NaN	NaN	NaN	27.01	NaN	NaN	NaN	16.91	NaN	NaN	24.51	NaN	NaN	NaN	NaN	16.96	27.52	NaN	NaN	NaN	NaN	16.06	NaN	16.89	NaN	NaN	NaN	17.9	16.73	NaN	NaN
YBR239C	NaN	16.06	14.74	NaN	17.14	17.02	NaN	16.51	NaN	NaN	NaN	17.43	16.78	17.45	NaN	15.27	NaN	16.82	NaN	NaN	NaN	NaN	16.99	NaN	17.53	16.91	NaN	NaN	NaN	NaN	17.12	17.36	NaN	16.96	NaN	17.3	16.63	NaN	15.78	16.06	NaN	NaN	NaN	14.88	NaN	NaN	16.73	NaN	NaN
YBR240C	NaN	16.06	14.74	NaN	NaN	NaN	17.39	NaN	NaN	16.89	NaN	NaN	NaN	NaN	NaN	15.27	15.19	NaN	NaN	NaN	NaN	NaN	NaN	NaN	NaN	NaN	16.57	14.86	NaN	14.57	17.12	NaN	NaN	16.96	15.74	17.3	NaN	NaN	15.78	16.06	17.04	16.89	NaN	NaN	15.45	17.9	16.73	NaN	17.9
YBR241C	17.34	16.06	NaN	NaN	NaN	NaN	17.39	16.51	NaN	NaN	NaN	17.43	NaN	NaN	NaN	NaN	NaN	NaN	NaN	NaN	17.11	15.49	16.99	NaN	NaN	16.91	16.57	NaN	NaN	14.57	NaN	NaN	NaN	16.96	15.74	NaN	NaN	NaN	NaN	NaN	NaN	NaN	NaN	14.88	NaN	17.9	NaN	NaN	17.9
YBR242W	NaN	NaN	NaN	15.4	NaN	17.02	17.39	NaN	NaN	16.89	NaN	NaN	NaN	NaN	NaN	15.27	NaN	16.82	NaN	NaN	17.11	15.49	NaN	15.8	NaN	NaN	16.57	14.86	15.12	14.57	NaN	NaN	NaN	NaN	NaN	17.3	NaN	15.99	15.78	16.06	NaN	16.89	14.61	NaN	15.45	17.9	NaN	NaN	NaN
YBR243C	32.36	NaN	NaN	NaN	32.64	NaN	32.21	NaN	31.66	NaN	NaN	32.23	NaN	NaN	NaN	NaN	32.43	NaN	NaN	30.94	NaN	31.3	31.03	NaN	32.66	NaN	NaN	33.35	NaN	31.56	NaN	32.1	NaN	NaN	NaN	NaN	NaN	NaN	34.05	NaN	31.06	NaN	31.91	NaN	NaN	NaN	NaN	31.09	NaN
YBR244W	NaN	16.06	14.74	15.4	17.14	17.02	17.39	16.51	NaN	NaN	NaN	NaN	NaN	17.45	16.31	NaN	15.19	NaN	17	14.91	NaN	NaN	NaN	NaN	NaN	NaN	NaN	NaN	NaN	NaN	NaN	17.36	NaN	NaN	NaN	NaN	NaN	NaN	NaN	16.06	17.04	NaN	NaN	NaN	NaN	NaN	16.73	NaN	17.9
YBR245C	NaN	NaN	23.54	NaN	NaN	NaN	NaN	NaN	NaN	16.89	45.59	17.43	NaN	NaN	16.31	NaN	NaN	NaN	17	25.25	NaN	NaN	NaN	15.8	NaN	NaN	NaN	24.87	24.51	NaN	NaN	17.36	NaN	16.96	NaN	17.3	16.63	15.99	NaN	16.06	17.04	NaN	NaN	NaN	NaN	17.9	NaN	15.08	NaN
YBR246W	17.34	NaN	NaN	NaN	17.14	NaN	NaN	NaN	NaN	16.89	21.75	17.43	16.78	NaN	31.33	NaN	NaN	NaN	NaN	NaN	NaN	27.01	16.99	31.8	NaN	16.91	NaN	NaN	24.51	NaN	NaN	NaN	35.61	16.96	NaN	NaN	NaN	NaN	NaN	NaN	NaN	NaN	24.7	22.69	NaN	NaN	NaN	NaN	NaN
YBR247C	NaN	NaN	30.65	32.1	NaN	32.94	32.21	NaN	NaN	31.75	30.93	32.23	31.65	32.68	NaN	NaN	NaN	NaN	32.54	30.94	NaN	31.3	31.03	NaN	32.66	32.35	31.16	NaN	NaN	NaN	NaN	32.1	32.81	NaN	32.52	NaN	31.53	31.88	NaN	NaN	NaN	NaN	NaN	33.03	NaN	32.69	31.36	NaN	32.41
YBR248C	NaN	32.76	30.65	NaN	NaN	NaN	NaN	32.84	NaN	NaN	30.93	NaN	NaN	32.68	31.44	NaN	32.43	NaN	32.54	NaN	33.45	NaN	NaN	NaN	NaN	32.35	NaN	NaN	32.49	31.56	31.78	32.1	32.81	NaN	32.52	32.42	NaN	31.88	NaN	NaN	NaN	31.57	NaN	33.03	NaN	NaN	31.36	NaN	32.41
YBR249C	17.34	NaN	NaN	NaN	NaN	NaN	NaN	NaN	NaN	NaN	NaN	17.43	NaN	NaN	NaN	NaN	15.19	16.82	NaN	14.91	NaN	NaN	NaN	15.8	17.53	16.91	NaN	NaN	NaN	NaN	NaN	NaN	NaN	16.96	15.74	NaN	NaN	15.99	NaN	16.06	NaN	16.89	NaN	14.88	15.45	NaN	NaN	15.08	NaN
YBR250W	NaN	16.06	14.74	NaN	17.14	NaN	NaN	16.51	15.55	NaN	14.62	17.43	16.78	17.45	NaN	NaN	15.19	NaN	17	NaN	NaN	NaN	16.99	15.8	NaN	16.91	NaN	NaN	NaN	14.57	17.12	NaN	NaN	NaN	15.74	NaN	NaN	NaN	NaN	16.06	NaN	NaN	NaN	14.88	NaN	NaN	NaN	15.08	NaN
YBR251W	NaN	NaN	30.65	NaN	NaN	NaN	NaN	NaN	NaN	NaN	NaN	NaN	NaN	NaN	31.44	32.06	NaN	NaN	NaN	NaN	33.45	NaN	31.03	NaN	32.66	32.35	NaN	NaN	NaN	31.56	NaN	32.1	32.81	NaN	NaN	32.42	NaN	NaN	NaN	NaN	NaN	31.57	NaN	33.03	NaN	NaN	NaN	NaN	NaN
YBR252W	32.36	NaN	NaN	32.1	NaN	NaN	NaN	32.84	NaN	NaN	NaN	NaN	NaN	NaN	NaN	32.06	32.43	30.91	32.54	30.94	NaN	NaN	31.03	31.12	NaN	32.35	31.16	NaN	NaN	31.56	NaN	32.1	32.81	NaN	32.52	32.42	31.53	31.88	NaN	NaN	NaN	NaN	NaN	NaN	32.06	NaN	31.36	NaN	NaN
YBR253W	32.36	NaN	NaN	NaN	32.64	NaN	NaN	32.84	NaN	NaN	NaN	32.23	NaN	NaN	NaN	NaN	NaN	30.91	NaN	NaN	33.45	31.3	NaN	NaN	NaN	NaN	31.16	33.35	32.49	NaN	NaN	32.1	NaN	32.61	32.52	32.42	NaN	NaN	34.05	NaN	NaN	NaN	NaN	33.03	32.06	NaN	NaN	NaN	NaN
YBR254C	NaN	NaN	NaN	NaN	32.64	32.94	32.21	NaN	NaN	NaN	NaN	NaN	NaN	32.68	31.44	NaN	32.43	NaN	NaN	NaN	NaN	NaN	31.03	NaN	NaN	32.35	NaN	NaN	NaN	NaN	NaN	NaN	NaN	32.61	NaN	32.42	NaN	NaN	NaN	NaN	NaN	NaN	31.91	33.03	NaN	NaN	NaN	NaN	32.41
YBR255W	NaN	49.87	NaN	49.3	47.78	NaN	NaN	NaN	30.27	NaN	NaN	NaN	50.13	47.15	NaN	52.66	NaN	33.21	NaN	NaN	45.69	NaN	35.19	NaN	NaN	NaN	44.2	49	53.62	NaN	57.23	NaN	35.61	41.35	50.95	NaN	45.2	56.45	NaN	NaN	39.96	NaN	NaN	NaN	NaN	NaN	NaN	NaN	NaN
YBR256C	NaN	NaN	NaN	32.1	NaN	NaN	NaN	32.84	31.66	NaN	NaN	32.23	31.65	NaN	NaN	32.06	NaN	30.91	32.54	NaN	NaN	NaN	NaN	NaN	NaN	32.35	NaN	NaN	32.49	31.56	31.78	32.1	32.81	32.61	NaN	32.42	NaN	31.88	NaN	NaN	31.06	NaN	NaN	33.03	32.06	32.69	NaN	NaN	NaN
YBR257W	NaN	32.76	NaN	32.1	32.64	NaN	32.21	NaN	NaN	NaN	NaN	NaN	NaN	NaN	31.44	32.06	32.43	30.91	NaN	30.94	NaN	31.3	31.03	31.12	32.66	32.35	NaN	33.35	32.49	NaN	NaN	32.1	NaN	32.61	32.52	NaN	NaN	31.88	NaN	NaN	NaN	NaN	NaN	NaN	32.06	32.69	31.36	31.09	32.41
YBR258C	40.35	NaN	46.96	NaN	NaN	NaN	NaN	38.02	NaN	16.89	46.72	17.43	16.78	NaN	NaN	25.33	NaN	NaN	35.89	NaN	NaN	46.17	NaN	NaN	NaN	NaN	44.2	NaN	NaN	NaN	NaN	62.71	NaN	67.33	27.52	NaN	45.2	30.39	NaN	33.97	17.04	NaN	NaN	NaN	NaN	17.9	34.98	NaN	NaN
YBR259W	NaN	NaN	NaN	NaN	17.14	17.02	NaN	NaN	NaN	NaN	21.75	17.43	16.78	17.45	NaN	NaN	24.07	16.82	17	14.91	17.11	NaN	NaN	NaN	17.53	NaN	NaN	NaN	NaN	NaN	17.12	NaN	NaN	NaN	NaN	17.3	NaN	NaN	NaN	NaN	NaN	NaN	NaN	NaN	NaN	NaN	16.73	15.08	NaN
YBR260C	17.34	16.06	NaN	NaN	NaN	17.02	17.39	16.51	15.55	16.89	NaN	17.43	NaN	NaN	16.31	15.27	NaN	16.82	NaN	NaN	NaN	15.49	16.99	15.8	17.53	NaN	NaN	NaN	NaN	NaN	NaN	NaN	16.07	16.96	NaN	NaN	NaN	NaN	15.78	NaN	NaN	NaN	NaN	14.88	NaN	NaN	NaN	NaN	17.9
YBR261C	NaN	NaN	23.54	25.03	NaN	NaN	NaN	NaN	NaN	NaN	NaN	17.43	NaN	17.45	NaN	25.33	NaN	NaN	17	NaN	NaN	27.01	16.99	31.8	NaN	NaN	NaN	24.87	NaN	NaN	NaN	NaN	NaN	NaN	27.52	17.3	NaN	NaN	NaN	NaN	17.04	16.89	NaN	22.69	NaN	17.9	NaN	31.13	17.9
YBR262C	NaN	NaN	NaN	15.4	NaN	17.02	NaN	NaN	NaN	NaN	14.62	NaN	16.78	NaN	NaN	15.27	NaN	16.82	17	NaN	NaN	15.49	16.99	NaN	17.53	NaN	NaN	NaN	15.12	14.57	NaN	NaN	16.07	16.96	NaN	17.3	NaN	NaN	NaN	16.06	NaN	NaN	14.61	14.88	NaN	17.9	NaN	NaN	17.9
YBR263W	17.34	NaN	NaN	NaN	17.14	NaN	NaN	NaN	NaN	NaN	14.62	17.43	NaN	NaN	16.31	NaN	15.19	NaN	NaN	14.91	17.11	NaN	16.99	15.8	NaN	NaN	NaN	14.86	NaN	NaN	NaN	17.36	16.07	NaN	15.74	NaN	NaN	NaN	15.78	NaN	NaN	16.89	14.61	NaN	15.45	NaN	16.73	NaN	NaN
YBR264C	NaN	NaN	NaN	NaN	NaN	NaN	NaN	16.51	15.55	16.89	14.62	NaN	NaN	17.45	NaN	NaN	NaN	16.82	NaN	NaN	NaN	NaN	NaN	15.8	17.53	NaN	NaN	14.86	NaN	NaN	NaN	NaN	NaN	NaN	15.74	17.3	16.63	NaN	NaN	NaN	17.04	NaN	NaN	14.88	NaN	17.9	16.73	NaN	NaN
YBR265W	32.36	NaN	NaN	NaN	NaN	NaN	NaN	NaN	NaN	31.75	NaN	NaN	NaN	NaN	NaN	NaN	NaN	NaN	NaN	NaN	NaN	31.3	NaN	31.12	NaN	NaN	NaN	NaN	NaN	NaN	NaN	NaN	NaN	32.61	NaN	32.42	NaN	31.88	34.05	NaN	NaN	NaN	NaN	NaN	32.06	32.69	31.36	31.09	NaN
YBR267W	99.48	122.91	NaN	NaN	NaN	NaN	NaN	134.73	NaN	NaN	NaN	NaN	NaN	NaN	NaN	NaN	NaN	NaN	133.13	NaN	NaN	121.88	135.55	145.83	NaN	NaN	NaN	NaN	NaN	NaN	NaN	NaN	132.34	NaN	NaN	146.43	91.24	NaN	NaN	NaN	124.49	NaN	NaN	105.88	88.51	NaN	NaN	NaN	NaN
YBR268W	NaN	32.76	NaN	NaN	NaN	32.94	32.21	32.84	31.66	31.75	NaN	NaN	NaN	NaN	NaN	NaN	NaN	NaN	NaN	NaN	NaN	31.3	31.03	NaN	NaN	32.35	NaN	33.35	NaN	31.56	NaN	32.1	32.81	NaN	NaN	32.42	31.53	NaN	NaN	31.48	NaN	31.57	31.91	NaN	32.06	NaN	31.36	NaN	NaN
YBR269C	17.34	NaN	14.74	15.4	NaN	17.02	NaN	NaN	NaN	NaN	NaN	17.43	NaN	NaN	NaN	NaN	NaN	NaN	17	NaN	NaN	15.49	16.99	NaN	NaN	NaN	NaN	NaN	NaN	NaN	NaN	NaN	16.07	NaN	NaN	NaN	16.63	NaN	15.78	16.06	NaN	16.89	14.61	14.88	15.45	NaN	NaN	15.08	NaN
YBR270C	17.34	16.06	NaN	NaN	17.14	17.02	NaN	16.51	NaN	NaN	14.62	NaN	16.78	NaN	16.31	15.27	15.19	NaN	NaN	NaN	NaN	NaN	NaN	NaN	NaN	NaN	NaN	NaN	15.12	14.57	17.12	NaN	16.07	NaN	15.74	17.3	NaN	15.99	NaN	16.06	NaN	16.89	14.61	14.88	15.45	NaN	NaN	15.08	17.9
YBR271W	NaN	16.06	14.74	NaN	17.14	NaN	17.39	NaN	NaN	NaN	NaN	NaN	NaN	NaN	16.31	NaN	15.19	NaN	17	NaN	17.11	15.49	16.99	NaN	NaN	16.91	NaN	14.86	15.12	NaN	NaN	17.36	NaN	NaN	NaN	17.3	NaN	NaN	NaN	16.06	NaN	16.89	NaN	NaN	15.45	NaN	16.73	NaN	17.9
YBR272C	NaN	16.06	NaN	NaN	17.14	17.02	NaN	NaN	NaN	NaN	14.62	NaN	16.78	NaN	NaN	NaN	15.19	NaN	17	NaN	NaN	NaN	NaN	15.8	NaN	16.91	NaN	NaN	NaN	14.57	17.12	NaN	16.07	NaN	NaN	17.3	16.63	15.99	NaN	16.06	17.04	NaN	NaN	NaN	NaN	17.9	16.73	15.08	NaN
YBR273C	17.34	16.06	14.74	NaN	NaN	NaN	17.39	NaN	NaN	NaN	NaN	17.43	NaN	NaN	NaN	15.27	15.19	NaN	17	14.91	17.11	NaN	16.99	NaN	17.53	NaN	16.57	14.86	NaN	NaN	NaN	NaN	NaN	NaN	NaN	NaN	16.63	NaN	NaN	NaN	NaN	16.89	NaN	NaN	NaN	NaN	16.73	15.08	NaN
YBR274W	NaN	16.06	NaN	NaN	NaN	NaN	NaN	NaN	NaN	16.89	NaN	NaN	NaN	NaN	16.31	NaN	NaN	NaN	NaN	NaN	17.11	NaN	16.99	NaN	NaN	NaN	NaN	NaN	15.12	NaN	NaN	NaN	NaN	NaN	15.74	NaN	NaN	15.99	NaN	16.06	NaN	NaN	NaN	14.88	15.45	17.9	NaN	NaN	NaN
YBR275C	17.34	NaN	23.54	25.03	NaN	NaN	NaN	16.51	NaN	16.89	21.75	NaN	NaN	NaN	NaN	NaN	NaN	16.82	17	25.25	NaN	NaN	16.99	NaN	17.53	NaN	16.57	NaN	NaN	24.2	17.12	NaN	16.07	NaN	NaN	17.3	NaN	15.99	25.01	16.06	NaN	NaN	NaN	22.69	NaN	NaN	NaN	NaN	17.9
YBR276C	NaN	16.06	14.74	15.4	17.14	NaN	NaN	NaN	NaN	16.89	21.23	NaN	16.78	NaN	NaN	NaN	NaN	NaN	NaN	14.91	NaN	NaN	NaN	15.8	17.53	16.91	16.57	NaN	NaN	24.2	NaN	17.36	16.07	16.96	NaN	NaN	NaN	15.99	15.78	NaN	NaN	16.89	24.7	22.69	NaN	NaN	16.73	NaN	NaN
YBR278W	17.34	16.06	14.74	NaN	NaN	NaN	NaN	NaN	NaN	NaN	21.75	NaN	NaN	NaN	NaN	15.27	NaN	NaN	NaN	14.91	17.11	15.49	NaN	15.8	17.53	NaN	NaN	NaN	NaN	NaN	NaN	NaN	NaN	NaN	NaN	NaN	16.63	NaN	NaN	16.06	NaN	NaN	NaN	NaN	NaN	NaN	NaN	NaN	NaN
YBR279W	32.36	NaN	30.65	NaN	NaN	NaN	32.21	32.84	NaN	NaN	30.93	NaN	NaN	NaN	NaN	NaN	NaN	NaN	32.54	NaN	33.45	31.3	NaN	31.12	NaN	32.35	NaN	NaN	NaN	31.56	31.78	NaN	NaN	NaN	NaN	32.42	NaN	31.88	34.05	31.48	NaN	31.57	NaN	33.03	32.06	32.69	NaN	NaN	NaN
YBR280C	17.34	NaN	14.74	15.4	17.14	NaN	NaN	16.51	15.55	NaN	NaN	17.43	16.78	NaN	16.31	15.27	NaN	16.82	17	NaN	NaN	NaN	NaN	NaN	17.53	NaN	16.57	NaN	15.12	NaN	17.12	NaN	NaN	NaN	NaN	NaN	NaN	NaN	15.78	NaN	NaN	NaN	14.61	NaN	15.45	17.9	NaN	NaN	NaN
YBR281C	17.34	NaN	NaN	NaN	NaN	17.02	NaN	NaN	NaN	16.89	NaN	NaN	NaN	NaN	NaN	NaN	15.19	NaN	NaN	14.91	NaN	15.49	NaN	NaN	17.53	16.91	16.57	NaN	NaN	NaN	17.12	NaN	NaN	16.96	NaN	17.3	NaN	NaN	NaN	NaN	NaN	NaN	NaN	NaN	15.45	NaN	NaN	NaN	NaN
YBR282W	NaN	NaN	NaN	NaN	NaN	NaN	NaN	NaN	31.66	31.75	30.93	NaN	NaN	NaN	31.44	NaN	NaN	NaN	NaN	30.94	NaN	NaN	NaN	31.12	NaN	32.35	NaN	NaN	NaN	31.56	31.78	32.1	NaN	NaN	NaN	NaN	NaN	NaN	NaN	31.48	NaN	NaN	NaN	NaN	NaN	32.69	31.36	NaN	NaN
YBR283C	61.03	49.87	NaN	NaN	47.78	NaN	45.85	38.02	NaN	49.73	NaN	NaN	NaN	47.15	31.33	52.66	NaN	33.21	NaN	NaN	NaN	46.17	35.19	NaN	NaN	38.28	NaN	NaN	NaN	NaN	NaN	35.34	35.61	NaN	NaN	NaN	NaN	56.45	NaN	NaN	39.96	NaN	NaN	44.99	NaN	NaN	NaN	31.13	NaN
YBR284W	NaN	NaN	NaN	25.03	NaN	NaN	NaN	NaN	NaN	16.89	NaN	NaN	16.78	NaN	NaN	25.33	NaN	16.82	17	25.25	NaN	NaN	16.99	NaN	17.53	NaN	16.57	NaN	24.51	NaN	17.12	NaN	NaN	16.96	NaN	NaN	16.63	NaN	25.01	NaN	17.04	NaN	NaN	NaN	NaN	NaN	NaN	15.08	NaN
YBR285W	17.34	28.04	23.54	NaN	NaN	17.02	NaN	16.51	30.27	NaN	NaN	17.43	NaN	NaN	NaN	NaN	NaN	NaN	NaN	NaN	17.11	27.01	NaN	15.8	NaN	NaN	NaN	24.87	NaN	NaN	17.12	17.36	NaN	NaN	NaN	NaN	NaN	NaN	25.01	NaN	17.04	NaN	NaN	NaN	15.45	17.9	NaN	15.08	17.9
YBR286W	NaN	16.06	NaN	NaN	NaN	17.02	NaN	NaN	NaN	16.89	14.62	17.43	NaN	17.45	NaN	NaN	NaN	NaN	NaN	14.91	NaN	NaN	NaN	NaN	NaN	NaN	NaN	NaN	NaN	14.57	17.12	NaN	16.07	16.96	NaN	NaN	NaN	15.99	15.78	16.06	NaN	NaN	14.61	NaN	15.45	17.9	NaN	15.08	NaN
YBR287W	NaN	NaN	14.74	NaN	NaN	NaN	NaN	NaN	NaN	NaN	14.62	NaN	16.78	NaN	16.31	15.27	NaN	16.82	17	14.91	17.11	NaN	NaN	NaN	17.53	NaN	16.57	14.86	15.12	14.57	17.12	17.36	NaN	16.96	NaN	NaN	NaN	NaN	NaN	NaN	NaN	16.89	NaN	NaN	15.45	NaN	NaN	15.08	17.9
YBR288C	NaN	28.04	23.54	NaN	NaN	17.02	NaN	NaN	NaN	NaN	21.23	17.43	16.78	NaN	NaN	25.33	24.07	33.21	NaN	NaN	NaN	NaN	NaN	31.8	NaN	16.91	NaN	NaN	NaN	NaN	17.12	NaN	NaN	NaN	NaN	17.3	16.63	NaN	NaN	NaN	17.04	NaN	NaN	NaN	NaN	NaN	NaN	NaN	17.9
YBR289W	NaN	159.24	119.73	NaN	NaN	133.03	NaN	NaN	NaN	NaN	NaN	NaN	NaN	165.98	NaN	NaN	NaN	NaN	NaN	128.72	NaN	162.52	NaN	145.83	NaN	NaN	NaN	NaN	NaN	NaN	117.36	NaN	132.34	140.64	NaN	NaN	NaN	154.17	97.2	134.84	NaN	NaN	NaN	NaN	135.12	136.37	NaN	143.42	147.96
YBR290W	NaN	16.06	NaN	15.4	NaN	NaN	NaN	16.51	NaN	NaN	14.62	NaN	16.78	NaN	NaN	NaN	NaN	16.82	17	14.91	NaN	NaN	16.99	NaN	NaN	16.91	16.57	14.86	NaN	NaN	NaN	17.36	NaN	NaN	NaN	NaN	16.63	NaN	15.78	16.06	NaN	16.89	NaN	NaN	NaN	NaN	NaN	NaN	17.9
YBR291C	17.34	NaN	NaN	NaN	17.14	NaN	NaN	NaN	NaN	NaN	14.62	NaN	16.78	NaN	16.31	NaN	NaN	NaN	NaN	NaN	NaN	NaN	NaN	NaN	17.53	NaN	NaN	NaN	NaN	NaN	17.12	NaN	16.07	16.96	15.74	NaN	NaN	NaN	NaN	NaN	NaN	16.89	NaN	14.88	NaN	17.9	16.73	NaN	NaN
YBR293W	NaN	NaN	NaN	NaN	NaN	17.02	NaN	16.51	NaN	NaN	NaN	17.43	NaN	NaN	NaN	15.27	NaN	NaN	NaN	NaN	NaN	NaN	NaN	NaN	NaN	NaN	16.57	NaN	15.12	NaN	17.12	17.36	NaN	NaN	NaN	NaN	NaN	15.99	15.78	NaN	17.04	16.89	NaN	14.88	NaN	NaN	NaN	15.08	NaN
YBR294W	17.34	NaN	NaN	15.4	NaN	17.02	17.39	NaN	NaN	16.89	NaN	17.43	NaN	17.45	16.31	NaN	15.19	NaN	NaN	14.91	NaN	NaN	16.99	NaN	17.53	NaN	16.57	14.86	NaN	NaN	NaN	17.36	NaN	NaN	NaN	NaN	NaN	NaN	NaN	16.06	NaN	NaN	NaN	14.88	15.45	17.9	NaN	15.08	NaN
YBR295W	NaN	NaN	NaN	NaN	17.14	NaN	NaN	NaN	NaN	NaN	14.62	17.43	16.78	17.45	16.31	NaN	NaN	NaN	17	14.91	17.11	NaN	NaN	15.8	NaN	NaN	NaN	14.86	NaN	14.57	NaN	NaN	NaN	NaN	15.74	NaN	NaN	15.99	15.78	NaN	17.04	NaN	14.61	NaN	15.45	17.9	NaN	NaN	17.9
YBR296C	17.34	NaN	NaN	15.4	NaN	17.02	17.39	16.51	NaN	NaN	14.62	NaN	16.78	NaN	NaN	15.27	NaN	16.82	17	NaN	NaN	NaN	16.99	NaN	NaN	NaN	16.57	14.86	NaN	14.57	17.12	NaN	16.07	16.96	NaN	NaN	NaN	15.99	NaN	16.06	NaN	16.89	NaN	NaN	15.45	17.9	16.73	15.08	NaN
YBR297W	NaN	28.04	23.54	NaN	NaN	17.02	NaN	16.51	NaN	NaN	NaN	NaN	16.78	NaN	NaN	NaN	24.07	NaN	NaN	NaN	NaN	NaN	NaN	31.8	17.53	NaN	NaN	NaN	NaN	24.2	17.12	NaN	35.61	NaN	NaN	NaN	NaN	NaN	NaN	NaN	NaN	16.89	NaN	NaN	NaN	NaN	NaN	31.13	NaN
YBR298C	17.34	NaN	23.54	25.03	NaN	NaN	NaN	NaN	30.27	NaN	NaN	17.43	NaN	17.45	NaN	25.33	NaN	33.21	NaN	25.25	NaN	NaN	16.99	31.8	17.53	16.91	44.2	NaN	NaN	24.2	NaN	NaN	NaN	16.96	NaN	NaN	16.63	NaN	NaN	NaN	17.04	16.89	NaN	22.69	NaN	NaN	34.98	31.13	NaN
YBR299W	17.34	NaN	14.74	NaN	NaN	NaN	NaN	NaN	15.55	NaN	NaN	NaN	NaN	17.45	16.31	15.27	NaN	16.82	NaN	14.91	17.11	15.49	NaN	NaN	17.53	NaN	NaN	14.86	NaN	NaN	NaN	17.36	NaN	16.96	NaN	NaN	NaN	15.99	NaN	NaN	NaN	16.89	14.61	NaN	NaN	NaN	NaN	NaN	17.9
YBR301W	NaN	16.06	NaN	NaN	NaN	NaN	NaN	16.51	15.55	16.89	NaN	NaN	16.78	17.45	NaN	15.27	15.19	16.82	NaN	14.91	17.11	NaN	16.99	NaN	NaN	NaN	16.57	NaN	NaN	14.57	NaN	17.36	NaN	NaN	15.74	NaN	16.63	NaN	15.78	NaN	17.04	16.89	NaN	14.88	NaN	NaN	16.73	NaN	NaN
YBR302C	NaN	NaN	30.65	32.1	32.64	NaN	NaN	NaN	NaN	NaN	30.93	NaN	NaN	NaN	NaN	32.06	NaN	30.91	NaN	NaN	33.45	31.3	NaN	31.12	NaN	32.35	NaN	33.35	NaN	NaN	31.78	NaN	NaN	NaN	NaN	NaN	31.53	31.88	NaN	31.48	NaN	31.57	NaN	33.03	32.06	NaN	NaN	NaN	32.41
YCL001W	17.34	NaN	NaN	NaN	17.14	17.02	NaN	NaN	30.27	NaN	NaN	NaN	NaN	NaN	NaN	25.33	24.07	16.82	NaN	NaN	17.11	NaN	16.99	NaN	NaN	16.91	16.57	NaN	24.51	NaN	NaN	NaN	35.61	16.96	NaN	NaN	NaN	30.39	NaN	16.06	17.04	16.89	24.7	55.71	NaN	NaN	NaN	31.13	17.9
YCL002C	NaN	NaN	NaN	15.4	NaN	NaN	NaN	16.51	NaN	16.89	NaN	17.43	NaN	NaN	NaN	15.27	NaN	NaN	NaN	NaN	17.11	15.49	NaN	15.8	17.53	NaN	NaN	NaN	NaN	NaN	17.12	17.36	NaN	NaN	NaN	NaN	NaN	15.99	NaN	NaN	NaN	16.89	NaN	14.88	15.45	NaN	16.73	NaN	17.9
YCL004W	NaN	NaN	30.65	NaN	NaN	NaN	NaN	NaN	NaN	NaN	NaN	NaN	NaN	NaN	NaN	32.06	NaN	NaN	32.54	NaN	NaN	NaN	NaN	NaN	NaN	NaN	NaN	NaN	NaN	NaN	NaN	NaN	32.81	32.61	NaN	NaN	31.53	NaN	NaN	NaN	NaN	31.57	NaN	NaN	NaN	NaN	31.36	31.09	NaN
YCL005W	32.36	32.76	30.65	NaN	NaN	NaN	NaN	NaN	NaN	NaN	30.93	32.23	31.65	NaN	NaN	NaN	NaN	NaN	32.54	NaN	NaN	NaN	NaN	31.12	NaN	NaN	NaN	NaN	32.49	31.56	NaN	NaN	NaN	32.61	NaN	NaN	31.53	NaN	34.05	NaN	31.06	NaN	31.91	33.03	NaN	NaN	NaN	NaN	32.41
YCL008C	NaN	NaN	30.65	32.1	NaN	NaN	NaN	NaN	31.66	NaN	30.93	NaN	31.65	32.68	NaN	32.06	32.43	30.91	NaN	NaN	33.45	NaN	NaN	31.12	NaN	NaN	31.16	33.35	32.49	31.56	NaN	32.1	32.81	32.61	NaN	32.42	NaN	NaN	34.05	NaN	31.06	NaN	NaN	33.03	NaN	NaN	31.36	NaN	32.41
YCL009C	17.34	NaN	NaN	NaN	NaN	17.02	NaN	16.51	15.55	NaN	NaN	17.43	16.78	NaN	NaN	15.27	NaN	NaN	17	NaN	NaN	NaN	NaN	NaN	NaN	NaN	NaN	14.86	NaN	NaN	NaN	NaN	16.07	NaN	NaN	NaN	NaN	NaN	NaN	16.06	17.04	NaN	NaN	NaN	NaN	17.9	16.73	NaN	NaN
YCL010C	NaN	93.3	NaN	NaN	94.4	NaN	NaN	110.14	NaN	113.02	NaN	NaN	92.65	NaN	NaN	101.06	NaN	111.21	NaN	99.36	119.73	NaN	NaN	NaN	NaN	116.37	111.08	NaN	NaN	NaN	NaN	117.85	106.07	NaN	NaN	110.91	93.04	NaN	NaN	98.5	NaN	NaN	126.25	NaN	108.68	95.51	98.82	NaN	NaN
YCL011C	NaN	NaN	14.74	NaN	17.14	NaN	17.39	NaN	NaN	NaN	NaN	NaN	NaN	NaN	NaN	NaN	NaN	16.82	NaN	14.91	NaN	15.49	16.99	NaN	NaN	NaN	NaN	NaN	15.12	NaN	NaN	17.36	16.07	NaN	NaN	NaN	NaN	NaN	15.78	16.06	NaN	16.89	14.61	NaN	NaN	NaN	NaN	NaN	NaN
YCL014W	NaN	16.06	NaN	15.4	17.14	NaN	NaN	NaN	NaN	NaN	NaN	17.43	16.78	NaN	NaN	NaN	NaN	NaN	NaN	NaN	17.11	NaN	NaN	NaN	NaN	NaN	NaN	NaN	NaN	NaN	NaN	17.36	NaN	16.96	NaN	17.3	NaN	NaN	NaN	16.06	NaN	NaN	NaN	NaN	15.45	NaN	16.73	NaN	17.9
YCL016C	NaN	NaN	46.96	49.3	NaN	NaN	NaN	38.02	66.23	49.73	NaN	NaN	50.13	47.15	NaN	NaN	NaN	63.24	NaN	NaN	45.69	NaN	35.19	31.8	43.77	NaN	NaN	NaN	NaN	47.84	NaN	NaN	NaN	67.33	50.95	NaN	45.2	NaN	NaN	NaN	NaN	67.74	NaN	NaN	NaN	NaN	NaN	66.18	NaN
YCL017C	32.36	NaN	30.65	NaN	NaN	32.94	NaN	32.84	31.66	NaN	NaN	NaN	31.65	32.68	NaN	32.06	NaN	NaN	NaN	30.94	NaN	NaN	31.03	NaN	32.66	32.35	31.16	33.35	NaN	31.56	NaN	32.1	NaN	NaN	NaN	32.42	NaN	31.88	NaN	NaN	NaN	31.57	NaN	33.03	NaN	NaN	NaN	NaN	NaN
YCL018W	32.36	32.76	NaN	NaN	32.64	32.94	NaN	NaN	NaN	NaN	30.93	32.23	31.65	NaN	31.44	32.06	32.43	NaN	NaN	30.94	NaN	NaN	NaN	31.12	32.66	32.35	31.16	NaN	32.49	31.56	31.78	32.1	NaN	32.61	NaN	32.42	NaN	NaN	NaN	31.48	31.06	31.57	NaN	NaN	NaN	NaN	31.36	31.09	NaN
YCL019W	NaN	32.76	30.65	NaN	NaN	NaN	NaN	32.84	NaN	NaN	NaN	NaN	31.65	32.68	NaN	NaN	NaN	NaN	NaN	30.94	33.45	31.3	31.03	NaN	NaN	NaN	NaN	NaN	32.49	31.56	31.78	NaN	32.81	32.61	NaN	NaN	NaN	31.88	NaN	NaN	NaN	NaN	31.91	NaN	NaN	NaN	31.36	31.09	32.41
YCL020W	NaN	NaN	NaN	NaN	32.64	NaN	NaN	32.84	31.66	NaN	NaN	32.23	31.65	NaN	NaN	NaN	NaN	NaN	32.54	30.94	33.45	31.3	NaN	NaN	NaN	NaN	NaN	NaN	NaN	31.56	NaN	NaN	32.81	32.61	32.52	NaN	NaN	NaN	34.05	NaN	31.06	NaN	NaN	NaN	NaN	NaN	31.36	NaN	NaN
YCL024W	NaN	NaN	NaN	NaN	17.14	17.02	NaN	NaN	NaN	16.89	45.59	NaN	16.78	NaN	NaN	NaN	NaN	NaN	NaN	NaN	17.11	NaN	NaN	NaN	NaN	NaN	NaN	NaN	NaN	24.2	NaN	17.36	NaN	16.96	27.52	NaN	NaN	NaN	NaN	NaN	NaN	16.89	24.7	22.69	NaN	NaN	16.73	NaN	NaN
YCL025C	NaN	NaN	46.96	NaN	NaN	NaN	45.85	NaN	66.23	NaN	NaN	NaN	50.13	NaN	NaN	NaN	NaN	NaN	NaN	NaN	45.69	46.17	NaN	NaN	NaN	NaN	NaN	49	NaN	47.84	NaN	35.34	35.61	NaN	NaN	NaN	NaN	NaN	NaN	NaN	NaN	40.86	42.91	44.99	62.03	NaN	34.98	NaN	38.62
YCL027W	17.34	16.06	14.74	NaN	NaN	17.02	NaN	NaN	15.55	NaN	14.62	NaN	NaN	17.45	16.31	NaN	15.19	NaN	NaN	NaN	NaN	NaN	NaN	NaN	17.53	NaN	NaN	14.86	15.12	NaN	NaN	NaN	16.07	NaN	NaN	NaN	16.63	NaN	15.78	16.06	17.04	NaN	NaN	14.88	NaN	NaN	16.73	15.08	17.9
YCL028W	NaN	NaN	NaN	15.4	17.14	NaN	17.39	NaN	NaN	NaN	NaN	NaN	NaN	17.45	NaN	NaN	NaN	16.82	NaN	14.91	NaN	15.49	16.99	15.8	NaN	NaN	16.57	NaN	NaN	NaN	NaN	NaN	NaN	NaN	15.74	NaN	16.63	NaN	NaN	NaN	NaN	NaN	14.61	NaN	15.45	17.9	16.73	NaN	NaN
YCL029C	NaN	28.04	NaN	NaN	47.78	46.37	17.39	NaN	NaN	16.89	NaN	NaN	NaN	NaN	31.33	25.33	NaN	33.21	NaN	25.25	NaN	NaN	16.99	NaN	43.77	NaN	44.2	NaN	NaN	NaN	17.12	62.71	NaN	67.33	NaN	NaN	NaN	NaN	25.01	NaN	NaN	NaN	NaN	NaN	NaN	NaN	NaN	NaN	NaN
YCL030C	NaN	NaN	30.65	32.1	NaN	NaN	32.21	NaN	31.66	NaN	NaN	NaN	NaN	32.68	NaN	32.06	32.43	30.91	NaN	30.94	33.45	NaN	NaN	31.12	32.66	32.35	31.16	NaN	32.49	NaN	NaN	NaN	NaN	NaN	32.52	32.42	NaN	NaN	34.05	NaN	31.06	31.57	31.91	33.03	32.06	NaN	31.36	31.09	32.41
YCL031C	NaN	NaN	NaN	NaN	NaN	NaN	NaN	32.84	NaN	NaN	30.93	32.23	NaN	NaN	NaN	NaN	32.43	NaN	NaN	30.94	NaN	31.3	NaN	31.12	32.66	NaN	NaN	33.35	32.49	NaN	31.78	32.1	NaN	32.61	NaN	NaN	NaN	NaN	NaN	NaN	NaN	NaN	NaN	33.03	NaN	NaN	31.36	31.09	32.41
YCL032W	NaN	93.3	95.92	97.82	NaN	NaN	NaN	NaN	NaN	NaN	97.95	NaN	NaN	116.14	NaN	NaN	119.73	NaN	NaN	NaN	119.73	101.92	NaN	110.7	102.55	NaN	111.08	NaN	NaN	NaN	NaN	117.85	106.07	NaN	100.28	110.91	NaN	106.96	NaN	NaN	95.98	NaN	NaN	NaN	NaN	95.51	NaN	112.42	101.02
YCL033C	NaN	NaN	14.74	NaN	NaN	NaN	17.39	NaN	15.55	NaN	14.62	NaN	NaN	NaN	16.31	15.27	NaN	NaN	17	14.91	NaN	NaN	NaN	15.8	NaN	NaN	NaN	NaN	NaN	14.57	17.12	NaN	NaN	NaN	15.74	17.3	NaN	15.99	NaN	16.06	17.04	NaN	14.61	14.88	15.45	NaN	NaN	15.08	NaN
YCL034W	NaN	NaN	NaN	NaN	NaN	17.02	NaN	16.51	15.55	NaN	NaN	NaN	16.78	NaN	NaN	NaN	15.19	16.82	NaN	NaN	17.11	15.49	NaN	15.8	NaN	NaN	16.57	NaN	NaN	NaN	17.12	17.36	16.07	NaN	15.74	17.3	NaN	NaN	NaN	16.06	17.04	NaN	14.61	14.88	NaN	NaN	16.73	15.08	NaN
YCL035C	NaN	NaN	NaN	15.4	NaN	17.02	NaN	16.51	15.55	16.89	NaN	NaN	16.78	17.45	16.31	NaN	NaN	16.82	NaN	14.91	NaN	NaN	16.99	15.8	NaN	16.91	NaN	14.86	NaN	NaN	NaN	NaN	NaN	16.96	NaN	NaN	16.63	NaN	NaN	NaN	NaN	16.89	14.61	NaN	15.45	NaN	NaN	NaN	NaN
YCL036W	17.34	NaN	NaN	15.4	NaN	17.02	17.39	16.51	15.55	NaN	NaN	NaN	NaN	NaN	NaN	15.27	NaN	16.82	17	NaN	17.11	NaN	NaN	NaN	17.53	NaN	NaN	NaN	NaN	14.57	17.12	17.36	16.07	NaN	NaN	17.3	NaN	NaN	15.78	16.06	NaN	16.89	NaN	NaN	NaN	NaN	16.73	15.08	NaN
YCL037C	NaN	32.76	NaN	NaN	NaN	32.94	NaN	32.84	31.66	NaN	NaN	NaN	NaN	NaN	NaN	NaN	NaN	NaN	NaN	NaN	NaN	NaN	NaN	31.12	NaN	32.35	NaN	33.35	32.49	NaN	31.78	NaN	32.81	NaN	NaN	NaN	NaN	NaN	34.05	31.48	31.06	NaN	NaN	NaN	NaN	32.69	NaN	NaN	32.41
YCL038C	17.34	NaN	NaN	NaN	17.14	NaN	NaN	16.51	NaN	16.89	14.62	17.43	NaN	NaN	NaN	NaN	NaN	NaN	NaN	14.91	NaN	15.49	NaN	NaN	NaN	16.91	NaN	14.86	15.12	NaN	17.12	NaN	NaN	NaN	NaN	NaN	16.63	15.99	NaN	NaN	NaN	NaN	14.61	14.88	NaN	NaN	16.73	15.08	NaN
YCL039W	17.34	NaN	NaN	25.03	17.14	NaN	17.39	NaN	30.27	NaN	21.23	NaN	16.78	NaN	31.33	NaN	24.07	33.21	17	NaN	NaN	NaN	NaN	NaN	NaN	NaN	NaN	NaN	24.51	24.2	17.12	NaN	NaN	NaN	NaN	NaN	NaN	NaN	NaN	33.97	NaN	16.89	NaN	22.69	NaN	NaN	34.98	NaN	17.9
YCL040W	17.34	NaN	14.74	15.4	17.14	17.02	NaN	16.51	NaN	NaN	14.62	NaN	NaN	NaN	16.31	15.27	15.19	16.82	17	NaN	NaN	NaN	16.99	NaN	NaN	NaN	NaN	NaN	NaN	14.57	NaN	17.36	NaN	NaN	NaN	NaN	16.63	NaN	15.78	16.06	NaN	16.89	NaN	14.88	NaN	17.9	NaN	NaN	NaN
YCL042W	NaN	16.06	14.74	15.4	NaN	NaN	NaN	NaN	15.55	NaN	21.75	NaN	16.78	NaN	NaN	NaN	NaN	NaN	17	14.91	17.11	15.49	NaN	NaN	17.53	NaN	16.57	14.86	15.12	NaN	NaN	17.36	NaN	NaN	NaN	17.3	NaN	NaN	NaN	16.06	17.04	NaN	NaN	14.88	NaN	17.9	16.73	NaN	17.9
YCL043C	32.36	32.76	NaN	32.1	NaN	NaN	NaN	NaN	31.66	NaN	NaN	NaN	NaN	32.68	NaN	32.06	32.43	30.91	NaN	NaN	NaN	NaN	31.03	31.12	NaN	NaN	NaN	33.35	NaN	31.56	NaN	32.1	32.81	NaN	NaN	32.42	31.53	NaN	NaN	NaN	31.06	NaN	31.91	NaN	32.06	32.69	NaN	31.09	32.41
YCL044C	40.35	49.87	NaN	NaN	47.78	NaN	NaN	NaN	30.27	NaN	NaN	39.07	50.13	47.15	NaN	NaN	NaN	33.21	35.89	25.25	45.69	NaN	NaN	NaN	43.77	38.28	NaN	24.87	NaN	NaN	NaN	35.34	NaN	NaN	NaN	40.2	NaN	NaN	NaN	33.97	NaN	16.89	24.7	NaN	NaN	NaN	34.98	NaN	38.62
YCL045C	NaN	NaN	NaN	NaN	NaN	NaN	NaN	NaN	NaN	NaN	14.62	17.43	NaN	NaN	NaN	NaN	NaN	NaN	NaN	14.91	NaN	15.49	16.99	15.8	NaN	16.91	NaN	NaN	15.12	NaN	NaN	NaN	16.07	16.96	15.74	NaN	NaN	NaN	NaN	16.06	NaN	16.89	NaN	NaN	NaN	17.9	NaN	NaN	NaN
YCL047C	NaN	16.06	NaN	NaN	NaN	17.02	NaN	NaN	15.55	16.89	14.62	17.43	NaN	NaN	NaN	NaN	NaN	NaN	NaN	NaN	NaN	NaN	NaN	15.8	NaN	NaN	NaN	NaN	NaN	14.57	17.12	NaN	NaN	16.96	15.74	NaN	NaN	15.99	15.78	16.06	NaN	NaN	14.61	NaN	NaN	17.9	16.73	NaN	17.9
YCL048W	NaN	NaN	NaN	NaN	NaN	NaN	NaN	16.51	NaN	16.89	NaN	NaN	NaN	NaN	NaN	15.27	NaN	NaN	17	NaN	NaN	NaN	NaN	15.8	NaN	NaN	NaN	NaN	15.12	NaN	NaN	NaN	NaN	NaN	15.74	17.3	16.63	15.99	NaN	16.06	NaN	16.89	NaN	NaN	NaN	17.9	NaN	15.08	17.9
YCL049C	NaN	16.06	NaN	NaN	NaN	NaN	17.39	16.51	15.55	NaN	21.75	NaN	NaN	NaN	16.31	NaN	NaN	NaN	17	NaN	NaN	NaN	NaN	NaN	NaN	NaN	NaN	NaN	NaN	NaN	17.12	17.36	NaN	NaN	15.74	17.3	NaN	15.99	NaN	NaN	NaN	NaN	NaN	14.88	NaN	17.9	NaN	NaN	NaN
YCL050C	NaN	NaN	23.54	NaN	NaN	17.02	17.39	NaN	15.55	NaN	NaN	NaN	16.78	17.45	16.31	25.33	NaN	NaN	17	NaN	17.11	15.49	NaN	NaN	NaN	16.91	NaN	NaN	24.51	NaN	17.12	17.36	NaN	NaN	NaN	NaN	NaN	NaN	NaN	16.06	NaN	NaN	NaN	22.69	NaN	NaN	16.73	15.08	NaN
YCL051W	NaN	16.06	NaN	NaN	17.14	NaN	17.39	16.51	NaN	16.89	NaN	17.43	16.78	NaN	NaN	NaN	NaN	16.82	NaN	NaN	17.11	NaN	NaN	15.8	17.53	NaN	16.57	14.86	NaN	NaN	17.12	NaN	NaN	16.96	15.74	NaN	NaN	NaN	NaN	16.06	17.04	NaN	NaN	14.88	15.45	NaN	16.73	15.08	NaN
YCL052C	NaN	32.76	NaN	NaN	32.64	NaN	NaN	NaN	31.66	NaN	30.93	NaN	31.65	NaN	31.44	32.06	NaN	NaN	NaN	30.94	NaN	31.3	NaN	31.12	NaN	NaN	NaN	NaN	NaN	NaN	NaN	NaN	NaN	32.61	NaN	32.42	31.53	NaN	34.05	NaN	31.06	31.57	NaN	NaN	32.06	32.69	NaN	NaN	NaN
YCL054W	NaN	NaN	30.65	NaN	NaN	NaN	NaN	32.84	NaN	31.75	30.93	NaN	NaN	32.68	NaN	32.06	NaN	NaN	32.54	NaN	NaN	NaN	31.03	NaN	NaN	NaN	NaN	NaN	NaN	NaN	NaN	32.1	32.81	32.61	32.52	NaN	NaN	NaN	34.05	NaN	NaN	NaN	31.91	NaN	32.06	NaN	NaN	31.09	NaN
YCL055W	NaN	28.04	NaN	NaN	NaN	NaN	17.39	NaN	NaN	NaN	NaN	17.43	16.78	NaN	NaN	NaN	24.07	16.82	NaN	NaN	17.11	27.01	NaN	NaN	NaN	NaN	16.57	NaN	NaN	24.2	17.12	NaN	NaN	16.96	NaN	NaN	NaN	NaN	NaN	NaN	NaN	NaN	NaN	NaN	31.36	17.9	16.73	31.13	17.9
YCL056C	NaN	16.06	NaN	NaN	17.14	NaN	NaN	NaN	NaN	NaN	NaN	NaN	NaN	NaN	16.31	15.27	NaN	16.82	NaN	NaN	17.11	NaN	NaN	15.8	17.53	16.91	NaN	14.86	15.12	NaN	17.12	NaN	16.07	NaN	NaN	17.3	16.63	NaN	NaN	NaN	NaN	NaN	NaN	NaN	NaN	NaN	NaN	15.08	17.9
YCL057W	NaN	NaN	NaN	15.4	NaN	NaN	NaN	NaN	15.55	NaN	NaN	NaN	16.78	17.45	16.31	NaN	NaN	NaN	NaN	14.91	17.11	NaN	16.99	NaN	17.53	NaN	NaN	14.86	15.12	NaN	17.12	NaN	16.07	NaN	15.74	17.3	16.63	NaN	15.78	16.06	17.04	16.89	14.61	NaN	15.45	17.9	NaN	15.08	17.9
YCL059C	NaN	NaN	30.65	32.1	32.64	NaN	NaN	NaN	NaN	31.75	30.93	NaN	31.65	32.68	NaN	NaN	NaN	NaN	32.54	NaN	33.45	31.3	NaN	NaN	NaN	NaN	NaN	NaN	NaN	31.56	31.78	NaN	NaN	32.61	NaN	32.42	NaN	NaN	NaN	NaN	NaN	NaN	NaN	NaN	NaN	NaN	NaN	NaN	NaN
YCL061C	NaN	NaN	NaN	NaN	94.4	NaN	64.93	NaN	95.29	82.48	NaN	NaN	NaN	NaN	NaN	NaN	NaN	94.83	NaN	99.36	81.76	101.92	66.42	NaN	NaN	69.08	NaN	98.88	NaN	71.11	NaN	NaN	NaN	NaN	100.28	NaN	70.77	NaN	NaN	NaN	NaN	NaN	NaN	78.19	92.3	95.51	98.82	66.18	NaN
YCL063W	NaN	49.87	NaN	49.3	NaN	46.37	64.93	53.09	NaN	49.73	46.72	39.07	NaN	NaN	63.2	52.66	NaN	NaN	NaN	50.14	NaN	46.17	NaN	NaN	NaN	69.08	NaN	NaN	NaN	NaN	NaN	NaN	NaN	NaN	NaN	NaN	NaN	56.45	NaN	NaN	NaN	40.86	NaN	NaN	62.03	43.85	NaN	NaN	NaN
YCL064C	17.34	NaN	14.74	NaN	NaN	NaN	NaN	NaN	NaN	16.89	NaN	17.43	NaN	NaN	NaN	NaN	NaN	NaN	NaN	NaN	NaN	15.49	NaN	NaN	17.53	16.91	16.57	NaN	15.12	14.57	NaN	NaN	NaN	NaN	NaN	NaN	16.63	NaN	15.78	16.06	NaN	16.89	NaN	14.88	15.45	NaN	16.73	NaN	NaN
YCL066W	32.36	32.76	NaN	NaN	NaN	NaN	NaN	NaN	NaN	NaN	NaN	NaN	31.65	32.68	31.44	NaN	NaN	NaN	32.54	NaN	NaN	NaN	NaN	NaN	32.66	32.35	NaN	33.35	32.49	31.56	31.78	NaN	NaN	32.61	32.52	32.42	NaN	NaN	NaN	NaN	NaN	NaN	NaN	NaN	32.06	NaN	NaN	NaN	32.41
YCL067C	NaN	NaN	NaN	NaN	32.64	NaN	NaN	NaN	NaN	NaN	NaN	32.23	31.65	NaN	NaN	NaN	32.43	NaN	NaN	30.94	NaN	31.3	NaN	NaN	32.66	32.35	31.16	33.35	32.49	NaN	NaN	32.1	NaN	NaN	NaN	NaN	NaN	NaN	NaN	NaN	NaN	31.57	31.91	NaN	NaN	32.69	31.36	NaN	NaN
YCL068C	NaN	NaN	30.65	NaN	32.64	NaN	NaN	NaN	NaN	NaN	30.93	NaN	NaN	NaN	31.44	NaN	32.43	30.91	32.54	NaN	33.45	NaN	31.03	NaN	32.66	32.35	NaN	NaN	32.49	NaN	31.78	NaN	32.81	32.61	32.52	32.42	NaN	31.88	34.05	31.48	NaN	31.57	NaN	NaN	32.06	NaN	31.36	NaN	NaN
YCL069W	NaN	16.06	14.74	NaN	17.14	NaN	17.39	NaN	NaN	NaN	14.62	17.43	16.78	17.45	NaN	15.27	NaN	16.82	17	NaN	NaN	NaN	NaN	NaN	17.53	NaN	NaN	14.86	15.12	14.57	NaN	NaN	16.07	16.96	NaN	17.3	16.63	NaN	NaN	16.06	17.04	NaN	14.61	14.88	15.45	NaN	16.73	NaN	NaN
YCL073C	NaN	32.76	NaN	NaN	32.64	NaN	NaN	32.84	NaN	NaN	NaN	NaN	NaN	NaN	NaN	32.06	32.43	30.91	NaN	NaN	NaN	NaN	NaN	31.12	NaN	NaN	NaN	33.35	NaN	31.56	NaN	NaN	32.81	NaN	NaN	NaN	31.53	NaN	34.05	NaN	31.06	31.57	31.91	NaN	NaN	32.69	31.36	31.09	32.41
YCL074W	NaN	NaN	NaN	15.4	NaN	17.45	NaN	NaN	NaN	16.89	14.62	NaN	16.78	NaN	NaN	15.27	15.19	16.82	NaN	14.91	NaN	NaN	16.99	NaN	NaN	16.91	NaN	NaN	NaN	14.57	NaN	NaN	NaN	NaN	NaN	NaN	NaN	15.99	NaN	NaN	NaN	NaN	NaN	14.88	15.45	NaN	16.73	NaN	NaN
YCL075W	40.35	NaN	46.96	NaN	NaN	46.37	NaN	38.02	30.27	NaN	NaN	NaN	NaN	NaN	NaN	NaN	48.91	NaN	35.89	NaN	NaN	NaN	NaN	NaN	NaN	NaN	44.2	49	NaN	NaN	49.73	44.12	NaN	NaN	50.95	NaN	45.2	56.45	NaN	NaN	NaN	48.96	NaN	44.99	NaN	NaN	34.98	31.13	NaN
YCL026C-A	NaN	NaN	14.74	15.4	NaN	NaN	NaN	NaN	NaN	16.89	NaN	NaN	NaN	17.45	NaN	NaN	15.19	16.82	17	14.91	NaN	NaN	NaN	NaN	NaN	NaN	NaN	14.86	NaN	NaN	17.12	NaN	NaN	16.96	15.74	NaN	NaN	NaN	15.78	NaN	NaN	NaN	NaN	14.88	NaN	NaN	16.73	NaN	NaN
YCR002C	32.36	NaN	NaN	NaN	32.64	32.94	32.21	NaN	31.66	31.75	NaN	32.23	NaN	32.68	NaN	NaN	NaN	NaN	32.54	NaN	NaN	31.3	NaN	NaN	32.66	NaN	NaN	33.35	32.49	31.56	31.78	32.1	32.81	NaN	NaN	NaN	NaN	NaN	34.05	31.48	NaN	NaN	31.91	NaN	32.06	32.69	NaN	31.09	NaN
YCR003W	NaN	32.76	30.65	NaN	32.64	NaN	NaN	NaN	NaN	NaN	NaN	NaN	31.65	32.68	NaN	32.06	32.43	NaN	NaN	NaN	33.45	NaN	NaN	NaN	NaN	32.35	NaN	33.35	NaN	31.56	31.78	NaN	32.81	32.61	NaN	NaN	NaN	31.88	NaN	NaN	31.06	NaN	NaN	33.03	NaN	NaN	NaN	NaN	NaN
YCR004C	NaN	NaN	NaN	NaN	NaN	NaN	NaN	NaN	31.66	31.75	NaN	NaN	NaN	NaN	31.44	NaN	NaN	NaN	NaN	NaN	NaN	NaN	NaN	31.12	NaN	NaN	31.16	NaN	NaN	31.56	31.78	32.1	NaN	NaN	NaN	32.42	31.53	31.88	34.05	31.48	31.06	NaN	NaN	33.03	32.06	32.69	NaN	NaN	32.41
YCR005C	NaN	NaN	14.74	NaN	NaN	17.02	17.39	NaN	NaN	16.89	NaN	NaN	NaN	17.45	NaN	NaN	NaN	16.82	NaN	NaN	NaN	NaN	NaN	NaN	NaN	16.91	NaN	14.86	NaN	14.57	NaN	NaN	NaN	16.96	15.74	NaN	NaN	15.99	NaN	NaN	NaN	NaN	NaN	NaN	15.45	17.9	NaN	15.08	NaN
YCR007C	17.34	NaN	NaN	NaN	NaN	17.02	NaN	16.51	15.55	16.89	14.62	NaN	16.78	17.45	NaN	NaN	15.19	16.82	NaN	NaN	NaN	NaN	16.99	NaN	NaN	NaN	NaN	14.86	NaN	NaN	17.12	17.36	16.07	16.96	15.74	NaN	NaN	15.99	15.78	NaN	17.04	NaN	NaN	NaN	NaN	17.9	NaN	NaN	NaN
YCR008W	NaN	49.87	NaN	NaN	NaN	46.37	64.93	81.07	66.23	NaN	46.72	NaN	50.13	47.15	NaN	52.66	NaN	NaN	55.57	50.14	45.69	NaN	66.42	72.83	NaN	69.08	44.2	49	53.62	47.84	57.23	35.34	NaN	NaN	NaN	NaN	NaN	56.45	NaN	NaN	NaN	40.86	NaN	NaN	NaN	NaN	NaN	66.18	38.62
YCR009C	NaN	NaN	NaN	163.8	NaN	NaN	143.07	134.73	124.73	NaN	126.83	NaN	130.57	NaN	166.27	NaN	NaN	140.97	249.75	NaN	NaN	NaN	135.55	NaN	NaN	NaN	136.1	NaN	185.53	NaN	NaN	NaN	NaN	NaN	NaN	146.43	NaN	NaN	NaN	NaN	NaN	NaN	NaN	NaN	230.78	NaN	133.82	112.42	NaN
YCR010C	NaN	NaN	NaN	15.4	17.14	NaN	17.39	NaN	15.55	16.89	NaN	NaN	NaN	NaN	16.31	NaN	NaN	NaN	NaN	NaN	NaN	NaN	16.99	15.8	17.53	16.91	16.57	NaN	NaN	14.57	NaN	17.36	NaN	NaN	NaN	NaN	16.63	15.99	NaN	NaN	NaN	NaN	NaN	14.88	NaN	NaN	16.73	15.08	NaN
YCR011C	NaN	16.06	NaN	15.4	NaN	NaN	NaN	16.51	NaN	NaN	NaN	17.43	NaN	NaN	16.31	NaN	NaN	NaN	17	14.91	NaN	NaN	16.99	NaN	NaN	NaN	16.57	14.86	NaN	14.57	NaN	17.36	16.07	NaN	NaN	17.3	NaN	15.99	15.78	NaN	NaN	16.89	14.61	14.88	15.45	17.9	NaN	NaN	NaN
YCR012W	32.36	NaN	30.65	NaN	NaN	NaN	NaN	32.84	NaN	31.75	30.93	32.23	NaN	NaN	NaN	NaN	NaN	NaN	32.54	NaN	NaN	NaN	NaN	NaN	NaN	NaN	31.16	NaN	32.49	NaN	NaN	NaN	NaN	32.61	32.52	32.42	NaN	NaN	NaN	31.48	NaN	NaN	NaN	33.03	32.06	NaN	31.36	31.09	32.41
YCR014C	17.34	NaN	NaN	NaN	NaN	NaN	NaN	NaN	NaN	16.89	NaN	NaN	NaN	17.45	NaN	15.27	NaN	16.82	NaN	14.91	17.11	15.49	NaN	NaN	17.53	NaN	NaN	14.86	NaN	NaN	NaN	17.36	NaN	NaN	NaN	17.3	NaN	NaN	15.78	NaN	NaN	16.89	NaN	NaN	15.45	NaN	16.73	NaN	17.9
YCR015C	NaN	NaN	14.74	NaN	17.14	17.02	NaN	16.51	NaN	NaN	NaN	NaN	16.78	17.45	16.31	15.27	NaN	16.82	NaN	NaN	17.11	15.49	NaN	NaN	17.53	16.91	NaN	14.86	NaN	14.57	17.12	17.36	NaN	16.96	NaN	17.3	16.63	NaN	15.78	NaN	17.04	NaN	NaN	NaN	NaN	17.9	16.73	NaN	NaN
YCR016W	NaN	16.06	14.74	NaN	NaN	NaN	NaN	16.51	NaN	16.89	21.23	NaN	16.78	17.45	16.31	NaN	NaN	NaN	17	14.91	17.11	NaN	16.99	NaN	NaN	NaN	16.57	NaN	15.12	NaN	NaN	17.36	NaN	16.96	NaN	NaN	NaN	NaN	NaN	NaN	NaN	NaN	14.61	NaN	NaN	17.9	NaN	15.08	NaN
YCR017C	17.34	16.06	14.74	15.4	NaN	NaN	NaN	16.51	NaN	NaN	NaN	NaN	NaN	17.45	NaN	15.27	15.19	NaN	17	NaN	NaN	15.49	16.99	NaN	NaN	NaN	NaN	14.86	15.12	NaN	17.12	17.36	NaN	16.96	NaN	NaN	NaN	NaN	NaN	NaN	17.04	16.89	NaN	14.88	NaN	NaN	NaN	NaN	NaN
YCR018C	NaN	NaN	NaN	NaN	32.64	NaN	NaN	NaN	NaN	31.75	30.93	NaN	NaN	NaN	NaN	32.06	32.43	30.91	NaN	30.94	NaN	NaN	NaN	NaN	32.66	NaN	31.16	33.35	32.49	31.56	NaN	NaN	32.81	32.61	32.52	NaN	31.53	31.88	NaN	NaN	31.06	NaN	31.91	NaN	NaN	NaN	31.36	31.09	NaN
YCR019W	NaN	16.06	NaN	NaN	17.14	17.02	17.39	16.51	NaN	NaN	14.62	NaN	16.78	NaN	16.31	NaN	15.19	NaN	NaN	14.91	17.11	NaN	NaN	NaN	NaN	16.91	16.57	14.86	NaN	NaN	17.12	NaN	NaN	16.96	NaN	17.3	16.63	NaN	NaN	16.06	NaN	NaN	NaN	NaN	NaN	NaN	16.73	NaN	NaN
YCR020C	NaN	16.06	NaN	15.4	NaN	NaN	17.39	16.51	15.55	16.89	NaN	17.43	NaN	NaN	NaN	NaN	15.19	NaN	17	NaN	17.11	NaN	NaN	NaN	NaN	16.91	NaN	NaN	15.12	NaN	17.12	17.36	16.07	NaN	15.74	NaN	NaN	NaN	15.78	NaN	NaN	NaN	NaN	NaN	NaN	NaN	NaN	NaN	17.9
YCR020C-A	17.34	NaN	14.74	15.4	NaN	17.02	17.39	NaN	NaN	16.89	NaN	NaN	NaN	NaN	NaN	NaN	NaN	16.82	NaN	NaN	17.11	NaN	NaN	NaN	NaN	NaN	16.57	NaN	NaN	NaN	NaN	NaN	NaN	16.96	NaN	17.3	NaN	15.99	NaN	NaN	17.04	16.89	NaN	NaN	NaN	17.9	NaN	15.08	17.9
YCR021C	NaN	NaN	NaN	NaN	NaN	NaN	17.39	NaN	NaN	NaN	14.62	NaN	NaN	NaN	NaN	NaN	NaN	16.82	NaN	14.91	NaN	NaN	16.99	NaN	NaN	NaN	NaN	NaN	15.12	NaN	NaN	NaN	NaN	NaN	NaN	NaN	16.63	NaN	NaN	NaN	17.04	NaN	NaN	NaN	15.45	17.9	NaN	NaN	17.9
YCR023C	NaN	16.06	NaN	15.4	NaN	17.02	17.39	NaN	NaN	NaN	14.62	17.43	NaN	NaN	16.31	15.27	15.19	NaN	NaN	NaN	17.11	NaN	NaN	15.8	NaN	NaN	NaN	14.86	NaN	NaN	17.12	NaN	NaN	NaN	15.74	NaN	NaN	NaN	15.78	16.06	NaN	16.89	NaN	NaN	NaN	17.9	16.73	15.08	17.9
YCR024C	NaN	NaN	NaN	NaN	32.64	NaN	NaN	32.84	31.66	NaN	NaN	NaN	NaN	NaN	NaN	NaN	NaN	NaN	NaN	NaN	NaN	31.3	31.03	NaN	32.66	NaN	NaN	NaN	NaN	NaN	NaN	NaN	32.81	NaN	NaN	32.42	31.53	NaN	NaN	NaN	NaN	31.57	NaN	33.03	NaN	NaN	NaN	NaN	32.41
YCR024C-A	17.34	16.06	23.54	NaN	NaN	NaN	NaN	NaN	30.27	16.89	21.75	NaN	NaN	NaN	NaN	NaN	NaN	NaN	NaN	25.25	NaN	NaN	16.99	NaN	17.53	NaN	16.57	24.87	24.51	NaN	NaN	NaN	NaN	NaN	NaN	17.3	16.63	NaN	25.01	NaN	NaN	NaN	24.7	NaN	15.45	17.9	NaN	15.08	NaN
YCR026C	NaN	NaN	14.74	15.4	NaN	17.02	NaN	16.51	15.55	NaN	NaN	17.43	NaN	NaN	16.31	NaN	NaN	16.82	17	14.91	17.11	15.49	16.99	15.8	NaN	NaN	16.57	14.86	15.12	14.57	17.12	17.36	NaN	16.96	15.74	17.3	16.63	NaN	NaN	16.06	NaN	NaN	NaN	NaN	NaN	NaN	NaN	15.08	17.9
YCR027C	NaN	16.06	14.74	NaN	NaN	17.02	NaN	NaN	15.55	NaN	NaN	17.43	NaN	NaN	NaN	NaN	15.19	16.82	17	NaN	17.11	15.49	NaN	15.8	NaN	16.91	NaN	NaN	NaN	NaN	17.12	17.36	NaN	NaN	15.74	NaN	NaN	NaN	NaN	NaN	17.04	NaN	NaN	14.88	15.45	17.9	NaN	NaN	17.9
YCR028C	32.36	NaN	NaN	NaN	NaN	NaN	32.21	32.84	NaN	31.75	NaN	NaN	NaN	32.68	NaN	NaN	32.43	30.91	32.54	NaN	33.45	31.3	NaN	NaN	NaN	NaN	NaN	NaN	NaN	NaN	NaN	NaN	32.81	NaN	NaN	NaN	NaN	31.88	34.05	NaN	NaN	NaN	31.91	NaN	32.06	32.69	NaN	NaN	NaN
YCR030C	17.34	16.06	14.74	15.4	17.14	NaN	NaN	16.51	NaN	16.89	NaN	17.43	16.78	17.45	NaN	NaN	NaN	NaN	17	NaN	NaN	15.49	NaN	NaN	NaN	16.91	NaN	14.86	15.12	14.57	17.12	NaN	NaN	NaN	NaN	NaN	16.63	NaN	15.78	NaN	NaN	NaN	NaN	NaN	15.45	17.9	16.73	NaN	17.9
YCR031C	61.03	49.87	46.96	49.3	NaN	NaN	NaN	38.02	NaN	49.73	NaN	NaN	50.13	47.15	63.2	NaN	NaN	NaN	NaN	50.14	45.69	NaN	62.65	NaN	NaN	NaN	44.2	49	NaN	47.84	37.88	NaN	NaN	NaN	NaN	NaN	NaN	NaN	NaN	NaN	39.96	NaN	NaN	NaN	NaN	NaN	NaN	66.18	NaN
YCR032W	17.34	NaN	23.54	NaN	17.14	17.02	NaN	16.51	15.55	16.89	NaN	17.43	16.78	17.45	16.31	NaN	NaN	NaN	NaN	NaN	17.11	NaN	NaN	NaN	NaN	NaN	16.57	NaN	NaN	24.2	NaN	NaN	NaN	16.96	15.74	17.3	16.63	NaN	NaN	NaN	NaN	NaN	NaN	22.69	15.45	17.9	NaN	NaN	NaN
YCR033W	NaN	NaN	NaN	15.4	NaN	NaN	NaN	NaN	NaN	NaN	14.62	NaN	NaN	17.45	16.31	15.27	15.19	NaN	NaN	NaN	NaN	NaN	16.99	NaN	NaN	NaN	16.57	14.86	NaN	14.57	NaN	NaN	NaN	NaN	15.74	17.3	NaN	15.99	NaN	NaN	NaN	NaN	14.61	NaN	15.45	NaN	NaN	NaN	NaN
YCR034W	NaN	NaN	14.74	15.4	17.14	NaN	NaN	16.51	15.55	16.89	14.62	NaN	NaN	17.45	NaN	NaN	NaN	NaN	NaN	14.91	NaN	NaN	NaN	15.8	17.53	NaN	16.57	NaN	NaN	14.57	17.12	NaN	16.07	16.96	NaN	NaN	16.63	NaN	15.78	NaN	NaN	NaN	NaN	14.88	15.45	NaN	NaN	15.08	NaN
YCR035C	NaN	NaN	NaN	NaN	32.64	32.94	32.21	32.84	31.66	31.75	NaN	32.23	NaN	NaN	NaN	NaN	32.43	30.91	NaN	30.94	NaN	31.3	31.03	31.12	32.66	32.35	NaN	NaN	NaN	NaN	31.78	32.1	NaN	NaN	NaN	NaN	NaN	NaN	NaN	31.48	NaN	NaN	31.91	33.03	NaN	NaN	NaN	NaN	32.41
YCR036W	NaN	NaN	NaN	NaN	17.14	NaN	17.39	16.51	NaN	NaN	14.62	NaN	16.78	NaN	16.31	NaN	15.19	16.82	NaN	NaN	NaN	NaN	NaN	15.8	NaN	16.91	16.57	NaN	NaN	14.57	NaN	NaN	NaN	NaN	NaN	17.3	NaN	NaN	NaN	NaN	NaN	16.89	NaN	NaN	NaN	17.9	NaN	NaN	NaN
YCR037C	NaN	NaN	NaN	15.4	17.14	17.02	NaN	NaN	NaN	16.89	NaN	17.43	NaN	17.45	16.31	NaN	15.19	NaN	17	NaN	NaN	NaN	16.99	NaN	NaN	NaN	16.57	14.86	15.12	14.57	17.12	NaN	NaN	16.96	NaN	NaN	NaN	NaN	15.78	16.06	NaN	NaN	NaN	NaN	NaN	NaN	NaN	15.08	NaN
YCR038C	NaN	NaN	NaN	NaN	32.64	NaN	32.21	NaN	31.66	NaN	30.93	NaN	NaN	NaN	NaN	32.06	NaN	30.91	32.54	30.94	NaN	NaN	31.03	NaN	NaN	NaN	NaN	NaN	NaN	31.56	NaN	32.1	NaN	NaN	32.52	NaN	31.53	NaN	NaN	NaN	NaN	NaN	31.91	NaN	NaN	32.69	31.36	NaN	NaN
YCR039C	NaN	NaN	NaN	NaN	NaN	NaN	NaN	32.84	31.66	NaN	NaN	32.23	NaN	NaN	NaN	32.06	NaN	30.91	NaN	NaN	33.45	31.3	31.03	NaN	NaN	32.35	31.16	NaN	NaN	NaN	31.78	NaN	NaN	32.61	NaN	32.42	NaN	NaN	34.05	NaN	NaN	NaN	NaN	33.03	NaN	NaN	31.36	31.09	32.41
YCR040W	32.36	NaN	NaN	NaN	32.64	NaN	32.21	NaN	NaN	NaN	NaN	NaN	31.65	NaN	NaN	NaN	32.43	NaN	NaN	30.94	33.45	31.3	NaN	31.12	NaN	NaN	31.16	NaN	NaN	NaN	31.78	NaN	NaN	NaN	NaN	32.42	31.53	31.88	NaN	31.48	31.06	NaN	31.91	NaN	32.06	NaN	NaN	NaN	NaN
YCR042C	NaN	32.76	NaN	NaN	NaN	NaN	NaN	NaN	31.66	31.75	30.93	NaN	31.65	NaN	NaN	NaN	NaN	30.91	32.54	30.94	NaN	NaN	31.03	NaN	NaN	NaN	31.16	NaN	NaN	NaN	NaN	NaN	NaN	NaN	32.52	NaN	NaN	31.88	34.05	31.48	NaN	31.57	31.91	NaN	NaN	NaN	31.36	31.09	32.41
YCR043C	17.34	NaN	NaN	NaN	17.14	NaN	17.39	16.51	NaN	16.89	NaN	NaN	16.78	NaN	NaN	15.27	NaN	NaN	NaN	NaN	17.11	15.49	NaN	NaN	NaN	NaN	16.57	14.86	NaN	NaN	NaN	17.36	NaN	16.96	NaN	17.3	NaN	NaN	NaN	NaN	NaN	16.89	NaN	NaN	15.45	NaN	16.73	NaN	NaN
YCR044C	NaN	16.06	NaN	15.4	17.14	NaN	NaN	16.51	15.55	16.89	NaN	NaN	NaN	17.45	16.31	15.27	NaN	NaN	17	NaN	17.11	15.49	16.99	NaN	NaN	NaN	16.57	NaN	NaN	14.57	17.12	NaN	NaN	16.96	NaN	NaN	16.63	15.99	NaN	NaN	NaN	NaN	14.61	NaN	15.45	NaN	NaN	NaN	17.9
YCR045C	NaN	16.06	NaN	15.4	NaN	NaN	NaN	NaN	NaN	NaN	NaN	NaN	16.78	NaN	NaN	NaN	15.19	16.82	NaN	NaN	NaN	NaN	16.99	NaN	NaN	NaN	16.57	14.86	NaN	14.57	17.12	NaN	16.07	16.96	NaN	NaN	NaN	NaN	15.78	NaN	17.04	NaN	NaN	14.88	NaN	NaN	16.73	NaN	NaN
YCR046C	NaN	32.76	NaN	NaN	NaN	NaN	NaN	NaN	NaN	NaN	NaN	NaN	31.65	NaN	NaN	32.06	NaN	NaN	NaN	NaN	NaN	31.3	NaN	31.12	NaN	NaN	NaN	NaN	NaN	31.56	NaN	NaN	32.81	NaN	NaN	32.42	31.53	NaN	34.05	NaN	NaN	31.57	NaN	NaN	NaN	NaN	NaN	31.09	32.41
YCR047C	32.36	NaN	NaN	32.1	NaN	NaN	NaN	NaN	NaN	31.75	30.93	NaN	NaN	32.68	31.44	NaN	NaN	30.91	NaN	30.94	NaN	31.3	31.03	NaN	NaN	32.35	NaN	NaN	NaN	NaN	NaN	NaN	32.81	32.61	NaN	NaN	NaN	31.88	NaN	NaN	NaN	31.57	NaN	NaN	32.06	NaN	31.36	NaN	NaN
YCR048W	17.34	NaN	NaN	NaN	17.14	NaN	17.39	NaN	15.55	16.89	NaN	17.43	NaN	NaN	NaN	NaN	NaN	16.82	17	NaN	NaN	NaN	NaN	NaN	NaN	16.91	16.57	NaN	15.12	NaN	17.12	NaN	NaN	NaN	NaN	17.3	16.63	NaN	NaN	16.06	NaN	16.89	14.61	NaN	NaN	17.9	NaN	15.08	NaN
YCR050C	NaN	NaN	NaN	15.4	NaN	NaN	NaN	16.51	NaN	NaN	14.62	NaN	NaN	17.45	NaN	NaN	NaN	NaN	17	NaN	NaN	NaN	16.99	NaN	NaN	NaN	16.57	14.86	NaN	14.57	NaN	NaN	NaN	16.96	NaN	NaN	NaN	15.99	15.78	NaN	17.04	NaN	14.61	NaN	NaN	NaN	NaN	15.08	NaN
YCR051W	NaN	16.06	NaN	15.4	NaN	17.02	NaN	16.51	NaN	NaN	14.62	NaN	NaN	NaN	16.31	NaN	15.19	NaN	NaN	14.91	17.11	NaN	NaN	NaN	NaN	NaN	NaN	NaN	NaN	NaN	NaN	NaN	NaN	16.96	15.74	NaN	NaN	NaN	15.78	NaN	17.04	NaN	14.61	NaN	NaN	17.9	NaN	NaN	17.9
YCR052W	32.36	NaN	NaN	NaN	32.64	NaN	NaN	32.84	31.66	31.75	30.93	NaN	NaN	32.68	NaN	NaN	NaN	NaN	32.54	NaN	33.45	31.3	31.03	NaN	NaN	NaN	NaN	NaN	32.49	31.56	NaN	32.1	32.81	NaN	32.52	32.42	NaN	NaN	NaN	31.48	31.06	NaN	NaN	33.03	NaN	NaN	31.36	31.09	NaN
YCR053W	NaN	NaN	NaN	123.58	120.21	NaN	NaN	NaN	NaN	NaN	NaN	127.7	130.57	NaN	NaN	123.83	NaN	140.97	NaN	NaN	NaN	121.88	NaN	NaN	NaN	84.3	NaN	132.33	NaN	NaN	NaN	117.85	NaN	NaN	NaN	NaN	NaN	NaN	NaN	NaN	124.49	NaN	NaN	NaN	NaN	95.19	NaN	NaN	95.92
YCR054C	NaN	NaN	NaN	NaN	NaN	32.94	NaN	NaN	NaN	NaN	NaN	NaN	NaN	NaN	NaN	NaN	32.43	NaN	NaN	30.94	NaN	31.3	NaN	31.12	32.66	32.35	NaN	33.35	32.49	31.56	31.78	32.1	NaN	32.61	NaN	32.42	NaN	NaN	NaN	31.48	NaN	31.57	NaN	33.03	32.06	NaN	NaN	NaN	NaN
YCR057C	32.36	32.76	NaN	NaN	NaN	NaN	NaN	32.84	31.66	NaN	NaN	32.23	NaN	NaN	NaN	NaN	NaN	30.91	NaN	30.94	NaN	NaN	31.03	NaN	32.66	32.35	31.16	NaN	NaN	NaN	31.78	32.1	32.81	NaN	32.52	NaN	NaN	NaN	34.05	NaN	31.06	NaN	NaN	33.03	NaN	NaN	NaN	31.09	32.41
YCR059C	NaN	NaN	NaN	15.4	NaN	NaN	17.39	16.51	15.55	NaN	NaN	NaN	NaN	NaN	NaN	NaN	NaN	NaN	NaN	NaN	NaN	NaN	16.99	15.8	NaN	16.91	16.57	NaN	NaN	NaN	NaN	NaN	NaN	16.96	NaN	NaN	16.63	15.99	15.78	16.06	NaN	NaN	NaN	14.88	NaN	17.9	NaN	NaN	17.9
YCR060W	NaN	16.06	14.74	NaN	NaN	17.02	17.39	NaN	15.55	NaN	NaN	NaN	16.78	NaN	NaN	15.27	NaN	16.82	NaN	14.91	17.11	NaN	NaN	15.8	NaN	16.91	NaN	14.86	15.12	14.57	NaN	NaN	NaN	NaN	NaN	17.3	NaN	NaN	15.78	NaN	17.04	NaN	14.61	NaN	NaN	17.9	NaN	NaN	NaN
YCR061W	17.34	NaN	NaN	NaN	NaN	17.02	17.39	NaN	15.55	NaN	NaN	NaN	NaN	NaN	16.31	15.27	NaN	NaN	17	NaN	NaN	15.49	NaN	NaN	NaN	16.91	16.57	NaN	NaN	NaN	NaN	NaN	16.07	NaN	NaN	17.3	16.63	NaN	NaN	NaN	NaN	16.89	NaN	14.88	NaN	NaN	NaN	NaN	17.9
YCR063W	NaN	122.91	119.73	NaN	NaN	NaN	NaN	NaN	NaN	139.26	126.83	127.7	130.57	93.11	NaN	NaN	NaN	NaN	NaN	128.72	NaN	NaN	NaN	NaN	NaN	NaN	136.1	132.33	NaN	NaN	NaN	160.53	NaN	140.64	124.96	NaN	129.46	NaN	NaN	134.84	NaN	NaN	NaN	NaN	135.12	136.37	NaN	143.42	NaN
YCR065W	NaN	NaN	14.74	15.4	17.14	17.02	NaN	16.51	15.55	16.89	NaN	17.43	NaN	17.45	16.31	15.27	NaN	NaN	NaN	14.91	17.11	NaN	16.99	15.8	NaN	16.91	NaN	14.86	NaN	NaN	NaN	NaN	NaN	NaN	NaN	NaN	16.63	NaN	NaN	16.06	17.04	NaN	14.61	NaN	15.45	NaN	NaN	NaN	NaN
YCR066W	NaN	NaN	NaN	32.1	NaN	NaN	NaN	32.84	NaN	NaN	NaN	NaN	NaN	NaN	31.44	NaN	32.43	NaN	32.54	NaN	33.45	31.3	NaN	NaN	NaN	32.35	NaN	33.35	NaN	NaN	NaN	32.1	NaN	32.61	NaN	NaN	NaN	31.88	34.05	NaN	31.06	NaN	NaN	33.03	NaN	NaN	NaN	NaN	32.41
YCR067C	NaN	NaN	NaN	15.4	NaN	17.02	NaN	16.51	15.55	NaN	NaN	NaN	16.78	17.45	NaN	NaN	NaN	NaN	17	14.91	17.11	NaN	16.99	NaN	NaN	NaN	16.57	14.86	15.12	NaN	NaN	NaN	NaN	NaN	NaN	17.3	16.63	NaN	NaN	NaN	17.04	16.89	NaN	NaN	NaN	17.9	16.73	NaN	17.9
YCR068W	61.03	49.87	NaN	49.3	47.78	NaN	NaN	38.02	NaN	NaN	NaN	NaN	NaN	NaN	NaN	NaN	48.91	33.21	NaN	NaN	NaN	NaN	NaN	NaN	NaN	NaN	NaN	NaN	NaN	NaN	37.88	35.34	NaN	41.35	NaN	40.2	45.2	NaN	25.01	NaN	39.96	NaN	NaN	44.99	31.36	43.85	NaN	NaN	NaN
YCR069W	17.34	NaN	NaN	15.4	NaN	17.02	NaN	NaN	15.55	NaN	NaN	17.43	NaN	17.45	NaN	NaN	15.19	16.82	17	NaN	NaN	15.49	NaN	15.8	NaN	NaN	16.57	NaN	15.12	14.57	NaN	NaN	NaN	NaN	NaN	17.3	16.63	NaN	NaN	NaN	NaN	NaN	14.61	14.88	15.45	17.9	NaN	15.08	NaN
YCR071C	NaN	NaN	30.65	NaN	32.64	NaN	NaN	32.84	NaN	NaN	30.93	NaN	NaN	32.68	NaN	32.06	NaN	30.91	NaN	30.94	33.45	NaN	NaN	31.12	NaN	NaN	NaN	NaN	NaN	NaN	31.78	NaN	NaN	NaN	NaN	NaN	31.53	NaN	NaN	NaN	31.06	31.57	NaN	33.03	NaN	32.69	31.36	NaN	32.41
YCR072C	NaN	NaN	30.65	NaN	NaN	32.94	NaN	NaN	NaN	31.75	NaN	32.23	NaN	NaN	NaN	32.06	NaN	NaN	NaN	30.94	NaN	31.3	NaN	31.12	NaN	NaN	NaN	NaN	32.49	31.56	31.78	32.1	NaN	NaN	NaN	NaN	NaN	NaN	NaN	NaN	NaN	NaN	NaN	NaN	32.06	32.69	31.36	31.09	NaN
YCR073C	NaN	16.06	NaN	NaN	NaN	NaN	NaN	16.51	NaN	16.89	14.62	17.43	16.78	NaN	NaN	NaN	NaN	16.82	17	NaN	NaN	NaN	16.99	15.8	NaN	NaN	16.57	NaN	NaN	14.57	NaN	NaN	NaN	16.96	NaN	NaN	16.63	15.99	15.78	NaN	17.04	NaN	NaN	NaN	NaN	NaN	NaN	15.08	NaN
YCR075C	17.34	NaN	14.74	NaN	NaN	NaN	NaN	NaN	NaN	NaN	NaN	17.43	16.78	NaN	16.31	NaN	15.19	NaN	NaN	NaN	NaN	15.49	16.99	NaN	17.53	NaN	NaN	14.86	15.12	NaN	NaN	17.36	16.07	NaN	NaN	NaN	16.63	NaN	15.78	NaN	NaN	16.89	14.61	NaN	NaN	17.9	16.73	NaN	NaN
YCR076C	17.34	16.06	14.74	NaN	NaN	NaN	NaN	NaN	15.55	NaN	NaN	NaN	NaN	NaN	16.31	NaN	NaN	NaN	17	14.91	17.11	NaN	16.99	NaN	17.53	NaN	NaN	14.86	NaN	14.57	NaN	NaN	NaN	NaN	15.74	NaN	NaN	NaN	NaN	16.06	NaN	NaN	NaN	14.88	15.45	NaN	NaN	15.08	NaN
YCR077C	NaN	49.87	46.96	NaN	47.78	46.37	NaN	NaN	NaN	49.73	46.72	NaN	NaN	NaN	NaN	NaN	48.91	NaN	NaN	NaN	45.69	46.17	NaN	72.83	43.77	NaN	NaN	49	NaN	47.84	57.23	NaN	NaN	NaN	NaN	NaN	NaN	NaN	NaN	54.26	NaN	67.74	42.91	44.99	62.03	43.85	NaN	66.18	NaN
YCR081W	NaN	32.76	30.65	32.1	32.64	NaN	32.21	NaN	NaN	NaN	30.93	NaN	31.65	NaN	31.44	NaN	NaN	NaN	32.54	NaN	33.45	NaN	NaN	NaN	NaN	NaN	NaN	NaN	32.49	31.56	NaN	NaN	32.81	32.61	NaN	32.42	NaN	NaN	34.05	NaN	NaN	31.57	NaN	NaN	NaN	NaN	NaN	31.09	NaN
YCR082W	NaN	NaN	NaN	15.4	17.14	NaN	17.39	16.51	15.55	NaN	14.62	NaN	NaN	NaN	16.31	15.27	15.19	16.82	NaN	NaN	17.11	NaN	NaN	15.8	17.53	16.91	NaN	NaN	15.12	NaN	17.12	17.36	16.07	NaN	NaN	17.3	NaN	15.99	15.78	NaN	NaN	NaN	14.61	14.88	15.45	NaN	16.73	NaN	NaN
YCR083W	NaN	16.06	NaN	NaN	17.14	NaN	NaN	NaN	NaN	NaN	14.62	17.43	16.78	17.45	16.31	NaN	NaN	16.82	17	NaN	17.11	NaN	NaN	NaN	17.53	NaN	NaN	NaN	15.12	NaN	NaN	17.36	NaN	16.96	15.74	NaN	NaN	15.99	NaN	NaN	NaN	16.89	NaN	14.88	NaN	NaN	16.73	NaN	17.9
YCR084C	NaN	NaN	NaN	32.1	32.64	NaN	32.21	NaN	31.66	NaN	30.93	32.23	NaN	NaN	NaN	32.06	NaN	NaN	NaN	30.94	NaN	NaN	31.03	NaN	32.66	32.35	NaN	NaN	32.49	31.56	NaN	NaN	NaN	NaN	NaN	32.42	NaN	NaN	NaN	NaN	NaN	NaN	31.91	33.03	NaN	NaN	31.36	31.09	NaN
YCR086W	NaN	49.87	NaN	NaN	NaN	46.37	NaN	NaN	66.23	NaN	NaN	65.42	NaN	NaN	63.2	52.66	NaN	NaN	NaN	NaN	45.69	46.17	NaN	NaN	NaN	NaN	44.2	49	NaN	47.84	NaN	NaN	NaN	NaN	NaN	NaN	45.2	56.45	55.65	54.26	NaN	67.74	NaN	NaN	62.03	NaN	NaN	NaN	66.91
YCR088W	17.34	NaN	NaN	NaN	NaN	17.02	NaN	NaN	NaN	NaN	NaN	17.43	NaN	17.45	16.31	NaN	15.19	NaN	17	14.91	17.11	NaN	NaN	15.8	NaN	16.91	16.57	NaN	15.12	14.57	17.12	NaN	NaN	NaN	NaN	NaN	16.63	NaN	15.78	16.06	NaN	NaN	NaN	NaN	NaN	17.9	16.73	NaN	NaN
YCR089W	NaN	NaN	NaN	NaN	NaN	NaN	NaN	NaN	NaN	NaN	NaN	NaN	16.78	17.45	16.31	NaN	NaN	NaN	17	NaN	NaN	NaN	16.99	NaN	NaN	16.91	NaN	NaN	NaN	NaN	17.12	NaN	NaN	NaN	NaN	17.3	NaN	NaN	NaN	NaN	17.04	16.89	NaN	NaN	NaN	NaN	16.73	NaN	17.9
YCR090C	17.34	16.06	23.54	NaN	NaN	NaN	17.39	NaN	15.55	16.89	NaN	NaN	16.78	17.45	NaN	NaN	NaN	16.82	NaN	NaN	NaN	NaN	NaN	NaN	NaN	16.91	NaN	24.87	NaN	NaN	17.12	NaN	16.07	NaN	NaN	NaN	NaN	NaN	25.01	NaN	17.04	16.89	NaN	NaN	NaN	17.9	NaN	NaN	NaN
YCR091W	NaN	NaN	23.54	25.03	17.14	NaN	NaN	38.02	NaN	NaN	21.23	NaN	NaN	NaN	31.33	25.33	24.07	NaN	NaN	25.25	17.11	27.01	16.99	NaN	17.53	NaN	16.57	NaN	NaN	NaN	17.12	NaN	35.61	NaN	NaN	NaN	NaN	30.39	25.01	NaN	NaN	NaN	NaN	NaN	31.36	17.9	34.98	NaN	17.9
YCR092C	NaN	28.04	NaN	25.03	NaN	46.37	NaN	38.02	NaN	NaN	46.72	NaN	NaN	NaN	31.33	25.33	NaN	NaN	NaN	NaN	NaN	NaN	16.99	NaN	NaN	NaN	NaN	24.87	NaN	NaN	17.12	NaN	NaN	67.33	NaN	65.54	45.2	NaN	NaN	33.97	NaN	NaN	NaN	44.99	NaN	17.9	34.98	31.13	NaN
YCR093W	NaN	32.76	30.65	NaN	32.64	NaN	NaN	32.84	31.66	NaN	30.93	32.23	NaN	NaN	31.44	32.06	32.43	NaN	32.54	30.94	NaN	NaN	NaN	NaN	32.66	NaN	NaN	33.35	32.49	NaN	NaN	NaN	NaN	32.61	NaN	32.42	NaN	NaN	NaN	31.48	NaN	31.57	NaN	NaN	32.06	NaN	NaN	NaN	32.41
YCR094W	NaN	32.76	30.65	NaN	32.64	NaN	32.21	NaN	NaN	NaN	30.93	NaN	31.65	NaN	31.44	NaN	32.43	NaN	NaN	30.94	33.45	31.3	31.03	NaN	NaN	NaN	NaN	33.35	NaN	NaN	NaN	NaN	32.81	NaN	32.52	NaN	31.53	NaN	NaN	NaN	NaN	NaN	31.91	NaN	NaN	NaN	NaN	31.09	32.41
YCR095C	NaN	NaN	NaN	15.4	NaN	77.6	17.39	16.51	15.55	NaN	NaN	NaN	NaN	17.45	NaN	NaN	NaN	NaN	NaN	NaN	NaN	NaN	16.99	NaN	NaN	NaN	16.57	14.86	NaN	14.57	17.12	NaN	NaN	NaN	NaN	17.3	NaN	NaN	15.78	NaN	17.04	NaN	NaN	NaN	NaN	NaN	NaN	15.08	17.9
YCR096C	32.36	32.76	NaN	NaN	NaN	NaN	NaN	32.84	31.66	NaN	30.93	NaN	NaN	NaN	NaN	32.06	32.43	30.91	32.54	NaN	NaN	NaN	NaN	NaN	NaN	NaN	NaN	NaN	NaN	NaN	NaN	32.1	32.81	NaN	NaN	32.42	31.53	31.88	NaN	31.48	NaN	31.57	NaN	NaN	32.06	NaN	31.36	31.09	NaN
YCR097W	NaN	NaN	30.65	32.1	NaN	32.94	NaN	32.84	31.66	NaN	NaN	NaN	NaN	32.68	NaN	32.06	NaN	NaN	NaN	30.94	NaN	NaN	NaN	31.12	NaN	NaN	31.16	33.35	NaN	NaN	NaN	NaN	32.81	32.61	NaN	NaN	NaN	NaN	NaN	NaN	NaN	NaN	31.91	NaN	NaN	NaN	31.36	NaN	32.41
YCR098C	17.34	NaN	14.74	NaN	NaN	NaN	NaN	16.51	NaN	NaN	NaN	17.43	16.78	NaN	NaN	NaN	15.19	16.82	17	14.91	NaN	NaN	16.99	NaN	NaN	NaN	NaN	14.86	15.12	NaN	NaN	NaN	16.07	NaN	NaN	17.3	16.63	15.99	NaN	NaN	NaN	NaN	14.61	NaN	NaN	NaN	NaN	15.08	17.9
YCR099C	NaN	16.06	NaN	15.4	NaN	NaN	17.39	NaN	NaN	NaN	NaN	NaN	NaN	NaN	16.31	NaN	NaN	NaN	17	NaN	NaN	NaN	NaN	NaN	17.53	16.91	NaN	14.86	NaN	14.57	NaN	NaN	16.07	NaN	NaN	NaN	16.63	NaN	15.78	16.06	NaN	NaN	NaN	14.88	15.45	17.9	NaN	NaN	17.9
YCR100C	NaN	NaN	NaN	NaN	17.14	NaN	NaN	NaN	NaN	16.89	NaN	NaN	NaN	NaN	16.31	NaN	NaN	NaN	NaN	NaN	NaN	NaN	16.99	NaN	NaN	NaN	NaN	NaN	15.12	NaN	NaN	17.36	NaN	NaN	NaN	17.3	16.63	NaN	NaN	16.06	17.04	NaN	14.61	NaN	15.45	NaN	16.73	NaN	NaN
YCR101C	17.34	16.06	NaN	NaN	NaN	NaN	17.39	NaN	NaN	NaN	NaN	NaN	NaN	NaN	NaN	15.27	15.19	NaN	NaN	14.91	17.11	NaN	NaN	NaN	17.53	16.91	NaN	NaN	NaN	14.57	NaN	17.36	NaN	NaN	15.74	NaN	16.63	NaN	NaN	16.06	17.04	NaN	NaN	14.88	NaN	17.9	NaN	NaN	NaN
YCR102C	NaN	16.06	NaN	NaN	17.14	17.02	NaN	16.51	NaN	NaN	NaN	17.43	NaN	NaN	16.31	NaN	15.19	16.82	17	14.91	NaN	15.49	NaN	15.8	17.53	NaN	NaN	NaN	NaN	NaN	NaN	17.36	16.07	16.96	NaN	NaN	16.63	NaN	NaN	16.06	NaN	NaN	NaN	14.88	NaN	NaN	NaN	NaN	NaN
YCR104W	NaN	32.76	NaN	NaN	32.64	32.94	32.21	NaN	NaN	NaN	30.93	NaN	NaN	NaN	31.44	NaN	NaN	NaN	32.54	NaN	NaN	31.3	31.03	NaN	NaN	32.35	31.16	NaN	32.49	NaN	31.78	32.1	NaN	32.61	NaN	NaN	NaN	NaN	34.05	31.48	NaN	NaN	31.91	NaN	NaN	32.69	NaN	NaN	32.41
YCR105W	NaN	NaN	14.74	NaN	17.14	17.02	17.39	NaN	15.55	16.89	14.62	17.43	NaN	NaN	NaN	NaN	15.19	16.82	17	NaN	NaN	15.49	NaN	15.8	17.53	NaN	NaN	NaN	NaN	NaN	NaN	NaN	NaN	NaN	15.74	NaN	16.63	15.99	15.78	16.06	NaN	NaN	NaN	14.88	NaN	17.9	NaN	NaN	NaN
YCR106W	NaN	NaN	23.54	NaN	17.14	17.02	17.39	16.51	NaN	16.89	21.23	NaN	NaN	NaN	NaN	NaN	24.07	16.82	NaN	NaN	NaN	15.49	NaN	NaN	17.53	NaN	NaN	NaN	NaN	NaN	NaN	NaN	NaN	NaN	NaN	NaN	NaN	15.99	NaN	NaN	17.04	NaN	NaN	NaN	15.45	17.9	16.73	NaN	NaN
YCR107W	NaN	16.06	NaN	15.4	NaN	NaN	NaN	NaN	NaN	16.89	14.62	NaN	NaN	NaN	NaN	NaN	NaN	16.82	17	14.91	17.11	NaN	16.99	NaN	17.53	16.91	NaN	NaN	15.12	NaN	NaN	NaN	16.07	16.96	NaN	17.3	NaN	15.99	NaN	NaN	NaN	NaN	NaN	NaN	NaN	NaN	NaN	15.08	17.9
YCR073W-A	NaN	16.06	NaN	15.4	NaN	NaN	17.39	NaN	NaN	16.89	14.62	17.43	NaN	NaN	16.31	15.27	NaN	16.82	NaN	14.91	NaN	NaN	16.99	NaN	NaN	16.91	NaN	NaN	NaN	NaN	17.12	NaN	16.07	NaN	15.74	NaN	16.63	NaN	15.78	NaN	NaN	NaN	NaN	NaN	NaN	NaN	NaN	NaN	NaN
YEL001C	32.36	NaN	30.65	NaN	NaN	NaN	32.21	32.84	NaN	31.75	NaN	NaN	NaN	NaN	31.44	NaN	NaN	30.91	32.54	NaN	NaN	31.3	NaN	31.12	32.66	NaN	31.16	33.35	NaN	NaN	31.78	NaN	32.81	NaN	32.52	NaN	31.53	NaN	34.05	NaN	NaN	NaN	31.91	NaN	32.06	NaN	31.36	NaN	32.41
YEL002C	NaN	NaN	NaN	32.1	NaN	32.94	32.21	32.84	NaN	NaN	30.93	NaN	NaN	NaN	NaN	32.06	32.43	NaN	32.54	NaN	33.45	NaN	31.03	NaN	32.66	32.35	31.16	33.35	NaN	31.56	NaN	32.1	32.81	32.61	NaN	NaN	NaN	31.88	NaN	31.48	31.06	NaN	NaN	NaN	NaN	32.69	31.36	NaN	32.41
YEL003W	32.36	NaN	30.65	NaN	NaN	32.94	NaN	NaN	31.66	NaN	NaN	32.23	NaN	32.68	31.44	NaN	32.43	NaN	32.54	NaN	NaN	NaN	NaN	31.12	NaN	NaN	31.16	NaN	32.49	NaN	NaN	32.1	NaN	32.61	32.52	32.42	NaN	31.88	NaN	NaN	NaN	NaN	31.91	NaN	NaN	NaN	31.36	NaN	NaN
YEL004W	32.36	NaN	NaN	NaN	32.64	32.94	NaN	NaN	31.66	NaN	NaN	32.23	NaN	32.68	NaN	NaN	32.43	NaN	32.54	30.94	33.45	31.3	NaN	NaN	32.66	NaN	31.16	33.35	NaN	31.56	NaN	32.1	NaN	32.61	NaN	NaN	NaN	NaN	34.05	NaN	NaN	31.57	NaN	NaN	NaN	NaN	NaN	NaN	NaN
YEL005C	NaN	32.76	NaN	NaN	NaN	NaN	NaN	32.84	31.66	31.75	NaN	32.23	NaN	NaN	31.44	32.06	NaN	NaN	NaN	30.94	NaN	NaN	NaN	NaN	NaN	NaN	NaN	NaN	32.49	NaN	31.78	NaN	32.81	NaN	NaN	NaN	NaN	NaN	34.05	NaN	31.06	31.57	NaN	33.03	NaN	32.69	31.36	NaN	32.41
YEL006W	NaN	32.76	30.65	32.1	NaN	NaN	32.21	32.84	NaN	31.75	NaN	NaN	NaN	NaN	31.44	32.06	32.43	30.91	NaN	NaN	NaN	NaN	NaN	31.12	NaN	NaN	31.16	NaN	NaN	NaN	NaN	NaN	32.81	NaN	NaN	NaN	31.53	NaN	NaN	31.48	31.06	31.57	NaN	NaN	32.06	NaN	NaN	NaN	32.41
YEL007W	NaN	32.76	30.65	NaN	32.64	NaN	NaN	NaN	31.66	NaN	30.93	32.23	NaN	32.68	31.44	32.06	32.43	NaN	32.54	NaN	33.45	NaN	NaN	31.12	NaN	32.35	NaN	33.35	NaN	NaN	NaN	32.1	NaN	32.61	NaN	32.42	NaN	31.88	NaN	31.48	31.06	31.57	31.91	33.03	NaN	NaN	NaN	31.09	NaN
YEL009C	NaN	NaN	30.65	NaN	NaN	32.94	NaN	NaN	NaN	NaN	NaN	NaN	NaN	NaN	31.44	NaN	32.43	NaN	32.54	NaN	33.45	NaN	NaN	31.12	NaN	NaN	31.16	NaN	NaN	31.56	NaN	NaN	32.81	NaN	NaN	NaN	NaN	NaN	NaN	NaN	NaN	NaN	31.91	NaN	NaN	NaN	NaN	31.09	NaN
YEL011W	NaN	NaN	NaN	NaN	NaN	32.94	32.21	NaN	31.66	NaN	NaN	32.23	NaN	NaN	NaN	NaN	32.43	30.91	NaN	30.94	NaN	NaN	NaN	31.12	NaN	NaN	NaN	NaN	NaN	NaN	NaN	32.1	NaN	NaN	32.52	32.42	31.53	NaN	34.05	31.48	31.06	NaN	31.91	33.03	NaN	32.69	31.36	31.09	NaN
YEL012W	32.36	NaN	NaN	32.1	NaN	NaN	32.21	NaN	NaN	31.75	30.93	NaN	31.65	NaN	NaN	NaN	NaN	NaN	NaN	NaN	NaN	NaN	31.03	31.12	NaN	NaN	NaN	NaN	32.49	NaN	NaN	NaN	NaN	NaN	32.52	NaN	NaN	NaN	NaN	NaN	31.06	NaN	NaN	33.03	NaN	NaN	NaN	NaN	NaN
YEL013W	NaN	NaN	30.65	32.1	32.64	32.94	32.21	32.84	NaN	31.75	NaN	32.23	31.65	NaN	NaN	NaN	32.43	NaN	NaN	NaN	NaN	31.3	31.03	NaN	NaN	NaN	NaN	33.35	NaN	31.56	31.78	NaN	32.81	NaN	32.52	NaN	NaN	31.88	NaN	NaN	NaN	31.57	NaN	NaN	32.06	NaN	NaN	NaN	32.41
YEL015W	32.36	NaN	NaN	NaN	NaN	32.94	32.21	32.84	NaN	NaN	NaN	32.23	NaN	NaN	NaN	32.06	NaN	NaN	NaN	NaN	NaN	31.3	NaN	NaN	NaN	32.35	NaN	NaN	NaN	NaN	NaN	32.1	NaN	NaN	32.52	NaN	NaN	NaN	34.05	31.48	31.06	NaN	NaN	33.03	NaN	32.69	NaN	NaN	NaN
YEL016C	NaN	NaN	30.65	NaN	NaN	32.94	NaN	NaN	NaN	NaN	30.93	NaN	31.65	32.68	31.44	NaN	32.43	NaN	NaN	NaN	33.45	31.3	31.03	NaN	32.66	NaN	NaN	33.35	32.49	NaN	31.78	NaN	NaN	NaN	NaN	32.42	NaN	31.88	34.05	31.48	NaN	NaN	NaN	NaN	32.06	NaN	31.36	NaN	NaN
YEL017W	NaN	NaN	NaN	NaN	NaN	NaN	32.21	32.84	NaN	31.75	30.93	NaN	NaN	32.68	31.44	32.06	32.43	NaN	NaN	30.94	NaN	NaN	NaN	NaN	32.66	NaN	31.16	33.35	NaN	31.56	NaN	NaN	NaN	NaN	NaN	NaN	31.53	NaN	NaN	31.48	NaN	NaN	31.91	NaN	NaN	NaN	NaN	NaN	NaN
YEL018W	NaN	32.76	NaN	NaN	NaN	NaN	NaN	32.84	31.66	NaN	NaN	32.23	31.65	NaN	31.44	32.06	NaN	NaN	32.54	NaN	33.45	NaN	31.03	31.12	32.66	NaN	31.16	33.35	NaN	NaN	NaN	32.1	NaN	NaN	32.52	32.42	NaN	NaN	34.05	NaN	NaN	NaN	NaN	NaN	32.06	NaN	31.36	NaN	NaN
YEL019C	NaN	NaN	30.65	NaN	32.64	NaN	NaN	32.84	31.66	NaN	NaN	32.23	31.65	32.68	31.44	32.06	NaN	NaN	NaN	30.94	NaN	31.3	NaN	NaN	32.66	NaN	NaN	33.35	32.49	NaN	31.78	32.1	32.81	NaN	32.52	NaN	31.53	31.88	NaN	NaN	31.06	31.57	NaN	33.03	32.06	NaN	31.36	NaN	NaN
YEL020C	NaN	32.76	NaN	NaN	NaN	32.94	NaN	32.84	NaN	NaN	30.93	NaN	NaN	NaN	31.44	NaN	32.43	NaN	32.54	NaN	NaN	NaN	NaN	31.12	32.66	32.35	NaN	NaN	NaN	NaN	NaN	NaN	NaN	NaN	NaN	NaN	31.53	31.88	34.05	31.48	31.06	31.57	31.91	NaN	NaN	32.69	NaN	31.09	NaN
YEL021W	32.36	32.76	30.65	NaN	NaN	32.94	32.21	NaN	NaN	31.75	NaN	NaN	31.65	NaN	31.44	32.06	NaN	NaN	NaN	NaN	NaN	31.3	NaN	NaN	NaN	NaN	31.16	33.35	NaN	NaN	NaN	NaN	NaN	NaN	NaN	32.42	31.53	31.88	NaN	31.48	31.06	NaN	NaN	NaN	32.06	NaN	NaN	NaN	NaN
YEL022W	32.36	NaN	30.65	32.1	NaN	NaN	NaN	32.84	NaN	NaN	30.93	32.23	NaN	NaN	NaN	NaN	NaN	NaN	NaN	NaN	NaN	NaN	NaN	31.12	NaN	NaN	NaN	NaN	NaN	31.56	NaN	NaN	NaN	NaN	32.52	NaN	NaN	NaN	34.05	31.48	NaN	NaN	31.91	NaN	NaN	32.69	NaN	NaN	32.41
YEL023C	32.36	32.76	NaN	32.1	NaN	NaN	32.21	NaN	NaN	31.75	30.93	NaN	NaN	NaN	31.44	NaN	NaN	NaN	NaN	NaN	NaN	NaN	NaN	NaN	32.66	32.35	31.16	NaN	32.49	NaN	NaN	32.1	NaN	32.61	NaN	32.42	NaN	31.88	NaN	NaN	31.06	NaN	NaN	33.03	32.06	32.69	NaN	NaN	NaN
YEL024W	NaN	NaN	30.65	NaN	32.64	32.94	NaN	NaN	NaN	NaN	NaN	32.23	NaN	32.68	NaN	NaN	NaN	30.91	NaN	NaN	NaN	31.3	NaN	31.12	32.66	32.35	NaN	NaN	NaN	NaN	31.78	NaN	32.81	32.61	NaN	NaN	NaN	NaN	NaN	NaN	NaN	NaN	NaN	NaN	NaN	NaN	NaN	31.09	32.41
YEL025C	NaN	NaN	NaN	NaN	NaN	NaN	32.21	32.84	31.66	NaN	NaN	32.23	NaN	NaN	NaN	NaN	32.43	30.91	32.54	NaN	NaN	31.3	NaN	NaN	NaN	32.35	NaN	33.35	32.49	NaN	31.78	NaN	NaN	32.61	NaN	32.42	31.53	NaN	NaN	NaN	NaN	31.57	31.91	NaN	32.06	NaN	31.36	NaN	NaN
YEL026W	32.36	32.76	NaN	NaN	NaN	NaN	32.21	NaN	NaN	NaN	NaN	32.23	31.65	32.68	31.44	32.06	32.43	NaN	32.54	NaN	33.45	31.3	NaN	31.12	NaN	32.35	31.16	33.35	NaN	31.56	31.78	NaN	NaN	32.61	NaN	NaN	NaN	NaN	34.05	31.48	31.06	31.57	31.91	NaN	NaN	32.69	31.36	NaN	32.41
YEL027W	32.36	NaN	NaN	32.1	NaN	32.94	NaN	NaN	NaN	31.75	30.93	NaN	NaN	32.68	NaN	NaN	NaN	NaN	NaN	30.94	33.45	31.3	31.03	NaN	NaN	NaN	31.16	33.35	NaN	31.56	NaN	NaN	NaN	32.61	NaN	NaN	NaN	31.88	NaN	NaN	NaN	NaN	31.91	33.03	NaN	NaN	NaN	NaN	NaN
YEL029C	NaN	32.76	NaN	NaN	NaN	32.94	32.21	32.84	NaN	NaN	30.93	32.23	NaN	NaN	NaN	NaN	NaN	30.91	32.54	NaN	NaN	31.3	NaN	NaN	NaN	32.35	31.16	33.35	32.49	NaN	NaN	32.1	32.81	32.61	NaN	NaN	31.53	NaN	NaN	NaN	31.06	31.57	31.91	NaN	NaN	NaN	31.36	31.09	NaN
YEL030W	NaN	NaN	NaN	NaN	NaN	32.94	NaN	32.84	NaN	NaN	NaN	32.23	NaN	32.68	31.44	NaN	NaN	30.91	NaN	30.94	NaN	NaN	31.03	NaN	NaN	32.35	31.16	33.35	NaN	NaN	NaN	32.1	NaN	32.61	32.52	32.42	NaN	31.88	34.05	NaN	NaN	31.57	31.91	33.03	NaN	NaN	31.36	31.09	32.41
YEL031W	32.36	32.76	30.65	NaN	32.64	NaN	NaN	NaN	NaN	NaN	NaN	NaN	NaN	32.68	NaN	32.06	NaN	NaN	32.54	NaN	NaN	31.3	31.03	NaN	NaN	NaN	31.16	NaN	NaN	NaN	NaN	NaN	NaN	32.61	32.52	NaN	31.53	31.88	NaN	NaN	31.06	NaN	NaN	NaN	32.06	32.69	31.36	NaN	32.41
YEL032W	NaN	32.76	NaN	32.1	NaN	NaN	NaN	NaN	NaN	NaN	30.93	32.23	NaN	32.68	NaN	NaN	NaN	NaN	NaN	NaN	33.45	NaN	NaN	NaN	NaN	NaN	NaN	33.35	32.49	NaN	NaN	32.1	NaN	NaN	32.52	NaN	NaN	31.88	NaN	NaN	31.06	31.57	NaN	NaN	32.06	NaN	NaN	31.09	32.41
YEL034W	32.36	NaN	NaN	NaN	32.64	32.94	NaN	NaN	NaN	NaN	30.93	NaN	NaN	32.68	NaN	NaN	NaN	30.91	NaN	30.94	NaN	NaN	31.03	NaN	32.66	32.35	NaN	NaN	32.49	NaN	NaN	NaN	32.81	NaN	NaN	NaN	NaN	NaN	34.05	31.48	NaN	31.57	NaN	NaN	NaN	NaN	31.36	NaN	32.41
YEL035C	NaN	32.76	30.65	32.1	NaN	NaN	32.21	32.84	NaN	NaN	NaN	32.23	NaN	NaN	NaN	NaN	NaN	30.91	32.54	NaN	NaN	NaN	31.03	31.12	NaN	32.35	NaN	NaN	NaN	NaN	NaN	NaN	32.81	NaN	NaN	NaN	NaN	31.88	NaN	NaN	NaN	31.57	NaN	NaN	NaN	NaN	31.36	NaN	NaN
YEL036C	32.36	32.76	NaN	NaN	NaN	32.94	NaN	32.84	NaN	NaN	30.93	NaN	31.65	32.68	NaN	32.06	32.43	NaN	NaN	NaN	NaN	NaN	31.03	NaN	NaN	NaN	31.16	NaN	NaN	NaN	NaN	NaN	NaN	NaN	NaN	NaN	31.53	31.88	NaN	NaN	31.06	31.57	NaN	NaN	32.06	NaN	NaN	31.09	NaN
YEL037C	NaN	NaN	NaN	NaN	NaN	32.94	32.21	32.84	NaN	NaN	30.93	NaN	31.65	NaN	NaN	32.06	32.43	NaN	NaN	30.94	NaN	31.3	31.03	NaN	32.66	NaN	31.16	NaN	32.49	NaN	31.78	NaN	NaN	NaN	NaN	NaN	NaN	NaN	34.05	31.48	NaN	NaN	31.91	NaN	NaN	NaN	NaN	NaN	NaN
YEL038W	NaN	32.76	NaN	32.1	32.64	NaN	NaN	32.84	NaN	NaN	30.93	NaN	NaN	NaN	31.44	NaN	NaN	30.91	32.54	30.94	33.45	NaN	31.03	31.12	NaN	32.35	NaN	33.35	NaN	NaN	NaN	NaN	NaN	NaN	32.52	NaN	NaN	31.88	34.05	NaN	NaN	NaN	31.91	NaN	NaN	32.69	31.36	NaN	NaN
YEL039C	NaN	NaN	NaN	NaN	NaN	NaN	NaN	NaN	31.66	NaN	NaN	NaN	31.65	NaN	NaN	32.06	NaN	30.91	32.54	NaN	33.45	31.3	NaN	NaN	32.66	NaN	31.16	NaN	NaN	31.56	NaN	32.1	NaN	32.61	NaN	32.42	NaN	NaN	NaN	NaN	NaN	NaN	NaN	33.03	NaN	NaN	NaN	NaN	32.41
YEL040W	NaN	NaN	30.65	NaN	NaN	32.94	NaN	NaN	31.66	31.75	NaN	32.23	31.65	NaN	31.44	NaN	NaN	NaN	NaN	30.94	33.45	31.3	NaN	NaN	NaN	NaN	31.16	NaN	32.49	31.56	NaN	NaN	32.81	NaN	NaN	32.42	NaN	31.88	NaN	31.48	NaN	NaN	NaN	NaN	32.06	NaN	31.36	NaN	NaN
YEL041W	NaN	NaN	NaN	NaN	32.64	NaN	32.21	NaN	31.66	NaN	NaN	32.23	NaN	NaN	NaN	32.06	NaN	30.91	32.54	30.94	NaN	NaN	31.03	NaN	NaN	32.35	NaN	33.35	NaN	NaN	NaN	NaN	NaN	32.61	NaN	NaN	NaN	31.88	NaN	NaN	NaN	31.57	31.91	33.03	32.06	NaN	31.36	NaN	32.41
YEL042W	NaN	NaN	NaN	NaN	32.64	32.94	32.21	NaN	NaN	NaN	30.93	NaN	31.65	NaN	NaN	NaN	NaN	NaN	NaN	NaN	33.45	31.3	NaN	NaN	32.66	NaN	NaN	NaN	NaN	NaN	NaN	NaN	32.81	32.61	NaN	NaN	NaN	NaN	34.05	NaN	NaN	31.57	31.91	NaN	NaN	32.69	NaN	NaN	NaN
YEL043W	NaN	NaN	NaN	32.1	NaN	32.94	NaN	NaN	NaN	31.75	NaN	32.23	NaN	NaN	NaN	NaN	NaN	NaN	32.54	30.94	NaN	31.3	NaN	NaN	NaN	NaN	NaN	NaN	32.49	31.56	31.78	32.1	32.81	32.61	32.52	32.42	31.53	31.88	NaN	31.48	NaN	NaN	31.91	NaN	NaN	32.69	NaN	31.09	NaN
YEL044W	32.36	32.76	30.65	NaN	32.64	32.94	32.21	NaN	31.66	NaN	30.93	NaN	NaN	NaN	NaN	32.06	32.43	30.91	NaN	30.94	33.45	NaN	NaN	NaN	NaN	NaN	NaN	NaN	NaN	31.56	31.78	32.1	NaN	NaN	32.52	32.42	NaN	NaN	NaN	31.48	NaN	31.57	NaN	33.03	32.06	32.69	31.36	31.09	NaN
YEL046C	NaN	NaN	30.65	NaN	NaN	32.94	NaN	32.84	31.66	NaN	30.93	NaN	NaN	32.68	31.44	NaN	NaN	30.91	32.54	NaN	NaN	31.3	31.03	NaN	NaN	NaN	31.16	NaN	32.49	NaN	NaN	32.1	NaN	NaN	NaN	32.42	31.53	31.88	NaN	NaN	NaN	NaN	NaN	NaN	32.06	NaN	31.36	NaN	NaN
YEL047C	NaN	32.76	30.65	32.1	32.64	32.94	NaN	NaN	31.66	NaN	30.93	NaN	31.65	NaN	NaN	NaN	32.43	NaN	NaN	30.94	33.45	NaN	31.03	NaN	NaN	NaN	NaN	33.35	NaN	31.56	31.78	NaN	NaN	32.61	32.52	NaN	NaN	NaN	NaN	NaN	31.06	NaN	31.91	NaN	NaN	32.69	NaN	NaN	NaN
YEL048C	NaN	32.76	30.65	NaN	NaN	32.94	NaN	NaN	31.66	NaN	NaN	NaN	NaN	NaN	NaN	32.06	32.43	30.91	32.54	NaN	33.45	NaN	NaN	NaN	NaN	NaN	31.16	33.35	32.49	NaN	31.78	32.1	32.81	32.61	NaN	NaN	31.53	NaN	NaN	31.48	NaN	31.57	31.91	33.03	32.06	32.69	NaN	NaN	NaN
YEL049W	NaN	NaN	NaN	NaN	NaN	32.94	32.21	NaN	NaN	NaN	30.93	NaN	31.65	NaN	31.44	32.06	32.43	NaN	NaN	NaN	33.45	NaN	31.03	31.12	NaN	32.35	NaN	NaN	NaN	31.56	NaN	NaN	32.81	NaN	NaN	NaN	NaN	31.88	34.05	NaN	31.06	NaN	NaN	NaN	NaN	32.69	NaN	31.09	NaN
YEL050C	NaN	32.76	30.65	32.1	32.64	32.94	32.21	NaN	NaN	NaN	NaN	NaN	NaN	NaN	NaN	NaN	32.43	NaN	NaN	30.94	33.45	NaN	NaN	NaN	32.66	NaN	NaN	NaN	NaN	31.56	NaN	NaN	NaN	NaN	32.52	NaN	NaN	NaN	NaN	NaN	31.06	31.57	31.91	NaN	32.06	NaN	31.36	31.09	NaN
YEL051W	NaN	NaN	NaN	NaN	NaN	32.94	NaN	32.84	NaN	NaN	NaN	32.23	NaN	32.68	31.44	32.06	NaN	30.91	NaN	NaN	NaN	31.3	NaN	NaN	NaN	32.35	31.16	NaN	NaN	NaN	NaN	32.1	32.81	32.61	NaN	NaN	NaN	NaN	NaN	NaN	NaN	NaN	NaN	NaN	32.06	NaN	NaN	31.09	NaN
YEL052W	32.36	NaN	NaN	NaN	NaN	NaN	32.21	32.84	NaN	NaN	NaN	32.23	31.65	32.68	NaN	NaN	32.43	30.91	32.54	NaN	33.45	NaN	NaN	NaN	NaN	32.35	NaN	NaN	NaN	NaN	NaN	NaN	NaN	NaN	32.52	NaN	NaN	NaN	34.05	NaN	NaN	NaN	31.91	NaN	NaN	NaN	NaN	NaN	32.41
YEL053C	32.36	NaN	NaN	NaN	NaN	32.94	NaN	NaN	NaN	NaN	NaN	32.23	NaN	32.68	31.44	NaN	NaN	NaN	NaN	30.94	33.45	NaN	NaN	31.12	32.66	NaN	31.16	NaN	32.49	31.56	31.78	32.1	NaN	32.61	32.52	NaN	31.53	31.88	34.05	31.48	NaN	31.57	NaN	NaN	NaN	NaN	31.36	31.09	NaN
YEL054C	32.36	NaN	NaN	NaN	NaN	NaN	32.21	NaN	NaN	NaN	NaN	NaN	31.65	NaN	NaN	NaN	32.43	NaN	NaN	NaN	NaN	NaN	31.03	31.12	32.66	NaN	NaN	33.35	32.49	NaN	NaN	NaN	NaN	32.61	32.52	32.42	NaN	31.88	NaN	31.48	NaN	31.57	31.91	NaN	NaN	NaN	NaN	NaN	NaN
YEL055C	32.36	NaN	30.65	NaN	32.64	32.94	32.21	NaN	NaN	NaN	30.93	NaN	NaN	NaN	NaN	32.06	NaN	NaN	NaN	NaN	NaN	31.3	NaN	31.12	NaN	NaN	NaN	NaN	NaN	31.56	NaN	NaN	32.81	32.61	32.52	32.42	NaN	NaN	34.05	31.48	NaN	NaN	NaN	NaN	NaN	NaN	NaN	31.09	NaN
YEL056W	NaN	32.76	NaN	NaN	32.64	NaN	NaN	NaN	31.66	NaN	30.93	NaN	NaN	NaN	NaN	NaN	32.43	NaN	NaN	30.94	NaN	31.3	NaN	NaN	NaN	32.35	31.16	NaN	NaN	NaN	NaN	NaN	NaN	NaN	32.52	NaN	31.53	31.88	NaN	31.48	NaN	NaN	31.91	33.03	NaN	32.69	31.36	NaN	32.41
YEL057C	NaN	NaN	30.65	NaN	32.64	NaN	NaN	32.84	NaN	NaN	30.93	32.23	31.65	NaN	NaN	NaN	NaN	NaN	32.54	NaN	NaN	31.3	31.03	NaN	NaN	32.35	31.16	NaN	NaN	31.56	NaN	NaN	NaN	NaN	32.52	NaN	31.53	31.88	NaN	NaN	31.06	31.57	NaN	NaN	NaN	NaN	NaN	31.09	NaN
YEL058W	32.36	32.76	NaN	NaN	NaN	NaN	NaN	NaN	31.66	31.75	NaN	NaN	31.65	NaN	31.44	NaN	NaN	30.91	32.54	NaN	NaN	31.3	31.03	31.12	32.66	32.35	31.16	33.35	NaN	NaN	31.78	32.1	NaN	NaN	32.52	NaN	NaN	NaN	NaN	31.48	NaN	31.57	31.91	33.03	NaN	32.69	31.36	31.09	NaN
YEL060C	NaN	NaN	NaN	32.1	32.64	NaN	NaN	32.84	31.66	NaN	30.93	32.23	NaN	NaN	NaN	NaN	NaN	NaN	NaN	NaN	NaN	NaN	NaN	31.12	32.66	NaN	NaN	NaN	NaN	NaN	NaN	NaN	NaN	32.61	NaN	NaN	31.53	NaN	NaN	NaN	31.06	31.57	NaN	NaN	32.06	NaN	NaN	NaN	NaN
YEL061C	32.36	32.76	NaN	NaN	32.64	32.94	32.21	32.84	31.66	31.75	NaN	NaN	NaN	32.68	31.44	NaN	32.43	30.91	32.54	30.94	NaN	NaN	NaN	31.12	NaN	NaN	31.16	33.35	32.49	NaN	NaN	NaN	NaN	32.61	32.52	NaN	NaN	NaN	NaN	NaN	NaN	NaN	NaN	NaN	32.06	NaN	NaN	NaN	NaN
YEL062W	NaN	NaN	30.65	32.1	32.64	NaN	NaN	32.84	31.66	31.75	30.93	NaN	NaN	32.68	NaN	32.06	32.43	NaN	NaN	30.94	NaN	NaN	31.03	NaN	32.66	32.35	NaN	33.35	32.49	NaN	NaN	32.1	32.81	32.61	NaN	NaN	NaN	31.88	34.05	31.48	NaN	NaN	NaN	NaN	32.06	32.69	31.36	NaN	32.41
YEL063C	32.36	32.76	30.65	32.1	NaN	NaN	NaN	32.84	NaN	NaN	30.93	NaN	NaN	32.68	31.44	NaN	NaN	NaN	NaN	30.94	33.45	NaN	NaN	31.12	32.66	32.35	NaN	33.35	32.49	31.56	NaN	32.1	NaN	NaN	32.52	32.42	31.53	NaN	NaN	31.48	NaN	31.57	NaN	NaN	32.06	NaN	31.36	31.09	32.41
YEL064C	NaN	NaN	30.65	32.1	NaN	NaN	NaN	NaN	31.66	31.75	NaN	32.23	31.65	NaN	NaN	32.06	NaN	30.91	NaN	NaN	NaN	31.3	NaN	NaN	32.66	32.35	NaN	NaN	NaN	NaN	NaN	NaN	32.81	32.61	NaN	32.42	NaN	31.88	34.05	NaN	31.06	NaN	31.91	33.03	NaN	32.69	31.36	NaN	NaN
YEL065W	32.36	32.76	30.65	NaN	32.64	32.94	NaN	NaN	NaN	31.75	30.93	NaN	NaN	32.68	NaN	NaN	32.43	30.91	32.54	30.94	NaN	NaN	NaN	31.12	32.66	NaN	NaN	NaN	NaN	31.56	NaN	32.1	NaN	32.61	NaN	NaN	31.53	NaN	NaN	NaN	31.06	NaN	31.91	33.03	NaN	32.69	31.36	NaN	32.41
YEL066W	32.36	NaN	30.65	NaN	NaN	NaN	32.21	32.84	31.66	NaN	NaN	NaN	NaN	NaN	31.44	NaN	NaN	30.91	NaN	30.94	NaN	NaN	NaN	31.12	32.66	NaN	NaN	NaN	NaN	NaN	31.78	NaN	32.81	NaN	NaN	32.42	NaN	NaN	NaN	31.48	NaN	NaN	31.91	33.03	NaN	NaN	31.36	NaN	NaN
YEL067C	NaN	32.76	NaN	32.1	32.64	NaN	NaN	NaN	NaN	NaN	NaN	NaN	31.65	32.68	NaN	32.06	NaN	NaN	NaN	NaN	33.45	31.3	31.03	NaN	NaN	32.35	NaN	NaN	NaN	31.56	NaN	NaN	32.81	NaN	32.52	NaN	31.53	NaN	NaN	NaN	31.06	NaN	31.91	33.03	32.06	NaN	31.36	NaN	NaN
YEL069C	NaN	32.76	NaN	NaN	NaN	32.94	32.21	32.84	31.66	31.75	NaN	NaN	NaN	NaN	NaN	NaN	NaN	30.91	NaN	30.94	NaN	31.3	31.03	31.12	32.66	32.35	NaN	NaN	NaN	NaN	NaN	32.1	NaN	NaN	NaN	32.42	NaN	31.88	NaN	NaN	NaN	NaN	NaN	NaN	NaN	NaN	31.36	NaN	NaN
YEL070W	NaN	NaN	NaN	NaN	32.64	NaN	32.21	NaN	NaN	NaN	NaN	NaN	NaN	32.68	NaN	NaN	32.43	NaN	NaN	NaN	NaN	NaN	31.03	NaN	NaN	32.35	31.16	NaN	NaN	NaN	NaN	32.1	NaN	32.61	NaN	NaN	NaN	31.88	NaN	NaN	31.06	31.57	NaN	NaN	32.06	32.69	31.36	NaN	NaN
YEL071W	32.36	NaN	NaN	NaN	NaN	NaN	32.21	NaN	NaN	NaN	NaN	32.23	NaN	32.68	NaN	NaN	32.43	30.91	NaN	NaN	NaN	NaN	NaN	NaN	NaN	32.35	31.16	NaN	32.49	NaN	NaN	NaN	NaN	NaN	NaN	NaN	NaN	31.88	NaN	NaN	31.06	31.57	NaN	NaN	NaN	NaN	NaN	31.09	NaN
YEL072W	NaN	NaN	NaN	32.1	NaN	32.94	NaN	NaN	NaN	NaN	NaN	NaN	31.65	NaN	31.44	NaN	32.43	NaN	NaN	30.94	33.45	NaN	NaN	NaN	NaN	32.35	NaN	33.35	NaN	NaN	NaN	NaN	32.81	NaN	NaN	32.42	31.53	NaN	NaN	31.48	31.06	31.57	NaN	NaN	32.06	NaN	31.36	NaN	NaN
YEL073C	NaN	NaN	NaN	NaN	32.64	NaN	NaN	32.84	NaN	31.75	30.93	NaN	31.65	NaN	31.44	32.06	32.43	NaN	NaN	30.94	NaN	NaN	NaN	31.12	32.66	NaN	NaN	NaN	NaN	NaN	NaN	NaN	NaN	32.61	NaN	NaN	NaN	NaN	34.05	31.48	31.06	NaN	31.91	33.03	32.06	32.69	31.36	31.09	32.41
YEL075C	32.36	32.76	NaN	NaN	NaN	NaN	32.21	NaN	NaN	31.75	30.93	32.23	31.65	32.68	31.44	NaN	NaN	NaN	32.54	30.94	NaN	NaN	NaN	NaN	NaN	NaN	31.16	33.35	NaN	31.56	31.78	NaN	NaN	NaN	32.52	NaN	NaN	31.88	34.05	NaN	NaN	NaN	NaN	NaN	NaN	32.69	NaN	NaN	NaN
YEL076C	32.36	32.76	NaN	32.1	NaN	32.94	32.21	NaN	31.66	31.75	NaN	32.23	NaN	NaN	NaN	NaN	32.43	30.91	NaN	NaN	33.45	NaN	NaN	NaN	NaN	32.35	NaN	NaN	NaN	NaN	31.78	NaN	NaN	NaN	NaN	NaN	31.53	31.88	34.05	31.48	NaN	31.57	NaN	33.03	NaN	32.69	NaN	NaN	NaN
YER001W	NaN	32.76	NaN	NaN	NaN	NaN	NaN	32.84	NaN	NaN	30.93	32.23	NaN	NaN	31.44	NaN	NaN	NaN	NaN	30.94	33.45	31.3	31.03	NaN	32.66	NaN	NaN	NaN	32.49	31.56	NaN	NaN	NaN	NaN	32.52	NaN	31.53	NaN	NaN	31.48	NaN	NaN	NaN	33.03	32.06	NaN	NaN	NaN	NaN
YER002W	NaN	32.76	NaN	32.1	NaN	32.94	32.21	32.84	31.66	31.75	30.93	NaN	NaN	NaN	NaN	NaN	NaN	NaN	NaN	NaN	NaN	NaN	31.03	NaN	NaN	32.35	31.16	NaN	32.49	31.56	NaN	NaN	NaN	NaN	NaN	NaN	NaN	31.88	34.05	NaN	NaN	NaN	31.91	NaN	32.06	32.69	NaN	31.09	NaN
YER003C	32.36	NaN	30.65	32.1	32.64	32.94	32.21	NaN	NaN	NaN	NaN	NaN	NaN	NaN	NaN	NaN	NaN	30.91	NaN	30.94	NaN	NaN	NaN	NaN	NaN	NaN	NaN	33.35	32.49	NaN	NaN	32.1	NaN	NaN	NaN	32.42	NaN	NaN	34.05	NaN	NaN	31.57	NaN	NaN	32.06	32.69	31.36	31.09	NaN
YER004W	NaN	32.76	30.65	32.1	NaN	NaN	NaN	NaN	NaN	NaN	30.93	32.23	31.65	32.68	NaN	NaN	NaN	NaN	NaN	30.94	NaN	NaN	31.03	31.12	NaN	32.35	NaN	33.35	NaN	31.56	NaN	NaN	NaN	NaN	32.52	NaN	NaN	NaN	NaN	NaN	NaN	NaN	NaN	NaN	NaN	32.69	NaN	NaN	NaN
YER005W	NaN	NaN	NaN	NaN	NaN	NaN	NaN	NaN	NaN	31.75	30.93	NaN	31.65	NaN	NaN	NaN	32.43	NaN	NaN	30.94	33.45	31.3	31.03	NaN	NaN	32.35	NaN	NaN	32.49	31.56	NaN	32.1	32.81	NaN	NaN	NaN	31.53	31.88	NaN	31.48	NaN	NaN	NaN	NaN	32.06	NaN	31.36	NaN	NaN
YER006W	NaN	NaN	30.65	NaN	32.64	NaN	NaN	32.84	31.66	NaN	NaN	NaN	NaN	32.68	NaN	32.06	NaN	NaN	NaN	NaN	NaN	31.3	NaN	NaN	NaN	32.35	NaN	33.35	NaN	NaN	NaN	NaN	32.81	NaN	NaN	NaN	31.53	NaN	34.05	NaN	31.06	NaN	31.91	NaN	NaN	NaN	NaN	31.09	32.41
YER007W	NaN	NaN	30.65	NaN	32.64	NaN	NaN	NaN	31.66	NaN	30.93	NaN	NaN	NaN	NaN	NaN	NaN	30.91	32.54	30.94	33.45	NaN	31.03	NaN	32.66	NaN	NaN	NaN	NaN	NaN	31.78	NaN	NaN	NaN	NaN	NaN	31.53	NaN	NaN	NaN	31.06	31.57	31.91	NaN	32.06	32.69	NaN	NaN	32.41
YER008C	NaN	NaN	NaN	32.1	NaN	NaN	NaN	32.84	31.66	31.75	NaN	NaN	31.65	32.68	NaN	32.06	32.43	NaN	NaN	NaN	33.45	31.3	NaN	NaN	32.66	NaN	NaN	NaN	32.49	NaN	NaN	NaN	NaN	32.61	32.52	NaN	NaN	NaN	34.05	31.48	NaN	NaN	NaN	NaN	NaN	32.69	NaN	NaN	NaN
YER009W	NaN	32.76	30.65	NaN	NaN	NaN	NaN	NaN	31.66	NaN	NaN	NaN	NaN	NaN	NaN	NaN	NaN	30.91	NaN	NaN	NaN	31.3	NaN	NaN	32.66	32.35	NaN	NaN	NaN	31.56	NaN	32.1	NaN	32.61	32.52	32.42	NaN	31.88	34.05	NaN	31.06	NaN	NaN	33.03	NaN	32.69	NaN	NaN	NaN
YER010C	NaN	NaN	NaN	32.1	32.64	NaN	32.21	32.84	31.66	31.75	NaN	NaN	31.65	NaN	NaN	32.06	32.43	NaN	NaN	30.94	33.45	NaN	NaN	NaN	NaN	NaN	31.16	NaN	32.49	31.56	31.78	32.1	NaN	NaN	NaN	NaN	31.53	NaN	NaN	31.48	31.06	31.57	31.91	33.03	NaN	32.69	NaN	NaN	32.41
YER011W	NaN	NaN	NaN	NaN	NaN	32.94	NaN	32.84	NaN	31.75	NaN	32.23	NaN	NaN	31.44	NaN	NaN	NaN	32.54	NaN	NaN	NaN	31.03	31.12	32.66	NaN	NaN	33.35	32.49	NaN	31.78	32.1	NaN	32.61	NaN	NaN	NaN	NaN	34.05	NaN	NaN	NaN	NaN	33.03	32.06	NaN	NaN	NaN	32.41
YER012W	32.36	NaN	NaN	32.1	NaN	32.94	NaN	32.84	31.66	31.75	NaN	32.23	31.65	32.68	31.44	NaN	32.43	NaN	NaN	NaN	33.45	NaN	NaN	NaN	NaN	NaN	NaN	NaN	NaN	31.56	NaN	NaN	NaN	NaN	32.52	NaN	31.53	31.88	34.05	31.48	NaN	31.57	31.91	33.03	32.06	32.69	NaN	NaN	32.41
YER013W	NaN	32.76	NaN	NaN	NaN	NaN	32.21	NaN	NaN	31.75	NaN	NaN	NaN	NaN	NaN	NaN	32.43	NaN	32.54	30.94	33.45	NaN	31.03	NaN	NaN	32.35	NaN	NaN	32.49	31.56	31.78	NaN	32.81	32.61	NaN	32.42	NaN	31.88	NaN	NaN	NaN	NaN	NaN	NaN	NaN	32.69	NaN	NaN	NaN
YER014W	32.36	NaN	NaN	32.1	32.64	32.94	NaN	NaN	NaN	NaN	30.93	NaN	NaN	NaN	31.44	NaN	NaN	30.91	32.54	NaN	NaN	NaN	NaN	31.12	NaN	32.35	NaN	NaN	NaN	31.56	31.78	32.1	NaN	NaN	NaN	NaN	NaN	31.88	NaN	NaN	NaN	31.57	31.91	33.03	NaN	NaN	31.36	NaN	32.41
YER015W	32.36	32.76	30.65	32.1	NaN	32.94	NaN	NaN	NaN	NaN	NaN	NaN	31.65	NaN	31.44	32.06	32.43	30.91	32.54	NaN	NaN	31.3	NaN	NaN	NaN	NaN	NaN	NaN	NaN	31.56	31.78	32.1	NaN	NaN	32.52	NaN	NaN	NaN	34.05	NaN	NaN	31.57	NaN	NaN	NaN	32.69	NaN	31.09	NaN
YER016W	32.36	NaN	NaN	32.1	NaN	NaN	NaN	32.84	NaN	NaN	NaN	32.23	NaN	NaN	NaN	NaN	NaN	NaN	NaN	30.94	NaN	NaN	NaN	31.12	32.66	NaN	NaN	33.35	32.49	NaN	31.78	NaN	32.81	NaN	32.52	NaN	31.53	31.88	NaN	NaN	NaN	NaN	NaN	NaN	NaN	NaN	NaN	31.09	NaN
YER017C	NaN	32.76	30.65	NaN	NaN	32.94	32.21	NaN	31.66	NaN	NaN	NaN	31.65	32.68	NaN	32.06	32.43	NaN	32.54	NaN	NaN	NaN	NaN	NaN	32.66	NaN	NaN	NaN	NaN	NaN	NaN	32.1	NaN	NaN	NaN	32.42	31.53	NaN	34.05	NaN	NaN	31.57	31.91	33.03	NaN	32.69	31.36	NaN	NaN
YER018C	32.36	NaN	NaN	NaN	NaN	32.94	NaN	NaN	31.66	31.75	NaN	32.23	31.65	NaN	31.44	NaN	32.43	30.91	NaN	NaN	NaN	NaN	NaN	31.12	NaN	NaN	NaN	NaN	NaN	NaN	NaN	NaN	NaN	32.61	32.52	NaN	31.53	31.88	NaN	NaN	31.06	NaN	NaN	33.03	NaN	32.69	NaN	31.09	32.41
YER019W	32.36	NaN	30.65	32.1	NaN	32.94	NaN	NaN	NaN	31.75	NaN	NaN	NaN	32.68	NaN	NaN	32.43	NaN	NaN	NaN	NaN	NaN	NaN	31.12	NaN	NaN	NaN	33.35	NaN	NaN	31.78	NaN	NaN	NaN	NaN	32.42	NaN	NaN	NaN	31.48	NaN	NaN	NaN	NaN	NaN	32.69	NaN	NaN	NaN
YER020W	NaN	NaN	NaN	32.1	32.64	32.94	NaN	NaN	31.66	NaN	NaN	NaN	NaN	NaN	NaN	NaN	32.43	NaN	NaN	NaN	NaN	NaN	31.03	31.12	NaN	32.35	NaN	33.35	NaN	NaN	NaN	32.1	NaN	NaN	NaN	NaN	31.53	NaN	NaN	NaN	31.06	31.57	31.91	33.03	NaN	NaN	NaN	NaN	32.41
YER021W	32.36	32.76	30.65	32.1	NaN	NaN	NaN	NaN	31.66	NaN	NaN	32.23	31.65	32.68	31.44	32.06	NaN	30.91	NaN	30.94	33.45	NaN	NaN	NaN	NaN	NaN	NaN	33.35	32.49	31.56	31.78	NaN	NaN	NaN	NaN	32.42	31.53	31.88	NaN	NaN	31.06	NaN	NaN	NaN	NaN	NaN	NaN	31.09	32.41
YER022W	NaN	32.76	NaN	32.1	NaN	NaN	NaN	32.84	NaN	NaN	NaN	32.23	NaN	NaN	31.44	32.06	32.43	30.91	32.54	NaN	NaN	NaN	NaN	NaN	NaN	32.35	31.16	NaN	32.49	31.56	NaN	32.1	NaN	NaN	NaN	32.42	NaN	NaN	NaN	NaN	NaN	31.57	NaN	NaN	NaN	32.69	31.36	NaN	NaN
YER023W	NaN	NaN	NaN	NaN	NaN	NaN	NaN	NaN	31.66	NaN	NaN	32.23	NaN	NaN	NaN	32.06	NaN	30.91	NaN	30.94	NaN	NaN	NaN	31.12	NaN	32.35	31.16	33.35	32.49	NaN	31.78	32.1	32.81	NaN	NaN	NaN	NaN	NaN	NaN	NaN	NaN	NaN	31.91	NaN	32.06	NaN	31.36	31.09	32.41
YER024W	NaN	NaN	NaN	32.1	32.64	32.94	32.21	32.84	31.66	NaN	NaN	NaN	31.65	32.68	31.44	NaN	NaN	NaN	NaN	NaN	NaN	31.3	NaN	NaN	32.66	NaN	NaN	NaN	32.49	NaN	NaN	32.1	32.81	32.61	NaN	32.42	31.53	NaN	NaN	NaN	NaN	NaN	31.91	NaN	NaN	32.69	NaN	NaN	NaN
YER025W	NaN	NaN	NaN	NaN	NaN	NaN	NaN	NaN	31.66	NaN	NaN	32.23	31.65	NaN	NaN	NaN	32.43	30.91	32.54	NaN	33.45	31.3	NaN	NaN	32.66	NaN	NaN	NaN	32.49	NaN	NaN	32.1	NaN	NaN	32.52	NaN	NaN	NaN	NaN	NaN	NaN	NaN	31.91	NaN	32.06	32.69	31.36	NaN	NaN
YER026C	32.36	32.76	30.65	NaN	32.64	32.94	32.21	NaN	NaN	NaN	NaN	32.23	31.65	NaN	31.44	32.06	32.43	30.91	32.54	NaN	NaN	31.3	NaN	NaN	NaN	32.35	31.16	NaN	NaN	NaN	31.78	NaN	NaN	NaN	NaN	32.42	NaN	31.88	NaN	31.48	NaN	NaN	NaN	33.03	32.06	32.69	NaN	NaN	32.41
YER027C	NaN	NaN	30.65	32.1	32.64	NaN	32.21	32.84	31.66	NaN	30.93	NaN	31.65	NaN	31.44	NaN	32.43	NaN	NaN	30.94	NaN	NaN	NaN	31.12	NaN	NaN	NaN	33.35	NaN	NaN	31.78	NaN	NaN	NaN	NaN	NaN	NaN	31.88	NaN	NaN	NaN	NaN	NaN	33.03	NaN	32.69	31.36	NaN	NaN
YER028C	NaN	NaN	30.65	NaN	NaN	NaN	32.21	NaN	NaN	NaN	NaN	NaN	NaN	32.68	31.44	32.06	32.43	NaN	32.54	NaN	NaN	NaN	NaN	NaN	32.66	NaN	NaN	NaN	NaN	31.56	NaN	32.1	NaN	NaN	32.52	NaN	NaN	NaN	NaN	NaN	NaN	NaN	NaN	33.03	NaN	32.69	31.36	31.09	32.41
YER029C	NaN	32.76	30.65	NaN	32.64	NaN	NaN	NaN	NaN	NaN	NaN	NaN	NaN	32.68	31.44	32.06	NaN	NaN	32.54	30.94	33.45	31.3	31.03	31.12	32.66	32.35	31.16	NaN	NaN	31.56	NaN	NaN	32.81	NaN	32.52	32.42	NaN	NaN	34.05	NaN	NaN	NaN	31.91	33.03	NaN	NaN	NaN	31.09	NaN
YER030W	NaN	32.76	NaN	NaN	32.64	32.94	NaN	NaN	NaN	31.75	30.93	NaN	NaN	32.68	NaN	32.06	NaN	NaN	NaN	30.94	NaN	NaN	NaN	NaN	32.66	NaN	31.16	33.35	NaN	NaN	NaN	NaN	32.81	32.61	32.52	32.42	NaN	NaN	NaN	31.48	NaN	NaN	NaN	NaN	NaN	NaN	NaN	31.09	NaN
YER031C	NaN	32.76	NaN	NaN	NaN	32.94	32.21	32.84	31.66	31.75	NaN	NaN	31.65	32.68	31.44	NaN	NaN	NaN	NaN	NaN	NaN	31.3	NaN	NaN	32.66	NaN	NaN	33.35	NaN	NaN	NaN	NaN	32.81	32.61	NaN	NaN	NaN	NaN	34.05	NaN	31.06	NaN	NaN	NaN	NaN	32.69	NaN	31.09	NaN
YER032W	NaN	NaN	NaN	NaN	NaN	NaN	NaN	32.84	NaN	31.75	30.93	NaN	NaN	NaN	NaN	NaN	NaN	30.91	NaN	NaN	NaN	31.3	31.03	NaN	NaN	NaN	NaN	33.35	NaN	31.56	31.78	32.1	NaN	32.61	NaN	NaN	NaN	31.88	NaN	31.48	NaN	31.57	NaN	NaN	NaN	NaN	31.36	NaN	32.41
YER033C	NaN	NaN	NaN	NaN	32.64	32.94	32.21	NaN	NaN	NaN	30.93	32.23	NaN	32.68	NaN	NaN	32.43	NaN	NaN	NaN	NaN	NaN	NaN	NaN	NaN	NaN	NaN	33.35	NaN	NaN	31.78	32.1	NaN	NaN	NaN	32.42	NaN	NaN	NaN	NaN	NaN	NaN	31.91	33.03	NaN	NaN	31.36	NaN	32.41
YER034W	NaN	NaN	NaN	NaN	32.64	NaN	32.21	NaN	31.66	NaN	NaN	32.23	31.65	32.68	NaN	32.06	32.43	NaN	NaN	NaN	33.45	NaN	NaN	NaN	32.66	NaN	31.16	33.35	32.49	NaN	NaN	32.1	NaN	32.61	NaN	NaN	NaN	NaN	34.05	NaN	NaN	NaN	31.91	NaN	NaN	NaN	NaN	31.09	32.41
YER035W	32.36	NaN	30.65	32.1	32.64	32.94	32.21	NaN	31.66	NaN	NaN	32.23	NaN	NaN	31.44	32.06	NaN	NaN	NaN	NaN	NaN	31.3	31.03	31.12	32.66	32.35	NaN	NaN	NaN	31.56	NaN	NaN	NaN	32.61	NaN	32.42	31.53	NaN	NaN	NaN	NaN	NaN	NaN	NaN	NaN	NaN	31.36	NaN	32.41
YER036C	NaN	32.76	30.65	32.1	NaN	32.94	32.21	32.84	NaN	31.75	NaN	NaN	31.65	NaN	NaN	NaN	NaN	30.91	32.54	30.94	NaN	NaN	NaN	31.12	NaN	32.35	NaN	NaN	32.49	NaN	31.78	32.1	NaN	NaN	32.52	32.42	31.53	NaN	NaN	31.48	NaN	NaN	NaN	NaN	NaN	32.69	NaN	NaN	NaN
YER037W	32.36	32.76	30.65	32.1	NaN	NaN	NaN	32.84	NaN	NaN	NaN	NaN	NaN	32.68	31.44	NaN	32.43	30.91	32.54	30.94	33.45	NaN	NaN	NaN	32.66	NaN	NaN	33.35	NaN	NaN	NaN	32.1	32.81	NaN	NaN	NaN	NaN	NaN	34.05	31.48	NaN	NaN	31.91	NaN	32.06	NaN	NaN	31.09	32.41
YER038C	32.36	NaN	30.65	32.1	32.64	NaN	NaN	32.84	NaN	31.75	30.93	NaN	NaN	32.68	31.44	NaN	32.43	NaN	32.54	NaN	NaN	NaN	NaN	NaN	NaN	32.35	31.16	NaN	32.49	31.56	NaN	NaN	32.81	32.61	NaN	NaN	NaN	31.88	34.05	NaN	NaN	NaN	NaN	NaN	NaN	NaN	NaN	31.09	NaN
YER039C	NaN	NaN	NaN	32.1	32.64	32.94	32.21	NaN	31.66	NaN	NaN	32.23	31.65	32.68	NaN	NaN	NaN	30.91	32.54	30.94	NaN	NaN	31.03	31.12	32.66	NaN	NaN	NaN	NaN	NaN	31.78	32.1	NaN	NaN	32.52	NaN	NaN	NaN	34.05	NaN	31.06	NaN	NaN	NaN	32.06	32.69	NaN	NaN	32.41
YER040W	NaN	NaN	30.65	NaN	32.64	NaN	32.21	32.84	NaN	NaN	NaN	NaN	31.65	32.68	NaN	NaN	NaN	NaN	NaN	NaN	NaN	NaN	NaN	NaN	NaN	NaN	NaN	33.35	NaN	NaN	NaN	32.1	NaN	NaN	NaN	32.42	NaN	NaN	NaN	NaN	NaN	31.57	NaN	33.03	NaN	NaN	NaN	NaN	NaN
YER041W	NaN	NaN	30.65	32.1	NaN	32.94	NaN	NaN	NaN	NaN	NaN	32.23	31.65	32.68	31.44	NaN	32.43	NaN	NaN	NaN	NaN	NaN	31.03	NaN	32.66	NaN	NaN	33.35	NaN	NaN	31.78	NaN	32.81	NaN	32.52	32.42	31.53	NaN	NaN	31.48	NaN	NaN	NaN	NaN	32.06	NaN	NaN	NaN	NaN
YER042W	17.34	NaN	NaN	NaN	NaN	17.02	NaN	16.51	NaN	NaN	NaN	NaN	16.78	17.45	NaN	NaN	24.07	16.82	17	14.91	NaN	NaN	NaN	15.8	NaN	NaN	16.57	NaN	15.12	NaN	17.12	17.36	NaN	NaN	NaN	NaN	NaN	NaN	15.78	16.06	NaN	NaN	NaN	NaN	NaN	17.9	16.73	NaN	NaN
YER043C	NaN	NaN	NaN	NaN	32.64	NaN	32.21	NaN	31.66	31.75	NaN	NaN	31.65	NaN	31.44	32.06	32.43	NaN	32.54	NaN	NaN	NaN	NaN	31.12	32.66	NaN	NaN	NaN	NaN	NaN	31.78	32.1	NaN	32.61	NaN	NaN	31.53	NaN	NaN	NaN	NaN	NaN	NaN	NaN	32.06	32.69	31.36	NaN	NaN
YER044C	NaN	NaN	30.65	32.1	32.64	NaN	NaN	NaN	NaN	NaN	30.93	NaN	NaN	NaN	NaN	NaN	32.43	NaN	32.54	30.94	33.45	NaN	NaN	31.12	NaN	NaN	NaN	NaN	NaN	31.56	NaN	32.1	32.81	32.61	NaN	NaN	NaN	31.88	NaN	NaN	NaN	NaN	NaN	NaN	32.06	32.69	31.36	NaN	32.41
YER045C	17.34	16.06	NaN	15.4	NaN	NaN	NaN	16.51	15.55	16.89	NaN	17.43	16.78	NaN	16.31	15.27	15.19	NaN	NaN	NaN	17.11	NaN	NaN	NaN	17.53	NaN	NaN	NaN	NaN	14.57	NaN	NaN	NaN	16.96	NaN	NaN	NaN	15.99	15.78	NaN	17.04	NaN	14.61	NaN	NaN	NaN	NaN	15.08	17.9
YER046W	NaN	16.06	14.74	NaN	17.14	NaN	17.39	16.51	NaN	NaN	NaN	17.43	NaN	NaN	NaN	15.27	NaN	16.82	NaN	NaN	NaN	15.49	NaN	NaN	17.53	16.91	NaN	14.86	15.12	NaN	NaN	NaN	NaN	NaN	NaN	17.3	16.63	NaN	15.78	16.06	NaN	NaN	NaN	NaN	NaN	NaN	16.73	15.08	17.9
YER047C	61.03	49.87	46.96	NaN	47.78	46.37	45.85	NaN	66.23	NaN	NaN	NaN	50.13	NaN	NaN	NaN	NaN	NaN	NaN	50.14	NaN	46.17	NaN	72.83	NaN	NaN	44.2	49	NaN	47.84	NaN	NaN	NaN	NaN	50.95	NaN	NaN	NaN	55.65	54.26	NaN	NaN	42.91	44.99	62.03	NaN	62.45	66.18	38.62
YER048C	17.34	28.04	NaN	NaN	17.14	17.02	17.39	NaN	NaN	16.89	21.23	NaN	16.78	17.45	NaN	25.33	24.07	NaN	NaN	25.25	NaN	NaN	NaN	NaN	17.53	16.91	16.57	NaN	NaN	NaN	NaN	NaN	35.61	16.96	NaN	17.3	NaN	NaN	NaN	NaN	NaN	NaN	NaN	NaN	NaN	NaN	NaN	31.13	NaN
YER049W	NaN	16.06	NaN	25.03	NaN	17.02	17.39	NaN	NaN	16.89	NaN	NaN	16.78	NaN	NaN	NaN	24.07	16.82	NaN	NaN	17.11	NaN	16.99	NaN	NaN	NaN	NaN	NaN	NaN	24.2	17.12	NaN	NaN	NaN	NaN	NaN	NaN	15.99	NaN	NaN	17.04	NaN	NaN	22.69	15.45	17.9	NaN	NaN	17.9
YER050C	NaN	NaN	NaN	32.1	NaN	NaN	NaN	NaN	31.66	31.75	30.93	32.23	31.65	32.68	31.44	NaN	NaN	NaN	32.54	NaN	NaN	NaN	31.03	31.12	NaN	NaN	31.16	NaN	32.49	NaN	NaN	32.1	32.81	NaN	32.52	NaN	NaN	NaN	NaN	NaN	31.06	NaN	31.91	NaN	32.06	NaN	31.36	NaN	NaN
YER051W	17.34	NaN	NaN	NaN	NaN	17.02	17.39	NaN	NaN	16.89	NaN	NaN	16.78	NaN	NaN	15.27	NaN	16.82	NaN	NaN	17.11	NaN	NaN	15.8	NaN	NaN	16.57	NaN	NaN	14.57	NaN	17.36	NaN	16.96	NaN	NaN	16.63	NaN	NaN	NaN	17.04	NaN	NaN	NaN	NaN	NaN	NaN	NaN	NaN
YER052C	NaN	NaN	NaN	49.3	NaN	NaN	45.85	NaN	30.27	NaN	46.72	NaN	NaN	NaN	NaN	NaN	NaN	NaN	NaN	25.25	NaN	46.17	NaN	NaN	NaN	NaN	NaN	24.87	NaN	24.2	37.88	NaN	35.61	NaN	27.52	NaN	NaN	NaN	25.01	NaN	NaN	16.89	24.7	NaN	NaN	NaN	34.98	NaN	NaN
YER053C	NaN	NaN	14.74	NaN	NaN	17.02	17.39	NaN	NaN	16.89	NaN	17.43	16.78	NaN	16.31	NaN	NaN	NaN	NaN	NaN	NaN	NaN	16.99	NaN	17.53	16.91	NaN	14.86	NaN	NaN	NaN	NaN	NaN	NaN	NaN	17.3	NaN	NaN	NaN	16.06	NaN	NaN	NaN	14.88	15.45	17.9	16.73	15.08	17.9
YER054C	17.34	NaN	NaN	NaN	NaN	NaN	17.39	NaN	15.55	16.89	NaN	NaN	NaN	17.45	NaN	15.27	15.19	NaN	17	NaN	NaN	15.49	NaN	NaN	NaN	NaN	NaN	NaN	15.12	NaN	NaN	NaN	16.07	NaN	NaN	17.3	16.63	NaN	NaN	16.06	NaN	NaN	14.61	14.88	NaN	NaN	NaN	NaN	NaN
YER055C	32.36	NaN	NaN	NaN	32.64	32.94	32.21	NaN	NaN	31.75	30.93	NaN	31.65	NaN	NaN	32.06	NaN	30.91	NaN	30.94	NaN	31.3	31.03	NaN	32.66	32.35	NaN	NaN	NaN	NaN	31.78	32.1	NaN	NaN	32.52	NaN	NaN	31.88	NaN	NaN	31.06	31.57	NaN	NaN	NaN	NaN	NaN	31.09	32.41
YER056C	17.34	NaN	14.74	15.4	NaN	NaN	NaN	NaN	15.55	NaN	NaN	NaN	NaN	17.45	NaN	15.27	24.07	NaN	NaN	14.91	17.11	NaN	16.99	NaN	17.53	NaN	16.57	NaN	NaN	NaN	NaN	17.36	16.07	NaN	NaN	NaN	16.63	15.99	15.78	NaN	17.04	NaN	NaN	NaN	NaN	NaN	NaN	NaN	NaN
YER057C	NaN	32.76	30.65	32.1	NaN	NaN	NaN	NaN	NaN	NaN	NaN	NaN	NaN	32.68	31.44	NaN	NaN	NaN	NaN	NaN	33.45	NaN	NaN	31.12	32.66	NaN	NaN	33.35	32.49	31.56	NaN	NaN	NaN	32.61	NaN	NaN	NaN	31.88	NaN	NaN	NaN	31.57	NaN	NaN	NaN	32.69	NaN	31.09	32.41
YER058W	32.36	NaN	NaN	32.1	NaN	NaN	32.21	NaN	31.66	NaN	NaN	NaN	NaN	NaN	NaN	32.06	32.43	NaN	NaN	NaN	33.45	31.3	31.03	NaN	32.66	32.35	NaN	33.35	NaN	31.56	NaN	32.1	NaN	NaN	NaN	NaN	NaN	NaN	NaN	NaN	31.06	NaN	31.91	NaN	32.06	NaN	31.36	31.09	NaN
YER059W	NaN	49.87	46.96	NaN	47.78	46.37	NaN	NaN	NaN	49.73	46.72	NaN	NaN	NaN	NaN	52.66	NaN	63.24	55.57	NaN	NaN	NaN	NaN	NaN	NaN	NaN	NaN	49	53.62	47.84	57.23	35.34	NaN	NaN	NaN	40.2	45.2	56.45	NaN	NaN	NaN	40.86	42.91	NaN	62.03	43.85	NaN	NaN	NaN
YER060W	17.34	NaN	NaN	NaN	NaN	17.02	17.39	NaN	15.55	NaN	NaN	17.43	NaN	NaN	16.31	15.27	NaN	NaN	NaN	14.91	NaN	15.49	16.99	NaN	NaN	16.91	NaN	14.86	NaN	NaN	17.12	NaN	NaN	16.96	NaN	17.3	16.63	NaN	15.78	NaN	NaN	NaN	NaN	14.88	NaN	17.9	NaN	15.08	NaN
YER061C	NaN	NaN	NaN	123.58	NaN	133.03	NaN	NaN	124.73	NaN	NaN	NaN	NaN	NaN	NaN	NaN	NaN	NaN	133.13	128.72	119.73	121.88	NaN	110.7	NaN	109.54	NaN	NaN	126.2	128.91	NaN	117.85	NaN	NaN	NaN	NaN	NaN	NaN	NaN	NaN	NaN	NaN	126.25	144.95	NaN	NaN	NaN	NaN	147.96
YER062C	NaN	NaN	NaN	15.4	NaN	NaN	NaN	NaN	NaN	16.89	14.62	17.43	NaN	NaN	NaN	NaN	NaN	NaN	17	NaN	17.11	NaN	NaN	NaN	17.53	16.91	16.57	NaN	15.12	14.57	NaN	NaN	NaN	NaN	15.74	17.3	16.63	15.99	NaN	NaN	NaN	NaN	14.61	14.88	15.45	NaN	16.73	NaN	17.9
YER063W	NaN	NaN	NaN	15.4	NaN	NaN	17.39	NaN	NaN	NaN	NaN	NaN	NaN	17.45	NaN	NaN	NaN	NaN	NaN	14.91	NaN	15.49	NaN	NaN	17.53	NaN	16.57	NaN	NaN	NaN	17.12	17.36	16.07	NaN	15.74	17.3	NaN	NaN	15.78	16.06	NaN	16.89	NaN	NaN	NaN	NaN	NaN	NaN	17.9
YER064C	17.34	NaN	NaN	NaN	NaN	NaN	17.39	16.51	NaN	NaN	NaN	NaN	NaN	17.45	NaN	15.27	15.19	NaN	NaN	NaN	NaN	NaN	NaN	NaN	17.53	NaN	16.57	14.86	NaN	NaN	17.12	NaN	16.07	16.96	15.74	NaN	NaN	NaN	NaN	NaN	NaN	NaN	NaN	NaN	15.45	NaN	NaN	15.08	17.9
YER065C	17.34	NaN	NaN	NaN	NaN	17.02	NaN	16.51	NaN	16.89	NaN	17.43	16.78	17.45	NaN	NaN	15.19	16.82	17	NaN	17.11	NaN	16.99	NaN	17.53	16.91	16.57	NaN	NaN	14.57	NaN	NaN	16.07	NaN	NaN	NaN	NaN	15.99	NaN	NaN	17.04	16.89	NaN	14.88	15.45	NaN	NaN	15.08	17.9
YER066W	17.34	16.06	NaN	NaN	17.14	17.02	17.39	16.51	NaN	16.89	14.62	NaN	16.78	NaN	16.31	15.27	NaN	NaN	NaN	NaN	17.11	NaN	NaN	NaN	NaN	NaN	NaN	NaN	NaN	14.57	NaN	17.36	16.07	NaN	15.74	NaN	16.63	15.99	NaN	NaN	NaN	NaN	NaN	14.88	NaN	17.9	16.73	NaN	NaN
YER067W	NaN	16.06	14.74	NaN	NaN	NaN	17.39	NaN	NaN	16.89	21.23	17.43	16.78	NaN	NaN	NaN	NaN	16.82	NaN	NaN	NaN	15.49	NaN	NaN	NaN	NaN	NaN	14.86	NaN	14.57	17.12	NaN	NaN	16.96	NaN	17.3	NaN	NaN	NaN	NaN	NaN	16.89	NaN	14.88	NaN	NaN	16.73	15.08	17.9
YER068W	NaN	NaN	NaN	NaN	NaN	32.94	32.21	32.84	NaN	31.75	NaN	NaN	NaN	NaN	NaN	NaN	32.43	30.91	NaN	NaN	33.45	NaN	31.03	31.12	NaN	NaN	NaN	NaN	NaN	31.56	31.78	32.1	NaN	NaN	32.52	32.42	31.53	NaN	NaN	31.48	NaN	NaN	31.91	33.03	32.06	NaN	31.36	NaN	NaN
YER069W	NaN	32.76	NaN	32.1	NaN	32.94	NaN	NaN	31.66	NaN	NaN	NaN	NaN	32.68	NaN	32.06	NaN	NaN	NaN	NaN	33.45	31.3	NaN	NaN	NaN	32.35	NaN	NaN	NaN	NaN	NaN	32.1	32.81	NaN	32.52	32.42	NaN	NaN	NaN	NaN	NaN	NaN	31.91	NaN	32.06	NaN	NaN	31.09	32.41
YER070W	NaN	NaN	30.65	NaN	32.64	32.94	NaN	NaN	31.66	NaN	NaN	NaN	31.65	NaN	NaN	NaN	32.43	NaN	32.54	30.94	NaN	NaN	NaN	NaN	NaN	32.35	31.16	33.35	32.49	31.56	NaN	NaN	32.81	NaN	32.52	NaN	NaN	NaN	34.05	31.48	31.06	NaN	31.91	NaN	NaN	32.69	NaN	31.09	32.41
YER071C	17.34	NaN	14.74	15.4	NaN	17.02	NaN	16.51	NaN	NaN	NaN	NaN	16.78	17.45	16.31	NaN	15.19	16.82	NaN	NaN	NaN	15.49	16.99	NaN	17.53	NaN	NaN	14.86	15.12	NaN	NaN	NaN	NaN	NaN	NaN	17.3	NaN	15.99	15.78	NaN	17.04	NaN	NaN	NaN	15.45	17.9	16.73	NaN	17.9
YER072W	NaN	NaN	46.96	NaN	47.78	NaN	45.85	38.02	NaN	NaN	NaN	NaN	NaN	47.15	NaN	NaN	48.91	NaN	NaN	50.14	45.69	46.17	NaN	NaN	43.77	NaN	NaN	49	53.62	NaN	NaN	NaN	NaN	41.35	NaN	40.2	NaN	NaN	NaN	NaN	NaN	40.86	42.91	NaN	31.36	NaN	34.98	NaN	NaN
YER073W	17.34	16.06	14.74	15.4	NaN	17.02	17.39	NaN	15.55	NaN	14.62	NaN	16.78	NaN	NaN	NaN	NaN	16.82	17	NaN	NaN	NaN	NaN	NaN	NaN	16.91	16.57	NaN	NaN	NaN	NaN	NaN	NaN	NaN	NaN	17.3	NaN	NaN	NaN	16.06	NaN	NaN	NaN	NaN	NaN	NaN	16.73	15.08	17.9
YER074W	99.48	122.91	119.73	NaN	120.21	133.03	NaN	NaN	NaN	NaN	126.83	NaN	130.57	NaN	69.76	NaN	NaN	73.54	NaN	128.72	NaN	NaN	NaN	65.21	NaN	NaN	NaN	NaN	NaN	NaN	78.11	NaN	NaN	140.64	NaN	72.13	129.46	NaN	NaN	NaN	124.49	132.33	NaN	105.88	NaN	NaN	87.13	NaN	95.92
YER075C	NaN	NaN	NaN	32.1	NaN	NaN	32.21	NaN	31.66	31.75	30.93	NaN	NaN	32.68	NaN	NaN	NaN	30.91	NaN	NaN	NaN	NaN	NaN	NaN	32.66	NaN	NaN	33.35	32.49	31.56	NaN	NaN	32.81	NaN	NaN	NaN	31.53	NaN	NaN	NaN	NaN	31.57	31.91	NaN	NaN	NaN	NaN	NaN	32.41
YER076C	NaN	32.76	NaN	NaN	NaN	NaN	32.21	32.84	NaN	31.75	30.93	NaN	31.65	32.68	NaN	32.06	NaN	30.91	32.54	NaN	NaN	31.3	NaN	NaN	32.66	NaN	NaN	33.35	NaN	31.56	NaN	NaN	NaN	32.61	NaN	NaN	31.53	NaN	NaN	NaN	31.06	NaN	NaN	33.03	NaN	NaN	NaN	NaN	NaN
YER077C	32.36	NaN	30.65	NaN	NaN	32.94	NaN	NaN	NaN	NaN	NaN	NaN	31.65	NaN	NaN	NaN	32.43	30.91	NaN	30.94	NaN	31.3	31.03	NaN	NaN	NaN	NaN	NaN	NaN	NaN	NaN	NaN	32.81	32.61	NaN	NaN	31.53	NaN	34.05	NaN	NaN	NaN	NaN	33.03	NaN	32.69	NaN	31.09	NaN
YER078C	40.35	49.87	NaN	49.3	NaN	NaN	NaN	NaN	30.27	NaN	46.72	NaN	NaN	NaN	NaN	NaN	NaN	NaN	NaN	50.14	45.69	NaN	NaN	NaN	NaN	38.28	44.2	NaN	NaN	NaN	57.23	NaN	NaN	NaN	NaN	NaN	NaN	56.45	NaN	NaN	39.96	40.86	NaN	44.99	31.36	NaN	34.98	NaN	NaN
YER079W	NaN	NaN	NaN	NaN	17.14	NaN	NaN	NaN	15.55	16.89	NaN	NaN	16.78	NaN	NaN	15.27	NaN	NaN	NaN	NaN	NaN	NaN	NaN	NaN	NaN	NaN	16.57	NaN	NaN	14.57	NaN	NaN	16.07	NaN	NaN	NaN	16.63	15.99	NaN	16.06	17.04	NaN	14.61	14.88	NaN	NaN	16.73	15.08	NaN
YER080W	17.34	16.06	NaN	15.4	17.14	NaN	17.39	NaN	NaN	NaN	14.62	NaN	NaN	NaN	16.31	NaN	NaN	NaN	NaN	NaN	NaN	NaN	16.99	NaN	17.53	16.91	16.57	NaN	NaN	14.57	NaN	NaN	16.07	NaN	15.74	NaN	NaN	15.99	NaN	NaN	NaN	16.89	NaN	NaN	NaN	NaN	NaN	NaN	NaN
YER081W	17.34	16.06	NaN	NaN	NaN	NaN	17.39	16.51	NaN	16.89	21.23	NaN	16.78	NaN	NaN	25.33	24.07	NaN	NaN	NaN	NaN	NaN	NaN	NaN	17.53	16.91	NaN	24.87	NaN	NaN	NaN	NaN	NaN	16.96	NaN	17.3	NaN	NaN	NaN	NaN	17.04	NaN	NaN	NaN	NaN	17.9	NaN	NaN	NaN
YER082C	NaN	32.76	30.65	32.1	NaN	32.94	NaN	NaN	31.66	NaN	30.93	32.23	NaN	NaN	31.44	NaN	NaN	NaN	NaN	NaN	NaN	NaN	NaN	NaN	32.66	32.35	31.16	NaN	NaN	NaN	NaN	NaN	NaN	32.61	NaN	NaN	NaN	NaN	34.05	NaN	31.06	31.57	31.91	33.03	NaN	NaN	NaN	31.09	NaN
YER083C	NaN	159.24	NaN	NaN	NaN	133.03	NaN	NaN	124.73	NaN	NaN	NaN	130.57	116.14	105.22	157.12	NaN	NaN	NaN	NaN	NaN	NaN	135.55	110.7	128.41	NaN	NaN	NaN	NaN	NaN	NaN	117.85	NaN	NaN	NaN	NaN	129.46	NaN	NaN	NaN	NaN	NaN	NaN	144.95	135.12	NaN	NaN	NaN	147.96
YER085C	NaN	16.06	NaN	15.4	NaN	NaN	17.39	NaN	NaN	NaN	14.62	17.43	NaN	17.45	NaN	NaN	15.19	NaN	NaN	NaN	17.11	NaN	NaN	NaN	17.53	NaN	16.57	14.86	NaN	NaN	17.12	17.36	NaN	NaN	NaN	NaN	NaN	15.99	NaN	NaN	17.04	16.89	NaN	NaN	NaN	17.9	16.73	NaN	NaN
YER086W	32.36	NaN	30.65	NaN	NaN	NaN	NaN	NaN	NaN	NaN	NaN	NaN	31.65	32.68	NaN	NaN	NaN	NaN	NaN	30.94	NaN	NaN	31.03	31.12	NaN	NaN	NaN	33.35	NaN	31.56	NaN	NaN	NaN	NaN	NaN	NaN	NaN	31.88	NaN	NaN	NaN	31.57	31.91	33.03	NaN	32.69	31.36	31.09	NaN
YER087W	NaN	NaN	NaN	NaN	NaN	NaN	32.21	32.84	NaN	NaN	30.93	NaN	31.65	NaN	31.44	32.06	32.43	NaN	NaN	30.94	NaN	31.3	NaN	31.12	32.66	NaN	NaN	NaN	NaN	31.56	31.78	32.1	32.81	NaN	32.52	NaN	NaN	NaN	NaN	NaN	NaN	NaN	31.91	33.03	32.06	32.69	31.36	NaN	32.41
YER088C	NaN	16.06	14.74	NaN	NaN	NaN	NaN	16.51	NaN	NaN	NaN	NaN	16.78	NaN	NaN	15.27	15.19	NaN	NaN	14.91	17.11	NaN	16.99	NaN	17.53	NaN	NaN	14.86	NaN	NaN	NaN	NaN	NaN	NaN	NaN	17.3	NaN	NaN	NaN	NaN	NaN	16.89	14.61	NaN	15.45	17.9	NaN	NaN	NaN
YER089C	NaN	16.06	14.74	15.4	17.14	17.02	17.39	16.51	NaN	NaN	14.62	NaN	NaN	NaN	NaN	NaN	NaN	16.82	17	14.91	NaN	NaN	16.99	NaN	NaN	16.91	NaN	NaN	NaN	NaN	17.12	NaN	16.07	NaN	NaN	17.3	NaN	NaN	NaN	16.06	NaN	16.89	NaN	NaN	15.45	NaN	16.73	NaN	17.9
YER090W	NaN	NaN	46.96	NaN	NaN	NaN	NaN	NaN	30.27	16.89	NaN	NaN	NaN	NaN	31.33	25.33	NaN	NaN	NaN	NaN	45.69	46.17	16.99	NaN	NaN	NaN	44.2	24.87	NaN	24.2	17.12	35.34	NaN	NaN	NaN	40.2	45.2	NaN	NaN	33.97	NaN	NaN	NaN	NaN	31.36	NaN	NaN	NaN	17.9
YER091C	NaN	49.87	NaN	NaN	NaN	46.37	45.85	NaN	30.27	NaN	46.72	NaN	50.13	NaN	31.33	NaN	NaN	NaN	NaN	NaN	NaN	NaN	NaN	31.8	43.77	NaN	44.2	NaN	NaN	NaN	NaN	35.34	35.61	NaN	NaN	NaN	NaN	NaN	25.01	33.97	NaN	NaN	42.91	44.99	NaN	NaN	NaN	NaN	NaN
YER092W	NaN	93.3	95.92	NaN	NaN	NaN	114.53	110.14	NaN	NaN	97.95	100.27	143.32	NaN	NaN	101.06	NaN	NaN	112.23	99.36	119.73	NaN	NaN	NaN	NaN	NaN	111.08	98.88	NaN	NaN	NaN	117.85	NaN	110.27	100.28	110.91	NaN	NaN	NaN	NaN	NaN	NaN	126.25	NaN	NaN	95.51	98.82	NaN	NaN
YER093C	NaN	NaN	NaN	32.1	NaN	32.94	NaN	32.84	NaN	31.75	30.93	NaN	NaN	NaN	NaN	32.06	NaN	NaN	NaN	NaN	33.45	NaN	31.03	NaN	NaN	32.35	NaN	33.35	32.49	NaN	NaN	32.1	NaN	32.61	NaN	NaN	31.53	31.88	NaN	NaN	31.06	NaN	NaN	NaN	32.06	NaN	31.36	31.09	32.41
YER094C	32.36	NaN	NaN	NaN	NaN	32.94	NaN	NaN	31.66	NaN	30.93	NaN	31.65	NaN	NaN	NaN	NaN	30.91	NaN	NaN	NaN	NaN	NaN	NaN	NaN	NaN	31.16	33.35	32.49	31.56	31.78	NaN	NaN	NaN	32.52	32.42	31.53	NaN	34.05	NaN	NaN	NaN	31.91	NaN	32.06	NaN	31.36	31.09	32.41
YER095W	NaN	NaN	95.92	NaN	NaN	112.39	NaN	NaN	NaN	113.02	97.95	NaN	NaN	NaN	NaN	NaN	67.56	111.21	112.23	NaN	119.73	NaN	110.51	NaN	NaN	NaN	NaN	NaN	98.37	NaN	NaN	NaN	NaN	110.27	100.28	NaN	NaN	106.96	NaN	NaN	NaN	NaN	NaN	NaN	108.68	95.51	NaN	NaN	101.02
YER096W	17.34	NaN	NaN	NaN	NaN	17.02	NaN	NaN	15.55	16.89	NaN	17.43	16.78	NaN	NaN	NaN	15.19	16.82	NaN	14.91	NaN	NaN	NaN	NaN	17.53	16.91	16.57	NaN	NaN	14.57	NaN	17.36	NaN	16.96	NaN	NaN	NaN	NaN	NaN	NaN	NaN	16.89	NaN	NaN	NaN	NaN	16.73	NaN	17.9
YER098W	NaN	28.04	NaN	NaN	NaN	NaN	17.39	NaN	30.27	NaN	NaN	NaN	16.78	NaN	31.33	25.33	NaN	NaN	35.89	25.25	45.69	NaN	16.99	NaN	43.77	38.28	NaN	24.87	NaN	24.2	17.12	35.34	NaN	41.35	NaN	NaN	NaN	NaN	NaN	33.97	NaN	NaN	24.7	NaN	NaN	17.9	NaN	NaN	NaN
YER099C	NaN	NaN	30.65	NaN	NaN	32.94	32.21	NaN	31.66	NaN	NaN	NaN	31.65	NaN	31.44	NaN	NaN	NaN	NaN	30.94	NaN	NaN	31.03	31.12	NaN	32.35	NaN	NaN	NaN	NaN	NaN	32.1	NaN	32.61	32.52	NaN	NaN	NaN	NaN	31.48	NaN	31.57	31.91	33.03	32.06	NaN	NaN	NaN	32.41
YER100W	NaN	32.76	30.65	NaN	NaN	NaN	NaN	NaN	NaN	NaN	NaN	32.23	NaN	NaN	NaN	NaN	NaN	NaN	32.54	NaN	NaN	31.3	NaN	31.12	NaN	NaN	31.16	33.35	NaN	31.56	31.78	NaN	NaN	NaN	32.52	NaN	NaN	NaN	NaN	31.48	NaN	31.57	NaN	NaN	32.06	NaN	NaN	NaN	NaN
YER101C	NaN	NaN	NaN	NaN	17.14	NaN	NaN	NaN	NaN	NaN	NaN	17.43	NaN	NaN	NaN	NaN	15.19	NaN	NaN	NaN	17.11	NaN	NaN	15.8	17.53	NaN	16.57	NaN	15.12	14.57	NaN	NaN	16.07	16.96	NaN	NaN	NaN	NaN	15.78	NaN	NaN	NaN	NaN	14.88	NaN	NaN	NaN	NaN	NaN
YER102W	32.36	32.76	30.65	NaN	32.64	NaN	32.21	32.84	NaN	NaN	NaN	NaN	31.65	NaN	NaN	NaN	NaN	NaN	32.54	NaN	33.45	NaN	NaN	NaN	NaN	NaN	31.16	33.35	32.49	31.56	NaN	32.1	NaN	32.61	32.52	NaN	31.53	31.88	NaN	31.48	NaN	31.57	NaN	NaN	NaN	NaN	NaN	NaN	NaN
YER103W	NaN	32.76	NaN	NaN	32.64	NaN	32.21	NaN	31.66	NaN	NaN	NaN	NaN	32.68	31.44	NaN	NaN	30.91	NaN	NaN	NaN	31.3	NaN	31.12	NaN	32.35	31.16	NaN	NaN	NaN	31.78	NaN	NaN	NaN	32.52	NaN	31.53	31.88	NaN	NaN	NaN	31.57	31.91	NaN	NaN	NaN	31.36	NaN	NaN
YER104W	NaN	NaN	30.65	32.1	NaN	NaN	32.21	32.84	NaN	NaN	NaN	NaN	NaN	32.68	NaN	NaN	NaN	30.91	NaN	30.94	33.45	31.3	NaN	NaN	NaN	NaN	NaN	NaN	32.49	31.56	NaN	32.1	NaN	NaN	32.52	NaN	31.53	NaN	34.05	NaN	NaN	31.57	31.91	33.03	NaN	NaN	NaN	NaN	32.41
YER105C	32.36	32.76	NaN	NaN	NaN	NaN	NaN	NaN	NaN	NaN	30.93	32.23	NaN	NaN	31.44	32.06	32.43	NaN	NaN	NaN	33.45	NaN	31.03	NaN	32.66	NaN	NaN	NaN	NaN	NaN	NaN	NaN	NaN	NaN	NaN	NaN	NaN	31.88	34.05	NaN	31.06	31.57	31.91	NaN	32.06	NaN	NaN	31.09	NaN
YER106W	17.34	NaN	14.74	15.4	NaN	17.02	NaN	NaN	NaN	16.89	NaN	NaN	16.78	NaN	NaN	NaN	15.19	16.82	17	NaN	NaN	15.49	NaN	15.8	17.53	NaN	NaN	NaN	15.12	14.57	17.12	NaN	NaN	NaN	15.74	17.3	NaN	15.99	NaN	NaN	NaN	16.89	NaN	14.88	NaN	17.9	NaN	15.08	17.9
YER107C	32.36	32.76	30.65	32.1	NaN	32.94	32.21	32.84	NaN	NaN	30.93	NaN	31.65	NaN	NaN	NaN	32.43	NaN	32.54	NaN	NaN	31.3	31.03	NaN	NaN	32.35	NaN	NaN	NaN	31.56	31.78	NaN	32.81	NaN	NaN	32.42	31.53	NaN	NaN	31.48	NaN	NaN	NaN	NaN	NaN	32.69	31.36	NaN	NaN
YER109C	NaN	16.06	23.54	15.4	17.14	NaN	NaN	16.51	15.55	16.89	NaN	17.43	NaN	17.45	NaN	NaN	NaN	NaN	NaN	NaN	NaN	NaN	16.99	NaN	NaN	NaN	NaN	24.87	24.51	24.2	17.12	NaN	NaN	16.96	NaN	NaN	NaN	NaN	25.01	NaN	17.04	NaN	NaN	22.69	NaN	NaN	16.73	NaN	NaN
YER110C	32.36	NaN	NaN	NaN	32.64	NaN	32.21	NaN	31.66	31.75	30.93	32.23	31.65	32.68	31.44	NaN	32.43	NaN	32.54	NaN	NaN	31.3	NaN	NaN	NaN	NaN	NaN	NaN	32.49	NaN	NaN	NaN	32.81	NaN	32.52	NaN	NaN	31.88	NaN	31.48	NaN	NaN	NaN	33.03	32.06	NaN	31.36	NaN	32.41
YER111C	61.03	NaN	46.96	NaN	NaN	NaN	NaN	38.02	NaN	49.73	46.72	NaN	NaN	47.15	31.33	52.66	NaN	NaN	35.89	NaN	NaN	NaN	NaN	NaN	NaN	38.28	NaN	24.87	53.62	24.2	NaN	35.34	NaN	NaN	NaN	40.2	45.2	30.39	25.01	NaN	NaN	NaN	NaN	NaN	31.36	NaN	NaN	31.13	NaN
YER112W	NaN	NaN	NaN	NaN	32.64	32.94	NaN	NaN	NaN	NaN	NaN	NaN	NaN	32.68	NaN	32.06	NaN	NaN	NaN	30.94	NaN	31.3	31.03	NaN	NaN	NaN	31.16	NaN	32.49	NaN	31.78	NaN	NaN	NaN	32.52	NaN	31.53	NaN	34.05	31.48	NaN	NaN	31.91	NaN	32.06	NaN	NaN	NaN	NaN
YER113C	17.34	16.06	14.74	NaN	NaN	17.02	17.39	NaN	15.55	NaN	NaN	17.43	16.78	17.45	16.31	15.27	NaN	16.82	NaN	14.91	17.11	15.49	NaN	NaN	17.53	16.91	NaN	14.86	15.12	14.57	NaN	NaN	NaN	NaN	NaN	NaN	NaN	15.99	NaN	NaN	17.04	16.89	NaN	NaN	NaN	NaN	NaN	NaN	NaN
YER114C	17.34	NaN	NaN	15.4	NaN	NaN	NaN	NaN	NaN	16.89	14.62	NaN	NaN	17.45	NaN	15.27	NaN	NaN	NaN	NaN	NaN	NaN	NaN	NaN	17.53	NaN	16.57	14.86	NaN	14.57	17.12	NaN	NaN	16.96	15.74	17.3	16.63	NaN	NaN	NaN	NaN	NaN	NaN	14.88	NaN	NaN	NaN	15.08	17.9
YER115C	NaN	NaN	NaN	15.4	17.14	17.02	NaN	NaN	NaN	NaN	14.62	NaN	16.78	17.45	NaN	15.27	NaN	NaN	NaN	NaN	17.11	15.49	16.99	15.8	NaN	NaN	NaN	NaN	NaN	14.57	17.12	NaN	16.07	16.96	15.74	17.3	16.63	15.99	NaN	NaN	17.04	16.89	NaN	NaN	NaN	NaN	16.73	NaN	17.9
YER116C	NaN	NaN	NaN	NaN	120.21	133.03	114.53	110.14	124.73	NaN	NaN	127.7	130.57	NaN	105.22	NaN	119.73	111.21	112.23	128.72	NaN	NaN	NaN	110.7	NaN	NaN	111.08	132.33	126.2	NaN	NaN	NaN	NaN	NaN	124.96	110.91	NaN	NaN	NaN	134.84	124.49	NaN	NaN	NaN	NaN	NaN	NaN	112.42	NaN
YER117W	NaN	32.76	NaN	NaN	NaN	NaN	32.21	NaN	31.66	NaN	NaN	32.23	31.65	32.68	NaN	NaN	NaN	30.91	NaN	30.94	33.45	NaN	NaN	NaN	32.66	32.35	31.16	NaN	32.49	NaN	31.78	32.1	NaN	NaN	NaN	NaN	NaN	31.88	NaN	31.48	31.06	NaN	NaN	33.03	32.06	32.69	NaN	NaN	32.41
YER118C	17.34	28.04	NaN	25.03	17.14	NaN	17.39	NaN	30.27	16.89	NaN	NaN	16.78	NaN	NaN	25.33	NaN	NaN	NaN	NaN	NaN	27.01	NaN	31.8	17.53	NaN	NaN	24.87	NaN	NaN	NaN	NaN	35.61	NaN	27.52	NaN	16.63	NaN	NaN	NaN	NaN	NaN	NaN	22.69	NaN	NaN	NaN	NaN	NaN
YER119C	NaN	16.06	NaN	NaN	17.14	NaN	NaN	NaN	15.55	NaN	NaN	NaN	16.78	NaN	16.31	NaN	NaN	NaN	NaN	NaN	NaN	NaN	16.99	NaN	17.53	NaN	NaN	14.86	NaN	NaN	NaN	NaN	NaN	NaN	NaN	NaN	16.63	15.99	NaN	NaN	17.04	NaN	14.61	NaN	15.45	NaN	NaN	NaN	NaN
YER120W	61.03	NaN	NaN	NaN	47.78	NaN	NaN	38.02	66.23	49.73	NaN	NaN	NaN	47.15	NaN	NaN	48.91	63.24	55.57	50.14	NaN	NaN	NaN	NaN	43.77	69.08	NaN	NaN	NaN	NaN	57.23	NaN	NaN	NaN	NaN	65.54	45.2	56.45	55.65	81.8	NaN	67.74	NaN	NaN	NaN	111.75	NaN	NaN	NaN
YER121W	NaN	NaN	NaN	25.03	NaN	NaN	17.39	NaN	NaN	NaN	NaN	17.43	16.78	NaN	16.31	NaN	NaN	16.82	17	25.25	NaN	15.49	16.99	NaN	17.53	NaN	16.57	NaN	24.51	NaN	17.12	NaN	NaN	NaN	NaN	17.3	16.63	NaN	25.01	NaN	17.04	16.89	NaN	23.21	15.45	NaN	16.73	NaN	NaN
YER122C	32.36	NaN	NaN	32.1	NaN	NaN	32.21	NaN	NaN	NaN	30.93	NaN	NaN	NaN	NaN	32.06	32.43	NaN	NaN	NaN	NaN	NaN	NaN	NaN	32.66	NaN	31.16	NaN	NaN	31.56	NaN	NaN	32.81	NaN	32.52	32.42	NaN	NaN	NaN	NaN	NaN	NaN	NaN	NaN	NaN	NaN	NaN	NaN	NaN
YER123W	NaN	NaN	NaN	NaN	17.14	NaN	NaN	NaN	30.27	16.89	NaN	NaN	NaN	17.45	NaN	25.33	NaN	NaN	NaN	NaN	NaN	27.01	NaN	NaN	17.53	16.91	NaN	NaN	NaN	24.2	NaN	17.36	NaN	NaN	NaN	NaN	16.63	NaN	25.01	NaN	17.04	NaN	NaN	NaN	NaN	NaN	34.98	31.13	NaN
YER124C	NaN	NaN	NaN	NaN	17.14	NaN	17.39	NaN	NaN	16.89	NaN	17.43	NaN	NaN	16.31	NaN	15.19	16.82	17	NaN	NaN	NaN	16.99	NaN	NaN	NaN	NaN	NaN	NaN	NaN	17.12	NaN	NaN	NaN	NaN	NaN	NaN	NaN	NaN	NaN	NaN	NaN	NaN	14.88	NaN	NaN	NaN	15.08	17.9
YER125W	NaN	NaN	30.65	NaN	NaN	NaN	NaN	NaN	NaN	31.75	NaN	NaN	NaN	NaN	NaN	NaN	NaN	30.91	NaN	30.94	NaN	NaN	31.03	31.12	NaN	NaN	31.16	NaN	NaN	31.56	31.78	NaN	NaN	NaN	NaN	NaN	31.53	NaN	34.05	NaN	NaN	NaN	NaN	NaN	NaN	NaN	NaN	NaN	32.41
YER126C	NaN	NaN	30.65	32.1	NaN	32.94	32.21	NaN	31.66	NaN	NaN	NaN	NaN	32.68	31.44	NaN	32.43	NaN	NaN	NaN	33.45	NaN	NaN	NaN	NaN	NaN	NaN	NaN	NaN	NaN	NaN	NaN	32.81	NaN	NaN	NaN	NaN	31.88	34.05	NaN	31.06	NaN	31.91	33.03	32.06	32.69	NaN	NaN	32.41
YER127W	NaN	32.76	NaN	NaN	NaN	NaN	32.21	NaN	NaN	NaN	NaN	32.23	31.65	32.68	NaN	NaN	NaN	NaN	NaN	NaN	NaN	NaN	NaN	NaN	NaN	NaN	NaN	33.35	NaN	NaN	NaN	NaN	32.81	32.61	32.52	NaN	NaN	31.88	NaN	31.48	NaN	NaN	NaN	NaN	32.06	NaN	31.36	NaN	NaN
YER128W	NaN	NaN	NaN	NaN	NaN	17.02	NaN	16.51	NaN	NaN	NaN	NaN	16.78	NaN	NaN	NaN	NaN	NaN	17	NaN	NaN	NaN	NaN	NaN	17.53	NaN	NaN	NaN	15.12	NaN	NaN	17.36	NaN	NaN	NaN	NaN	NaN	15.99	NaN	NaN	NaN	NaN	14.61	14.88	NaN	17.9	NaN	15.08	NaN
YER129W	NaN	NaN	14.74	15.4	17.14	17.02	17.39	16.51	NaN	16.89	NaN	17.43	16.78	17.45	16.31	15.27	15.19	NaN	NaN	NaN	NaN	NaN	NaN	NaN	NaN	NaN	NaN	NaN	NaN	NaN	17.12	NaN	16.07	16.96	NaN	NaN	NaN	NaN	NaN	NaN	NaN	16.89	14.61	NaN	NaN	NaN	16.73	15.08	17.9
YER130C	NaN	16.06	14.74	NaN	NaN	17.02	NaN	NaN	NaN	16.89	NaN	NaN	NaN	NaN	NaN	NaN	NaN	NaN	NaN	NaN	17.11	15.49	NaN	15.8	NaN	16.91	NaN	14.86	NaN	NaN	17.12	NaN	16.07	NaN	NaN	17.3	NaN	15.99	NaN	NaN	NaN	16.89	NaN	14.88	NaN	17.9	NaN	NaN	NaN
YER131W	NaN	52.76	NaN	NaN	NaN	NaN	NaN	NaN	NaN	57.72	49.22	NaN	NaN	74.31	NaN	57.82	NaN	NaN	112.23	99.36	NaN	101.92	NaN	NaN	NaN	69.08	NaN	98.88	NaN	NaN	NaN	NaN	NaN	NaN	57.68	NaN	NaN	106.96	NaN	NaN	95.98	NaN	NaN	NaN	NaN	51.52	NaN	NaN	101.02
YER132C	NaN	28.04	23.54	25.03	NaN	NaN	NaN	38.02	NaN	NaN	21.23	NaN	16.78	17.45	31.33	25.33	NaN	NaN	17	NaN	17.11	NaN	NaN	NaN	NaN	NaN	NaN	24.87	NaN	NaN	NaN	17.36	35.61	NaN	27.52	17.3	NaN	NaN	NaN	33.97	NaN	NaN	24.7	22.69	31.36	17.9	NaN	31.13	17.9
YER133W	32.36	32.76	30.65	NaN	NaN	NaN	32.21	NaN	31.66	NaN	30.93	NaN	NaN	32.68	31.44	NaN	NaN	30.91	NaN	30.94	NaN	NaN	NaN	NaN	NaN	NaN	31.16	NaN	32.49	NaN	31.78	32.1	32.81	32.61	NaN	32.42	31.53	NaN	34.05	NaN	NaN	NaN	NaN	NaN	NaN	32.69	NaN	NaN	32.41
YER134C	17.34	NaN	23.54	15.4	17.14	NaN	NaN	NaN	NaN	NaN	21.23	17.43	NaN	17.45	NaN	NaN	NaN	16.82	NaN	NaN	17.11	NaN	NaN	NaN	17.53	NaN	NaN	NaN	NaN	NaN	17.12	NaN	NaN	NaN	NaN	NaN	NaN	NaN	25.01	16.06	17.04	16.89	24.7	NaN	15.45	NaN	16.73	NaN	17.9
YER136W	32.36	32.76	NaN	NaN	NaN	32.94	NaN	32.84	31.66	31.75	NaN	32.23	NaN	NaN	31.44	NaN	32.43	30.91	NaN	30.94	NaN	NaN	31.03	NaN	NaN	32.35	31.16	33.35	32.49	NaN	NaN	NaN	NaN	32.61	NaN	NaN	NaN	NaN	34.05	NaN	31.06	NaN	31.91	33.03	NaN	NaN	NaN	NaN	32.41
YER137C	NaN	NaN	NaN	NaN	NaN	NaN	NaN	NaN	NaN	16.89	NaN	NaN	NaN	NaN	16.31	NaN	NaN	16.82	NaN	NaN	NaN	15.49	NaN	NaN	17.53	NaN	16.57	NaN	15.12	NaN	NaN	NaN	NaN	NaN	NaN	NaN	16.63	NaN	NaN	NaN	17.04	NaN	NaN	NaN	15.45	NaN	NaN	NaN	17.9
YER138C	NaN	32.76	NaN	32.1	NaN	32.94	32.21	32.84	31.66	NaN	30.93	NaN	NaN	32.68	31.44	NaN	32.43	30.91	NaN	NaN	NaN	NaN	31.03	NaN	NaN	32.35	NaN	33.35	32.49	NaN	31.78	NaN	NaN	NaN	32.52	32.42	NaN	31.88	NaN	31.48	NaN	31.57	NaN	NaN	32.06	NaN	31.36	31.09	NaN
YER139C	NaN	NaN	46.96	NaN	47.78	46.37	64.93	53.09	NaN	NaN	46.72	NaN	NaN	NaN	NaN	52.66	48.91	NaN	NaN	50.14	NaN	NaN	66.42	NaN	NaN	NaN	NaN	NaN	NaN	NaN	57.23	NaN	NaN	41.35	NaN	40.2	NaN	NaN	NaN	NaN	NaN	NaN	NaN	NaN	NaN	NaN	NaN	NaN	38.62
YER140W	NaN	NaN	46.96	NaN	47.78	46.37	NaN	38.02	30.27	16.89	NaN	17.43	16.78	17.45	NaN	NaN	NaN	NaN	35.89	NaN	NaN	46.17	16.99	31.8	43.77	NaN	NaN	24.87	24.51	NaN	17.12	NaN	NaN	NaN	NaN	65.54	NaN	NaN	NaN	NaN	NaN	NaN	24.7	44.99	31.36	NaN	NaN	NaN	NaN
YER141W	NaN	NaN	NaN	32.1	NaN	NaN	32.21	NaN	NaN	31.75	30.93	NaN	31.65	NaN	31.44	NaN	NaN	NaN	NaN	NaN	33.45	NaN	NaN	NaN	32.66	32.35	31.16	NaN	NaN	NaN	NaN	NaN	NaN	NaN	32.52	32.42	31.53	31.88	NaN	NaN	31.06	31.57	NaN	NaN	32.06	NaN	NaN	31.09	NaN
YER142C	NaN	16.06	NaN	NaN	NaN	NaN	NaN	NaN	NaN	16.89	14.62	17.43	NaN	NaN	NaN	NaN	NaN	NaN	17	14.91	17.11	NaN	NaN	NaN	NaN	NaN	NaN	14.86	NaN	NaN	NaN	NaN	NaN	NaN	NaN	NaN	NaN	NaN	NaN	NaN	17.04	NaN	14.61	14.88	15.45	NaN	NaN	NaN	NaN
YER143W	NaN	16.06	NaN	15.4	17.14	17.02	17.39	NaN	15.55	NaN	14.62	17.43	NaN	NaN	NaN	NaN	15.19	NaN	NaN	NaN	17.11	NaN	NaN	NaN	NaN	16.91	NaN	NaN	15.12	14.57	NaN	17.36	NaN	NaN	15.74	NaN	NaN	15.99	15.78	NaN	NaN	NaN	NaN	NaN	NaN	17.9	NaN	15.08	NaN
YER144C	NaN	NaN	NaN	NaN	47.78	NaN	NaN	38.02	30.27	NaN	NaN	17.43	16.78	NaN	NaN	25.33	24.07	NaN	35.89	25.25	NaN	NaN	16.99	NaN	43.77	NaN	NaN	NaN	NaN	NaN	17.12	35.34	35.61	41.35	27.52	NaN	NaN	NaN	25.01	33.97	NaN	NaN	24.7	44.99	NaN	17.9	34.98	NaN	NaN
YER145C	61.03	NaN	NaN	49.3	47.78	NaN	45.85	NaN	NaN	NaN	46.72	NaN	50.13	NaN	NaN	52.66	NaN	33.21	NaN	NaN	NaN	NaN	35.19	31.8	43.77	NaN	NaN	49	53.62	47.84	37.88	NaN	35.61	NaN	NaN	NaN	NaN	NaN	NaN	NaN	NaN	NaN	42.91	44.99	31.36	NaN	34.98	31.13	NaN
YER146W	32.36	NaN	NaN	NaN	NaN	32.94	NaN	NaN	NaN	31.75	30.93	NaN	NaN	NaN	NaN	NaN	NaN	NaN	32.54	NaN	33.45	31.3	31.03	NaN	32.66	NaN	31.16	33.35	32.49	NaN	NaN	32.1	32.81	NaN	NaN	32.42	NaN	NaN	34.05	NaN	NaN	NaN	NaN	NaN	NaN	NaN	31.36	31.09	NaN
YER147C	NaN	NaN	30.65	NaN	32.64	NaN	32.21	32.84	NaN	31.75	30.93	NaN	31.65	32.68	NaN	32.06	NaN	NaN	NaN	30.94	NaN	NaN	NaN	NaN	32.66	NaN	NaN	33.35	32.49	NaN	NaN	32.1	NaN	NaN	32.52	NaN	NaN	31.88	NaN	NaN	NaN	NaN	NaN	33.03	32.06	NaN	31.36	NaN	NaN
YER148W	NaN	NaN	NaN	NaN	32.64	NaN	32.21	32.84	NaN	NaN	30.93	NaN	31.65	NaN	31.44	NaN	NaN	NaN	NaN	NaN	33.45	NaN	NaN	31.12	32.66	32.35	NaN	33.35	NaN	31.56	NaN	32.1	NaN	NaN	NaN	NaN	NaN	31.88	34.05	NaN	NaN	NaN	NaN	NaN	NaN	NaN	NaN	NaN	NaN
YER149C	NaN	16.06	23.54	15.4	17.14	17.02	NaN	16.51	NaN	16.89	45.59	NaN	16.78	17.45	NaN	NaN	NaN	NaN	17	25.25	NaN	NaN	NaN	NaN	17.53	NaN	NaN	NaN	24.51	NaN	NaN	17.36	NaN	16.96	NaN	NaN	NaN	NaN	NaN	NaN	17.04	NaN	NaN	NaN	NaN	NaN	NaN	NaN	NaN
YER150W	NaN	NaN	NaN	NaN	17.14	NaN	NaN	NaN	15.55	16.89	NaN	17.43	16.78	17.45	NaN	15.27	NaN	NaN	NaN	14.91	17.11	NaN	NaN	15.8	17.53	NaN	NaN	14.86	15.12	14.57	NaN	17.36	NaN	NaN	15.74	17.3	NaN	NaN	NaN	NaN	NaN	NaN	14.61	NaN	15.45	NaN	NaN	NaN	17.9
YER151C	NaN	159.24	119.73	NaN	120.21	133.03	143.07	134.73	NaN	139.26	NaN	NaN	130.57	NaN	166.27	157.12	119.73	NaN	NaN	NaN	NaN	162.52	135.55	145.83	128.41	NaN	NaN	NaN	126.2	NaN	NaN	NaN	132.34	NaN	NaN	146.43	NaN	NaN	NaN	134.84	NaN	132.33	NaN	NaN	135.12	NaN	NaN	NaN	147.96
YER152C	17.34	NaN	14.74	15.4	NaN	NaN	17.39	NaN	NaN	NaN	14.62	NaN	16.78	NaN	16.31	15.27	NaN	NaN	17	NaN	17.11	NaN	NaN	15.8	17.53	NaN	NaN	NaN	NaN	14.57	NaN	NaN	NaN	NaN	NaN	NaN	NaN	15.99	NaN	NaN	17.04	NaN	NaN	14.88	NaN	17.9	NaN	NaN	17.9
YER153C	NaN	159.24	119.73	NaN	NaN	NaN	NaN	NaN	124.73	113.02	NaN	127.7	130.57	NaN	NaN	123.83	NaN	NaN	133.13	128.72	119.73	121.88	NaN	NaN	128.41	NaN	NaN	132.33	NaN	128.91	116.05	117.85	NaN	110.27	124.96	NaN	NaN	106.96	NaN	NaN	NaN	NaN	126.25	144.95	135.12	136.37	NaN	NaN	147.96
YER154W	32.36	32.76	NaN	NaN	NaN	NaN	32.21	NaN	NaN	NaN	30.93	NaN	31.65	NaN	NaN	32.06	NaN	NaN	NaN	NaN	NaN	31.3	NaN	NaN	NaN	32.35	NaN	NaN	32.49	NaN	NaN	NaN	NaN	NaN	NaN	32.42	31.53	NaN	NaN	31.48	NaN	NaN	NaN	NaN	32.06	NaN	31.36	NaN	NaN
YER155C	NaN	NaN	95.92	NaN	94.4	NaN	64.93	NaN	95.29	NaN	97.95	100.27	NaN	74.31	105.22	NaN	67.56	NaN	NaN	NaN	81.76	NaN	66.42	NaN	NaN	NaN	NaN	NaN	98.37	NaN	74.47	75.39	NaN	NaN	100.28	NaN	NaN	NaN	116.48	NaN	NaN	71.47	NaN	NaN	NaN	NaN	NaN	66.18	NaN
YER156C	NaN	49.87	NaN	49.3	NaN	46.37	45.85	NaN	NaN	49.73	46.72	NaN	NaN	47.15	31.33	52.66	NaN	33.21	NaN	NaN	45.69	46.17	35.19	NaN	43.77	NaN	NaN	NaN	53.62	NaN	NaN	35.34	NaN	NaN	NaN	40.2	NaN	NaN	NaN	33.97	39.96	NaN	42.91	44.99	31.36	43.85	NaN	NaN	38.62
YER157W	32.36	NaN	NaN	32.1	NaN	NaN	NaN	32.84	31.66	31.75	30.93	32.23	31.65	NaN	NaN	NaN	NaN	NaN	32.54	NaN	33.45	NaN	NaN	NaN	NaN	NaN	NaN	NaN	NaN	NaN	31.78	NaN	NaN	NaN	NaN	NaN	NaN	31.88	NaN	31.48	NaN	31.57	31.91	33.03	32.06	NaN	NaN	NaN	32.41
YER158C	NaN	NaN	14.74	NaN	17.14	17.02	17.39	NaN	NaN	NaN	NaN	NaN	NaN	17.45	16.31	NaN	NaN	NaN	17	NaN	NaN	15.49	NaN	NaN	NaN	NaN	NaN	NaN	15.12	NaN	NaN	NaN	NaN	NaN	15.74	NaN	16.63	NaN	15.78	16.06	NaN	NaN	NaN	NaN	NaN	17.9	NaN	NaN	NaN
YER159C	32.36	NaN	NaN	32.1	32.64	32.94	NaN	32.84	NaN	NaN	30.93	NaN	NaN	NaN	31.44	32.06	NaN	NaN	32.54	NaN	33.45	31.3	NaN	NaN	NaN	32.35	NaN	NaN	32.49	NaN	NaN	32.1	32.81	32.61	NaN	32.42	NaN	NaN	34.05	31.48	NaN	NaN	31.91	33.03	NaN	NaN	NaN	NaN	32.41
YER160C	NaN	NaN	30.65	NaN	NaN	32.94	32.21	NaN	NaN	31.75	NaN	32.23	NaN	NaN	31.44	32.06	32.43	30.91	NaN	NaN	33.45	NaN	NaN	NaN	32.66	NaN	31.16	NaN	32.49	31.56	NaN	NaN	32.81	32.61	NaN	NaN	NaN	31.88	34.05	NaN	NaN	NaN	31.91	NaN	32.06	32.69	31.36	31.09	NaN
YER161C	NaN	NaN	NaN	49.3	NaN	46.37	120.67	53.09	NaN	NaN	NaN	NaN	NaN	NaN	NaN	NaN	48.91	NaN	55.57	NaN	NaN	46.17	66.42	NaN	43.77	NaN	44.2	NaN	53.62	47.84	57.23	NaN	NaN	NaN	NaN	NaN	NaN	NaN	NaN	81.8	NaN	NaN	75.02	44.99	NaN	NaN	62.45	66.18	NaN
YER162C	97.07	NaN	NaN	97.82	NaN	NaN	NaN	NaN	46.25	113.02	97.95	NaN	NaN	93.11	NaN	101.06	NaN	111.21	NaN	99.36	NaN	NaN	NaN	110.7	102.55	176.74	NaN	NaN	98.37	NaN	NaN	117.85	106.07	NaN	NaN	NaN	70.77	106.96	116.48	NaN	NaN	NaN	NaN	111.61	88.51	NaN	NaN	NaN	NaN
YER163C	NaN	NaN	14.74	NaN	NaN	NaN	NaN	NaN	15.55	NaN	14.62	17.43	16.78	NaN	16.31	NaN	NaN	NaN	NaN	NaN	17.11	15.49	16.99	15.8	NaN	NaN	16.57	NaN	NaN	NaN	17.12	NaN	NaN	16.96	NaN	NaN	NaN	NaN	NaN	NaN	NaN	16.89	14.61	NaN	NaN	17.9	NaN	15.08	NaN
YER164W	NaN	NaN	NaN	49.3	47.78	NaN	NaN	NaN	NaN	NaN	46.72	65.42	NaN	NaN	31.33	NaN	NaN	33.21	NaN	NaN	NaN	NaN	NaN	31.8	NaN	38.28	44.2	49	NaN	NaN	NaN	62.71	NaN	NaN	NaN	65.54	45.2	NaN	55.65	NaN	63.54	NaN	42.91	NaN	31.36	NaN	34.98	NaN	66.91
YER165W	NaN	NaN	30.65	32.1	32.64	NaN	NaN	NaN	NaN	NaN	30.93	NaN	NaN	NaN	NaN	NaN	NaN	NaN	NaN	30.94	33.45	NaN	31.03	NaN	32.66	NaN	NaN	33.35	NaN	NaN	31.78	32.1	NaN	NaN	NaN	NaN	31.53	NaN	34.05	NaN	NaN	31.57	31.91	33.03	NaN	32.69	31.36	31.09	NaN
YER166W	NaN	NaN	NaN	NaN	NaN	NaN	NaN	NaN	15.55	NaN	NaN	NaN	16.78	NaN	16.31	15.27	15.19	16.82	NaN	NaN	17.11	NaN	NaN	NaN	NaN	16.91	16.57	14.86	NaN	NaN	NaN	NaN	NaN	16.96	NaN	17.3	16.63	NaN	15.78	16.06	NaN	NaN	NaN	NaN	NaN	17.9	NaN	15.08	NaN
YER167W	NaN	NaN	NaN	NaN	NaN	NaN	NaN	NaN	30.27	NaN	NaN	17.43	NaN	NaN	NaN	NaN	24.07	NaN	NaN	25.25	NaN	27.01	NaN	NaN	NaN	16.91	NaN	NaN	24.51	24.2	17.12	NaN	NaN	NaN	NaN	NaN	16.63	NaN	NaN	NaN	NaN	16.89	NaN	NaN	31.36	17.9	34.98	NaN	NaN
YER168C	NaN	NaN	NaN	NaN	32.64	NaN	32.21	32.84	NaN	31.75	NaN	32.23	31.65	NaN	31.44	NaN	32.43	30.91	NaN	30.94	NaN	31.3	NaN	NaN	NaN	NaN	31.16	NaN	32.49	NaN	NaN	NaN	NaN	NaN	NaN	NaN	NaN	NaN	NaN	NaN	NaN	31.57	NaN	NaN	NaN	32.69	NaN	31.09	NaN
YER169W	NaN	NaN	30.65	32.1	32.64	NaN	NaN	32.84	31.66	31.75	NaN	32.23	31.65	32.68	31.44	NaN	NaN	30.91	NaN	NaN	NaN	NaN	NaN	31.12	NaN	NaN	31.16	NaN	NaN	31.56	NaN	NaN	32.81	NaN	32.52	32.42	NaN	31.88	NaN	31.48	NaN	31.57	NaN	NaN	NaN	32.69	NaN	NaN	32.41
YER170W	NaN	NaN	14.74	15.4	NaN	NaN	NaN	16.51	15.55	16.89	NaN	NaN	16.78	NaN	16.31	NaN	NaN	NaN	NaN	NaN	NaN	NaN	NaN	15.8	NaN	NaN	NaN	14.86	NaN	NaN	NaN	17.36	NaN	NaN	NaN	NaN	NaN	15.99	NaN	16.06	17.04	NaN	14.61	14.88	NaN	NaN	NaN	NaN	NaN
YER171W	NaN	32.76	NaN	NaN	NaN	NaN	NaN	NaN	31.66	NaN	30.93	NaN	31.65	NaN	NaN	NaN	NaN	30.91	NaN	30.94	33.45	NaN	NaN	NaN	NaN	NaN	NaN	NaN	NaN	31.56	NaN	NaN	NaN	32.61	NaN	NaN	31.53	NaN	NaN	31.48	31.06	NaN	31.91	33.03	NaN	32.69	NaN	31.09	NaN
YER172C	NaN	NaN	NaN	NaN	32.64	NaN	32.21	NaN	NaN	NaN	NaN	NaN	NaN	NaN	NaN	NaN	NaN	NaN	32.54	NaN	33.45	31.3	NaN	NaN	NaN	32.35	NaN	NaN	32.49	31.56	NaN	NaN	NaN	32.61	NaN	NaN	31.53	NaN	34.05	NaN	31.06	NaN	31.91	NaN	32.06	NaN	31.36	31.09	32.41
YER173W	17.34	16.06	14.74	15.4	NaN	NaN	NaN	16.51	NaN	16.89	21.23	NaN	NaN	17.45	NaN	NaN	15.19	16.82	NaN	NaN	NaN	NaN	NaN	NaN	NaN	NaN	16.57	NaN	15.12	14.57	NaN	17.36	16.07	16.96	NaN	NaN	NaN	NaN	NaN	NaN	NaN	16.89	NaN	14.88	NaN	NaN	16.73	NaN	NaN
YER174C	17.34	16.06	14.74	15.4	NaN	17.02	NaN	NaN	NaN	16.89	NaN	17.43	16.78	17.45	NaN	15.27	NaN	16.82	NaN	NaN	NaN	NaN	16.99	15.8	NaN	NaN	NaN	NaN	NaN	14.57	NaN	NaN	16.07	NaN	NaN	NaN	NaN	NaN	15.78	NaN	17.04	16.89	14.61	14.88	15.45	17.9	NaN	NaN	NaN
YER175C	NaN	16.06	NaN	NaN	17.14	17.02	NaN	NaN	15.55	NaN	NaN	17.43	16.78	17.45	16.31	NaN	NaN	16.82	NaN	14.91	NaN	15.49	NaN	NaN	17.53	NaN	16.57	14.86	15.12	NaN	NaN	NaN	16.07	NaN	NaN	17.3	NaN	NaN	15.78	NaN	17.04	NaN	NaN	NaN	NaN	NaN	16.73	NaN	NaN
YER176W	17.34	NaN	NaN	NaN	NaN	17.02	17.39	NaN	NaN	NaN	14.62	NaN	NaN	NaN	NaN	NaN	15.19	NaN	17	NaN	17.11	NaN	16.99	15.8	NaN	NaN	NaN	14.86	NaN	NaN	NaN	NaN	16.07	NaN	15.74	17.3	16.63	15.99	NaN	NaN	NaN	16.89	NaN	NaN	NaN	17.9	NaN	NaN	NaN
YER177W	NaN	NaN	NaN	97.82	NaN	112.39	82.88	NaN	NaN	113.02	97.95	NaN	NaN	NaN	105.22	101.06	NaN	NaN	NaN	NaN	NaN	54.88	72.02	110.7	NaN	NaN	60.67	NaN	98.37	84.88	116.05	117.85	NaN	110.27	NaN	NaN	NaN	NaN	NaN	NaN	NaN	NaN	126.25	NaN	NaN	95.51	NaN	NaN	55.25
YER178W	97.07	93.3	NaN	NaN	NaN	112.39	114.53	NaN	NaN	NaN	NaN	100.27	NaN	116.14	105.22	NaN	NaN	NaN	112.23	99.36	NaN	NaN	NaN	110.7	NaN	NaN	NaN	98.88	NaN	NaN	NaN	NaN	NaN	NaN	NaN	NaN	NaN	NaN	NaN	NaN	NaN	NaN	NaN	NaN	108.68	NaN	NaN	NaN	101.02
YER179W	17.34	NaN	NaN	NaN	NaN	17.02	17.39	NaN	15.55	16.89	NaN	NaN	NaN	17.45	NaN	NaN	NaN	NaN	17	NaN	NaN	NaN	16.99	15.8	17.53	NaN	NaN	NaN	NaN	NaN	17.12	17.36	16.07	16.96	NaN	NaN	NaN	15.99	NaN	16.06	NaN	NaN	NaN	NaN	NaN	NaN	NaN	NaN	17.9
YER180C	NaN	NaN	NaN	NaN	NaN	17.02	NaN	16.51	NaN	16.89	NaN	NaN	NaN	NaN	16.31	15.27	NaN	NaN	NaN	NaN	NaN	NaN	16.99	15.8	17.53	NaN	16.57	NaN	NaN	NaN	17.12	NaN	NaN	NaN	NaN	17.3	NaN	NaN	NaN	16.06	NaN	NaN	14.61	14.88	15.45	NaN	NaN	NaN	NaN
YER182W	NaN	NaN	NaN	NaN	17.14	NaN	NaN	NaN	NaN	NaN	NaN	NaN	16.78	17.45	NaN	NaN	NaN	NaN	NaN	NaN	NaN	NaN	NaN	NaN	17.53	NaN	NaN	NaN	NaN	NaN	NaN	NaN	16.07	NaN	15.74	NaN	NaN	NaN	15.78	NaN	17.04	NaN	NaN	14.88	NaN	NaN	NaN	NaN	NaN
YER183C	17.34	NaN	14.74	15.4	17.14	17.02	17.39	NaN	NaN	NaN	NaN	NaN	16.78	NaN	NaN	15.27	NaN	NaN	NaN	14.91	NaN	NaN	16.99	NaN	17.53	16.91	16.57	14.86	NaN	14.57	17.12	NaN	16.07	NaN	15.74	NaN	NaN	NaN	15.78	NaN	NaN	NaN	NaN	NaN	NaN	NaN	NaN	15.08	17.9
YER184C	NaN	NaN	14.74	NaN	17.14	17.02	NaN	16.51	NaN	NaN	NaN	NaN	NaN	NaN	NaN	15.27	NaN	NaN	17	NaN	17.11	NaN	16.99	NaN	NaN	NaN	16.57	NaN	NaN	14.57	17.12	17.36	16.07	NaN	NaN	17.3	NaN	NaN	NaN	16.06	17.04	16.89	NaN	NaN	NaN	NaN	NaN	NaN	NaN
YER185W	17.34	NaN	14.74	15.4	NaN	NaN	NaN	NaN	NaN	16.89	14.62	17.43	16.78	17.45	16.31	NaN	NaN	NaN	17	NaN	NaN	NaN	NaN	15.8	17.53	16.91	NaN	NaN	NaN	NaN	NaN	17.36	NaN	16.96	NaN	NaN	NaN	NaN	NaN	NaN	17.04	NaN	NaN	14.88	NaN	17.9	16.73	NaN	NaN
YER186C	NaN	16.06	NaN	NaN	NaN	17.02	NaN	16.51	15.55	NaN	NaN	NaN	NaN	17.45	NaN	NaN	NaN	16.82	17	NaN	17.11	NaN	16.99	NaN	17.53	NaN	16.57	NaN	NaN	14.57	NaN	17.36	16.07	16.96	NaN	NaN	NaN	NaN	NaN	16.06	17.04	NaN	14.61	NaN	NaN	NaN	16.73	NaN	NaN
YER187W	17.34	NaN	NaN	NaN	17.14	NaN	17.39	NaN	NaN	16.89	NaN	NaN	NaN	NaN	16.31	15.27	NaN	NaN	NaN	14.91	NaN	NaN	NaN	15.8	NaN	16.91	16.57	NaN	NaN	14.57	17.12	17.36	NaN	NaN	NaN	17.3	16.63	NaN	15.78	NaN	NaN	16.89	NaN	NaN	NaN	NaN	16.73	NaN	NaN
YER189W	NaN	NaN	NaN	NaN	32.64	NaN	32.21	NaN	31.66	NaN	NaN	NaN	31.65	NaN	NaN	32.06	NaN	30.91	NaN	30.94	NaN	NaN	NaN	NaN	32.66	NaN	31.16	NaN	32.49	31.56	NaN	NaN	NaN	32.61	32.52	NaN	NaN	NaN	NaN	31.48	31.06	NaN	31.91	NaN	NaN	NaN	NaN	NaN	32.41
YER190W	32.36	NaN	NaN	NaN	NaN	32.94	32.21	NaN	NaN	31.75	NaN	NaN	31.65	32.68	NaN	32.06	NaN	NaN	NaN	NaN	33.45	31.3	NaN	NaN	32.66	NaN	NaN	NaN	NaN	NaN	NaN	32.1	NaN	NaN	32.52	32.42	NaN	31.88	NaN	NaN	NaN	31.57	NaN	NaN	32.06	NaN	31.36	NaN	32.41
YHL001W	NaN	NaN	30.65	NaN	NaN	32.94	NaN	32.84	31.66	NaN	30.93	NaN	NaN	32.68	NaN	NaN	NaN	NaN	NaN	NaN	33.45	31.3	NaN	31.12	NaN	NaN	NaN	NaN	NaN	NaN	31.78	NaN	32.81	NaN	32.52	NaN	NaN	NaN	NaN	NaN	NaN	31.57	NaN	33.03	NaN	NaN	31.36	NaN	32.41
YHL002W	17.34	NaN	14.74	NaN	17.14	17.02	17.39	16.51	NaN	16.89	NaN	NaN	NaN	NaN	NaN	NaN	NaN	NaN	NaN	NaN	17.11	15.49	NaN	NaN	17.53	NaN	16.57	NaN	NaN	14.57	NaN	NaN	NaN	NaN	15.74	NaN	NaN	NaN	NaN	NaN	17.04	NaN	14.61	NaN	NaN	NaN	NaN	15.08	NaN
YHL003C	NaN	NaN	NaN	32.1	NaN	NaN	NaN	NaN	NaN	NaN	30.93	NaN	NaN	32.68	NaN	NaN	32.43	30.91	32.54	NaN	NaN	NaN	NaN	31.12	NaN	NaN	NaN	NaN	32.49	31.56	31.78	32.1	32.81	NaN	NaN	NaN	31.53	NaN	NaN	NaN	NaN	31.57	NaN	33.03	NaN	NaN	NaN	NaN	NaN
YHL004W	NaN	NaN	30.65	32.1	NaN	NaN	NaN	NaN	NaN	NaN	30.93	NaN	31.65	NaN	NaN	NaN	32.43	NaN	32.54	30.94	NaN	31.3	NaN	NaN	32.66	NaN	NaN	NaN	32.49	NaN	NaN	NaN	NaN	32.61	NaN	NaN	31.53	NaN	34.05	NaN	31.06	NaN	NaN	NaN	NaN	NaN	NaN	NaN	32.41
YHL006C	17.34	NaN	NaN	NaN	17.14	NaN	17.39	16.51	NaN	16.89	NaN	17.43	NaN	17.45	16.31	NaN	NaN	16.82	NaN	25.25	NaN	NaN	NaN	15.8	NaN	16.91	16.57	24.87	NaN	24.2	NaN	NaN	NaN	NaN	NaN	17.3	16.63	NaN	25.01	16.06	17.04	16.89	24.7	NaN	15.45	NaN	NaN	NaN	17.9
YHL007C	32.36	NaN	30.65	32.1	NaN	NaN	32.21	NaN	31.66	31.75	NaN	32.23	31.65	NaN	NaN	NaN	32.43	NaN	32.54	NaN	33.45	NaN	NaN	NaN	NaN	32.35	NaN	33.35	NaN	NaN	NaN	32.1	32.81	32.61	NaN	32.42	NaN	NaN	34.05	31.48	NaN	NaN	31.91	NaN	NaN	NaN	31.36	31.09	NaN
YHL008C	17.34	NaN	NaN	NaN	NaN	NaN	NaN	NaN	NaN	16.89	NaN	NaN	16.78	NaN	16.31	NaN	NaN	16.82	NaN	NaN	NaN	NaN	NaN	15.8	17.53	NaN	16.57	14.86	NaN	14.57	NaN	NaN	16.07	16.96	NaN	NaN	16.63	15.99	15.78	16.06	NaN	16.89	NaN	NaN	NaN	NaN	NaN	NaN	NaN
YHL009C	NaN	NaN	NaN	NaN	17.14	NaN	NaN	NaN	30.27	NaN	NaN	NaN	16.78	NaN	31.33	NaN	24.07	NaN	NaN	25.25	NaN	27.01	16.99	31.8	NaN	16.91	NaN	24.87	NaN	24.2	NaN	NaN	35.61	NaN	NaN	NaN	NaN	NaN	25.01	16.06	17.04	NaN	NaN	22.69	31.36	17.9	NaN	31.13	NaN
YHL010C	NaN	NaN	NaN	15.4	NaN	NaN	17.39	NaN	NaN	NaN	NaN	17.43	16.78	NaN	NaN	NaN	15.19	NaN	NaN	NaN	NaN	15.49	NaN	15.8	NaN	16.91	NaN	NaN	NaN	NaN	NaN	17.36	16.07	NaN	15.74	NaN	16.63	NaN	NaN	NaN	NaN	NaN	14.61	NaN	NaN	17.9	NaN	NaN	17.9
YHL011C	NaN	NaN	NaN	32.1	NaN	32.94	NaN	32.84	31.66	NaN	NaN	NaN	31.65	NaN	31.44	NaN	NaN	30.91	NaN	30.94	33.45	NaN	31.03	NaN	32.66	NaN	31.16	33.35	32.49	31.56	NaN	32.1	NaN	NaN	NaN	NaN	NaN	NaN	NaN	NaN	NaN	NaN	NaN	NaN	NaN	NaN	NaN	NaN	NaN
YHL012W	17.34	NaN	NaN	NaN	17.14	17.02	17.39	NaN	NaN	NaN	NaN	NaN	NaN	17.45	NaN	NaN	15.19	NaN	NaN	14.91	17.11	NaN	16.99	NaN	NaN	NaN	16.57	NaN	NaN	NaN	NaN	NaN	NaN	NaN	15.74	NaN	NaN	NaN	15.78	NaN	17.04	NaN	14.61	NaN	NaN	NaN	NaN	NaN	17.9
YHL013C	40.35	49.87	NaN	49.3	NaN	46.37	64.93	NaN	46.25	NaN	NaN	NaN	NaN	47.15	63.2	NaN	48.91	NaN	55.57	NaN	45.69	NaN	66.42	NaN	NaN	69.08	NaN	NaN	53.62	NaN	NaN	NaN	66.87	NaN	NaN	NaN	NaN	NaN	NaN	NaN	NaN	NaN	42.91	NaN	NaN	NaN	NaN	NaN	38.62
YHL014C	NaN	NaN	NaN	NaN	NaN	NaN	NaN	16.51	NaN	NaN	NaN	17.43	16.78	NaN	NaN	15.27	15.19	NaN	NaN	14.91	17.11	NaN	NaN	15.8	17.53	NaN	16.57	NaN	15.12	NaN	NaN	NaN	NaN	NaN	15.74	NaN	NaN	15.99	15.78	NaN	NaN	NaN	14.61	NaN	NaN	17.9	NaN	NaN	17.9
YHL015W	NaN	NaN	NaN	32.1	NaN	NaN	NaN	32.84	NaN	NaN	NaN	NaN	NaN	32.68	NaN	NaN	32.43	NaN	32.54	NaN	NaN	NaN	31.03	31.12	32.66	32.35	NaN	NaN	32.49	31.56	31.78	NaN	NaN	NaN	NaN	32.42	NaN	NaN	NaN	NaN	NaN	NaN	NaN	33.03	32.06	NaN	NaN	31.09	32.41
YHL016C	NaN	16.06	NaN	NaN	NaN	NaN	NaN	NaN	NaN	NaN	NaN	NaN	NaN	NaN	16.31	15.27	NaN	16.82	NaN	NaN	NaN	NaN	16.99	NaN	17.53	16.91	NaN	14.86	NaN	14.57	17.12	NaN	NaN	NaN	NaN	NaN	16.63	NaN	NaN	NaN	NaN	NaN	NaN	NaN	NaN	NaN	NaN	NaN	NaN
YHL017W	NaN	16.06	NaN	NaN	NaN	NaN	17.39	16.51	NaN	16.89	NaN	NaN	16.78	NaN	NaN	NaN	NaN	NaN	NaN	NaN	NaN	NaN	NaN	NaN	NaN	NaN	NaN	NaN	NaN	24.2	NaN	NaN	NaN	NaN	15.74	NaN	NaN	15.99	15.78	NaN	NaN	16.89	NaN	NaN	15.45	NaN	NaN	NaN	17.9
YHL018W	32.36	NaN	NaN	NaN	NaN	NaN	NaN	NaN	NaN	NaN	NaN	32.23	NaN	32.68	NaN	NaN	NaN	30.91	32.54	NaN	NaN	NaN	NaN	NaN	32.66	NaN	31.16	NaN	NaN	NaN	31.78	32.1	32.81	NaN	NaN	32.42	31.53	NaN	NaN	NaN	31.06	NaN	31.91	NaN	NaN	NaN	31.36	NaN	NaN
YHL019C	NaN	28.04	NaN	NaN	NaN	NaN	NaN	NaN	NaN	16.89	21.23	17.43	16.78	NaN	NaN	NaN	24.07	NaN	NaN	25.25	17.11	27.01	NaN	NaN	17.53	NaN	16.57	NaN	NaN	NaN	NaN	NaN	NaN	NaN	NaN	NaN	NaN	30.39	NaN	NaN	NaN	16.89	NaN	NaN	NaN	17.9	NaN	NaN	NaN
YHL020C	NaN	NaN	NaN	NaN	NaN	46.37	45.85	NaN	NaN	49.73	NaN	NaN	NaN	47.15	NaN	52.66	48.91	NaN	55.57	50.14	NaN	NaN	62.65	NaN	NaN	69.08	44.2	NaN	53.62	47.84	NaN	NaN	NaN	NaN	NaN	NaN	45.2	NaN	55.65	NaN	NaN	NaN	NaN	NaN	NaN	NaN	34.98	NaN	NaN
YHL021C	NaN	NaN	NaN	25.03	17.14	17.02	17.39	NaN	NaN	NaN	NaN	NaN	NaN	17.45	NaN	NaN	NaN	NaN	17	NaN	NaN	15.49	NaN	15.8	NaN	NaN	16.57	NaN	NaN	NaN	NaN	NaN	NaN	NaN	NaN	NaN	NaN	NaN	NaN	NaN	17.04	NaN	24.7	NaN	15.45	NaN	16.73	NaN	NaN
YHL022C	NaN	NaN	NaN	15.4	17.14	NaN	17.39	16.51	15.55	NaN	NaN	17.43	16.78	17.45	16.31	15.27	24.07	NaN	17	14.91	17.11	15.49	NaN	15.8	NaN	16.91	NaN	14.86	15.12	NaN	NaN	17.36	NaN	NaN	NaN	NaN	NaN	NaN	15.78	NaN	17.04	NaN	NaN	14.88	15.45	NaN	NaN	15.08	17.9
YHL023C	NaN	NaN	NaN	49.3	47.78	46.37	64.93	NaN	NaN	49.73	NaN	NaN	NaN	74.31	63.2	NaN	NaN	63.24	NaN	50.14	NaN	NaN	66.42	NaN	NaN	NaN	NaN	NaN	53.62	71.11	NaN	NaN	66.87	67.33	50.95	NaN	NaN	NaN	NaN	NaN	NaN	NaN	79.81	NaN	NaN	53.29	NaN	NaN	66.91
YHL024W	NaN	NaN	14.74	NaN	17.14	NaN	17.39	NaN	NaN	16.89	NaN	NaN	NaN	17.45	NaN	NaN	NaN	16.82	17	14.91	NaN	15.49	NaN	NaN	NaN	NaN	NaN	14.86	NaN	NaN	NaN	17.36	16.07	NaN	NaN	17.3	NaN	NaN	NaN	16.06	NaN	NaN	NaN	NaN	NaN	NaN	16.73	15.08	17.9
YHL025W	137.6	NaN	NaN	123.58	120.21	133.03	NaN	NaN	NaN	139.26	126.83	NaN	130.57	165.98	NaN	123.83	NaN	140.97	NaN	NaN	146.14	NaN	135.55	NaN	NaN	116.37	NaN	NaN	NaN	NaN	117.36	NaN	NaN	NaN	NaN	NaN	129.46	154.17	NaN	134.84	NaN	NaN	NaN	144.95	NaN	NaN	NaN	NaN	147.96
YHL026C	NaN	28.04	NaN	25.03	NaN	17.02	17.39	NaN	NaN	16.89	21.23	NaN	NaN	NaN	31.33	NaN	24.07	NaN	NaN	NaN	NaN	NaN	NaN	31.8	17.53	16.91	16.57	NaN	24.51	NaN	17.12	17.36	35.61	NaN	NaN	17.3	NaN	NaN	NaN	NaN	NaN	NaN	24.7	22.69	NaN	17.9	NaN	31.13	17.9
YHL027W	NaN	NaN	NaN	163.8	NaN	NaN	NaN	NaN	NaN	113.02	NaN	NaN	NaN	NaN	NaN	157.12	119.73	NaN	133.13	NaN	119.73	162.52	135.55	NaN	128.41	NaN	NaN	NaN	NaN	NaN	116.05	117.85	132.34	NaN	NaN	110.91	NaN	NaN	NaN	NaN	NaN	NaN	NaN	NaN	NaN	NaN	NaN	112.42	147.96
YHL028W	NaN	NaN	NaN	25.03	47.78	NaN	17.39	NaN	30.27	NaN	46.72	17.43	16.78	NaN	NaN	NaN	NaN	NaN	NaN	25.25	NaN	46.17	NaN	NaN	43.77	38.28	NaN	NaN	NaN	24.2	NaN	35.34	35.61	NaN	NaN	NaN	45.2	30.39	NaN	NaN	NaN	16.89	NaN	44.99	31.36	NaN	NaN	NaN	17.9
YHL029C	40.35	49.87	46.96	NaN	NaN	46.37	NaN	NaN	NaN	NaN	46.72	NaN	NaN	47.15	63.2	NaN	48.91	63.24	NaN	50.14	NaN	NaN	NaN	NaN	43.77	69.08	NaN	NaN	NaN	NaN	57.23	NaN	NaN	NaN	NaN	NaN	NaN	NaN	NaN	NaN	NaN	NaN	NaN	44.99	NaN	NaN	NaN	NaN	NaN
YHL030W	32.36	NaN	NaN	32.1	32.64	32.94	32.21	NaN	NaN	31.75	NaN	32.23	NaN	NaN	31.44	32.06	32.43	30.91	NaN	NaN	NaN	31.3	NaN	NaN	NaN	NaN	NaN	NaN	32.49	NaN	NaN	NaN	32.81	32.61	32.52	NaN	NaN	NaN	NaN	NaN	NaN	NaN	NaN	33.03	NaN	NaN	NaN	31.09	32.41
YHL031C	NaN	NaN	NaN	NaN	32.64	NaN	32.21	32.84	31.66	NaN	30.93	NaN	31.65	32.68	31.44	NaN	NaN	30.91	32.54	NaN	NaN	NaN	NaN	NaN	32.66	NaN	NaN	NaN	32.49	31.56	NaN	NaN	NaN	32.61	NaN	32.42	NaN	NaN	NaN	NaN	NaN	NaN	NaN	NaN	NaN	NaN	NaN	NaN	NaN
YHL032C	NaN	16.06	NaN	NaN	NaN	17.02	17.39	16.51	NaN	16.89	NaN	17.43	NaN	17.45	16.31	15.27	NaN	16.82	NaN	NaN	17.11	15.49	NaN	NaN	NaN	NaN	16.57	NaN	NaN	NaN	17.12	NaN	NaN	NaN	NaN	NaN	NaN	15.99	15.78	16.06	17.04	16.89	NaN	14.88	15.45	17.9	NaN	15.08	NaN
YHL033C	NaN	NaN	53.58	54.7	NaN	NaN	NaN	NaN	NaN	NaN	NaN	62.84	NaN	NaN	NaN	NaN	NaN	73.54	NaN	NaN	NaN	54.88	NaN	NaN	NaN	NaN	NaN	NaN	56.52	118.49	NaN	NaN	NaN	NaN	NaN	72.13	NaN	58.11	76.83	NaN	NaN	NaN	NaN	56.38	88.51	NaN	52.53	99.96	55.25
YHL034C	NaN	NaN	NaN	97.82	53.33	NaN	NaN	NaN	66.23	NaN	97.95	NaN	NaN	NaN	NaN	NaN	NaN	63.24	55.57	NaN	NaN	NaN	NaN	NaN	49.62	NaN	NaN	58.51	NaN	NaN	NaN	75.39	NaN	NaN	100.28	NaN	70.77	56.45	NaN	NaN	54.14	71.47	NaN	NaN	62.03	95.51	NaN	66.18	NaN
YHL035C	NaN	NaN	NaN	NaN	17.14	NaN	NaN	NaN	NaN	16.89	14.62	17.43	NaN	NaN	NaN	15.27	15.19	NaN	NaN	NaN	17.11	15.49	NaN	NaN	17.53	NaN	NaN	NaN	NaN	NaN	NaN	NaN	NaN	NaN	NaN	17.3	NaN	15.99	15.78	16.06	NaN	NaN	NaN	NaN	NaN	17.9	16.73	NaN	17.9
YHL036W	NaN	NaN	23.54	25.03	NaN	17.02	17.39	16.51	30.27	NaN	NaN	NaN	16.78	NaN	31.33	25.33	NaN	NaN	17	NaN	NaN	27.01	16.99	31.8	17.53	NaN	NaN	24.87	NaN	NaN	NaN	17.36	35.61	NaN	NaN	NaN	16.63	NaN	25.01	16.06	NaN	NaN	NaN	NaN	31.36	17.9	NaN	NaN	NaN
YHL038C	32.36	NaN	30.65	32.1	32.64	NaN	32.21	32.84	NaN	NaN	30.93	32.23	NaN	32.68	31.44	NaN	NaN	NaN	32.54	NaN	NaN	NaN	31.03	NaN	NaN	NaN	NaN	NaN	NaN	31.56	31.78	NaN	NaN	32.61	32.52	NaN	NaN	NaN	NaN	31.48	NaN	NaN	NaN	NaN	32.06	32.69	NaN	NaN	32.41
YHL039W	NaN	16.06	NaN	NaN	17.14	17.02	17.39	NaN	NaN	16.89	NaN	NaN	16.78	NaN	NaN	NaN	15.19	NaN	NaN	NaN	NaN	NaN	NaN	NaN	17.53	16.91	16.57	14.86	NaN	14.57	17.12	NaN	NaN	NaN	NaN	NaN	16.63	15.99	NaN	16.06	17.04	16.89	NaN	NaN	NaN	NaN	16.73	NaN	NaN
YHL040C	40.35	NaN	46.96	NaN	47.78	NaN	NaN	NaN	30.27	NaN	46.72	NaN	16.78	17.45	NaN	NaN	24.07	33.21	NaN	NaN	NaN	NaN	NaN	NaN	NaN	NaN	44.2	NaN	NaN	NaN	17.12	NaN	35.61	NaN	NaN	NaN	45.2	30.39	NaN	NaN	17.04	16.89	24.7	NaN	NaN	17.9	NaN	31.13	NaN
YHL042W	17.34	NaN	NaN	25.03	NaN	NaN	NaN	NaN	30.27	16.89	NaN	17.43	NaN	NaN	31.33	NaN	NaN	NaN	17	25.25	NaN	NaN	NaN	31.8	NaN	NaN	16.57	NaN	NaN	NaN	NaN	17.36	35.61	NaN	NaN	NaN	NaN	NaN	NaN	NaN	NaN	NaN	24.7	NaN	NaN	NaN	NaN	NaN	17.9
YHL043W	17.34	NaN	NaN	NaN	17.14	NaN	NaN	NaN	15.55	NaN	NaN	NaN	16.78	NaN	NaN	15.27	24.07	NaN	17	25.25	NaN	NaN	NaN	NaN	17.53	16.91	16.57	NaN	NaN	NaN	NaN	NaN	16.07	NaN	15.74	17.3	16.63	NaN	NaN	16.06	NaN	NaN	NaN	NaN	15.45	NaN	NaN	NaN	NaN
YHL044W	NaN	NaN	14.74	NaN	NaN	NaN	NaN	NaN	NaN	16.89	NaN	17.43	16.78	NaN	16.31	15.27	15.19	NaN	17	14.91	17.11	NaN	NaN	NaN	17.53	NaN	NaN	14.86	NaN	NaN	NaN	17.36	NaN	NaN	NaN	17.3	16.63	NaN	15.78	NaN	NaN	NaN	NaN	NaN	15.45	17.9	NaN	NaN	NaN
YHL046C	17.34	NaN	NaN	15.4	NaN	NaN	NaN	16.51	NaN	16.89	NaN	NaN	16.78	NaN	16.31	15.27	NaN	NaN	NaN	NaN	NaN	15.49	NaN	NaN	17.53	NaN	16.57	14.86	15.12	NaN	NaN	NaN	NaN	NaN	15.74	NaN	16.63	NaN	NaN	16.06	NaN	NaN	14.61	14.88	NaN	NaN	NaN	NaN	NaN
YHL047C	17.34	NaN	NaN	15.4	17.14	NaN	NaN	NaN	NaN	NaN	NaN	NaN	NaN	NaN	16.31	15.27	NaN	16.82	NaN	NaN	NaN	15.49	16.99	NaN	NaN	NaN	NaN	NaN	15.12	NaN	NaN	17.36	NaN	NaN	NaN	17.3	NaN	NaN	NaN	16.06	NaN	NaN	14.61	NaN	15.45	NaN	16.73	NaN	NaN
YHL048W	NaN	NaN	NaN	NaN	32.64	NaN	NaN	NaN	31.66	31.75	30.93	NaN	NaN	NaN	NaN	32.06	32.43	30.91	NaN	NaN	NaN	31.3	NaN	NaN	NaN	32.35	31.16	33.35	NaN	NaN	31.78	32.1	32.81	32.61	NaN	NaN	NaN	31.88	34.05	NaN	31.06	31.57	NaN	33.03	32.06	32.69	NaN	31.09	NaN
YHL049C	32.36	NaN	30.65	32.1	32.64	NaN	NaN	NaN	31.66	31.75	NaN	32.23	31.65	NaN	NaN	NaN	32.43	NaN	32.54	30.94	33.45	NaN	31.03	NaN	NaN	32.35	31.16	33.35	32.49	31.56	NaN	32.1	NaN	32.61	NaN	NaN	NaN	31.88	34.05	31.48	NaN	NaN	31.91	33.03	32.06	NaN	31.36	NaN	32.41
YHL050C	NaN	NaN	30.65	32.1	32.64	NaN	32.21	32.84	NaN	31.75	NaN	32.23	NaN	32.68	31.44	32.06	NaN	NaN	NaN	NaN	33.45	31.3	NaN	NaN	32.66	NaN	NaN	NaN	NaN	31.56	NaN	NaN	NaN	NaN	32.52	32.42	NaN	NaN	NaN	NaN	NaN	NaN	NaN	NaN	NaN	NaN	31.36	NaN	32.41
YHR001W	NaN	NaN	NaN	32.1	NaN	NaN	32.21	NaN	NaN	NaN	NaN	NaN	31.65	NaN	NaN	NaN	32.43	NaN	32.54	NaN	NaN	31.3	NaN	31.12	NaN	NaN	31.16	33.35	NaN	NaN	31.78	NaN	32.81	NaN	NaN	NaN	31.53	NaN	NaN	31.48	31.06	31.57	NaN	NaN	32.06	32.69	NaN	NaN	NaN
YHR002W	NaN	NaN	NaN	32.1	32.64	NaN	NaN	NaN	NaN	NaN	NaN	NaN	31.65	32.68	31.44	NaN	32.43	NaN	NaN	NaN	33.45	31.3	NaN	NaN	NaN	NaN	NaN	NaN	NaN	NaN	NaN	32.1	NaN	32.61	NaN	NaN	NaN	31.88	NaN	NaN	NaN	NaN	31.91	NaN	NaN	NaN	NaN	NaN	32.41
YHR003C	17.34	16.06	NaN	15.4	NaN	17.02	NaN	NaN	15.55	NaN	14.62	NaN	NaN	17.45	16.31	NaN	NaN	NaN	17	NaN	17.11	15.49	16.99	NaN	17.53	NaN	NaN	NaN	NaN	NaN	NaN	NaN	NaN	16.96	15.74	17.3	16.63	NaN	15.78	NaN	NaN	NaN	14.61	NaN	15.45	NaN	NaN	NaN	17.9
YHR004C	NaN	NaN	46.96	49.3	NaN	46.37	NaN	NaN	NaN	NaN	NaN	39.07	50.13	NaN	NaN	52.66	NaN	63.24	NaN	NaN	NaN	NaN	62.65	72.83	NaN	69.08	NaN	NaN	NaN	47.84	37.88	NaN	NaN	NaN	50.95	NaN	NaN	NaN	55.65	54.26	NaN	NaN	NaN	NaN	NaN	43.85	NaN	66.18	38.62
YHR005C	NaN	32.76	30.65	NaN	NaN	32.94	NaN	NaN	31.66	31.75	NaN	NaN	31.65	NaN	NaN	NaN	32.43	NaN	NaN	NaN	33.45	NaN	NaN	31.12	32.66	32.35	31.16	33.35	32.49	NaN	NaN	NaN	32.81	32.61	32.52	NaN	31.53	31.88	NaN	NaN	31.06	NaN	NaN	NaN	NaN	NaN	31.36	NaN	32.41
YHR006W	17.34	NaN	NaN	15.4	NaN	17.02	17.39	NaN	NaN	16.89	14.62	17.43	NaN	NaN	16.31	15.27	NaN	16.82	17	14.91	NaN	15.49	16.99	15.8	NaN	16.91	16.57	NaN	15.12	14.57	NaN	17.36	16.07	NaN	15.74	NaN	16.63	15.99	15.78	NaN	17.04	NaN	NaN	NaN	NaN	NaN	NaN	NaN	NaN
YHR007C	32.36	NaN	NaN	NaN	NaN	NaN	NaN	32.84	NaN	31.75	30.93	32.23	NaN	32.68	NaN	NaN	32.43	30.91	NaN	NaN	33.45	NaN	NaN	NaN	NaN	NaN	NaN	NaN	32.49	NaN	31.78	32.1	NaN	NaN	NaN	NaN	31.53	31.88	34.05	31.48	NaN	NaN	NaN	NaN	NaN	NaN	NaN	31.09	NaN
YHR008C	NaN	16.06	23.54	NaN	NaN	NaN	17.39	16.51	NaN	NaN	NaN	NaN	NaN	NaN	NaN	NaN	NaN	NaN	NaN	25.25	17.11	NaN	16.99	NaN	17.53	16.91	16.57	NaN	24.51	NaN	17.12	NaN	NaN	NaN	NaN	NaN	NaN	NaN	25.01	NaN	NaN	NaN	NaN	55.71	15.45	NaN	16.73	15.08	17.9
YHR009C	NaN	NaN	NaN	NaN	NaN	17.02	NaN	16.51	30.27	NaN	NaN	17.43	NaN	NaN	31.33	25.33	NaN	NaN	17	25.25	NaN	NaN	NaN	31.8	NaN	NaN	NaN	NaN	24.51	24.2	NaN	NaN	NaN	16.96	27.52	17.3	NaN	30.39	25.01	16.06	17.04	16.89	24.7	NaN	NaN	17.9	16.73	NaN	NaN
YHR010W	32.36	32.76	NaN	NaN	32.64	NaN	32.21	NaN	NaN	NaN	NaN	NaN	31.65	NaN	NaN	NaN	32.43	NaN	NaN	NaN	33.45	NaN	31.03	NaN	32.66	NaN	NaN	33.35	NaN	NaN	31.78	NaN	32.81	32.61	NaN	NaN	31.53	NaN	NaN	31.48	NaN	31.57	NaN	NaN	NaN	NaN	NaN	NaN	NaN
YHR011W	32.36	32.76	30.65	32.1	NaN	32.94	32.21	NaN	NaN	NaN	NaN	NaN	NaN	32.68	NaN	NaN	NaN	NaN	32.54	NaN	NaN	31.3	NaN	NaN	NaN	NaN	NaN	33.35	NaN	31.56	NaN	NaN	32.81	NaN	32.52	NaN	NaN	NaN	34.05	31.48	31.06	NaN	NaN	NaN	32.06	32.69	NaN	NaN	NaN
YHR012W	97.07	NaN	NaN	NaN	NaN	NaN	NaN	110.14	124.73	NaN	NaN	NaN	NaN	NaN	105.22	101.06	119.73	111.21	112.23	99.36	119.73	101.92	NaN	NaN	NaN	109.54	111.08	NaN	NaN	NaN	116.05	NaN	106.07	NaN	100.28	NaN	129.46	106.96	NaN	NaN	NaN	113.78	NaN	NaN	NaN	95.51	98.82	112.42	NaN
YHR013C	NaN	32.76	NaN	NaN	32.64	32.94	NaN	NaN	31.66	NaN	30.93	32.23	NaN	NaN	NaN	NaN	NaN	NaN	NaN	30.94	NaN	31.3	31.03	NaN	NaN	NaN	NaN	33.35	NaN	31.56	31.78	NaN	32.81	32.61	32.52	NaN	31.53	31.88	34.05	31.48	31.06	NaN	31.91	33.03	NaN	32.69	31.36	31.09	32.41
YHR014W	17.34	16.06	NaN	NaN	NaN	NaN	17.39	NaN	15.55	NaN	21.75	17.43	NaN	NaN	NaN	15.27	24.07	NaN	NaN	NaN	NaN	15.49	NaN	NaN	NaN	NaN	16.57	NaN	NaN	NaN	NaN	17.36	NaN	16.96	15.74	NaN	16.63	NaN	NaN	NaN	NaN	NaN	NaN	NaN	NaN	NaN	NaN	NaN	NaN
YHR015W	17.34	NaN	NaN	NaN	17.14	17.02	NaN	16.51	NaN	16.89	NaN	NaN	NaN	17.45	NaN	NaN	NaN	NaN	NaN	NaN	17.11	NaN	NaN	15.8	17.53	NaN	16.57	NaN	NaN	NaN	17.12	NaN	16.07	16.96	NaN	17.3	NaN	NaN	15.78	16.06	17.04	NaN	NaN	14.88	NaN	17.9	NaN	NaN	17.9
YHR016C	61.03	28.04	NaN	NaN	47.78	46.37	NaN	NaN	NaN	NaN	NaN	NaN	NaN	17.45	31.33	25.33	NaN	33.21	35.89	NaN	NaN	46.17	16.99	31.8	NaN	38.28	NaN	NaN	NaN	24.2	NaN	NaN	NaN	NaN	NaN	NaN	45.2	NaN	NaN	NaN	NaN	NaN	24.7	44.99	NaN	NaN	34.98	NaN	17.9
YHR017W	NaN	NaN	14.74	15.4	NaN	17.02	NaN	NaN	15.55	NaN	NaN	17.43	NaN	NaN	NaN	15.27	15.19	16.82	17	NaN	NaN	15.49	NaN	NaN	NaN	16.91	NaN	14.86	15.12	NaN	NaN	NaN	16.07	NaN	NaN	NaN	NaN	NaN	NaN	NaN	NaN	16.89	NaN	NaN	15.45	17.9	NaN	NaN	NaN
YHR018C	NaN	32.76	NaN	NaN	NaN	32.94	32.21	32.84	NaN	NaN	NaN	NaN	31.65	NaN	NaN	32.06	NaN	30.91	NaN	30.94	33.45	NaN	NaN	NaN	NaN	32.35	NaN	NaN	NaN	NaN	NaN	32.1	NaN	NaN	NaN	NaN	NaN	NaN	NaN	NaN	31.06	31.57	NaN	33.03	NaN	32.69	NaN	31.09	NaN
YHR019C	NaN	32.76	30.65	NaN	32.64	NaN	32.21	NaN	31.66	31.75	NaN	32.23	NaN	32.68	31.44	32.06	32.43	NaN	NaN	NaN	33.45	31.3	31.03	NaN	NaN	32.35	NaN	NaN	NaN	NaN	NaN	NaN	32.81	32.61	NaN	32.42	31.53	31.88	NaN	NaN	31.06	NaN	NaN	33.03	NaN	NaN	31.36	31.09	32.41
YHR020W	32.36	NaN	NaN	32.1	32.64	32.94	32.21	NaN	31.66	NaN	NaN	32.23	31.65	NaN	NaN	NaN	32.43	30.91	32.54	30.94	33.45	NaN	31.03	31.12	NaN	NaN	NaN	NaN	NaN	31.56	NaN	32.1	32.81	32.61	NaN	NaN	NaN	NaN	NaN	31.48	31.06	NaN	31.91	NaN	NaN	32.69	NaN	NaN	NaN
YHR021C	NaN	NaN	119.73	NaN	NaN	NaN	NaN	77.97	NaN	NaN	126.83	127.7	NaN	93.11	69.76	NaN	NaN	NaN	NaN	128.72	76.9	NaN	NaN	NaN	NaN	NaN	NaN	NaN	126.2	128.91	NaN	72.54	NaN	140.64	NaN	72.13	91.24	NaN	NaN	NaN	124.49	NaN	NaN	NaN	NaN	95.19	NaN	99.96	95.92
YHR022C	17.34	NaN	NaN	25.03	17.14	17.02	17.39	16.51	30.27	16.89	21.23	17.43	NaN	17.45	NaN	NaN	NaN	16.82	NaN	NaN	17.11	NaN	NaN	NaN	NaN	16.91	NaN	24.87	24.51	24.2	NaN	17.36	35.61	NaN	NaN	17.3	16.63	NaN	25.01	NaN	17.04	16.89	NaN	NaN	NaN	17.9	16.73	31.13	17.9
YHR023W	32.36	32.76	NaN	32.1	NaN	32.94	NaN	32.84	NaN	NaN	NaN	32.23	31.65	32.68	NaN	32.06	NaN	30.91	NaN	NaN	NaN	31.3	NaN	31.12	NaN	32.35	NaN	33.35	32.49	31.56	NaN	NaN	NaN	NaN	NaN	32.42	NaN	NaN	NaN	31.48	31.06	NaN	31.91	33.03	NaN	32.69	NaN	NaN	NaN
YHR024C	32.36	32.76	NaN	NaN	32.64	32.94	NaN	NaN	NaN	31.75	NaN	32.23	NaN	32.68	NaN	NaN	NaN	30.91	NaN	NaN	NaN	NaN	31.03	NaN	NaN	NaN	31.16	NaN	32.49	31.56	31.78	NaN	32.81	NaN	32.52	NaN	NaN	NaN	NaN	NaN	NaN	NaN	31.91	NaN	NaN	NaN	NaN	31.09	32.41
YHR025W	32.36	32.76	NaN	NaN	NaN	NaN	NaN	32.84	NaN	NaN	NaN	32.23	NaN	32.68	NaN	32.06	NaN	NaN	32.54	NaN	NaN	NaN	NaN	NaN	NaN	NaN	31.16	NaN	NaN	NaN	31.78	32.1	32.81	NaN	NaN	32.42	31.53	NaN	34.05	NaN	31.06	NaN	NaN	33.03	NaN	32.69	NaN	NaN	32.41
YHR026W	NaN	NaN	NaN	NaN	NaN	NaN	NaN	NaN	31.66	NaN	NaN	NaN	NaN	32.68	NaN	NaN	NaN	30.91	NaN	30.94	33.45	31.3	31.03	31.12	32.66	NaN	NaN	33.35	32.49	NaN	NaN	NaN	32.81	NaN	NaN	NaN	NaN	NaN	NaN	NaN	NaN	31.57	NaN	NaN	NaN	NaN	NaN	NaN	NaN
YHR027C	NaN	NaN	NaN	NaN	32.64	32.94	NaN	NaN	NaN	NaN	NaN	32.23	NaN	NaN	31.44	32.06	32.43	NaN	NaN	NaN	NaN	NaN	31.03	31.12	32.66	NaN	NaN	33.35	NaN	NaN	NaN	NaN	NaN	NaN	32.52	NaN	NaN	31.88	34.05	31.48	NaN	31.57	31.91	NaN	NaN	NaN	31.36	NaN	32.41
YHR028C	17.34	NaN	NaN	NaN	NaN	17.02	NaN	NaN	15.55	16.89	21.23	17.43	NaN	NaN	NaN	NaN	15.19	NaN	17	14.91	NaN	15.49	NaN	NaN	17.53	16.91	16.57	NaN	15.12	NaN	NaN	17.36	16.07	NaN	15.74	17.3	16.63	NaN	15.78	NaN	NaN	16.89	NaN	14.88	NaN	17.9	16.73	NaN	NaN
YHR029C	NaN	28.04	NaN	NaN	NaN	17.02	17.39	16.51	30.27	NaN	21.23	NaN	16.78	NaN	31.33	NaN	NaN	16.82	NaN	25.25	NaN	NaN	NaN	31.8	NaN	16.91	NaN	NaN	NaN	24.2	NaN	NaN	35.61	NaN	NaN	NaN	NaN	NaN	NaN	NaN	17.04	16.89	NaN	NaN	31.36	17.9	NaN	NaN	NaN
YHR030C	NaN	NaN	NaN	49.3	NaN	46.37	NaN	NaN	NaN	49.73	NaN	39.07	50.13	NaN	31.33	NaN	48.91	NaN	NaN	50.14	NaN	NaN	NaN	NaN	43.77	38.28	44.2	NaN	NaN	47.84	37.88	NaN	NaN	NaN	27.52	40.2	NaN	NaN	25.01	NaN	NaN	40.86	42.91	44.99	NaN	43.85	NaN	NaN	NaN
YHR031C	NaN	NaN	NaN	NaN	NaN	17.02	17.39	NaN	NaN	NaN	NaN	17.43	16.78	NaN	31.33	25.33	NaN	16.82	NaN	25.25	NaN	NaN	16.99	NaN	NaN	16.91	NaN	NaN	NaN	24.2	NaN	17.36	NaN	NaN	NaN	NaN	16.63	NaN	25.01	NaN	NaN	16.89	NaN	NaN	NaN	17.9	NaN	31.13	17.9
YHR032W	NaN	16.06	14.74	15.4	17.14	17.02	NaN	16.51	NaN	NaN	14.62	NaN	16.78	NaN	NaN	NaN	NaN	NaN	NaN	NaN	17.11	15.49	16.99	15.8	NaN	NaN	NaN	NaN	NaN	NaN	17.12	NaN	16.07	NaN	15.74	NaN	NaN	15.99	NaN	NaN	NaN	16.89	NaN	NaN	15.45	NaN	NaN	NaN	17.9
YHR033W	NaN	NaN	NaN	NaN	NaN	NaN	17.39	NaN	30.27	16.89	21.23	17.43	16.78	NaN	NaN	25.33	NaN	NaN	17	NaN	17.11	NaN	NaN	NaN	NaN	NaN	NaN	24.87	NaN	NaN	17.12	NaN	NaN	NaN	NaN	17.3	NaN	NaN	NaN	33.97	NaN	16.89	NaN	22.69	31.36	17.9	NaN	NaN	NaN
YHR034C	NaN	NaN	NaN	NaN	94.4	NaN	64.93	53.09	95.29	NaN	97.95	100.27	NaN	74.31	63.2	NaN	97.86	NaN	NaN	99.36	81.76	NaN	NaN	NaN	NaN	NaN	NaN	NaN	98.37	71.11	NaN	NaN	66.87	79.31	NaN	NaN	NaN	NaN	NaN	NaN	95.98	71.47	79.81	78.19	62.03	95.51	NaN	66.18	NaN
YHR035W	NaN	NaN	NaN	NaN	17.14	17.02	NaN	NaN	NaN	NaN	NaN	NaN	16.78	NaN	16.31	15.27	15.19	NaN	NaN	14.91	NaN	15.49	NaN	15.8	NaN	NaN	NaN	NaN	15.12	NaN	17.12	NaN	16.07	NaN	NaN	17.3	NaN	15.99	NaN	NaN	NaN	NaN	NaN	NaN	NaN	NaN	16.73	NaN	17.9
YHR036W	32.36	NaN	NaN	NaN	NaN	32.94	NaN	NaN	NaN	NaN	30.93	32.23	NaN	32.68	31.44	NaN	NaN	NaN	32.54	NaN	NaN	NaN	NaN	31.12	32.66	NaN	NaN	NaN	32.49	NaN	31.78	NaN	NaN	NaN	32.52	32.42	31.53	NaN	34.05	NaN	31.06	NaN	NaN	33.03	NaN	NaN	31.36	NaN	32.41
YHR037W	NaN	16.06	14.74	NaN	NaN	NaN	17.39	NaN	15.55	16.89	NaN	17.43	16.78	NaN	16.31	NaN	15.19	NaN	17	14.91	17.11	NaN	NaN	15.8	NaN	16.91	NaN	NaN	NaN	14.57	NaN	NaN	16.07	NaN	15.74	17.3	NaN	NaN	NaN	NaN	NaN	NaN	NaN	NaN	15.45	NaN	NaN	NaN	NaN
YHR038W	NaN	NaN	30.65	32.1	32.64	32.94	32.21	NaN	NaN	31.75	30.93	32.23	NaN	NaN	NaN	NaN	NaN	30.91	NaN	NaN	NaN	31.3	31.03	NaN	NaN	NaN	NaN	NaN	NaN	31.56	31.78	32.1	NaN	32.61	32.52	32.42	31.53	NaN	34.05	31.48	NaN	31.57	NaN	NaN	NaN	NaN	31.36	NaN	NaN
YHR039C	17.34	16.06	14.74	NaN	NaN	NaN	17.39	16.51	NaN	16.89	NaN	NaN	NaN	NaN	16.31	NaN	15.19	NaN	NaN	NaN	NaN	NaN	16.99	15.8	NaN	NaN	16.57	14.86	15.12	NaN	NaN	NaN	NaN	NaN	15.74	17.3	NaN	15.99	15.78	NaN	17.04	NaN	NaN	NaN	NaN	17.9	16.73	15.08	NaN
YHR040W	NaN	32.76	30.65	32.1	NaN	32.94	NaN	NaN	31.66	31.75	30.93	NaN	NaN	NaN	NaN	NaN	NaN	30.91	NaN	30.94	33.45	NaN	31.03	NaN	NaN	32.35	31.16	NaN	NaN	NaN	NaN	32.1	NaN	32.61	NaN	32.42	NaN	NaN	NaN	31.48	31.06	31.57	NaN	NaN	NaN	NaN	31.36	NaN	NaN
YHR041C	NaN	122.91	119.73	123.58	120.21	NaN	NaN	NaN	200.92	139.26	126.83	127.7	NaN	NaN	NaN	NaN	101.01	NaN	133.13	NaN	146.14	121.88	NaN	NaN	NaN	NaN	136.1	NaN	NaN	128.91	NaN	160.53	NaN	NaN	NaN	NaN	NaN	NaN	181.26	NaN	NaN	132.33	NaN	NaN	NaN	NaN	133.82	NaN	NaN
YHR042W	NaN	32.76	NaN	NaN	NaN	NaN	NaN	NaN	NaN	NaN	NaN	NaN	NaN	32.68	NaN	NaN	NaN	NaN	NaN	30.94	33.45	NaN	31.03	31.12	32.66	NaN	NaN	33.35	32.49	31.56	NaN	NaN	32.81	NaN	NaN	NaN	31.53	NaN	NaN	31.48	NaN	31.57	31.91	33.03	NaN	NaN	NaN	31.09	NaN
YHR043C	NaN	16.06	NaN	NaN	NaN	NaN	NaN	NaN	15.55	NaN	NaN	17.43	16.78	NaN	16.31	15.27	15.19	16.82	17	NaN	NaN	NaN	NaN	15.8	NaN	16.91	NaN	NaN	NaN	NaN	NaN	NaN	NaN	16.96	NaN	17.3	16.63	NaN	NaN	NaN	NaN	NaN	NaN	NaN	NaN	NaN	16.73	NaN	NaN
YHR044C	NaN	16.06	NaN	NaN	NaN	NaN	NaN	NaN	15.55	NaN	NaN	17.43	NaN	NaN	NaN	NaN	15.19	16.82	17	NaN	NaN	15.49	NaN	NaN	NaN	16.91	NaN	NaN	15.12	NaN	NaN	17.36	NaN	NaN	NaN	NaN	16.63	15.99	NaN	NaN	NaN	NaN	14.61	NaN	NaN	NaN	NaN	15.08	17.9
YHR045W	NaN	NaN	NaN	NaN	NaN	17.02	NaN	16.51	NaN	16.89	NaN	NaN	16.78	17.45	NaN	15.27	NaN	NaN	17	NaN	NaN	NaN	NaN	NaN	17.53	16.91	NaN	14.86	15.12	14.57	17.12	NaN	NaN	NaN	NaN	17.3	16.63	15.99	NaN	NaN	NaN	16.89	14.61	NaN	NaN	NaN	NaN	NaN	17.9
YHR046C	NaN	28.04	NaN	25.03	17.14	17.02	NaN	16.51	NaN	16.89	21.23	17.43	NaN	NaN	NaN	NaN	NaN	NaN	NaN	NaN	17.11	NaN	NaN	31.8	17.53	NaN	NaN	24.87	NaN	NaN	NaN	NaN	NaN	NaN	27.52	NaN	NaN	NaN	NaN	NaN	NaN	16.89	NaN	22.69	31.36	NaN	16.73	NaN	NaN
YHR047C	17.34	NaN	23.54	25.03	17.14	NaN	17.39	NaN	NaN	NaN	NaN	17.43	NaN	NaN	NaN	NaN	NaN	16.82	NaN	NaN	NaN	15.49	NaN	15.8	17.53	NaN	16.57	24.87	24.51	NaN	NaN	NaN	NaN	NaN	NaN	17.3	NaN	15.99	25.01	16.06	NaN	NaN	NaN	22.69	NaN	NaN	NaN	NaN	NaN
YHR048W	NaN	NaN	NaN	15.4	NaN	NaN	17.39	NaN	15.55	16.89	NaN	NaN	16.78	NaN	NaN	NaN	15.19	16.82	17	NaN	NaN	NaN	NaN	NaN	NaN	NaN	NaN	NaN	15.12	14.57	NaN	NaN	NaN	16.96	15.74	17.3	NaN	NaN	15.78	NaN	NaN	NaN	NaN	14.88	15.45	NaN	16.73	NaN	NaN
YHR049W	17.34	NaN	23.54	15.4	17.14	NaN	17.39	NaN	NaN	16.89	21.23	NaN	16.78	NaN	16.31	15.27	NaN	16.82	17	25.25	NaN	NaN	NaN	15.8	17.53	NaN	16.57	24.87	NaN	24.2	NaN	17.36	NaN	16.96	15.74	NaN	16.63	NaN	NaN	NaN	17.04	NaN	24.7	22.69	15.45	NaN	NaN	15.08	NaN
YHR050W	17.34	NaN	23.54	15.4	NaN	NaN	17.39	16.51	15.55	16.89	NaN	17.43	NaN	17.45	16.31	15.27	24.07	NaN	17	NaN	17.11	NaN	16.99	NaN	17.53	NaN	NaN	NaN	NaN	NaN	NaN	NaN	16.07	16.96	15.74	NaN	16.63	NaN	NaN	16.06	NaN	NaN	NaN	NaN	NaN	17.9	NaN	15.08	17.9
YHR051W	NaN	32.76	NaN	NaN	32.64	NaN	NaN	32.84	NaN	NaN	30.93	NaN	31.65	NaN	NaN	32.06	NaN	30.91	NaN	NaN	NaN	NaN	31.03	NaN	32.66	32.35	NaN	33.35	NaN	NaN	NaN	32.1	32.81	NaN	NaN	NaN	NaN	NaN	NaN	31.48	31.06	31.57	31.91	NaN	32.06	32.69	NaN	NaN	NaN
YHR052W	NaN	32.76	NaN	NaN	NaN	32.94	NaN	NaN	31.66	NaN	NaN	32.23	NaN	32.68	NaN	NaN	32.43	NaN	NaN	30.94	33.45	NaN	NaN	NaN	32.66	32.35	NaN	NaN	NaN	31.56	31.78	NaN	32.81	NaN	32.52	32.42	31.53	NaN	NaN	31.48	NaN	31.57	NaN	33.03	NaN	NaN	NaN	NaN	NaN
YHR053C	NaN	NaN	30.65	NaN	32.64	NaN	32.21	NaN	NaN	NaN	30.93	32.23	NaN	32.68	31.44	32.06	32.43	NaN	NaN	30.94	NaN	31.3	NaN	NaN	32.66	NaN	31.16	NaN	NaN	31.56	31.78	32.1	NaN	32.61	NaN	NaN	31.53	NaN	NaN	31.48	31.06	NaN	31.91	NaN	NaN	32.69	NaN	31.09	NaN
YHR054C	NaN	32.76	NaN	NaN	NaN	NaN	32.21	NaN	NaN	NaN	30.93	NaN	31.65	NaN	31.44	NaN	NaN	NaN	NaN	30.94	NaN	NaN	31.03	31.12	NaN	32.35	NaN	33.35	NaN	NaN	31.78	NaN	NaN	NaN	NaN	NaN	31.53	NaN	34.05	NaN	NaN	NaN	31.91	33.03	32.06	32.69	NaN	NaN	32.41
YHR055C	32.36	NaN	NaN	NaN	32.64	32.94	NaN	NaN	NaN	NaN	NaN	32.23	NaN	32.68	31.44	NaN	32.43	NaN	32.54	30.94	33.45	31.3	NaN	NaN	NaN	NaN	NaN	33.35	NaN	NaN	31.78	NaN	NaN	NaN	NaN	32.42	NaN	NaN	NaN	NaN	31.06	NaN	NaN	NaN	NaN	NaN	31.36	NaN	32.41
YHR056C	NaN	32.76	30.65	NaN	NaN	32.94	NaN	NaN	NaN	NaN	30.93	NaN	31.65	32.68	31.44	NaN	32.43	NaN	NaN	NaN	NaN	NaN	NaN	31.12	NaN	NaN	31.16	33.35	NaN	NaN	NaN	NaN	32.81	32.61	NaN	32.42	31.53	NaN	34.05	NaN	NaN	NaN	NaN	NaN	32.06	32.69	31.36	31.09	32.41
YHR057C	NaN	16.06	14.74	15.4	NaN	17.02	17.39	NaN	NaN	16.89	NaN	17.43	16.78	NaN	NaN	NaN	15.19	16.82	NaN	NaN	17.11	NaN	16.99	15.8	NaN	NaN	16.57	NaN	15.12	14.57	17.12	NaN	NaN	16.96	NaN	17.3	NaN	NaN	15.78	NaN	NaN	16.89	NaN	14.88	NaN	17.9	NaN	15.08	17.9
YHR058C	NaN	32.76	NaN	NaN	NaN	NaN	NaN	32.84	31.66	NaN	NaN	NaN	31.65	NaN	31.44	32.06	32.43	NaN	NaN	NaN	33.45	NaN	31.03	NaN	NaN	32.35	31.16	NaN	32.49	NaN	NaN	32.1	32.81	32.61	32.52	32.42	NaN	31.88	NaN	31.48	NaN	31.57	NaN	NaN	NaN	32.69	31.36	NaN	32.41
YHR059W	NaN	NaN	NaN	NaN	NaN	NaN	17.39	NaN	30.27	16.89	NaN	NaN	NaN	NaN	NaN	25.33	NaN	NaN	17	NaN	NaN	NaN	NaN	NaN	NaN	NaN	16.57	24.87	24.51	24.2	NaN	17.36	NaN	NaN	NaN	NaN	NaN	NaN	NaN	33.97	NaN	NaN	NaN	NaN	NaN	NaN	34.98	31.13	NaN
YHR060W	32.36	32.76	NaN	32.1	NaN	NaN	NaN	NaN	NaN	31.75	NaN	NaN	31.65	NaN	NaN	NaN	NaN	NaN	NaN	NaN	NaN	NaN	NaN	NaN	NaN	NaN	NaN	33.35	NaN	31.56	31.78	NaN	NaN	NaN	32.52	NaN	NaN	31.88	NaN	NaN	31.06	NaN	NaN	33.03	NaN	32.69	31.36	NaN	NaN
YHR061C	NaN	NaN	NaN	15.4	NaN	NaN	NaN	NaN	15.55	NaN	NaN	17.43	NaN	NaN	NaN	15.27	NaN	NaN	NaN	NaN	NaN	15.49	NaN	NaN	17.53	NaN	NaN	14.86	NaN	NaN	NaN	NaN	NaN	NaN	15.74	NaN	NaN	15.99	NaN	NaN	NaN	NaN	NaN	NaN	15.45	17.9	NaN	15.08	17.9
YHR062C	NaN	32.76	30.65	NaN	NaN	NaN	NaN	32.84	31.66	NaN	30.93	NaN	NaN	NaN	NaN	NaN	NaN	30.91	32.54	30.94	NaN	NaN	NaN	31.12	NaN	32.35	NaN	NaN	NaN	NaN	31.78	32.1	NaN	NaN	32.52	32.42	NaN	NaN	34.05	NaN	NaN	31.57	31.91	NaN	32.06	32.69	31.36	NaN	NaN
YHR063C	NaN	NaN	NaN	NaN	NaN	NaN	NaN	NaN	NaN	NaN	NaN	32.23	31.65	NaN	NaN	NaN	NaN	30.91	32.54	NaN	NaN	31.3	31.03	NaN	NaN	32.35	NaN	NaN	NaN	31.56	NaN	NaN	NaN	NaN	NaN	NaN	31.53	NaN	NaN	NaN	31.06	31.57	31.91	NaN	32.06	NaN	31.36	31.09	NaN
YHR064C	NaN	NaN	NaN	NaN	NaN	32.94	32.21	32.84	31.66	NaN	30.93	32.23	NaN	NaN	NaN	NaN	NaN	NaN	NaN	NaN	33.45	NaN	NaN	NaN	NaN	32.35	NaN	NaN	NaN	31.56	NaN	32.1	32.81	NaN	NaN	NaN	NaN	NaN	NaN	NaN	NaN	31.57	NaN	33.03	NaN	32.69	31.36	NaN	32.41
YHR065C	32.36	32.76	NaN	32.1	NaN	NaN	NaN	32.84	NaN	31.75	NaN	NaN	31.65	32.68	31.44	NaN	NaN	NaN	NaN	30.94	NaN	NaN	NaN	NaN	NaN	32.35	NaN	33.35	32.49	NaN	NaN	NaN	NaN	NaN	NaN	32.42	NaN	NaN	NaN	NaN	31.06	NaN	NaN	NaN	NaN	NaN	NaN	31.09	NaN
YHR066W	97.07	93.3	95.92	NaN	NaN	NaN	NaN	110.14	NaN	NaN	97.95	NaN	NaN	NaN	NaN	101.06	NaN	111.21	112.23	99.36	NaN	NaN	110.51	110.7	102.55	116.37	111.08	NaN	NaN	NaN	NaN	NaN	58.78	110.27	NaN	NaN	NaN	NaN	116.48	91.1	NaN	48.33	NaN	NaN	88.51	NaN	NaN	99.96	101.02
YHR067W	137.6	93.3	NaN	97.82	NaN	NaN	NaN	110.14	124.73	NaN	97.95	NaN	NaN	NaN	NaN	101.06	NaN	111.21	112.23	99.36	NaN	NaN	NaN	110.7	NaN	NaN	111.08	NaN	98.37	NaN	NaN	NaN	NaN	110.27	NaN	NaN	NaN	106.96	NaN	NaN	NaN	NaN	NaN	NaN	108.68	NaN	98.82	NaN	NaN
YHR068W	NaN	32.76	NaN	NaN	NaN	NaN	NaN	32.84	NaN	NaN	30.93	32.23	NaN	32.68	NaN	32.06	32.43	NaN	NaN	30.94	33.45	31.3	NaN	NaN	32.66	NaN	31.16	33.35	NaN	NaN	31.78	32.1	NaN	32.61	NaN	NaN	31.53	NaN	NaN	NaN	NaN	NaN	NaN	NaN	NaN	NaN	31.36	NaN	32.41
YHR069C	NaN	32.76	NaN	NaN	NaN	32.94	NaN	32.84	NaN	31.75	NaN	NaN	NaN	32.68	31.44	NaN	NaN	NaN	NaN	30.94	NaN	NaN	NaN	NaN	32.66	32.35	31.16	33.35	32.49	31.56	NaN	NaN	32.81	NaN	32.52	32.42	31.53	31.88	NaN	NaN	31.06	NaN	NaN	NaN	NaN	NaN	31.36	31.09	NaN
YHR070W	32.36	NaN	NaN	NaN	NaN	NaN	32.21	32.84	NaN	31.75	NaN	NaN	31.65	NaN	31.44	NaN	32.43	30.91	32.54	NaN	NaN	31.3	31.03	NaN	32.66	NaN	31.16	33.35	32.49	NaN	NaN	NaN	32.81	32.61	NaN	NaN	NaN	NaN	34.05	NaN	NaN	31.57	NaN	33.03	NaN	NaN	NaN	31.09	NaN
YHR071W	32.36	NaN	30.65	NaN	NaN	NaN	NaN	NaN	NaN	NaN	30.93	32.23	NaN	32.68	NaN	32.06	32.43	NaN	NaN	NaN	NaN	31.3	NaN	NaN	32.66	NaN	NaN	NaN	NaN	31.56	NaN	NaN	NaN	32.61	32.52	32.42	NaN	NaN	34.05	NaN	31.06	NaN	NaN	33.03	32.06	NaN	NaN	31.09	32.41
YHR072W	32.36	NaN	30.65	32.1	32.64	32.94	NaN	NaN	31.66	NaN	NaN	NaN	31.65	NaN	31.44	NaN	NaN	NaN	32.54	30.94	33.45	31.3	NaN	31.12	NaN	NaN	31.16	33.35	NaN	NaN	31.78	NaN	NaN	NaN	NaN	32.42	31.53	NaN	34.05	NaN	NaN	NaN	NaN	NaN	NaN	NaN	NaN	NaN	NaN
YHR073W	NaN	16.06	NaN	NaN	17.14	NaN	NaN	NaN	NaN	NaN	NaN	NaN	16.78	17.45	16.31	NaN	NaN	NaN	17	25.25	NaN	15.49	NaN	NaN	17.53	16.91	NaN	NaN	NaN	NaN	NaN	17.36	16.07	NaN	NaN	17.3	NaN	NaN	25.01	NaN	NaN	NaN	NaN	NaN	NaN	NaN	NaN	15.08	17.9
YHR074W	NaN	NaN	NaN	NaN	NaN	32.94	NaN	NaN	NaN	NaN	30.93	NaN	NaN	NaN	NaN	NaN	NaN	30.91	32.54	30.94	NaN	31.3	31.03	31.12	NaN	32.35	31.16	NaN	32.49	NaN	NaN	NaN	NaN	NaN	NaN	32.42	NaN	31.88	NaN	31.48	NaN	NaN	NaN	NaN	32.06	32.69	31.36	NaN	NaN
YHR075C	17.34	16.06	23.54	NaN	NaN	17.02	NaN	NaN	NaN	NaN	21.23	NaN	16.78	17.45	NaN	25.33	24.07	NaN	NaN	25.25	NaN	NaN	NaN	NaN	NaN	16.91	16.57	NaN	NaN	NaN	NaN	17.36	16.07	NaN	NaN	17.3	NaN	15.99	NaN	NaN	17.04	NaN	NaN	22.69	15.45	NaN	NaN	NaN	NaN
YHR076W	NaN	16.06	NaN	NaN	NaN	NaN	17.39	NaN	15.55	16.89	14.62	17.43	16.78	17.45	NaN	NaN	NaN	NaN	17	NaN	NaN	NaN	NaN	NaN	17.53	NaN	NaN	14.86	NaN	14.57	NaN	NaN	16.07	16.96	15.74	NaN	NaN	15.99	NaN	NaN	NaN	NaN	14.61	14.88	NaN	NaN	NaN	NaN	17.9
YHR077C	NaN	16.06	NaN	25.03	17.14	NaN	17.39	16.51	30.27	16.89	NaN	NaN	NaN	NaN	NaN	NaN	NaN	NaN	17	NaN	NaN	NaN	NaN	NaN	17.53	NaN	NaN	24.87	24.51	24.2	17.12	NaN	NaN	NaN	NaN	NaN	16.63	NaN	25.01	NaN	NaN	NaN	NaN	NaN	15.45	17.9	16.73	NaN	NaN
YHR078W	17.34	NaN	14.74	NaN	NaN	17.02	17.39	NaN	NaN	NaN	NaN	NaN	NaN	17.45	16.31	15.27	NaN	NaN	17	NaN	17.11	NaN	16.99	15.8	NaN	NaN	NaN	NaN	NaN	NaN	NaN	17.36	NaN	NaN	NaN	NaN	16.63	NaN	NaN	NaN	NaN	16.89	NaN	NaN	NaN	NaN	16.73	NaN	NaN
YHR079C	17.34	28.04	23.54	NaN	NaN	17.02	NaN	NaN	30.27	NaN	NaN	NaN	16.78	NaN	31.33	NaN	24.07	NaN	NaN	NaN	NaN	NaN	NaN	NaN	NaN	16.91	NaN	NaN	24.51	NaN	17.12	17.36	NaN	NaN	NaN	17.3	16.63	NaN	25.01	NaN	NaN	NaN	24.7	NaN	31.36	NaN	16.73	31.13	NaN
YHR080C	NaN	NaN	14.74	NaN	NaN	NaN	NaN	NaN	NaN	16.89	NaN	NaN	NaN	NaN	NaN	NaN	NaN	NaN	NaN	14.91	NaN	NaN	NaN	NaN	NaN	NaN	NaN	NaN	15.12	NaN	17.12	NaN	16.07	NaN	15.74	NaN	NaN	NaN	NaN	16.06	17.04	NaN	14.61	NaN	15.45	17.9	NaN	15.08	NaN
YHR081W	NaN	NaN	119.73	NaN	NaN	NaN	NaN	134.73	124.73	139.26	NaN	NaN	NaN	NaN	166.27	NaN	NaN	NaN	NaN	128.72	146.14	121.88	NaN	NaN	NaN	NaN	NaN	NaN	126.2	128.91	NaN	160.53	NaN	140.64	124.96	NaN	129.46	NaN	NaN	NaN	124.49	NaN	NaN	105.88	135.12	NaN	133.82	NaN	95.92
YHR082C	NaN	NaN	NaN	NaN	NaN	NaN	NaN	NaN	NaN	NaN	NaN	NaN	NaN	NaN	NaN	15.27	NaN	16.82	NaN	14.91	NaN	NaN	16.99	15.8	NaN	NaN	NaN	NaN	15.12	NaN	17.12	17.36	NaN	NaN	15.74	17.3	NaN	NaN	NaN	NaN	17.04	NaN	NaN	14.88	NaN	17.9	NaN	NaN	17.9
YHR083W	NaN	NaN	30.65	32.1	32.64	NaN	NaN	32.84	NaN	NaN	30.93	NaN	NaN	NaN	31.44	32.06	NaN	NaN	NaN	NaN	33.45	31.3	NaN	NaN	NaN	32.35	31.16	NaN	NaN	NaN	31.78	32.1	32.81	NaN	32.52	NaN	31.53	31.88	34.05	31.48	NaN	31.57	NaN	33.03	NaN	NaN	31.36	NaN	32.41
YHR084W	32.36	32.76	NaN	NaN	NaN	32.94	32.21	NaN	NaN	31.75	NaN	NaN	NaN	32.68	NaN	NaN	32.43	30.91	NaN	NaN	NaN	NaN	NaN	NaN	NaN	NaN	NaN	NaN	NaN	NaN	31.78	NaN	32.81	32.61	NaN	32.42	NaN	31.88	NaN	31.48	31.06	NaN	31.91	NaN	NaN	32.69	31.36	NaN	32.41
YHR085W	32.36	NaN	NaN	NaN	32.64	NaN	NaN	NaN	NaN	NaN	NaN	NaN	NaN	NaN	31.44	32.06	32.43	NaN	NaN	30.94	NaN	NaN	31.03	NaN	32.66	32.35	NaN	33.35	32.49	NaN	NaN	NaN	NaN	32.61	NaN	NaN	31.53	NaN	34.05	31.48	31.06	NaN	NaN	33.03	32.06	NaN	NaN	NaN	NaN
YHR086W	NaN	16.06	NaN	15.4	17.14	NaN	NaN	NaN	15.55	NaN	NaN	NaN	16.78	17.45	16.31	NaN	NaN	16.82	NaN	14.91	17.11	NaN	16.99	NaN	NaN	NaN	16.57	NaN	NaN	14.57	17.12	NaN	16.07	16.96	NaN	17.3	NaN	NaN	NaN	16.06	NaN	NaN	14.61	NaN	15.45	NaN	NaN	NaN	NaN
YHR087W	NaN	NaN	NaN	25.03	NaN	NaN	NaN	16.51	NaN	NaN	NaN	NaN	16.78	NaN	16.31	NaN	24.07	16.82	17	NaN	NaN	NaN	16.99	15.8	NaN	16.91	NaN	NaN	24.51	NaN	NaN	NaN	NaN	NaN	15.74	NaN	16.63	NaN	NaN	NaN	17.04	NaN	24.7	NaN	15.45	NaN	16.73	15.08	NaN
YHR088W	NaN	NaN	NaN	NaN	32.64	NaN	NaN	32.84	31.66	NaN	30.93	32.23	NaN	32.68	NaN	NaN	NaN	NaN	32.54	30.94	33.45	NaN	NaN	31.12	NaN	NaN	NaN	NaN	NaN	NaN	NaN	NaN	NaN	32.61	NaN	NaN	31.53	NaN	NaN	NaN	NaN	NaN	31.91	33.03	32.06	32.69	31.36	NaN	NaN
YHR089C	NaN	NaN	30.65	32.1	NaN	NaN	32.21	NaN	31.66	NaN	30.93	NaN	NaN	NaN	NaN	32.06	NaN	NaN	32.54	NaN	33.45	NaN	NaN	31.12	32.66	NaN	31.16	33.35	32.49	NaN	NaN	NaN	32.81	NaN	32.52	NaN	31.53	NaN	NaN	NaN	NaN	31.57	NaN	NaN	32.06	NaN	31.36	NaN	NaN
YHR090C	NaN	NaN	NaN	32.1	NaN	32.94	NaN	32.84	NaN	NaN	NaN	NaN	NaN	32.68	31.44	32.06	NaN	30.91	NaN	NaN	NaN	NaN	NaN	31.12	NaN	32.35	NaN	NaN	32.49	NaN	NaN	NaN	32.81	NaN	32.52	NaN	NaN	31.88	NaN	NaN	31.06	NaN	31.91	33.03	NaN	NaN	NaN	NaN	NaN
YHR091C	32.36	NaN	30.65	32.1	NaN	NaN	NaN	32.84	NaN	NaN	30.93	NaN	31.65	32.68	NaN	NaN	NaN	NaN	NaN	NaN	NaN	31.3	NaN	NaN	NaN	NaN	NaN	NaN	32.49	NaN	31.78	32.1	NaN	NaN	32.52	32.42	31.53	NaN	34.05	NaN	31.06	NaN	NaN	33.03	NaN	NaN	NaN	31.09	NaN
YHR092C	NaN	NaN	NaN	NaN	NaN	NaN	17.39	16.51	15.55	16.89	NaN	NaN	16.78	NaN	NaN	15.27	15.19	16.82	NaN	NaN	NaN	NaN	NaN	NaN	NaN	NaN	16.57	NaN	15.12	NaN	NaN	NaN	NaN	NaN	15.74	17.3	16.63	15.99	15.78	NaN	NaN	NaN	NaN	NaN	15.45	17.9	NaN	NaN	17.9
YHR094C	NaN	NaN	NaN	NaN	NaN	17.02	NaN	NaN	NaN	NaN	14.62	NaN	NaN	NaN	NaN	NaN	NaN	NaN	NaN	NaN	NaN	15.49	16.99	15.8	NaN	16.91	16.57	NaN	NaN	NaN	17.12	NaN	16.07	NaN	NaN	NaN	NaN	15.99	NaN	NaN	17.04	NaN	14.61	NaN	15.45	NaN	16.73	NaN	17.9
YHR096C	NaN	28.04	NaN	25.03	NaN	NaN	NaN	NaN	NaN	NaN	NaN	NaN	NaN	NaN	NaN	NaN	NaN	16.82	17	NaN	NaN	NaN	NaN	NaN	NaN	NaN	NaN	NaN	NaN	NaN	NaN	17.36	NaN	16.96	NaN	NaN	16.63	NaN	25.01	16.06	NaN	16.89	NaN	NaN	NaN	NaN	NaN	NaN	NaN
YHR097C	NaN	16.06	23.54	NaN	NaN	17.02	NaN	16.51	15.55	NaN	NaN	NaN	NaN	NaN	16.31	NaN	NaN	NaN	NaN	NaN	17.11	NaN	NaN	NaN	NaN	NaN	NaN	24.87	NaN	24.2	NaN	17.36	NaN	16.96	15.74	17.3	16.63	NaN	25.01	NaN	17.04	16.89	24.7	NaN	NaN	17.9	NaN	15.08	NaN
YHR098C	32.36	NaN	NaN	32.1	NaN	32.94	NaN	NaN	NaN	NaN	30.93	32.23	NaN	32.68	31.44	32.06	NaN	30.91	NaN	NaN	33.45	31.3	NaN	NaN	NaN	NaN	31.16	NaN	NaN	31.56	31.78	32.1	NaN	NaN	32.52	32.42	NaN	31.88	NaN	31.48	31.06	NaN	31.91	NaN	NaN	32.69	31.36	31.09	NaN
YHR099W	NaN	NaN	NaN	32.1	32.64	32.94	NaN	32.84	NaN	NaN	30.93	NaN	NaN	NaN	NaN	32.06	32.43	NaN	32.54	NaN	NaN	NaN	NaN	NaN	NaN	NaN	31.16	NaN	NaN	NaN	31.78	NaN	NaN	NaN	NaN	32.42	31.53	NaN	34.05	31.48	31.06	31.57	NaN	NaN	32.06	NaN	31.36	NaN	NaN
YHR100C	NaN	32.76	NaN	NaN	32.64	32.94	NaN	NaN	NaN	NaN	30.93	32.23	NaN	NaN	31.44	32.06	NaN	NaN	NaN	30.94	NaN	NaN	31.03	NaN	NaN	32.35	NaN	NaN	NaN	NaN	31.78	NaN	NaN	NaN	32.52	NaN	31.53	NaN	NaN	NaN	31.06	NaN	31.91	33.03	32.06	NaN	NaN	NaN	NaN
YHR101C	32.36	32.76	NaN	32.1	NaN	32.94	32.21	32.84	NaN	NaN	NaN	32.23	NaN	32.68	NaN	NaN	NaN	NaN	NaN	NaN	33.45	NaN	31.03	NaN	NaN	NaN	NaN	33.35	32.49	NaN	31.78	NaN	NaN	32.61	32.52	32.42	31.53	NaN	NaN	31.48	NaN	NaN	NaN	33.03	NaN	32.69	NaN	NaN	32.41
YHR102W	32.36	NaN	NaN	NaN	NaN	NaN	NaN	NaN	NaN	NaN	NaN	NaN	NaN	NaN	31.44	32.06	32.43	30.91	32.54	NaN	NaN	NaN	NaN	31.12	NaN	32.35	NaN	NaN	NaN	31.56	NaN	NaN	NaN	32.61	NaN	NaN	NaN	NaN	34.05	31.48	31.06	NaN	NaN	33.03	32.06	NaN	NaN	31.09	NaN
YHR103W	NaN	28.04	NaN	25.03	17.14	17.02	NaN	38.02	NaN	16.89	21.75	17.43	NaN	NaN	NaN	25.33	NaN	NaN	NaN	NaN	NaN	27.01	16.99	NaN	NaN	NaN	NaN	NaN	NaN	24.2	NaN	NaN	35.61	NaN	NaN	NaN	NaN	NaN	NaN	33.97	NaN	NaN	NaN	22.69	NaN	NaN	NaN	NaN	17.9
YHR104W	17.34	16.06	14.74	NaN	NaN	NaN	NaN	NaN	15.55	NaN	NaN	NaN	NaN	NaN	NaN	NaN	NaN	NaN	NaN	NaN	NaN	NaN	NaN	NaN	17.53	16.91	NaN	NaN	NaN	NaN	NaN	NaN	NaN	NaN	15.74	17.3	NaN	NaN	NaN	16.06	17.04	NaN	NaN	NaN	15.45	NaN	NaN	NaN	17.9
YHR105W	NaN	NaN	NaN	NaN	NaN	NaN	17.39	NaN	NaN	NaN	NaN	17.43	NaN	NaN	NaN	NaN	15.19	NaN	NaN	NaN	17.11	15.49	NaN	15.8	NaN	NaN	16.57	NaN	15.12	14.57	17.12	17.36	NaN	16.96	NaN	NaN	NaN	15.99	NaN	NaN	NaN	NaN	14.61	NaN	NaN	17.9	NaN	NaN	NaN
YHR106W	17.34	16.06	NaN	NaN	NaN	17.02	NaN	16.51	NaN	16.89	14.62	17.43	NaN	17.45	NaN	NaN	NaN	NaN	17	14.91	NaN	15.49	16.99	NaN	NaN	NaN	16.57	14.86	NaN	14.57	NaN	NaN	NaN	NaN	15.74	NaN	16.63	15.99	NaN	NaN	17.04	NaN	14.61	NaN	NaN	NaN	NaN	NaN	17.9
YHR107C	32.36	NaN	NaN	32.1	32.64	NaN	NaN	32.84	31.66	NaN	NaN	NaN	31.65	NaN	NaN	NaN	32.43	NaN	32.54	NaN	33.45	31.3	NaN	NaN	32.66	NaN	NaN	NaN	NaN	31.56	NaN	32.1	32.81	32.61	32.52	NaN	NaN	31.88	NaN	31.48	31.06	NaN	31.91	33.03	NaN	NaN	NaN	NaN	NaN
YHR108W	NaN	NaN	46.96	NaN	NaN	80.03	64.93	NaN	NaN	82.48	97.95	NaN	NaN	NaN	NaN	NaN	NaN	63.24	55.57	NaN	NaN	46.17	66.42	NaN	NaN	69.08	72.03	49	NaN	NaN	74.47	NaN	NaN	67.33	NaN	69.91	NaN	NaN	NaN	81.8	NaN	NaN	79.81	NaN	NaN	95.51	NaN	66.18	101.02
YHR109W	NaN	NaN	14.74	NaN	17.14	17.02	NaN	16.51	15.55	NaN	NaN	17.43	NaN	NaN	NaN	15.27	NaN	NaN	NaN	NaN	NaN	15.49	NaN	NaN	17.53	16.91	NaN	NaN	15.12	NaN	NaN	NaN	16.07	16.96	15.74	NaN	NaN	NaN	NaN	NaN	NaN	16.89	14.61	14.88	15.45	17.9	NaN	15.08	NaN
YHR110W	NaN	NaN	NaN	NaN	17.14	NaN	NaN	NaN	15.55	16.89	21.23	NaN	NaN	NaN	16.31	NaN	24.07	NaN	NaN	NaN	17.11	NaN	16.99	15.8	17.53	NaN	NaN	NaN	NaN	NaN	NaN	17.36	NaN	NaN	15.74	NaN	16.63	15.99	NaN	16.06	NaN	16.89	NaN	14.88	NaN	17.9	NaN	15.08	17.9
YHR111W	NaN	NaN	NaN	NaN	NaN	NaN	NaN	81.07	NaN	82.48	97.95	100.27	NaN	NaN	NaN	NaN	NaN	NaN	NaN	NaN	81.76	NaN	NaN	NaN	NaN	69.08	NaN	NaN	NaN	NaN	NaN	NaN	NaN	79.31	100.28	NaN	NaN	NaN	NaN	NaN	NaN	NaN	NaN	78.19	92.3	NaN	NaN	66.18	101.02
YHR112C	17.34	NaN	14.74	15.4	NaN	NaN	NaN	16.51	15.55	NaN	NaN	NaN	NaN	17.45	16.31	15.27	15.19	16.82	NaN	NaN	NaN	NaN	16.99	NaN	17.53	NaN	NaN	NaN	NaN	14.57	NaN	NaN	NaN	16.96	15.74	17.3	NaN	15.99	15.78	NaN	NaN	NaN	NaN	14.88	NaN	NaN	NaN	NaN	17.9
YHR113W	NaN	NaN	14.74	15.4	NaN	NaN	NaN	16.51	15.55	NaN	NaN	NaN	NaN	NaN	NaN	15.27	NaN	16.82	NaN	14.91	17.11	15.49	NaN	NaN	17.53	16.91	NaN	NaN	NaN	NaN	NaN	NaN	NaN	NaN	NaN	17.3	NaN	NaN	NaN	NaN	NaN	NaN	14.61	NaN	NaN	NaN	NaN	NaN	17.9
YHR114W	NaN	16.06	14.74	NaN	17.14	NaN	NaN	16.51	NaN	NaN	NaN	17.43	NaN	NaN	16.31	NaN	15.19	16.82	17	NaN	NaN	NaN	16.99	15.8	NaN	16.91	NaN	NaN	NaN	NaN	NaN	NaN	NaN	NaN	15.74	17.3	NaN	NaN	15.78	16.06	17.04	NaN	NaN	NaN	NaN	17.9	NaN	NaN	17.9
YHR115C	32.36	NaN	NaN	NaN	NaN	32.94	NaN	32.84	31.66	NaN	30.93	32.23	NaN	32.68	NaN	NaN	NaN	NaN	NaN	NaN	NaN	31.3	NaN	NaN	NaN	32.35	NaN	NaN	32.49	NaN	NaN	NaN	NaN	32.61	NaN	32.42	NaN	NaN	NaN	31.48	31.06	NaN	NaN	NaN	32.06	NaN	31.36	NaN	NaN
YHR116W	NaN	NaN	NaN	123.58	NaN	133.03	NaN	NaN	124.73	NaN	NaN	127.7	NaN	93.11	NaN	123.83	NaN	NaN	133.13	128.72	119.73	NaN	NaN	NaN	NaN	NaN	NaN	NaN	NaN	NaN	116.05	NaN	132.34	NaN	NaN	NaN	129.46	NaN	NaN	134.84	NaN	NaN	NaN	105.88	135.12	NaN	133.82	NaN	NaN
YHR117W	NaN	16.06	14.74	15.4	NaN	17.02	NaN	NaN	NaN	16.89	NaN	17.43	NaN	NaN	NaN	15.27	15.19	NaN	17	14.91	17.11	15.49	16.99	NaN	17.53	NaN	NaN	NaN	NaN	NaN	17.12	17.36	16.07	16.96	NaN	NaN	16.63	NaN	NaN	NaN	17.04	16.89	NaN	NaN	NaN	17.9	NaN	NaN	17.9
YHR118C	NaN	32.76	30.65	NaN	NaN	NaN	NaN	32.84	NaN	NaN	NaN	NaN	31.65	32.68	31.44	32.06	NaN	30.91	NaN	NaN	NaN	31.3	NaN	NaN	NaN	NaN	31.16	NaN	32.49	NaN	NaN	NaN	NaN	NaN	NaN	NaN	NaN	NaN	NaN	NaN	31.06	31.57	NaN	33.03	NaN	32.69	NaN	NaN	32.41
YHR119W	NaN	NaN	30.65	NaN	NaN	32.94	NaN	32.84	NaN	31.75	30.93	NaN	31.65	32.68	NaN	32.06	NaN	NaN	NaN	NaN	NaN	31.3	NaN	31.12	NaN	32.35	31.16	NaN	NaN	NaN	NaN	32.1	NaN	32.61	NaN	NaN	NaN	NaN	34.05	31.48	31.06	NaN	NaN	NaN	NaN	32.69	31.36	NaN	NaN
YHR120W	NaN	32.76	NaN	NaN	NaN	NaN	32.21	NaN	NaN	31.75	NaN	32.23	NaN	32.68	NaN	NaN	32.43	30.91	32.54	NaN	33.45	NaN	NaN	31.12	NaN	NaN	NaN	NaN	32.49	NaN	31.78	NaN	NaN	32.61	32.52	NaN	NaN	31.88	34.05	NaN	NaN	31.57	NaN	NaN	NaN	NaN	NaN	NaN	NaN
YHR121W	17.34	NaN	NaN	NaN	NaN	17.02	NaN	NaN	NaN	16.89	NaN	17.43	NaN	17.45	NaN	15.27	NaN	NaN	17	NaN	NaN	NaN	16.99	NaN	NaN	NaN	NaN	NaN	NaN	NaN	NaN	NaN	16.07	NaN	NaN	NaN	NaN	15.99	NaN	NaN	NaN	16.89	NaN	NaN	NaN	NaN	16.73	NaN	NaN
YHR122W	NaN	NaN	NaN	NaN	32.64	32.94	32.21	NaN	31.66	31.75	NaN	NaN	NaN	NaN	31.44	NaN	32.43	NaN	NaN	NaN	NaN	NaN	NaN	NaN	32.66	32.35	NaN	NaN	32.49	NaN	31.78	32.1	NaN	32.61	NaN	NaN	31.53	NaN	NaN	31.48	NaN	31.57	NaN	NaN	32.06	32.69	NaN	NaN	32.41
YHR123W	17.34	NaN	NaN	15.4	NaN	NaN	NaN	NaN	15.55	16.89	NaN	17.43	NaN	17.45	16.31	NaN	NaN	NaN	NaN	14.91	NaN	15.49	16.99	NaN	NaN	NaN	16.57	NaN	15.12	14.57	NaN	17.36	NaN	NaN	15.74	NaN	NaN	NaN	15.78	NaN	17.04	NaN	NaN	NaN	15.45	NaN	16.73	15.08	NaN
YHR124W	40.35	NaN	46.96	49.3	NaN	NaN	45.85	NaN	30.27	NaN	46.72	39.07	50.13	NaN	31.33	NaN	48.91	33.21	NaN	NaN	NaN	46.17	NaN	NaN	NaN	38.28	NaN	24.87	53.62	24.2	NaN	35.34	35.61	41.35	NaN	NaN	45.2	NaN	NaN	33.97	39.96	NaN	42.91	44.99	31.36	43.85	NaN	NaN	38.62
YHR126C	NaN	16.06	NaN	NaN	17.14	NaN	NaN	NaN	NaN	NaN	NaN	NaN	NaN	NaN	NaN	NaN	NaN	NaN	NaN	NaN	17.11	NaN	NaN	15.8	NaN	16.91	NaN	NaN	15.12	NaN	NaN	17.36	NaN	NaN	15.74	NaN	NaN	15.99	NaN	NaN	NaN	16.89	NaN	14.88	NaN	17.9	16.73	NaN	17.9
YHR127W	NaN	NaN	NaN	NaN	NaN	NaN	17.39	16.51	NaN	NaN	NaN	NaN	NaN	NaN	16.31	15.27	15.19	16.82	NaN	NaN	17.11	NaN	16.99	NaN	17.53	NaN	16.57	NaN	15.12	NaN	NaN	NaN	NaN	NaN	NaN	NaN	16.63	NaN	15.78	NaN	NaN	NaN	NaN	NaN	15.45	NaN	NaN	NaN	NaN
YHR128W	NaN	NaN	30.65	NaN	32.64	NaN	NaN	NaN	NaN	NaN	NaN	NaN	NaN	NaN	NaN	NaN	32.43	NaN	NaN	30.94	33.45	NaN	NaN	NaN	32.66	NaN	NaN	33.35	32.49	NaN	NaN	NaN	32.81	NaN	32.52	NaN	31.53	31.88	NaN	NaN	NaN	NaN	NaN	33.03	NaN	32.69	NaN	NaN	NaN
YHR129C	97.07	NaN	95.92	NaN	NaN	NaN	NaN	NaN	NaN	NaN	NaN	100.27	92.42	NaN	NaN	NaN	NaN	63.24	NaN	NaN	NaN	101.92	66.42	NaN	NaN	69.08	NaN	NaN	NaN	71.11	74.47	NaN	66.87	NaN	100.28	69.91	70.77	56.45	NaN	NaN	NaN	NaN	NaN	78.19	62.03	95.51	62.45	NaN	NaN
YHR131C	17.34	16.06	NaN	NaN	NaN	NaN	NaN	NaN	NaN	16.89	NaN	17.43	16.78	NaN	16.31	15.27	15.19	NaN	NaN	14.91	NaN	15.49	16.99	NaN	NaN	NaN	NaN	NaN	15.12	14.57	NaN	NaN	16.07	NaN	15.74	NaN	16.63	NaN	NaN	16.06	NaN	NaN	NaN	14.88	15.45	17.9	16.73	15.08	17.9
YHR132C	NaN	NaN	NaN	NaN	NaN	NaN	NaN	16.51	30.27	NaN	NaN	NaN	16.78	NaN	31.33	25.33	NaN	NaN	17	NaN	NaN	NaN	NaN	31.8	NaN	16.91	16.57	24.87	NaN	NaN	NaN	NaN	NaN	NaN	NaN	NaN	NaN	NaN	25.01	NaN	NaN	NaN	NaN	22.69	31.36	17.9	NaN	NaN	NaN
YHR133C	17.34	NaN	NaN	NaN	NaN	NaN	NaN	NaN	15.55	NaN	21.23	17.43	NaN	NaN	NaN	NaN	NaN	NaN	NaN	25.25	NaN	NaN	16.99	NaN	17.53	NaN	NaN	NaN	24.51	NaN	NaN	NaN	NaN	NaN	NaN	17.3	NaN	NaN	25.01	NaN	NaN	NaN	NaN	NaN	NaN	NaN	16.73	NaN	NaN
YHR134W	NaN	NaN	95.92	NaN	NaN	80.03	NaN	81.07	NaN	NaN	97.95	100.27	NaN	NaN	NaN	52.66	97.86	NaN	NaN	99.36	NaN	NaN	66.42	72.83	70.12	NaN	NaN	NaN	53.62	NaN	74.47	NaN	NaN	79.31	100.28	NaN	70.77	56.45	NaN	NaN	NaN	71.47	79.81	NaN	NaN	NaN	NaN	66.18	NaN
YHR135C	NaN	16.06	NaN	NaN	17.14	NaN	NaN	16.51	15.55	NaN	45.59	17.43	NaN	17.45	NaN	NaN	NaN	NaN	17	25.25	NaN	NaN	NaN	NaN	17.53	16.91	NaN	24.87	NaN	NaN	17.12	NaN	NaN	NaN	NaN	17.3	NaN	NaN	25.01	16.06	17.04	16.89	NaN	NaN	15.45	NaN	NaN	NaN	17.9
YHR136C	NaN	16.06	NaN	15.4	NaN	17.02	NaN	16.51	15.55	NaN	14.62	17.43	16.78	NaN	NaN	15.27	NaN	16.82	17	14.91	NaN	NaN	NaN	NaN	NaN	16.91	NaN	14.86	15.12	NaN	NaN	NaN	NaN	16.96	NaN	NaN	16.63	15.99	NaN	16.06	NaN	NaN	NaN	14.88	NaN	NaN	NaN	15.08	NaN
YHR137W	17.34	NaN	NaN	NaN	17.14	NaN	NaN	NaN	NaN	16.89	NaN	NaN	NaN	NaN	16.31	NaN	NaN	16.82	17	NaN	17.11	NaN	16.99	NaN	NaN	16.91	16.57	14.86	15.12	NaN	17.12	NaN	NaN	NaN	NaN	17.3	16.63	15.99	15.78	16.06	NaN	NaN	14.61	NaN	NaN	NaN	NaN	NaN	NaN
YHR138C	17.34	16.06	NaN	NaN	NaN	NaN	NaN	16.51	NaN	NaN	NaN	NaN	NaN	17.45	NaN	NaN	NaN	NaN	NaN	14.91	NaN	NaN	NaN	NaN	17.53	NaN	16.57	14.86	15.12	NaN	NaN	17.36	NaN	16.96	NaN	NaN	NaN	NaN	NaN	16.06	NaN	NaN	14.61	NaN	NaN	NaN	NaN	NaN	NaN
YHR139C	NaN	NaN	NaN	NaN	NaN	NaN	NaN	NaN	NaN	NaN	NaN	17.43	16.78	17.45	16.31	NaN	NaN	NaN	17	14.91	NaN	NaN	NaN	15.8	NaN	NaN	16.57	14.86	NaN	14.57	NaN	17.36	NaN	NaN	NaN	NaN	16.63	15.99	NaN	16.06	17.04	16.89	NaN	14.88	15.45	NaN	NaN	NaN	NaN
YHR140W	17.34	NaN	23.54	NaN	NaN	NaN	NaN	NaN	NaN	16.89	21.23	NaN	NaN	NaN	NaN	15.27	NaN	16.82	17	25.25	NaN	15.49	NaN	15.8	NaN	16.91	NaN	NaN	24.51	24.2	NaN	NaN	16.07	NaN	15.74	NaN	NaN	15.99	25.01	16.06	NaN	16.89	NaN	NaN	NaN	17.9	16.73	NaN	NaN
YHR141C	32.36	NaN	30.65	NaN	NaN	32.94	32.21	NaN	31.66	31.75	NaN	32.23	NaN	NaN	NaN	32.06	32.43	30.91	NaN	30.94	33.45	31.3	31.03	31.12	32.66	NaN	NaN	NaN	NaN	NaN	31.78	NaN	NaN	NaN	NaN	NaN	31.53	NaN	34.05	NaN	NaN	31.57	31.91	NaN	NaN	32.69	31.36	NaN	NaN
YHR142W	17.34	16.06	14.74	NaN	NaN	NaN	17.39	NaN	NaN	NaN	NaN	NaN	NaN	17.45	NaN	NaN	NaN	NaN	NaN	NaN	17.11	15.49	16.99	NaN	17.53	NaN	NaN	14.86	15.12	24.2	NaN	NaN	16.07	NaN	NaN	17.3	NaN	15.99	15.78	NaN	NaN	16.89	NaN	NaN	NaN	NaN	16.73	NaN	17.9
YHR143W-A	NaN	32.76	30.65	NaN	32.64	NaN	NaN	32.84	NaN	31.75	NaN	32.23	NaN	NaN	NaN	NaN	32.43	30.91	NaN	30.94	33.45	NaN	31.03	NaN	NaN	32.35	31.16	NaN	32.49	NaN	31.78	NaN	NaN	NaN	32.52	NaN	31.53	NaN	NaN	31.48	31.06	NaN	NaN	33.03	NaN	NaN	31.36	NaN	32.41
YHR143W	17.34	NaN	14.74	15.4	NaN	17.02	NaN	16.51	15.55	16.89	NaN	NaN	16.78	17.45	16.31	NaN	NaN	NaN	17	14.91	17.11	15.49	NaN	15.8	NaN	16.91	NaN	NaN	15.12	NaN	NaN	NaN	NaN	NaN	NaN	17.3	NaN	NaN	15.78	16.06	NaN	16.89	NaN	14.88	NaN	17.9	NaN	15.08	NaN
YHR144C	NaN	32.76	NaN	32.1	NaN	32.94	32.21	NaN	NaN	NaN	NaN	32.23	NaN	NaN	31.44	32.06	NaN	NaN	NaN	30.94	33.45	NaN	NaN	31.12	32.66	NaN	NaN	33.35	NaN	NaN	31.78	NaN	NaN	NaN	NaN	32.42	NaN	NaN	NaN	31.48	31.06	NaN	31.91	NaN	NaN	NaN	31.36	31.09	NaN
YHR146W	NaN	16.06	NaN	NaN	17.14	NaN	NaN	NaN	NaN	NaN	NaN	17.43	NaN	17.45	NaN	NaN	NaN	NaN	NaN	NaN	NaN	15.49	NaN	15.8	NaN	16.91	16.57	NaN	NaN	NaN	17.12	NaN	16.07	NaN	15.74	NaN	NaN	NaN	15.78	NaN	NaN	NaN	NaN	NaN	NaN	17.9	16.73	NaN	17.9
YHR147C	NaN	32.76	NaN	NaN	32.64	32.94	NaN	NaN	31.66	31.75	NaN	32.23	NaN	NaN	NaN	NaN	32.43	NaN	NaN	NaN	33.45	31.3	NaN	NaN	NaN	NaN	31.16	NaN	32.49	31.56	NaN	NaN	NaN	32.61	NaN	32.42	NaN	NaN	NaN	NaN	NaN	NaN	NaN	NaN	NaN	NaN	31.36	NaN	NaN
YHR148W	NaN	NaN	NaN	NaN	NaN	32.94	NaN	32.84	NaN	NaN	NaN	32.23	NaN	NaN	NaN	NaN	NaN	30.91	32.54	NaN	NaN	31.3	NaN	NaN	32.66	NaN	NaN	NaN	32.49	NaN	NaN	NaN	NaN	32.61	NaN	32.42	NaN	31.88	NaN	31.48	NaN	NaN	NaN	33.03	32.06	NaN	31.36	NaN	NaN
YHR149C	NaN	NaN	NaN	32.1	NaN	NaN	NaN	NaN	NaN	31.75	30.93	NaN	31.65	32.68	NaN	32.06	32.43	NaN	32.54	NaN	NaN	NaN	NaN	NaN	32.66	NaN	NaN	NaN	NaN	NaN	NaN	32.1	32.81	32.61	32.52	NaN	31.53	NaN	NaN	NaN	NaN	NaN	NaN	NaN	NaN	32.69	NaN	NaN	NaN
YHR150W	NaN	NaN	23.54	NaN	17.14	NaN	17.39	16.51	NaN	NaN	21.23	17.43	NaN	NaN	NaN	25.33	NaN	NaN	17	NaN	NaN	NaN	16.99	31.8	NaN	NaN	NaN	24.87	24.51	24.2	NaN	NaN	NaN	16.96	27.52	17.3	NaN	NaN	25.01	NaN	NaN	NaN	NaN	22.69	31.36	NaN	34.98	31.13	17.9
YHR151C	NaN	NaN	NaN	NaN	NaN	NaN	NaN	16.51	NaN	NaN	14.62	NaN	16.78	NaN	NaN	NaN	15.19	16.82	NaN	NaN	NaN	15.49	NaN	NaN	NaN	16.91	16.57	14.86	NaN	NaN	NaN	17.36	NaN	16.96	NaN	NaN	16.63	NaN	15.78	NaN	NaN	NaN	NaN	14.88	15.45	17.9	NaN	NaN	17.9
YHR152W	NaN	NaN	NaN	NaN	NaN	17.02	NaN	NaN	15.55	16.89	14.62	17.43	NaN	NaN	16.31	NaN	NaN	NaN	17	NaN	NaN	NaN	NaN	NaN	NaN	NaN	NaN	NaN	NaN	14.57	NaN	NaN	16.07	16.96	NaN	NaN	NaN	NaN	NaN	NaN	NaN	16.89	14.61	NaN	NaN	NaN	NaN	NaN	NaN
YHR153C	NaN	16.06	14.74	15.4	17.14	17.02	17.39	16.51	NaN	NaN	NaN	NaN	NaN	NaN	NaN	15.27	NaN	NaN	NaN	NaN	NaN	NaN	NaN	NaN	17.53	NaN	16.57	NaN	NaN	NaN	NaN	17.36	NaN	NaN	15.74	NaN	NaN	NaN	15.78	16.06	NaN	16.89	14.61	NaN	NaN	NaN	NaN	15.08	NaN
YHR154W	NaN	16.06	14.74	NaN	17.14	17.02	NaN	16.51	NaN	16.89	NaN	NaN	16.78	NaN	NaN	15.27	15.19	16.82	NaN	14.91	17.11	NaN	16.99	15.8	NaN	NaN	16.57	NaN	15.12	NaN	NaN	17.36	NaN	16.96	NaN	NaN	16.63	NaN	15.78	NaN	NaN	NaN	14.61	NaN	NaN	NaN	NaN	15.08	NaN
YHR155W	NaN	NaN	NaN	15.4	NaN	NaN	NaN	NaN	15.55	16.89	14.62	17.43	NaN	NaN	16.31	NaN	15.19	NaN	NaN	NaN	NaN	NaN	NaN	NaN	17.53	NaN	NaN	NaN	NaN	14.57	17.12	NaN	NaN	16.96	NaN	17.3	NaN	15.99	NaN	16.06	17.04	NaN	NaN	14.88	15.45	NaN	16.73	NaN	NaN
YHR156C	NaN	16.06	NaN	NaN	NaN	17.02	NaN	NaN	NaN	NaN	14.62	NaN	NaN	17.45	NaN	NaN	NaN	16.82	17	14.91	NaN	NaN	16.99	NaN	NaN	NaN	16.57	14.86	NaN	14.57	NaN	17.36	NaN	16.96	NaN	NaN	16.63	15.99	NaN	16.06	NaN	16.89	NaN	NaN	15.45	NaN	NaN	15.08	NaN
YHR157W	NaN	NaN	NaN	NaN	NaN	46.37	45.85	38.02	NaN	49.73	NaN	39.07	NaN	NaN	NaN	NaN	48.91	NaN	NaN	NaN	45.69	NaN	35.19	NaN	NaN	NaN	NaN	NaN	53.62	NaN	37.88	35.34	NaN	41.35	50.95	NaN	45.2	56.45	NaN	33.97	NaN	NaN	42.91	NaN	NaN	NaN	NaN	NaN	NaN
YHR158C	NaN	16.06	NaN	15.4	NaN	NaN	NaN	16.51	NaN	NaN	14.62	17.43	16.78	NaN	16.31	NaN	NaN	16.82	NaN	14.91	NaN	15.49	NaN	15.8	17.53	16.91	NaN	14.86	NaN	NaN	NaN	NaN	NaN	NaN	15.74	17.3	16.63	NaN	NaN	16.06	NaN	16.89	NaN	14.88	NaN	17.9	NaN	NaN	NaN
YHR159W	17.34	16.06	14.74	NaN	NaN	NaN	17.39	16.51	NaN	16.89	NaN	17.43	16.78	17.45	NaN	NaN	NaN	16.82	17	14.91	NaN	15.49	16.99	NaN	NaN	NaN	16.57	14.86	NaN	NaN	NaN	17.36	NaN	16.96	15.74	17.3	NaN	NaN	NaN	NaN	17.04	NaN	NaN	NaN	15.45	NaN	NaN	NaN	17.9
YHR160C	17.34	16.06	NaN	NaN	NaN	NaN	NaN	NaN	NaN	NaN	NaN	NaN	NaN	NaN	NaN	NaN	NaN	16.82	NaN	14.91	17.11	NaN	NaN	NaN	NaN	NaN	NaN	NaN	NaN	NaN	17.12	17.36	NaN	16.96	NaN	NaN	NaN	15.99	NaN	NaN	NaN	NaN	NaN	14.88	15.45	NaN	NaN	NaN	NaN
YHR161C	NaN	NaN	46.96	49.3	47.78	NaN	NaN	NaN	30.27	49.73	46.72	NaN	NaN	NaN	NaN	NaN	48.91	NaN	NaN	50.14	NaN	NaN	NaN	NaN	43.77	NaN	44.2	NaN	NaN	NaN	NaN	35.34	NaN	41.35	NaN	40.2	NaN	NaN	NaN	NaN	39.96	40.86	NaN	44.99	NaN	43.85	NaN	NaN	NaN
YHR162W	17.34	NaN	23.54	NaN	NaN	17.02	17.39	16.51	30.27	NaN	NaN	17.43	NaN	17.45	31.33	NaN	NaN	16.82	NaN	NaN	NaN	NaN	NaN	31.8	NaN	NaN	NaN	NaN	24.51	24.2	NaN	NaN	NaN	NaN	27.52	NaN	NaN	30.39	NaN	NaN	17.04	16.89	NaN	NaN	NaN	17.9	NaN	31.13	NaN
YHR163W	17.34	16.06	14.74	15.4	17.14	NaN	17.39	16.51	15.55	NaN	NaN	NaN	NaN	17.45	NaN	NaN	NaN	NaN	NaN	NaN	NaN	15.49	16.99	15.8	NaN	NaN	16.57	NaN	NaN	14.57	17.12	17.36	NaN	NaN	NaN	NaN	NaN	NaN	NaN	16.06	17.04	NaN	NaN	NaN	NaN	17.9	NaN	15.08	NaN
YHR164C	NaN	NaN	NaN	32.1	NaN	NaN	NaN	NaN	NaN	NaN	30.93	NaN	NaN	NaN	NaN	NaN	NaN	NaN	NaN	30.94	NaN	NaN	31.03	31.12	NaN	NaN	NaN	NaN	NaN	NaN	NaN	32.1	NaN	32.61	32.52	32.42	NaN	31.88	34.05	NaN	NaN	NaN	NaN	33.03	NaN	32.69	NaN	NaN	NaN
YHR165C	NaN	NaN	30.65	NaN	NaN	32.94	NaN	NaN	31.66	NaN	30.93	NaN	NaN	32.68	NaN	NaN	NaN	NaN	32.54	NaN	NaN	31.3	NaN	NaN	NaN	NaN	NaN	33.35	NaN	NaN	NaN	NaN	32.81	32.61	NaN	NaN	NaN	NaN	NaN	31.48	31.06	31.57	NaN	33.03	NaN	NaN	NaN	NaN	NaN
YHR166C	32.36	32.76	NaN	NaN	32.64	NaN	NaN	32.84	NaN	31.75	NaN	NaN	31.65	NaN	31.44	NaN	NaN	NaN	NaN	NaN	NaN	NaN	31.03	NaN	NaN	32.35	NaN	NaN	NaN	31.56	NaN	NaN	NaN	32.61	32.52	NaN	31.53	31.88	NaN	NaN	31.06	31.57	NaN	33.03	NaN	NaN	NaN	31.09	NaN
YHR167W	NaN	NaN	23.54	NaN	17.14	NaN	NaN	NaN	NaN	16.89	NaN	NaN	NaN	NaN	16.31	NaN	NaN	16.82	17	NaN	NaN	NaN	NaN	15.8	NaN	NaN	NaN	NaN	NaN	NaN	17.12	17.36	NaN	NaN	NaN	NaN	16.63	15.99	NaN	NaN	NaN	NaN	NaN	22.69	15.45	NaN	NaN	NaN	NaN
YHR168W	NaN	NaN	30.65	NaN	NaN	NaN	NaN	NaN	NaN	NaN	NaN	32.23	NaN	NaN	NaN	NaN	NaN	NaN	NaN	NaN	NaN	NaN	NaN	31.12	NaN	NaN	NaN	NaN	NaN	NaN	31.78	NaN	NaN	NaN	32.52	NaN	NaN	NaN	34.05	NaN	31.06	NaN	NaN	NaN	NaN	32.69	NaN	NaN	NaN
YHR169W	32.36	32.76	NaN	NaN	NaN	NaN	32.21	32.84	31.66	NaN	NaN	32.23	31.65	NaN	31.44	NaN	NaN	30.91	NaN	30.94	33.45	NaN	NaN	NaN	NaN	32.35	31.16	NaN	NaN	NaN	NaN	NaN	32.81	NaN	NaN	32.42	31.53	NaN	NaN	NaN	31.06	31.57	NaN	33.03	NaN	NaN	NaN	NaN	32.41
YHR170W	32.36	NaN	NaN	NaN	32.64	32.94	NaN	NaN	31.66	NaN	NaN	NaN	NaN	32.68	31.44	NaN	NaN	30.91	NaN	30.94	NaN	31.3	NaN	31.12	NaN	NaN	NaN	33.35	NaN	NaN	31.78	NaN	NaN	NaN	NaN	NaN	NaN	NaN	NaN	31.48	31.06	NaN	31.91	NaN	32.06	NaN	31.36	NaN	NaN
YHR171W	61.03	NaN	46.96	49.3	NaN	NaN	NaN	38.02	NaN	NaN	NaN	NaN	50.13	NaN	63.2	52.66	NaN	43.57	55.57	50.14	NaN	NaN	62.65	45.76	NaN	NaN	44.2	NaN	NaN	NaN	NaN	NaN	66.87	NaN	NaN	NaN	45.2	NaN	NaN	NaN	39.96	NaN	NaN	NaN	NaN	NaN	62.45	66.18	NaN
YHR172W	NaN	NaN	NaN	NaN	NaN	32.94	NaN	32.84	31.66	NaN	NaN	NaN	NaN	NaN	31.44	32.06	NaN	NaN	NaN	NaN	NaN	NaN	31.03	NaN	32.66	32.35	31.16	NaN	NaN	31.56	NaN	NaN	NaN	32.61	NaN	NaN	NaN	31.88	34.05	31.48	31.06	NaN	31.91	NaN	32.06	32.69	NaN	NaN	32.41
YHR174W	NaN	NaN	NaN	32.1	NaN	NaN	NaN	NaN	NaN	31.75	NaN	NaN	NaN	NaN	31.44	NaN	NaN	30.91	NaN	30.94	NaN	31.3	NaN	31.12	32.66	NaN	NaN	NaN	32.49	31.56	NaN	32.1	32.81	NaN	32.52	NaN	NaN	NaN	NaN	NaN	31.06	NaN	NaN	NaN	NaN	32.69	NaN	NaN	32.41
YHR175W	NaN	NaN	30.65	NaN	NaN	NaN	NaN	NaN	NaN	NaN	30.93	NaN	31.65	NaN	31.44	NaN	NaN	NaN	32.54	NaN	33.45	NaN	NaN	31.12	32.66	32.35	NaN	NaN	NaN	NaN	31.78	32.1	NaN	NaN	32.52	32.42	NaN	NaN	34.05	31.48	NaN	NaN	31.91	NaN	NaN	NaN	NaN	NaN	32.41
YHR176W	NaN	NaN	NaN	15.4	17.14	17.02	17.39	NaN	NaN	NaN	NaN	NaN	16.78	NaN	16.31	15.27	15.19	NaN	17	NaN	NaN	NaN	16.99	15.8	17.53	16.91	NaN	14.86	15.12	NaN	NaN	NaN	NaN	NaN	NaN	17.3	NaN	15.99	NaN	NaN	NaN	NaN	NaN	14.88	NaN	17.9	NaN	NaN	NaN
YHR177W	NaN	32.76	30.65	32.1	NaN	NaN	32.21	32.84	NaN	NaN	NaN	NaN	31.65	NaN	31.44	32.06	32.43	NaN	NaN	30.94	33.45	31.3	NaN	31.12	NaN	32.35	31.16	NaN	NaN	31.56	31.78	NaN	NaN	NaN	32.52	NaN	NaN	NaN	NaN	NaN	NaN	NaN	31.91	NaN	32.06	32.69	31.36	NaN	NaN
YHR178W	NaN	NaN	NaN	97.82	NaN	NaN	114.53	110.14	124.73	NaN	NaN	NaN	143.32	NaN	105.22	NaN	NaN	111.21	NaN	99.36	NaN	101.92	NaN	NaN	NaN	NaN	111.08	98.88	NaN	NaN	NaN	117.85	NaN	NaN	100.28	NaN	NaN	NaN	NaN	NaN	124.49	113.78	NaN	NaN	NaN	95.51	98.82	NaN	NaN
YHR179W	NaN	16.06	NaN	15.4	17.14	17.02	17.39	NaN	15.55	16.89	14.62	NaN	NaN	NaN	16.31	NaN	NaN	NaN	17	NaN	NaN	NaN	NaN	NaN	NaN	16.91	NaN	NaN	NaN	NaN	NaN	NaN	16.07	16.96	NaN	NaN	16.63	NaN	NaN	NaN	17.04	16.89	NaN	NaN	NaN	NaN	16.73	15.08	NaN
YHR181W	NaN	NaN	NaN	NaN	17.14	NaN	17.39	16.51	NaN	NaN	NaN	NaN	16.78	17.45	NaN	15.27	NaN	16.82	NaN	14.91	NaN	15.49	NaN	NaN	NaN	16.91	16.57	NaN	NaN	24.2	NaN	NaN	NaN	16.96	NaN	NaN	NaN	NaN	15.78	16.06	NaN	NaN	NaN	NaN	NaN	NaN	16.73	NaN	NaN
YHR182W	17.34	16.06	14.74	NaN	NaN	NaN	17.39	NaN	15.55	NaN	14.62	NaN	16.78	NaN	16.31	NaN	NaN	NaN	NaN	NaN	17.11	NaN	16.99	15.8	NaN	NaN	NaN	NaN	15.12	14.57	NaN	NaN	16.07	16.96	15.74	NaN	NaN	NaN	NaN	NaN	NaN	NaN	NaN	NaN	15.45	NaN	NaN	15.08	NaN
YHR183W	NaN	NaN	30.65	32.1	32.64	32.94	32.21	NaN	NaN	31.75	NaN	NaN	31.65	32.68	31.44	NaN	NaN	30.91	32.54	NaN	33.45	31.3	NaN	31.12	NaN	32.35	NaN	NaN	NaN	NaN	NaN	NaN	NaN	NaN	NaN	NaN	31.53	NaN	NaN	NaN	NaN	NaN	NaN	NaN	NaN	NaN	NaN	31.09	32.41
YHR184W	NaN	28.04	23.54	25.03	17.14	NaN	NaN	NaN	30.27	16.89	NaN	17.43	NaN	17.45	NaN	NaN	24.07	NaN	17	25.25	NaN	NaN	NaN	31.8	NaN	NaN	16.57	NaN	NaN	NaN	NaN	17.36	NaN	16.96	27.52	17.3	NaN	NaN	NaN	NaN	NaN	NaN	NaN	22.69	NaN	17.9	34.98	NaN	NaN
YHR185C	NaN	NaN	NaN	NaN	17.14	NaN	NaN	NaN	30.27	NaN	NaN	NaN	NaN	NaN	NaN	25.33	24.07	16.82	NaN	NaN	NaN	27.01	16.99	NaN	NaN	NaN	16.57	24.87	24.51	24.2	NaN	NaN	16.07	16.96	27.52	17.3	NaN	NaN	25.01	16.06	17.04	16.89	NaN	23.21	NaN	NaN	NaN	15.08	NaN
YHR186C	32.36	NaN	NaN	NaN	NaN	32.94	32.21	NaN	31.66	NaN	NaN	NaN	NaN	32.68	NaN	NaN	32.43	NaN	32.54	NaN	33.45	NaN	31.03	NaN	NaN	32.35	31.16	NaN	32.49	31.56	NaN	NaN	32.81	32.61	NaN	32.42	NaN	NaN	34.05	NaN	NaN	31.57	NaN	33.03	NaN	NaN	NaN	NaN	NaN
YHR187W	NaN	NaN	NaN	NaN	NaN	NaN	32.21	NaN	31.66	31.75	NaN	NaN	NaN	NaN	NaN	NaN	NaN	30.91	32.54	NaN	NaN	31.3	31.03	NaN	32.66	NaN	NaN	NaN	NaN	NaN	NaN	32.1	NaN	NaN	32.52	NaN	NaN	NaN	NaN	31.48	NaN	NaN	NaN	NaN	NaN	NaN	NaN	31.09	NaN
YHR188C	NaN	NaN	NaN	NaN	32.64	NaN	NaN	NaN	NaN	NaN	30.93	NaN	NaN	NaN	NaN	32.06	32.43	30.91	NaN	30.94	NaN	NaN	NaN	31.12	NaN	NaN	31.16	NaN	32.49	NaN	31.78	NaN	NaN	NaN	32.52	NaN	NaN	NaN	NaN	NaN	NaN	31.57	31.91	33.03	NaN	NaN	31.36	NaN	32.41
YHR189W	NaN	NaN	NaN	NaN	NaN	NaN	115.71	NaN	95.29	113.02	97.95	NaN	NaN	NaN	NaN	NaN	81.74	NaN	NaN	90.44	NaN	NaN	114.06	NaN	86.08	NaN	104.7	NaN	98.37	NaN	116.05	117.85	106.07	110.27	NaN	NaN	70.77	NaN	114.88	NaN	88.03	NaN	NaN	NaN	108.68	NaN	98.82	NaN	NaN
YHR190W	NaN	NaN	NaN	NaN	NaN	32.94	NaN	32.84	NaN	NaN	30.93	NaN	NaN	NaN	NaN	32.06	32.43	NaN	NaN	30.94	NaN	NaN	NaN	NaN	NaN	NaN	NaN	33.35	32.49	31.56	NaN	32.1	32.81	32.61	NaN	32.42	NaN	31.88	34.05	NaN	NaN	NaN	NaN	NaN	32.06	32.69	31.36	NaN	32.41
YHR191C	97.07	NaN	NaN	NaN	94.4	NaN	64.93	81.07	NaN	NaN	NaN	NaN	NaN	NaN	NaN	NaN	67.56	NaN	112.23	NaN	NaN	101.92	66.42	72.83	NaN	NaN	NaN	NaN	NaN	71.11	NaN	NaN	NaN	79.31	NaN	NaN	NaN	NaN	NaN	81.8	NaN	71.47	79.81	NaN	NaN	95.51	98.82	NaN	NaN
YHR192W	NaN	32.76	30.65	NaN	NaN	32.94	NaN	32.84	NaN	31.75	NaN	NaN	31.65	32.68	NaN	32.06	NaN	NaN	NaN	30.94	NaN	31.3	31.03	NaN	NaN	NaN	NaN	33.35	NaN	NaN	NaN	32.1	NaN	32.61	32.52	32.42	31.53	31.88	NaN	NaN	NaN	NaN	NaN	33.03	32.06	NaN	31.36	31.09	NaN
YHR193C	NaN	NaN	NaN	49.3	47.78	46.37	NaN	NaN	30.27	49.73	NaN	39.07	NaN	47.15	NaN	NaN	NaN	NaN	NaN	NaN	NaN	46.17	NaN	31.8	NaN	NaN	NaN	NaN	NaN	NaN	NaN	NaN	NaN	41.35	NaN	NaN	NaN	NaN	55.65	33.97	NaN	NaN	42.91	44.99	31.36	NaN	34.98	31.13	NaN
YHR194W	32.36	NaN	NaN	NaN	NaN	NaN	NaN	NaN	NaN	31.75	30.93	NaN	NaN	32.68	31.44	NaN	NaN	NaN	NaN	NaN	NaN	NaN	31.03	31.12	NaN	32.35	NaN	NaN	NaN	NaN	NaN	NaN	NaN	32.61	32.52	NaN	NaN	31.88	NaN	31.48	NaN	NaN	NaN	33.03	NaN	32.69	NaN	NaN	32.41
YHR195W	NaN	16.06	14.74	NaN	17.14	NaN	17.39	NaN	15.55	16.89	NaN	NaN	NaN	NaN	NaN	NaN	NaN	NaN	17	NaN	17.11	NaN	NaN	NaN	17.53	NaN	NaN	NaN	NaN	NaN	17.12	NaN	NaN	16.96	15.74	NaN	NaN	NaN	NaN	16.06	NaN	NaN	14.61	NaN	NaN	17.9	16.73	NaN	17.9
YHR196W	NaN	NaN	NaN	32.1	32.64	NaN	NaN	NaN	NaN	31.75	NaN	NaN	31.65	NaN	NaN	NaN	NaN	NaN	32.54	NaN	NaN	NaN	31.03	NaN	NaN	NaN	NaN	33.35	32.49	NaN	31.78	NaN	32.81	NaN	NaN	32.42	NaN	31.88	NaN	NaN	31.06	31.57	NaN	33.03	32.06	32.69	NaN	31.09	NaN
YHR197W	NaN	NaN	NaN	NaN	NaN	NaN	32.21	NaN	31.66	NaN	NaN	32.23	NaN	NaN	31.44	32.06	NaN	NaN	NaN	NaN	NaN	NaN	31.03	NaN	32.66	NaN	NaN	33.35	NaN	31.56	NaN	32.1	32.81	NaN	NaN	NaN	31.53	NaN	NaN	31.48	NaN	31.57	31.91	NaN	NaN	32.69	31.36	NaN	NaN
YHR198C	NaN	28.04	46.96	25.03	NaN	NaN	17.39	NaN	NaN	49.73	NaN	NaN	16.78	NaN	NaN	25.33	48.91	NaN	NaN	NaN	NaN	NaN	NaN	NaN	NaN	NaN	NaN	NaN	24.51	NaN	NaN	NaN	NaN	41.35	NaN	NaN	NaN	30.39	NaN	33.97	NaN	16.89	NaN	44.99	31.36	43.85	NaN	NaN	NaN
YHR199C	NaN	16.06	14.74	NaN	17.14	NaN	NaN	16.51	NaN	16.89	NaN	NaN	NaN	NaN	NaN	15.27	NaN	NaN	NaN	14.91	17.11	NaN	16.99	NaN	NaN	16.91	NaN	14.86	15.12	14.57	17.12	NaN	NaN	16.96	NaN	NaN	NaN	NaN	NaN	16.06	NaN	16.89	14.61	NaN	15.45	NaN	NaN	NaN	NaN
YHR200W	61.03	NaN	46.96	49.3	NaN	NaN	NaN	53.09	66.23	49.73	NaN	NaN	NaN	NaN	NaN	NaN	NaN	63.24	NaN	NaN	NaN	NaN	NaN	NaN	43.77	69.08	44.2	49	NaN	47.84	NaN	NaN	NaN	67.33	NaN	65.54	NaN	NaN	55.65	81.8	63.54	NaN	75.02	NaN	NaN	NaN	NaN	NaN	66.91
YHR201C	32.36	NaN	30.65	32.1	32.64	NaN	32.21	NaN	31.66	NaN	NaN	32.23	NaN	NaN	31.44	NaN	NaN	30.91	32.54	NaN	33.45	NaN	NaN	31.12	NaN	32.35	NaN	33.35	NaN	NaN	31.78	NaN	32.81	NaN	32.52	NaN	31.53	31.88	NaN	NaN	NaN	NaN	31.91	NaN	NaN	NaN	NaN	NaN	NaN
YHR202W	17.34	NaN	NaN	NaN	NaN	NaN	17.39	16.51	15.55	NaN	NaN	NaN	NaN	NaN	NaN	15.27	15.19	16.82	NaN	14.91	17.11	15.49	NaN	NaN	17.53	NaN	16.57	NaN	NaN	NaN	17.12	NaN	NaN	16.96	NaN	NaN	NaN	15.99	15.78	16.06	NaN	NaN	NaN	NaN	NaN	17.9	NaN	NaN	NaN
YHR203C	NaN	NaN	NaN	123.58	NaN	NaN	82.88	NaN	NaN	NaN	126.83	NaN	130.57	NaN	NaN	123.83	101.01	NaN	60.86	NaN	NaN	NaN	72.02	65.21	NaN	84.3	60.67	NaN	NaN	NaN	NaN	72.54	NaN	NaN	124.96	72.13	NaN	NaN	76.83	NaN	NaN	NaN	NaN	NaN	88.51	95.19	NaN	NaN	NaN
YHR204W	NaN	16.06	14.74	15.4	17.14	NaN	NaN	NaN	15.55	NaN	14.62	17.43	NaN	NaN	16.31	NaN	NaN	NaN	17	NaN	17.11	NaN	16.99	15.8	NaN	NaN	NaN	14.86	NaN	NaN	NaN	NaN	16.07	16.96	NaN	NaN	NaN	NaN	NaN	NaN	NaN	NaN	NaN	NaN	NaN	NaN	16.73	NaN	NaN
YHR205W	NaN	NaN	30.65	NaN	NaN	NaN	NaN	32.84	NaN	31.75	30.93	NaN	NaN	NaN	NaN	32.06	NaN	NaN	32.54	NaN	NaN	31.3	NaN	NaN	32.66	32.35	NaN	33.35	32.49	31.56	NaN	NaN	32.81	NaN	NaN	32.42	31.53	31.88	NaN	31.48	NaN	NaN	31.91	33.03	32.06	NaN	NaN	31.09	NaN
YHR206W	NaN	NaN	NaN	49.3	47.78	NaN	45.85	NaN	NaN	49.73	NaN	NaN	50.13	NaN	31.33	NaN	NaN	33.21	NaN	50.14	45.69	NaN	NaN	31.8	NaN	NaN	NaN	NaN	53.62	NaN	NaN	NaN	35.61	41.35	NaN	NaN	NaN	NaN	55.65	NaN	NaN	40.86	42.91	NaN	NaN	NaN	NaN	NaN	38.62
YHR207C	NaN	NaN	NaN	15.4	17.14	NaN	NaN	16.51	NaN	16.89	NaN	NaN	NaN	17.45	NaN	15.27	NaN	NaN	NaN	14.91	NaN	15.49	16.99	15.8	17.53	16.91	16.57	NaN	NaN	14.57	17.12	NaN	16.07	NaN	NaN	NaN	NaN	15.99	NaN	16.06	17.04	NaN	14.61	14.88	15.45	17.9	NaN	NaN	NaN
YHR208W	32.36	NaN	30.65	NaN	NaN	NaN	NaN	32.84	NaN	31.75	NaN	NaN	NaN	NaN	NaN	NaN	32.43	30.91	NaN	NaN	NaN	NaN	NaN	NaN	32.66	NaN	NaN	33.35	NaN	31.56	NaN	NaN	32.81	32.61	NaN	NaN	NaN	NaN	34.05	NaN	31.06	NaN	31.91	33.03	NaN	32.69	31.36	31.09	32.41
YHR209W	NaN	NaN	14.74	NaN	NaN	17.02	17.39	NaN	NaN	NaN	NaN	NaN	16.78	NaN	16.31	15.27	15.19	NaN	NaN	14.91	17.11	NaN	16.99	15.8	NaN	NaN	NaN	NaN	NaN	NaN	NaN	17.36	NaN	NaN	NaN	17.3	NaN	NaN	15.78	NaN	17.04	16.89	14.61	14.88	15.45	NaN	NaN	NaN	NaN
YHR210C	NaN	NaN	14.74	NaN	NaN	NaN	NaN	NaN	15.55	16.89	NaN	NaN	NaN	NaN	NaN	15.27	15.19	NaN	17	NaN	NaN	NaN	NaN	15.8	17.53	NaN	16.57	14.86	15.12	14.57	NaN	NaN	NaN	16.96	15.74	NaN	NaN	NaN	NaN	NaN	17.04	16.89	NaN	14.88	NaN	NaN	16.73	15.08	NaN
YHR211W	NaN	NaN	NaN	32.1	32.64	32.94	32.21	32.84	31.66	31.75	30.93	NaN	31.65	NaN	31.44	32.06	NaN	NaN	32.54	NaN	NaN	31.3	NaN	NaN	NaN	32.35	NaN	NaN	NaN	31.56	NaN	NaN	NaN	32.61	32.52	NaN	NaN	31.88	NaN	31.48	31.06	NaN	NaN	NaN	NaN	NaN	NaN	NaN	NaN
YHR213W	NaN	NaN	NaN	NaN	NaN	32.94	NaN	32.84	31.66	31.75	30.93	32.23	31.65	32.68	NaN	NaN	NaN	NaN	NaN	NaN	NaN	NaN	NaN	NaN	NaN	NaN	NaN	NaN	NaN	NaN	NaN	NaN	NaN	32.61	NaN	NaN	NaN	31.88	NaN	NaN	NaN	NaN	NaN	NaN	32.06	32.69	NaN	31.09	32.41
YHR214W	NaN	32.76	30.65	NaN	NaN	NaN	32.21	NaN	31.66	NaN	NaN	NaN	NaN	32.68	NaN	32.06	NaN	NaN	NaN	30.94	NaN	31.3	NaN	NaN	NaN	32.35	NaN	NaN	NaN	31.56	NaN	NaN	NaN	NaN	NaN	32.42	NaN	31.88	NaN	31.48	NaN	31.57	NaN	33.03	32.06	NaN	NaN	31.09	NaN
YHR215W	32.36	32.76	30.65	NaN	NaN	32.94	NaN	NaN	31.66	31.75	30.93	NaN	NaN	NaN	NaN	NaN	NaN	NaN	NaN	NaN	33.45	31.3	NaN	31.12	32.66	NaN	NaN	NaN	NaN	NaN	31.78	NaN	32.81	32.61	NaN	NaN	31.53	NaN	NaN	NaN	31.06	31.57	NaN	NaN	NaN	NaN	31.36	31.09	NaN
YHR216W	32.36	NaN	30.65	NaN	NaN	NaN	32.21	NaN	NaN	NaN	NaN	NaN	NaN	NaN	31.44	NaN	32.43	NaN	NaN	30.94	NaN	NaN	NaN	NaN	NaN	NaN	NaN	NaN	NaN	NaN	31.78	32.1	NaN	NaN	32.52	32.42	31.53	NaN	NaN	31.48	NaN	31.57	31.91	NaN	NaN	NaN	NaN	31.09	NaN
YHR218W	NaN	NaN	NaN	NaN	NaN	NaN	NaN	32.84	NaN	31.75	30.93	NaN	31.65	32.68	31.44	NaN	NaN	30.91	NaN	NaN	NaN	31.3	31.03	31.12	NaN	32.35	NaN	33.35	NaN	31.56	NaN	NaN	NaN	32.61	32.52	32.42	NaN	31.88	34.05	NaN	NaN	31.57	31.91	NaN	NaN	NaN	NaN	NaN	NaN
YHR219W	NaN	NaN	NaN	NaN	NaN	NaN	32.21	32.84	31.66	NaN	NaN	32.23	31.65	NaN	NaN	NaN	NaN	NaN	NaN	NaN	NaN	NaN	31.03	NaN	NaN	NaN	NaN	NaN	NaN	NaN	NaN	32.1	NaN	32.61	NaN	NaN	31.53	NaN	NaN	NaN	NaN	NaN	31.91	33.03	NaN	NaN	NaN	NaN	NaN
YIL001W	NaN	NaN	NaN	NaN	NaN	17.02	NaN	NaN	15.55	NaN	NaN	NaN	16.78	NaN	NaN	15.27	15.19	16.82	NaN	14.91	NaN	NaN	16.99	NaN	NaN	NaN	NaN	14.86	NaN	NaN	NaN	NaN	NaN	NaN	NaN	NaN	NaN	NaN	15.78	NaN	NaN	NaN	14.61	NaN	15.45	NaN	NaN	NaN	NaN
YIL002C	NaN	NaN	NaN	NaN	17.14	NaN	17.39	NaN	30.27	NaN	45.59	NaN	NaN	NaN	31.33	25.33	NaN	16.82	NaN	NaN	NaN	27.01	NaN	NaN	NaN	NaN	NaN	NaN	24.51	24.2	NaN	17.36	35.61	16.96	27.52	NaN	NaN	30.39	NaN	NaN	NaN	NaN	24.7	NaN	NaN	NaN	NaN	NaN	17.9
YIL003W	NaN	NaN	NaN	NaN	32.64	32.94	NaN	32.84	NaN	31.75	NaN	32.23	31.65	32.68	NaN	32.06	NaN	NaN	32.54	30.94	33.45	31.3	NaN	31.12	32.66	NaN	NaN	NaN	NaN	NaN	31.78	NaN	NaN	32.61	NaN	NaN	NaN	NaN	NaN	31.48	31.06	31.57	NaN	NaN	NaN	NaN	NaN	31.09	NaN
YIL004C	NaN	NaN	NaN	32.1	NaN	NaN	32.21	NaN	NaN	NaN	30.93	NaN	31.65	32.68	NaN	NaN	NaN	NaN	NaN	NaN	NaN	31.3	31.03	NaN	32.66	NaN	NaN	NaN	NaN	31.56	NaN	32.1	NaN	32.61	NaN	32.42	NaN	NaN	34.05	31.48	NaN	NaN	NaN	NaN	NaN	NaN	NaN	NaN	32.41
YIL005W	NaN	28.04	23.54	25.03	17.14	17.02	17.39	16.51	30.27	NaN	NaN	17.43	NaN	NaN	NaN	25.33	NaN	16.82	17	NaN	NaN	27.01	16.99	31.8	17.53	16.91	16.57	NaN	24.51	24.2	NaN	NaN	35.61	16.96	NaN	NaN	16.63	NaN	NaN	NaN	NaN	NaN	24.7	NaN	31.36	NaN	NaN	NaN	NaN
YIL006W	NaN	32.76	NaN	NaN	NaN	NaN	32.21	NaN	NaN	NaN	30.93	NaN	31.65	NaN	NaN	NaN	NaN	30.91	NaN	30.94	NaN	NaN	31.03	31.12	NaN	32.35	NaN	NaN	32.49	NaN	NaN	32.1	NaN	32.61	NaN	NaN	NaN	NaN	NaN	NaN	NaN	NaN	31.91	NaN	NaN	NaN	NaN	NaN	32.41
YIL007C	17.34	16.06	NaN	NaN	NaN	NaN	NaN	NaN	NaN	NaN	21.23	NaN	16.78	17.45	NaN	NaN	24.07	NaN	NaN	NaN	NaN	15.49	NaN	NaN	17.53	16.91	16.57	NaN	NaN	24.2	17.12	17.36	NaN	NaN	15.74	NaN	NaN	NaN	NaN	NaN	17.04	16.89	NaN	22.69	NaN	17.9	NaN	15.08	NaN
YIL008W	NaN	NaN	95.92	97.82	NaN	NaN	NaN	NaN	46.25	NaN	NaN	NaN	NaN	NaN	NaN	101.06	NaN	111.21	NaN	NaN	NaN	NaN	NaN	110.7	102.55	109.54	NaN	NaN	NaN	84.88	116.05	NaN	NaN	NaN	100.28	110.91	NaN	NaN	116.48	NaN	NaN	113.78	NaN	NaN	NaN	95.51	NaN	NaN	NaN
YIL009W	NaN	32.76	NaN	32.1	32.64	NaN	32.21	NaN	NaN	31.75	NaN	NaN	NaN	NaN	NaN	NaN	32.43	30.91	32.54	30.94	NaN	NaN	31.03	NaN	32.66	NaN	NaN	33.35	32.49	NaN	31.78	NaN	32.81	NaN	NaN	NaN	31.53	NaN	34.05	NaN	NaN	31.57	NaN	NaN	32.06	32.69	NaN	NaN	32.41
YIL010W	17.34	NaN	NaN	NaN	17.14	17.02	NaN	16.51	NaN	16.89	14.62	NaN	NaN	17.45	NaN	15.27	NaN	NaN	17	14.91	NaN	NaN	NaN	15.8	NaN	NaN	16.57	NaN	15.12	14.57	NaN	NaN	NaN	16.96	15.74	NaN	16.63	NaN	NaN	NaN	17.04	NaN	NaN	NaN	15.45	NaN	16.73	15.08	NaN
YIL011W	NaN	NaN	14.74	15.4	NaN	NaN	17.39	NaN	15.55	NaN	NaN	NaN	NaN	NaN	NaN	NaN	NaN	16.82	17	NaN	NaN	NaN	16.99	NaN	NaN	16.91	NaN	NaN	15.12	NaN	17.12	17.36	16.07	NaN	NaN	NaN	16.63	NaN	NaN	16.06	NaN	NaN	14.61	14.88	NaN	NaN	NaN	NaN	NaN
YIL013C	NaN	NaN	NaN	15.4	NaN	NaN	NaN	NaN	NaN	NaN	14.62	17.43	NaN	17.45	NaN	NaN	NaN	16.82	17	14.91	NaN	NaN	NaN	NaN	NaN	NaN	NaN	NaN	NaN	NaN	17.12	NaN	NaN	NaN	15.74	NaN	NaN	NaN	NaN	16.06	17.04	NaN	14.61	NaN	15.45	NaN	NaN	15.08	17.9
YIL014W	17.34	NaN	NaN	NaN	17.14	NaN	NaN	NaN	15.55	16.89	14.62	17.43	NaN	17.45	16.31	NaN	NaN	16.82	NaN	NaN	NaN	NaN	16.99	NaN	17.53	16.91	NaN	NaN	15.12	NaN	NaN	17.36	16.07	NaN	15.74	17.3	16.63	15.99	15.78	NaN	NaN	16.89	NaN	14.88	NaN	17.9	16.73	15.08	17.9
YIL015W	17.34	28.04	23.54	25.03	NaN	17.02	NaN	NaN	NaN	16.89	NaN	NaN	NaN	17.45	31.33	NaN	24.07	16.82	NaN	25.25	NaN	27.01	NaN	NaN	NaN	16.91	NaN	24.87	24.51	NaN	NaN	NaN	NaN	NaN	NaN	17.3	NaN	NaN	NaN	NaN	NaN	NaN	NaN	NaN	NaN	NaN	NaN	NaN	NaN
YIL016W	17.34	16.06	NaN	NaN	17.14	NaN	NaN	NaN	15.55	NaN	NaN	NaN	NaN	NaN	NaN	NaN	15.19	16.82	NaN	NaN	17.11	NaN	NaN	NaN	NaN	16.91	NaN	NaN	15.12	14.57	NaN	NaN	NaN	16.96	15.74	NaN	NaN	NaN	NaN	16.06	NaN	NaN	NaN	14.88	NaN	17.9	16.73	15.08	NaN
YIL017C	NaN	NaN	NaN	25.03	NaN	17.02	17.39	NaN	NaN	16.89	21.75	17.43	NaN	NaN	31.33	25.33	NaN	NaN	NaN	25.25	NaN	NaN	NaN	31.8	NaN	NaN	16.57	NaN	NaN	24.2	NaN	17.36	NaN	NaN	NaN	NaN	16.63	NaN	25.01	33.97	17.04	NaN	NaN	NaN	31.36	17.9	NaN	NaN	NaN
YIL018W	32.36	32.76	30.65	32.1	32.64	NaN	NaN	NaN	31.66	NaN	30.93	NaN	31.65	NaN	31.44	32.06	32.43	NaN	NaN	30.94	NaN	NaN	31.03	NaN	32.66	NaN	31.16	33.35	NaN	NaN	NaN	32.1	32.81	NaN	NaN	NaN	31.53	NaN	NaN	31.48	NaN	31.57	NaN	NaN	NaN	32.69	NaN	NaN	32.41
YIL019W	32.36	32.76	30.65	NaN	NaN	NaN	NaN	32.84	NaN	NaN	NaN	NaN	NaN	32.68	NaN	NaN	NaN	30.91	NaN	NaN	NaN	31.3	NaN	31.12	32.66	NaN	31.16	33.35	NaN	NaN	31.78	NaN	32.81	NaN	32.52	NaN	31.53	NaN	NaN	31.48	NaN	NaN	31.91	NaN	NaN	NaN	31.36	NaN	NaN
YIL020C	32.36	NaN	NaN	NaN	NaN	NaN	NaN	32.84	NaN	NaN	30.93	NaN	NaN	NaN	NaN	32.06	32.43	NaN	NaN	NaN	NaN	NaN	NaN	31.12	32.66	32.35	NaN	33.35	NaN	NaN	31.78	NaN	NaN	NaN	NaN	32.42	NaN	NaN	NaN	NaN	31.06	NaN	NaN	33.03	NaN	NaN	NaN	31.09	NaN
YIL021W	NaN	32.76	NaN	NaN	NaN	NaN	NaN	NaN	NaN	NaN	30.93	NaN	NaN	NaN	NaN	32.06	NaN	NaN	32.54	NaN	NaN	NaN	NaN	31.12	32.66	NaN	31.16	33.35	NaN	31.56	NaN	NaN	NaN	32.61	NaN	NaN	31.53	31.88	NaN	31.48	NaN	NaN	NaN	NaN	32.06	32.69	NaN	NaN	NaN
YIL022W	NaN	32.76	30.65	NaN	NaN	NaN	32.21	32.84	NaN	31.75	NaN	32.23	31.65	NaN	31.44	32.06	NaN	30.91	NaN	NaN	33.45	NaN	31.03	31.12	NaN	NaN	NaN	NaN	NaN	NaN	NaN	32.1	NaN	NaN	NaN	NaN	NaN	NaN	NaN	NaN	NaN	NaN	NaN	NaN	NaN	NaN	31.36	NaN	NaN
YIL023C	NaN	NaN	NaN	NaN	NaN	NaN	17.39	NaN	NaN	16.89	NaN	NaN	NaN	NaN	16.31	15.27	NaN	NaN	NaN	NaN	17.11	15.49	NaN	NaN	NaN	NaN	NaN	NaN	NaN	NaN	17.12	17.36	NaN	16.96	NaN	NaN	NaN	NaN	NaN	NaN	NaN	16.89	14.61	14.88	NaN	17.9	16.73	NaN	NaN
YIL024C	17.34	NaN	NaN	25.03	17.14	NaN	NaN	16.51	30.27	NaN	NaN	NaN	NaN	NaN	NaN	NaN	24.07	16.82	NaN	25.25	NaN	27.01	16.99	15.8	17.53	NaN	NaN	24.87	NaN	24.2	NaN	17.36	NaN	NaN	NaN	NaN	16.63	15.99	NaN	NaN	NaN	16.89	24.7	22.69	NaN	NaN	NaN	NaN	NaN
YIL026C	NaN	NaN	30.65	32.1	NaN	NaN	NaN	NaN	NaN	NaN	NaN	32.23	NaN	32.68	NaN	NaN	NaN	30.91	32.54	NaN	NaN	NaN	NaN	NaN	32.66	NaN	NaN	33.35	NaN	31.56	NaN	NaN	32.81	NaN	NaN	NaN	NaN	NaN	34.05	NaN	31.06	NaN	NaN	NaN	NaN	32.69	NaN	NaN	NaN
YIL027C	NaN	NaN	NaN	NaN	NaN	32.94	32.21	NaN	NaN	NaN	NaN	32.23	31.65	32.68	NaN	NaN	NaN	NaN	32.54	NaN	33.45	NaN	NaN	31.12	NaN	32.35	NaN	33.35	NaN	NaN	NaN	32.1	32.81	NaN	NaN	NaN	NaN	NaN	NaN	NaN	NaN	NaN	NaN	33.03	32.06	32.69	31.36	NaN	NaN
YIL029C	17.34	16.06	NaN	NaN	17.14	NaN	NaN	NaN	15.55	NaN	14.62	NaN	16.78	NaN	16.31	NaN	NaN	NaN	17	14.91	NaN	NaN	NaN	15.8	NaN	NaN	NaN	NaN	NaN	NaN	17.12	NaN	NaN	16.96	15.74	NaN	16.63	NaN	NaN	16.06	NaN	NaN	NaN	NaN	NaN	NaN	16.73	15.08	NaN
YIL030C	NaN	NaN	14.74	NaN	NaN	NaN	NaN	NaN	NaN	NaN	14.62	17.43	NaN	17.45	NaN	15.27	NaN	16.82	NaN	NaN	NaN	15.49	NaN	NaN	NaN	NaN	16.57	14.86	15.12	NaN	17.12	17.36	NaN	16.96	NaN	NaN	NaN	NaN	NaN	16.06	NaN	NaN	14.61	14.88	15.45	17.9	NaN	NaN	NaN
YIL031W	NaN	NaN	NaN	32.1	32.64	32.94	32.21	NaN	NaN	31.75	NaN	32.23	NaN	32.68	31.44	NaN	NaN	NaN	NaN	NaN	NaN	NaN	31.03	NaN	32.66	NaN	NaN	NaN	32.49	NaN	31.78	NaN	NaN	NaN	NaN	NaN	NaN	NaN	NaN	31.48	NaN	NaN	31.91	NaN	NaN	NaN	NaN	NaN	NaN
YIL033C	NaN	NaN	30.65	NaN	32.64	32.94	NaN	NaN	NaN	NaN	NaN	NaN	NaN	NaN	NaN	NaN	NaN	NaN	NaN	NaN	33.45	31.3	31.03	31.12	NaN	NaN	31.16	NaN	NaN	31.56	31.78	32.1	32.81	NaN	32.52	NaN	31.53	31.88	NaN	NaN	31.06	NaN	NaN	NaN	NaN	NaN	NaN	NaN	NaN
YIL034C	NaN	NaN	14.74	15.4	NaN	NaN	NaN	NaN	NaN	NaN	NaN	17.43	NaN	17.45	NaN	15.27	NaN	NaN	17	14.91	NaN	15.49	NaN	NaN	17.53	16.91	NaN	NaN	NaN	NaN	17.12	NaN	NaN	NaN	15.74	NaN	NaN	15.99	15.78	NaN	17.04	16.89	NaN	NaN	15.45	NaN	NaN	NaN	NaN
YIL035C	61.03	NaN	NaN	NaN	NaN	NaN	NaN	NaN	30.27	NaN	46.72	NaN	NaN	NaN	NaN	25.33	48.91	33.21	35.89	NaN	NaN	NaN	NaN	31.8	NaN	NaN	NaN	NaN	NaN	NaN	NaN	NaN	35.61	NaN	NaN	65.54	NaN	30.39	25.01	NaN	NaN	NaN	24.7	NaN	31.36	111.75	NaN	NaN	NaN
YIL036W	NaN	28.04	NaN	NaN	47.78	NaN	NaN	NaN	30.27	NaN	NaN	NaN	NaN	NaN	NaN	25.33	NaN	NaN	NaN	25.25	NaN	NaN	16.99	31.8	NaN	16.91	NaN	NaN	NaN	NaN	17.12	35.34	35.61	41.35	27.52	17.3	16.63	NaN	25.01	33.97	NaN	16.89	NaN	NaN	31.36	NaN	34.98	NaN	NaN
YIL037C	NaN	16.06	NaN	15.4	17.14	NaN	17.39	NaN	15.55	NaN	14.62	17.43	16.78	17.45	NaN	NaN	15.19	16.82	NaN	14.91	NaN	15.49	NaN	NaN	NaN	16.91	NaN	NaN	NaN	NaN	17.12	NaN	16.07	NaN	NaN	NaN	NaN	NaN	15.78	16.06	17.04	NaN	14.61	NaN	NaN	NaN	16.73	NaN	NaN
YIL038C	97.07	NaN	95.92	97.82	NaN	NaN	NaN	110.14	NaN	NaN	NaN	100.27	NaN	74.31	105.22	101.06	NaN	NaN	112.23	NaN	81.76	101.92	110.51	NaN	NaN	NaN	NaN	NaN	NaN	NaN	NaN	NaN	NaN	NaN	NaN	110.91	NaN	106.96	116.48	NaN	95.98	NaN	NaN	NaN	NaN	NaN	NaN	NaN	NaN
YIL039W	NaN	32.76	30.65	32.1	NaN	NaN	32.21	32.84	NaN	NaN	30.93	32.23	NaN	32.68	31.44	NaN	NaN	30.91	NaN	30.94	NaN	31.3	NaN	NaN	NaN	32.35	31.16	NaN	32.49	NaN	31.78	NaN	NaN	NaN	NaN	32.42	NaN	NaN	NaN	NaN	NaN	31.57	NaN	NaN	32.06	32.69	NaN	31.09	NaN
YIL040W	NaN	93.3	NaN	NaN	NaN	NaN	114.53	NaN	NaN	113.02	NaN	NaN	NaN	NaN	105.22	101.06	NaN	NaN	NaN	NaN	NaN	101.92	110.51	110.7	102.55	NaN	NaN	NaN	98.37	NaN	NaN	NaN	106.07	NaN	100.28	110.91	NaN	NaN	NaN	98.5	NaN	NaN	NaN	NaN	NaN	95.51	NaN	NaN	NaN
YIL041W	17.34	NaN	14.74	15.4	NaN	NaN	NaN	NaN	NaN	16.89	NaN	17.43	NaN	NaN	NaN	NaN	NaN	NaN	17	NaN	NaN	15.49	NaN	15.8	NaN	16.91	NaN	NaN	NaN	NaN	NaN	17.36	NaN	NaN	15.74	NaN	16.63	NaN	NaN	NaN	NaN	16.89	NaN	NaN	15.45	17.9	16.73	15.08	17.9
YIL042C	NaN	16.06	NaN	NaN	17.14	NaN	17.39	NaN	15.55	16.89	NaN	NaN	16.78	NaN	16.31	NaN	NaN	NaN	NaN	NaN	NaN	NaN	16.99	NaN	NaN	16.91	NaN	14.86	15.12	14.57	NaN	17.36	16.07	NaN	15.74	17.3	NaN	NaN	15.78	NaN	NaN	NaN	NaN	14.88	NaN	NaN	NaN	NaN	NaN
YIL043C	NaN	NaN	NaN	NaN	NaN	17.02	NaN	16.51	NaN	NaN	NaN	NaN	NaN	NaN	16.31	NaN	NaN	NaN	NaN	NaN	17.11	15.49	NaN	15.8	17.53	16.91	NaN	NaN	NaN	14.57	NaN	17.36	NaN	16.96	15.74	17.3	16.63	NaN	NaN	NaN	NaN	16.89	14.61	NaN	NaN	NaN	NaN	15.08	NaN
YIL044C	40.35	49.87	46.96	49.3	NaN	46.37	NaN	81.07	66.23	NaN	46.72	65.42	NaN	NaN	NaN	NaN	48.91	NaN	NaN	50.14	NaN	46.17	NaN	72.83	NaN	69.08	NaN	NaN	53.62	NaN	NaN	NaN	NaN	NaN	50.95	NaN	NaN	56.45	NaN	81.8	NaN	NaN	NaN	44.99	62.03	53.29	NaN	NaN	NaN
YIL045W	17.34	NaN	23.54	25.03	NaN	NaN	17.39	38.02	NaN	NaN	NaN	17.43	16.78	17.45	31.33	25.33	NaN	NaN	NaN	NaN	NaN	NaN	16.99	NaN	17.53	16.91	NaN	NaN	NaN	24.2	NaN	NaN	35.61	16.96	NaN	17.3	16.63	NaN	NaN	33.97	NaN	16.89	24.7	22.69	NaN	17.9	NaN	NaN	NaN
YIL046W	32.36	NaN	NaN	32.1	NaN	NaN	NaN	NaN	NaN	31.75	30.93	32.23	31.65	NaN	NaN	NaN	32.43	NaN	NaN	NaN	33.45	NaN	NaN	31.12	NaN	NaN	NaN	NaN	NaN	31.56	NaN	NaN	NaN	32.61	32.52	NaN	NaN	NaN	NaN	NaN	NaN	NaN	31.91	33.03	NaN	NaN	31.36	NaN	NaN
YIL047C	17.34	16.06	NaN	25.03	17.14	17.02	NaN	NaN	NaN	16.89	NaN	NaN	NaN	NaN	NaN	25.33	24.07	NaN	17	25.25	17.11	NaN	16.99	NaN	NaN	NaN	NaN	24.87	NaN	NaN	17.12	17.36	16.07	NaN	NaN	NaN	NaN	15.99	NaN	NaN	17.04	NaN	NaN	NaN	15.45	NaN	16.73	NaN	NaN
YIL048W	32.36	NaN	NaN	NaN	32.64	NaN	32.21	32.84	NaN	NaN	NaN	NaN	NaN	NaN	NaN	NaN	32.43	30.91	NaN	NaN	NaN	NaN	31.03	NaN	NaN	NaN	NaN	33.35	NaN	NaN	NaN	NaN	NaN	NaN	NaN	NaN	NaN	31.88	34.05	NaN	31.06	31.57	NaN	33.03	32.06	NaN	31.36	NaN	32.41
YIL049W	32.36	32.76	NaN	NaN	NaN	32.94	NaN	32.84	NaN	NaN	NaN	NaN	31.65	NaN	31.44	NaN	NaN	NaN	NaN	NaN	33.45	NaN	31.03	NaN	32.66	32.35	NaN	NaN	32.49	31.56	NaN	NaN	32.81	32.61	NaN	NaN	31.53	31.88	34.05	NaN	NaN	NaN	NaN	NaN	NaN	NaN	NaN	31.09	32.41
YIL050W	NaN	NaN	NaN	NaN	47.78	46.37	45.85	38.02	NaN	NaN	46.72	NaN	NaN	47.15	NaN	NaN	NaN	33.21	35.89	NaN	NaN	NaN	62.65	NaN	43.77	NaN	44.2	49	53.62	NaN	57.23	NaN	35.61	NaN	27.52	NaN	NaN	NaN	NaN	33.97	39.96	NaN	NaN	NaN	31.36	NaN	34.98	NaN	38.62
YIL051C	NaN	NaN	NaN	NaN	NaN	NaN	NaN	32.84	NaN	NaN	30.93	32.23	NaN	32.68	NaN	32.06	NaN	30.91	NaN	30.94	NaN	NaN	31.03	NaN	NaN	NaN	31.16	33.35	NaN	NaN	31.78	32.1	32.81	NaN	32.52	32.42	NaN	NaN	NaN	NaN	NaN	NaN	NaN	NaN	NaN	NaN	31.36	NaN	NaN
YIL052C	55.91	NaN	NaN	54.7	NaN	NaN	NaN	NaN	NaN	57.72	NaN	NaN	61.96	NaN	63.2	NaN	67.56	43.57	55.57	NaN	81.76	54.88	66.42	45.76	NaN	NaN	NaN	NaN	NaN	NaN	NaN	NaN	NaN	NaN	57.68	NaN	NaN	NaN	NaN	54.26	NaN	71.47	NaN	NaN	NaN	51.52	NaN	66.18	NaN
YIL053W	40.35	NaN	NaN	49.3	NaN	NaN	NaN	NaN	30.27	49.73	46.72	NaN	50.13	NaN	31.33	NaN	NaN	33.21	NaN	NaN	45.69	46.17	NaN	NaN	NaN	NaN	44.2	NaN	NaN	NaN	37.88	NaN	NaN	41.35	27.52	NaN	NaN	NaN	NaN	33.97	NaN	40.86	NaN	NaN	NaN	43.85	NaN	31.13	NaN
YIL055C	NaN	NaN	NaN	NaN	17.14	17.02	NaN	16.51	15.55	16.89	NaN	17.43	NaN	17.45	NaN	15.27	15.19	NaN	NaN	NaN	17.11	15.49	NaN	NaN	17.53	16.91	NaN	NaN	NaN	NaN	NaN	NaN	NaN	NaN	NaN	NaN	NaN	NaN	15.78	NaN	NaN	NaN	14.61	NaN	NaN	NaN	16.73	NaN	NaN
YIL056W	17.34	NaN	NaN	25.03	NaN	17.02	NaN	NaN	NaN	NaN	NaN	NaN	NaN	NaN	NaN	15.27	NaN	NaN	NaN	25.25	NaN	15.49	NaN	NaN	17.53	16.91	NaN	24.87	NaN	24.2	NaN	NaN	NaN	NaN	15.74	NaN	NaN	15.99	NaN	16.06	NaN	16.89	24.7	NaN	NaN	NaN	16.73	NaN	17.9
YIL057C	NaN	16.06	NaN	NaN	17.14	NaN	NaN	16.51	15.55	NaN	NaN	17.43	16.78	17.45	NaN	15.27	15.19	NaN	NaN	NaN	NaN	NaN	16.99	15.8	NaN	NaN	NaN	NaN	NaN	14.57	17.12	NaN	NaN	NaN	NaN	17.3	16.63	15.99	NaN	NaN	NaN	NaN	NaN	NaN	NaN	17.9	16.73	NaN	NaN
YIL060W	NaN	32.76	30.65	NaN	NaN	32.94	NaN	NaN	31.66	NaN	NaN	NaN	31.65	32.68	NaN	NaN	32.43	NaN	32.54	NaN	33.45	NaN	NaN	NaN	NaN	NaN	31.16	NaN	NaN	NaN	NaN	32.1	32.81	32.61	NaN	32.42	NaN	NaN	NaN	NaN	31.06	31.57	31.91	NaN	32.06	32.69	31.36	NaN	NaN
YIL061C	NaN	32.76	30.65	32.1	32.64	32.94	32.21	NaN	NaN	NaN	30.93	32.23	NaN	NaN	NaN	NaN	NaN	30.91	32.54	30.94	NaN	NaN	NaN	31.12	NaN	NaN	NaN	NaN	NaN	NaN	31.78	32.1	NaN	NaN	NaN	32.42	NaN	NaN	34.05	NaN	31.06	31.57	NaN	NaN	NaN	NaN	31.36	31.09	NaN
YIL062C	32.36	NaN	NaN	NaN	NaN	NaN	32.21	NaN	31.66	NaN	NaN	NaN	31.65	NaN	NaN	32.06	NaN	NaN	32.54	NaN	NaN	31.3	NaN	31.12	NaN	32.35	31.16	NaN	32.49	NaN	NaN	32.1	32.81	NaN	NaN	NaN	NaN	NaN	34.05	31.48	NaN	NaN	NaN	NaN	NaN	NaN	NaN	NaN	32.41
YIL063C	NaN	NaN	NaN	NaN	NaN	NaN	NaN	NaN	NaN	NaN	NaN	NaN	31.65	NaN	NaN	NaN	NaN	NaN	32.54	30.94	33.45	NaN	NaN	NaN	32.66	NaN	NaN	33.35	NaN	31.56	31.78	NaN	32.81	NaN	NaN	NaN	31.53	NaN	34.05	31.48	NaN	31.57	31.91	NaN	NaN	NaN	NaN	NaN	NaN
YIL064W	40.35	NaN	NaN	NaN	47.78	NaN	NaN	53.09	NaN	49.73	NaN	NaN	NaN	NaN	NaN	52.66	48.91	NaN	NaN	NaN	45.69	NaN	35.19	NaN	43.77	NaN	NaN	49	NaN	NaN	NaN	NaN	NaN	NaN	NaN	NaN	45.2	NaN	NaN	NaN	NaN	NaN	42.91	44.99	62.03	NaN	NaN	66.18	NaN
YIL065C	NaN	NaN	NaN	97.82	NaN	80.03	64.93	NaN	66.23	82.48	97.95	NaN	92.65	74.31	NaN	NaN	NaN	NaN	112.23	NaN	81.76	101.92	66.42	NaN	70.12	NaN	72.03	98.88	98.37	NaN	74.47	NaN	66.87	79.31	NaN	NaN	70.77	56.45	NaN	NaN	95.98	71.47	79.81	78.19	62.03	NaN	NaN	66.18	NaN
YIL066C	NaN	NaN	NaN	15.4	NaN	17.02	NaN	NaN	15.55	16.89	NaN	NaN	NaN	17.45	NaN	15.27	24.07	16.82	NaN	14.91	NaN	NaN	NaN	15.8	NaN	NaN	NaN	NaN	NaN	NaN	17.12	NaN	NaN	NaN	15.74	NaN	NaN	NaN	NaN	16.06	NaN	NaN	NaN	NaN	NaN	NaN	16.73	15.08	NaN
YIL067C	17.34	NaN	NaN	15.4	NaN	17.02	NaN	NaN	NaN	16.89	14.62	NaN	NaN	NaN	NaN	NaN	15.19	16.82	NaN	NaN	17.11	15.49	16.99	NaN	17.53	NaN	NaN	NaN	NaN	NaN	17.12	17.36	NaN	NaN	15.74	NaN	NaN	NaN	15.78	NaN	NaN	NaN	14.61	NaN	NaN	NaN	16.73	15.08	NaN
YIL068C	32.36	NaN	30.65	32.1	NaN	NaN	32.21	32.84	31.66	31.75	NaN	32.23	NaN	32.68	31.44	32.06	32.43	30.91	32.54	NaN	NaN	31.3	NaN	NaN	32.66	32.35	31.16	NaN	NaN	31.56	NaN	NaN	NaN	NaN	NaN	NaN	NaN	31.88	NaN	NaN	NaN	NaN	31.91	NaN	NaN	NaN	31.36	NaN	32.41
YIL069C	NaN	NaN	30.65	NaN	32.64	NaN	NaN	NaN	31.66	NaN	NaN	NaN	31.65	32.68	NaN	NaN	NaN	NaN	NaN	30.94	33.45	NaN	31.03	NaN	NaN	NaN	31.16	33.35	NaN	31.56	31.78	NaN	32.81	NaN	32.52	NaN	NaN	31.88	NaN	31.48	NaN	NaN	NaN	NaN	32.06	32.69	NaN	NaN	32.41
YIL070C	32.36	NaN	30.65	NaN	NaN	32.94	NaN	NaN	NaN	NaN	30.93	NaN	31.65	32.68	NaN	NaN	32.43	NaN	32.54	NaN	NaN	NaN	NaN	NaN	NaN	NaN	31.16	NaN	NaN	NaN	NaN	NaN	NaN	NaN	NaN	32.42	NaN	31.88	34.05	NaN	NaN	31.57	31.91	33.03	NaN	32.69	NaN	NaN	NaN
YIL071C	NaN	NaN	NaN	NaN	17.14	17.02	17.39	16.51	15.55	NaN	NaN	NaN	NaN	NaN	NaN	NaN	15.19	NaN	NaN	NaN	17.11	15.49	16.99	NaN	17.53	NaN	NaN	NaN	15.12	14.57	NaN	NaN	NaN	NaN	15.74	NaN	NaN	15.99	NaN	NaN	17.04	NaN	NaN	14.88	NaN	NaN	NaN	NaN	17.9
YIL072W	NaN	NaN	NaN	NaN	NaN	17.02	NaN	NaN	15.55	NaN	NaN	NaN	16.78	17.45	16.31	15.27	15.19	16.82	NaN	14.91	17.11	15.49	16.99	NaN	17.53	16.91	NaN	NaN	NaN	NaN	NaN	NaN	NaN	NaN	NaN	NaN	NaN	NaN	15.78	16.06	17.04	NaN	NaN	14.88	NaN	NaN	NaN	NaN	17.9
YIL073C	NaN	NaN	23.54	25.03	NaN	NaN	NaN	NaN	NaN	NaN	NaN	NaN	NaN	17.45	31.33	NaN	NaN	NaN	NaN	NaN	45.69	NaN	NaN	31.8	NaN	NaN	44.2	24.87	24.51	NaN	NaN	NaN	NaN	NaN	NaN	NaN	NaN	30.39	NaN	NaN	NaN	NaN	NaN	22.69	31.36	17.9	NaN	31.13	17.9
YIL074C	NaN	16.06	NaN	NaN	NaN	NaN	17.39	NaN	15.55	NaN	14.62	17.43	16.78	NaN	NaN	NaN	NaN	16.82	NaN	14.91	NaN	NaN	16.99	NaN	17.53	NaN	NaN	NaN	15.12	14.57	17.12	17.36	16.07	NaN	NaN	17.3	NaN	15.99	NaN	16.06	17.04	NaN	NaN	14.88	NaN	NaN	16.73	NaN	17.9
YIL075C	32.36	32.76	NaN	NaN	32.64	NaN	NaN	NaN	31.66	31.75	NaN	32.23	31.65	NaN	NaN	NaN	NaN	30.91	NaN	NaN	NaN	31.3	31.03	NaN	32.66	32.35	NaN	33.35	32.49	NaN	31.78	NaN	32.81	32.61	32.52	32.42	31.53	31.88	NaN	NaN	31.06	31.57	31.91	NaN	32.06	32.69	NaN	31.09	NaN
YIL076W	NaN	NaN	NaN	123.58	120.21	NaN	NaN	NaN	124.73	NaN	NaN	NaN	130.57	NaN	NaN	NaN	101.01	140.97	133.13	NaN	NaN	NaN	NaN	NaN	NaN	NaN	NaN	NaN	NaN	NaN	139.7	NaN	132.34	NaN	NaN	NaN	129.46	154.17	116.48	NaN	124.49	132.33	126.25	105.88	135.12	136.37	133.82	NaN	NaN
YIL077C	40.35	49.87	NaN	49.3	NaN	NaN	NaN	NaN	NaN	NaN	46.72	NaN	NaN	NaN	NaN	NaN	NaN	NaN	NaN	NaN	45.69	46.17	NaN	31.8	NaN	NaN	44.2	49	NaN	NaN	NaN	35.34	35.61	NaN	NaN	40.2	NaN	NaN	25.01	33.97	NaN	NaN	NaN	NaN	31.36	NaN	NaN	31.13	NaN
YIL078W	NaN	NaN	30.65	32.1	NaN	NaN	NaN	NaN	NaN	NaN	NaN	NaN	NaN	NaN	NaN	NaN	NaN	30.91	NaN	30.94	NaN	NaN	NaN	31.12	32.66	NaN	NaN	NaN	NaN	31.56	31.78	32.1	NaN	32.61	32.52	32.42	NaN	NaN	NaN	NaN	NaN	31.57	31.91	NaN	NaN	NaN	NaN	NaN	NaN
YIL079C	NaN	NaN	NaN	25.03	NaN	17.02	NaN	NaN	NaN	NaN	45.59	17.43	16.78	NaN	31.33	NaN	NaN	NaN	NaN	NaN	NaN	NaN	16.99	NaN	17.53	NaN	16.57	24.87	NaN	NaN	NaN	NaN	35.61	NaN	27.52	NaN	16.63	NaN	NaN	33.97	NaN	NaN	NaN	NaN	NaN	NaN	34.98	NaN	NaN
YIL080W	NaN	NaN	NaN	NaN	32.64	32.94	32.21	NaN	NaN	31.75	30.93	NaN	NaN	NaN	31.44	32.06	32.43	NaN	NaN	30.94	33.45	31.3	NaN	NaN	NaN	NaN	31.16	33.35	NaN	31.56	NaN	NaN	NaN	32.61	32.52	32.42	31.53	NaN	34.05	NaN	NaN	31.57	31.91	NaN	NaN	32.69	31.36	31.09	NaN
YIL083C	32.36	32.76	NaN	32.1	NaN	NaN	32.21	NaN	NaN	NaN	NaN	NaN	NaN	32.68	31.44	32.06	NaN	NaN	32.54	NaN	NaN	31.3	NaN	31.12	NaN	NaN	NaN	NaN	NaN	31.56	31.78	NaN	32.81	NaN	32.52	32.42	NaN	NaN	NaN	NaN	31.06	NaN	31.91	NaN	NaN	NaN	31.36	NaN	NaN
YIL084C	NaN	93.3	NaN	NaN	NaN	NaN	114.53	110.14	NaN	NaN	97.95	100.27	NaN	NaN	NaN	101.06	NaN	111.21	NaN	NaN	81.76	101.92	NaN	110.7	NaN	NaN	NaN	NaN	NaN	NaN	NaN	NaN	106.07	NaN	NaN	110.91	93.04	106.96	NaN	98.5	NaN	NaN	NaN	111.61	NaN	95.51	98.82	NaN	101.02
YIL085C	NaN	NaN	NaN	15.4	17.14	NaN	17.39	NaN	15.55	16.89	NaN	17.43	NaN	NaN	NaN	NaN	NaN	NaN	NaN	NaN	17.11	NaN	NaN	NaN	17.53	16.91	16.57	NaN	NaN	14.57	NaN	17.36	NaN	NaN	15.74	17.3	NaN	15.99	NaN	16.06	17.04	16.89	14.61	NaN	15.45	NaN	16.73	NaN	NaN
YIL087C	NaN	NaN	NaN	15.4	17.14	NaN	NaN	16.51	15.55	NaN	NaN	17.43	NaN	NaN	16.31	NaN	NaN	NaN	NaN	14.91	17.11	NaN	16.99	15.8	NaN	NaN	NaN	NaN	15.12	NaN	NaN	NaN	NaN	NaN	NaN	17.3	16.63	15.99	NaN	16.06	NaN	NaN	14.61	NaN	NaN	17.9	NaN	NaN	NaN
YIL088C	NaN	16.06	NaN	15.4	NaN	NaN	17.39	NaN	15.55	NaN	NaN	17.43	16.78	NaN	NaN	NaN	NaN	16.82	NaN	14.91	NaN	15.49	16.99	NaN	NaN	16.91	NaN	NaN	15.12	NaN	NaN	NaN	NaN	16.96	15.74	NaN	16.63	15.99	NaN	16.06	17.04	NaN	NaN	NaN	15.45	NaN	NaN	15.08	17.9
YIL089W	NaN	NaN	NaN	15.4	NaN	17.02	17.39	NaN	15.55	NaN	14.62	NaN	NaN	NaN	NaN	NaN	NaN	NaN	17	NaN	NaN	NaN	16.99	15.8	17.53	NaN	16.57	14.86	NaN	NaN	NaN	NaN	NaN	16.96	NaN	17.3	16.63	NaN	15.78	16.06	NaN	NaN	NaN	14.88	15.45	17.9	NaN	NaN	NaN
YIL090W	NaN	122.91	NaN	NaN	NaN	133.03	143.07	NaN	NaN	NaN	NaN	NaN	NaN	165.98	166.27	123.83	NaN	140.97	NaN	128.72	NaN	121.88	135.55	NaN	128.41	NaN	136.1	NaN	NaN	NaN	161.61	160.53	132.34	140.64	NaN	146.43	NaN	NaN	NaN	NaN	NaN	132.33	126.25	NaN	NaN	NaN	133.82	NaN	NaN
YIL091C	NaN	32.76	30.65	NaN	32.64	NaN	NaN	32.84	NaN	31.75	NaN	32.23	NaN	NaN	NaN	NaN	NaN	30.91	NaN	NaN	NaN	NaN	NaN	31.12	32.66	32.35	NaN	NaN	NaN	31.56	31.78	NaN	NaN	NaN	NaN	NaN	NaN	NaN	34.05	31.48	31.06	31.57	NaN	NaN	NaN	32.69	31.36	NaN	32.41
YIL092W	NaN	16.06	23.54	NaN	17.14	NaN	NaN	NaN	NaN	NaN	NaN	NaN	16.78	NaN	NaN	NaN	24.07	NaN	NaN	NaN	17.11	15.49	NaN	NaN	17.53	16.91	NaN	24.87	24.51	24.2	17.12	17.36	NaN	NaN	15.74	NaN	16.63	NaN	25.01	NaN	NaN	16.89	NaN	NaN	15.45	NaN	16.73	15.08	NaN
YIL093C	32.36	NaN	30.65	NaN	NaN	NaN	32.21	NaN	NaN	31.75	30.93	NaN	NaN	32.68	31.44	32.06	32.43	30.91	32.54	30.94	NaN	31.3	NaN	NaN	NaN	NaN	31.16	33.35	32.49	NaN	31.78	32.1	NaN	NaN	NaN	NaN	NaN	31.88	NaN	31.48	NaN	NaN	NaN	NaN	NaN	NaN	NaN	NaN	32.41
YIL094C	32.36	32.76	30.65	NaN	NaN	32.94	NaN	32.84	31.66	31.75	30.93	32.23	NaN	32.68	31.44	32.06	32.43	30.91	NaN	30.94	NaN	NaN	NaN	31.12	32.66	NaN	NaN	NaN	NaN	NaN	NaN	NaN	32.81	NaN	32.52	NaN	NaN	NaN	NaN	31.48	NaN	31.57	NaN	NaN	NaN	32.69	NaN	31.09	32.41
YIL095W	NaN	NaN	14.74	NaN	17.14	NaN	NaN	NaN	15.55	NaN	14.62	NaN	NaN	17.45	16.31	NaN	NaN	NaN	NaN	NaN	NaN	NaN	NaN	NaN	NaN	NaN	NaN	NaN	NaN	14.57	NaN	17.36	NaN	NaN	15.74	NaN	NaN	15.99	NaN	NaN	NaN	NaN	14.61	NaN	NaN	17.9	NaN	NaN	17.9
YIL096C	NaN	NaN	NaN	NaN	17.14	17.02	17.39	NaN	NaN	NaN	14.62	NaN	16.78	NaN	NaN	NaN	NaN	NaN	17	NaN	17.11	15.49	NaN	NaN	NaN	NaN	NaN	14.86	NaN	NaN	17.12	NaN	16.07	16.96	NaN	NaN	NaN	NaN	NaN	NaN	NaN	16.89	NaN	NaN	NaN	NaN	16.73	NaN	17.9
YIL097W	NaN	NaN	14.74	NaN	17.14	NaN	17.39	NaN	15.55	16.89	NaN	17.43	16.78	NaN	NaN	15.27	NaN	16.82	17	14.91	17.11	15.49	NaN	15.8	17.53	NaN	NaN	NaN	15.12	14.57	17.12	NaN	16.07	NaN	15.74	NaN	NaN	NaN	NaN	16.06	NaN	16.89	NaN	NaN	15.45	17.9	16.73	NaN	NaN
YIL098C	NaN	93.3	NaN	NaN	94.4	112.39	114.53	NaN	NaN	NaN	NaN	NaN	143.32	93.11	NaN	NaN	67.56	NaN	NaN	NaN	119.73	101.92	110.51	NaN	NaN	109.54	111.08	NaN	NaN	NaN	116.05	117.85	NaN	NaN	NaN	NaN	70.77	NaN	NaN	NaN	NaN	NaN	79.81	NaN	108.68	NaN	98.82	NaN	NaN
YIL099W	17.34	NaN	NaN	15.4	17.14	17.02	NaN	NaN	NaN	16.89	NaN	NaN	NaN	NaN	NaN	NaN	NaN	NaN	NaN	NaN	NaN	NaN	NaN	NaN	NaN	NaN	NaN	NaN	NaN	14.57	17.12	NaN	NaN	16.96	NaN	17.3	NaN	15.99	15.78	NaN	NaN	NaN	NaN	NaN	15.45	17.9	NaN	NaN	NaN
YIL101C	NaN	NaN	23.54	25.03	17.14	NaN	NaN	NaN	15.55	NaN	NaN	17.43	NaN	17.45	16.31	NaN	NaN	NaN	17	25.25	17.11	15.49	NaN	15.8	NaN	NaN	16.57	NaN	NaN	NaN	17.12	NaN	16.07	NaN	NaN	17.3	NaN	15.99	25.01	NaN	NaN	NaN	NaN	22.69	NaN	NaN	NaN	15.08	NaN
YIL102C	17.34	28.04	NaN	NaN	NaN	NaN	17.39	16.51	30.27	16.89	21.75	NaN	NaN	17.45	31.33	NaN	NaN	NaN	NaN	25.25	NaN	27.01	16.99	NaN	NaN	16.91	NaN	NaN	24.51	24.2	NaN	NaN	NaN	NaN	27.52	17.3	NaN	30.39	25.01	NaN	17.04	NaN	24.7	23.21	31.36	NaN	16.73	NaN	NaN
YIL103W	NaN	NaN	23.54	NaN	NaN	17.02	NaN	38.02	NaN	NaN	NaN	NaN	16.78	NaN	NaN	NaN	24.07	NaN	17	25.25	NaN	27.01	NaN	NaN	NaN	NaN	NaN	NaN	NaN	NaN	NaN	NaN	35.61	NaN	NaN	NaN	16.63	NaN	NaN	NaN	NaN	NaN	NaN	NaN	31.36	NaN	NaN	NaN	NaN
YIL104C	32.36	NaN	NaN	NaN	32.64	NaN	NaN	32.84	NaN	NaN	NaN	32.23	31.65	32.68	NaN	32.06	32.43	30.91	NaN	30.94	NaN	31.3	NaN	NaN	NaN	NaN	NaN	NaN	NaN	NaN	NaN	NaN	NaN	32.61	NaN	32.42	31.53	NaN	34.05	NaN	31.06	31.57	31.91	33.03	32.06	32.69	31.36	NaN	NaN
YIL105C	17.34	NaN	NaN	15.4	NaN	17.02	NaN	NaN	NaN	NaN	NaN	NaN	NaN	NaN	16.31	15.27	NaN	NaN	NaN	NaN	17.11	NaN	16.99	NaN	17.53	16.91	16.57	14.86	15.12	NaN	17.12	NaN	16.07	NaN	15.74	NaN	16.63	NaN	NaN	16.06	NaN	NaN	14.61	NaN	NaN	NaN	16.73	NaN	17.9
YIL106W	32.36	NaN	30.65	NaN	NaN	NaN	32.21	NaN	31.66	NaN	30.93	NaN	31.65	32.68	NaN	NaN	32.43	NaN	NaN	30.94	NaN	31.3	31.03	31.12	NaN	32.35	NaN	NaN	NaN	31.56	31.78	NaN	NaN	32.61	32.52	NaN	31.53	NaN	34.05	NaN	31.06	NaN	31.91	33.03	NaN	32.69	31.36	NaN	NaN
YIL107C	17.34	NaN	NaN	NaN	NaN	17.02	17.39	NaN	15.55	NaN	14.62	17.43	16.78	NaN	NaN	15.27	15.19	NaN	NaN	14.91	NaN	NaN	16.99	15.8	17.53	NaN	16.57	14.86	15.12	NaN	NaN	NaN	16.07	16.96	NaN	17.3	NaN	NaN	15.78	16.06	17.04	NaN	NaN	NaN	15.45	NaN	NaN	NaN	17.9
YIL108W	17.34	NaN	NaN	NaN	17.14	NaN	NaN	NaN	15.55	NaN	NaN	NaN	16.78	17.45	16.31	15.27	15.19	NaN	17	14.91	17.11	NaN	NaN	15.8	NaN	16.91	NaN	14.86	NaN	NaN	NaN	NaN	NaN	NaN	15.74	17.3	16.63	15.99	NaN	NaN	NaN	16.89	NaN	NaN	15.45	NaN	16.73	NaN	NaN
YIL109C	NaN	NaN	NaN	NaN	NaN	NaN	NaN	32.84	NaN	NaN	NaN	32.23	31.65	NaN	31.44	32.06	NaN	30.91	NaN	NaN	33.45	31.3	31.03	31.12	32.66	NaN	NaN	NaN	32.49	NaN	NaN	NaN	NaN	32.61	NaN	32.42	NaN	31.88	NaN	NaN	NaN	NaN	NaN	NaN	NaN	NaN	NaN	NaN	32.41
YIL110W	NaN	NaN	NaN	123.58	NaN	NaN	NaN	NaN	NaN	NaN	126.83	127.7	130.57	NaN	NaN	123.83	NaN	NaN	133.13	NaN	NaN	NaN	NaN	145.83	128.41	109.54	136.1	132.33	NaN	NaN	NaN	NaN	132.34	NaN	NaN	146.43	129.46	154.17	116.48	NaN	NaN	NaN	NaN	144.95	NaN	NaN	NaN	143.42	NaN
YIL111W	17.34	NaN	NaN	NaN	NaN	NaN	NaN	16.51	NaN	16.89	14.62	17.43	16.78	17.45	NaN	NaN	15.19	NaN	17	NaN	NaN	15.49	NaN	15.8	17.53	NaN	NaN	14.86	NaN	NaN	NaN	NaN	NaN	NaN	15.74	17.3	NaN	15.99	15.78	NaN	NaN	NaN	NaN	NaN	15.45	17.9	NaN	15.08	NaN
YIL112W	NaN	NaN	NaN	NaN	47.78	46.37	NaN	NaN	NaN	49.73	NaN	39.07	NaN	NaN	NaN	NaN	NaN	33.21	NaN	NaN	NaN	NaN	NaN	31.8	43.77	NaN	44.2	NaN	53.62	NaN	NaN	35.34	35.61	41.35	NaN	NaN	NaN	NaN	NaN	NaN	NaN	NaN	NaN	44.99	NaN	43.85	NaN	NaN	NaN
YIL113W	NaN	16.06	14.74	NaN	NaN	NaN	NaN	NaN	NaN	NaN	NaN	17.43	NaN	NaN	NaN	15.27	15.19	NaN	17	NaN	NaN	NaN	NaN	NaN	NaN	NaN	16.57	14.86	NaN	14.57	17.12	NaN	NaN	16.96	NaN	NaN	NaN	NaN	15.78	16.06	17.04	NaN	NaN	NaN	15.45	NaN	NaN	15.08	NaN
YIL114C	NaN	NaN	14.74	15.4	NaN	NaN	17.39	NaN	NaN	NaN	NaN	NaN	NaN	NaN	NaN	NaN	15.19	16.82	NaN	NaN	NaN	15.49	NaN	15.8	17.53	16.91	NaN	14.86	NaN	14.57	17.12	17.36	NaN	NaN	NaN	17.3	NaN	15.99	15.78	NaN	NaN	16.89	NaN	14.88	NaN	NaN	16.73	15.08	NaN
YIL115C	NaN	32.76	NaN	NaN	NaN	32.94	NaN	NaN	31.66	NaN	30.93	NaN	NaN	NaN	NaN	NaN	NaN	30.91	32.54	NaN	NaN	NaN	NaN	NaN	NaN	NaN	NaN	NaN	32.49	31.56	NaN	NaN	32.81	NaN	NaN	NaN	NaN	NaN	NaN	NaN	NaN	NaN	31.91	NaN	32.06	NaN	NaN	31.09	32.41
YIL116W	NaN	NaN	30.65	32.1	NaN	32.94	NaN	NaN	31.66	31.75	30.93	32.23	NaN	NaN	NaN	NaN	32.43	NaN	32.54	NaN	NaN	31.3	31.03	NaN	NaN	NaN	NaN	NaN	NaN	NaN	31.78	NaN	32.81	NaN	32.52	NaN	31.53	31.88	34.05	NaN	31.06	31.57	31.91	33.03	32.06	NaN	NaN	NaN	32.41
YIL117C	17.34	16.06	NaN	NaN	NaN	17.02	17.39	NaN	NaN	NaN	14.62	NaN	16.78	NaN	NaN	15.27	NaN	16.82	NaN	NaN	NaN	NaN	NaN	NaN	NaN	NaN	NaN	NaN	15.12	NaN	NaN	NaN	16.07	NaN	NaN	17.3	16.63	NaN	NaN	16.06	NaN	NaN	14.61	14.88	NaN	17.9	NaN	15.08	NaN
YIL118W	NaN	NaN	30.65	32.1	32.64	NaN	NaN	NaN	NaN	NaN	30.93	NaN	NaN	NaN	NaN	NaN	NaN	30.91	NaN	NaN	33.45	31.3	NaN	NaN	32.66	NaN	31.16	33.35	NaN	NaN	NaN	32.1	NaN	32.61	32.52	NaN	NaN	NaN	NaN	NaN	31.06	NaN	NaN	NaN	NaN	NaN	NaN	31.09	NaN
YIL119C	NaN	16.06	NaN	NaN	NaN	NaN	NaN	16.51	NaN	NaN	NaN	17.43	NaN	NaN	16.31	15.27	15.19	16.82	NaN	NaN	NaN	15.49	16.99	NaN	17.53	16.91	16.57	NaN	NaN	NaN	NaN	NaN	NaN	NaN	NaN	17.3	NaN	NaN	15.78	NaN	NaN	NaN	NaN	NaN	NaN	NaN	NaN	NaN	NaN
YIL120W	17.34	16.06	NaN	15.4	NaN	17.02	NaN	NaN	NaN	16.89	14.62	NaN	16.78	NaN	16.31	NaN	NaN	NaN	NaN	14.91	NaN	NaN	NaN	NaN	NaN	NaN	NaN	NaN	NaN	NaN	NaN	17.36	NaN	16.96	15.74	17.3	16.63	15.99	NaN	NaN	17.04	16.89	NaN	14.88	NaN	17.9	16.73	NaN	NaN
YIL121W	NaN	32.76	NaN	32.1	NaN	32.94	NaN	NaN	NaN	NaN	NaN	NaN	NaN	32.68	NaN	32.06	32.43	NaN	NaN	NaN	NaN	31.3	NaN	31.12	NaN	32.35	31.16	NaN	NaN	NaN	NaN	NaN	NaN	32.61	NaN	NaN	NaN	NaN	NaN	NaN	31.06	NaN	NaN	33.03	NaN	NaN	NaN	31.09	32.41
YIL122W	NaN	NaN	NaN	NaN	NaN	NaN	NaN	81.07	NaN	NaN	NaN	39.07	NaN	NaN	NaN	52.66	NaN	NaN	55.57	NaN	NaN	NaN	66.42	NaN	NaN	NaN	NaN	NaN	NaN	NaN	57.23	NaN	NaN	NaN	NaN	NaN	45.2	56.45	55.65	NaN	NaN	NaN	42.91	NaN	NaN	NaN	NaN	66.18	NaN
YIL123W	NaN	16.06	NaN	15.4	NaN	17.02	NaN	NaN	15.55	16.89	14.62	NaN	NaN	17.45	16.31	15.27	NaN	NaN	NaN	14.91	17.11	15.49	NaN	NaN	17.53	16.91	16.57	NaN	NaN	NaN	NaN	NaN	NaN	NaN	NaN	NaN	NaN	NaN	NaN	16.06	17.04	NaN	14.61	NaN	NaN	17.9	16.73	NaN	NaN
YIL124W	NaN	16.06	NaN	15.4	NaN	NaN	NaN	NaN	15.55	16.89	NaN	NaN	NaN	NaN	NaN	NaN	15.19	NaN	NaN	NaN	NaN	15.49	NaN	NaN	17.53	NaN	16.57	NaN	NaN	14.57	NaN	NaN	NaN	NaN	15.74	NaN	16.63	NaN	NaN	16.06	NaN	NaN	NaN	NaN	15.45	NaN	16.73	NaN	NaN
YIL125W	NaN	NaN	NaN	NaN	NaN	32.94	32.21	NaN	31.66	NaN	30.93	NaN	31.65	32.68	NaN	NaN	32.43	30.91	32.54	30.94	NaN	31.3	31.03	31.12	32.66	NaN	NaN	33.35	NaN	NaN	NaN	NaN	NaN	NaN	32.52	32.42	NaN	31.88	NaN	NaN	NaN	NaN	NaN	NaN	NaN	32.69	NaN	31.09	NaN
YIL126W	32.36	NaN	NaN	NaN	32.64	NaN	NaN	32.84	NaN	31.75	30.93	32.23	31.65	NaN	NaN	32.06	NaN	30.91	NaN	30.94	NaN	31.3	NaN	NaN	NaN	NaN	NaN	NaN	NaN	NaN	31.78	NaN	32.81	NaN	32.52	NaN	NaN	31.88	NaN	31.48	NaN	NaN	NaN	33.03	NaN	NaN	NaN	NaN	32.41
YIL127C	32.36	32.76	30.65	NaN	NaN	32.94	NaN	32.84	NaN	NaN	30.93	NaN	NaN	NaN	NaN	32.06	NaN	NaN	NaN	NaN	33.45	31.3	31.03	NaN	32.66	NaN	NaN	33.35	NaN	31.56	31.78	NaN	NaN	32.61	NaN	NaN	31.53	NaN	NaN	31.48	NaN	NaN	NaN	NaN	NaN	NaN	31.36	NaN	NaN
YIL128W	NaN	NaN	NaN	NaN	NaN	32.94	NaN	32.84	31.66	31.75	NaN	NaN	NaN	NaN	31.44	NaN	NaN	30.91	NaN	NaN	33.45	NaN	31.03	31.12	NaN	32.35	31.16	NaN	NaN	NaN	NaN	32.1	NaN	32.61	NaN	NaN	NaN	NaN	34.05	31.48	31.06	NaN	NaN	NaN	NaN	32.69	NaN	NaN	32.41
YIL129C	NaN	32.76	30.65	NaN	NaN	32.94	NaN	NaN	31.66	31.75	30.93	NaN	NaN	32.68	31.44	32.06	NaN	NaN	NaN	NaN	NaN	31.3	NaN	NaN	NaN	NaN	NaN	33.35	NaN	31.56	31.78	NaN	32.81	32.61	NaN	32.42	NaN	31.88	34.05	31.48	31.06	31.57	31.91	NaN	32.06	NaN	NaN	NaN	NaN
YIL130W	17.34	NaN	14.74	NaN	17.14	NaN	17.39	16.51	NaN	NaN	NaN	17.43	NaN	NaN	NaN	15.27	15.19	16.82	NaN	NaN	17.11	NaN	16.99	15.8	NaN	16.91	NaN	NaN	NaN	14.57	17.12	17.36	NaN	16.96	15.74	17.3	NaN	NaN	NaN	16.06	17.04	NaN	NaN	NaN	15.45	17.9	NaN	15.08	NaN
YIL131C	NaN	NaN	NaN	25.03	NaN	NaN	17.39	16.51	NaN	16.89	21.23	NaN	NaN	17.45	16.31	NaN	NaN	NaN	17	NaN	NaN	27.01	NaN	15.8	NaN	NaN	16.57	24.87	24.51	NaN	17.12	NaN	16.07	NaN	NaN	17.3	NaN	NaN	NaN	NaN	17.04	16.89	NaN	NaN	NaN	17.9	NaN	15.08	NaN
YIL132C	17.34	16.06	23.54	25.03	NaN	17.02	NaN	NaN	15.55	16.89	21.75	17.43	16.78	NaN	NaN	15.27	NaN	16.82	17	25.25	NaN	15.49	16.99	15.8	NaN	NaN	16.57	NaN	24.51	NaN	NaN	NaN	NaN	NaN	15.74	NaN	NaN	NaN	25.01	NaN	NaN	16.89	24.7	NaN	NaN	17.9	NaN	15.08	17.9
YIL133C	NaN	NaN	46.96	NaN	NaN	NaN	NaN	NaN	NaN	49.73	46.72	NaN	NaN	NaN	NaN	NaN	NaN	43.57	55.57	NaN	45.69	NaN	NaN	NaN	NaN	NaN	44.2	NaN	NaN	47.84	37.88	35.34	66.87	NaN	50.95	NaN	NaN	56.45	55.65	NaN	NaN	40.86	42.91	44.99	NaN	NaN	62.45	66.18	NaN
YIL134W	137.6	NaN	119.73	NaN	NaN	NaN	143.07	134.73	NaN	113.02	126.83	NaN	130.57	NaN	NaN	NaN	NaN	NaN	NaN	NaN	NaN	NaN	NaN	NaN	NaN	NaN	111.08	132.33	NaN	NaN	NaN	NaN	132.34	NaN	NaN	110.91	129.46	154.17	NaN	NaN	NaN	NaN	NaN	144.95	NaN	NaN	NaN	NaN	147.96
YIL135C	17.34	16.06	14.74	NaN	17.14	17.02	NaN	NaN	NaN	16.89	14.62	NaN	NaN	NaN	16.31	NaN	15.19	NaN	NaN	14.91	17.11	NaN	NaN	NaN	NaN	NaN	16.57	NaN	NaN	NaN	17.12	NaN	16.07	NaN	NaN	17.3	NaN	NaN	NaN	NaN	17.04	16.89	NaN	14.88	15.45	17.9	NaN	NaN	NaN
YIL136W	17.34	NaN	NaN	NaN	NaN	17.02	NaN	NaN	15.55	NaN	14.62	NaN	NaN	NaN	16.31	15.27	NaN	16.82	NaN	NaN	NaN	15.49	16.99	15.8	17.53	16.91	NaN	14.86	NaN	14.57	NaN	17.36	NaN	NaN	NaN	17.3	NaN	NaN	15.78	NaN	17.04	NaN	NaN	14.88	NaN	NaN	NaN	NaN	NaN
YIL137C	17.34	NaN	NaN	NaN	17.14	17.02	NaN	NaN	NaN	NaN	NaN	17.43	NaN	NaN	16.31	NaN	NaN	NaN	17	14.91	17.11	NaN	16.99	NaN	NaN	NaN	16.57	NaN	15.12	14.57	17.12	NaN	NaN	16.96	NaN	17.3	NaN	15.99	NaN	NaN	17.04	NaN	14.61	14.88	15.45	NaN	NaN	NaN	NaN
YIL138C	17.34	NaN	14.74	15.4	17.14	NaN	17.39	NaN	NaN	NaN	NaN	17.43	16.78	NaN	NaN	NaN	NaN	NaN	NaN	NaN	NaN	NaN	NaN	15.8	NaN	NaN	16.57	NaN	NaN	NaN	17.12	17.36	NaN	16.96	NaN	NaN	NaN	NaN	15.78	NaN	17.04	16.89	NaN	NaN	NaN	17.9	16.73	15.08	NaN
YIL139C	17.34	NaN	NaN	15.4	NaN	NaN	NaN	NaN	NaN	16.89	NaN	NaN	NaN	17.45	NaN	15.27	NaN	NaN	NaN	NaN	17.11	15.49	16.99	15.8	NaN	16.91	NaN	NaN	15.12	14.57	17.12	17.36	16.07	16.96	NaN	NaN	16.63	15.99	15.78	16.06	NaN	NaN	NaN	NaN	15.45	NaN	16.73	15.08	NaN
YIL140W	NaN	16.06	14.74	15.4	17.14	NaN	17.39	NaN	NaN	NaN	14.62	17.43	16.78	17.45	16.31	15.27	15.19	16.82	17	NaN	NaN	NaN	16.99	NaN	NaN	NaN	NaN	NaN	15.12	NaN	NaN	17.36	NaN	NaN	NaN	NaN	NaN	NaN	NaN	NaN	NaN	NaN	NaN	NaN	NaN	NaN	NaN	NaN	17.9
YIL142W	32.36	NaN	NaN	32.1	NaN	NaN	32.21	NaN	31.66	NaN	NaN	NaN	NaN	NaN	NaN	32.06	NaN	NaN	NaN	NaN	NaN	31.3	NaN	31.12	NaN	32.35	NaN	NaN	NaN	NaN	NaN	32.1	NaN	NaN	32.52	32.42	NaN	NaN	34.05	NaN	NaN	NaN	NaN	NaN	NaN	NaN	NaN	NaN	NaN
YIL143C	NaN	NaN	NaN	NaN	NaN	NaN	NaN	NaN	31.66	NaN	30.93	NaN	31.65	NaN	NaN	32.06	NaN	NaN	NaN	NaN	33.45	31.3	31.03	31.12	NaN	32.35	NaN	NaN	32.49	31.56	NaN	32.1	32.81	NaN	32.52	NaN	31.53	31.88	NaN	NaN	31.06	NaN	NaN	NaN	NaN	NaN	NaN	NaN	32.41
YIL144W	NaN	32.76	NaN	32.1	32.64	NaN	NaN	NaN	31.66	NaN	NaN	32.23	31.65	NaN	31.44	32.06	NaN	NaN	NaN	30.94	NaN	NaN	NaN	NaN	NaN	NaN	NaN	NaN	NaN	NaN	31.78	32.1	NaN	32.61	NaN	32.42	31.53	NaN	34.05	NaN	NaN	31.57	NaN	NaN	NaN	NaN	NaN	NaN	NaN
YIL145C	17.34	NaN	NaN	NaN	NaN	NaN	17.39	NaN	30.27	16.89	NaN	NaN	NaN	NaN	31.33	NaN	24.07	NaN	17	NaN	NaN	NaN	16.99	31.8	NaN	NaN	16.57	24.87	NaN	NaN	NaN	17.36	35.61	NaN	27.52	17.3	16.63	30.39	25.01	16.06	NaN	NaN	NaN	NaN	NaN	NaN	NaN	NaN	NaN
YIL146C	NaN	NaN	14.74	15.4	NaN	NaN	NaN	16.51	15.55	NaN	14.62	NaN	NaN	NaN	16.31	NaN	NaN	NaN	17	NaN	NaN	NaN	NaN	15.8	NaN	16.91	16.57	NaN	NaN	NaN	17.12	NaN	NaN	16.96	15.74	17.3	NaN	NaN	15.78	16.06	17.04	NaN	NaN	NaN	15.45	NaN	NaN	15.08	NaN
YIL147C	NaN	32.76	NaN	32.1	32.64	NaN	32.21	NaN	NaN	31.75	30.93	NaN	NaN	NaN	NaN	32.06	32.43	30.91	NaN	30.94	33.45	NaN	NaN	NaN	NaN	NaN	NaN	33.35	NaN	31.56	NaN	NaN	NaN	32.61	NaN	NaN	NaN	31.88	34.05	31.48	31.06	NaN	NaN	NaN	NaN	NaN	NaN	NaN	32.41
YIL148W	NaN	NaN	NaN	NaN	NaN	NaN	32.21	NaN	31.66	NaN	30.93	32.23	NaN	32.68	NaN	NaN	32.43	NaN	NaN	30.94	NaN	NaN	NaN	NaN	32.66	NaN	NaN	33.35	32.49	31.56	NaN	32.1	NaN	32.61	32.52	32.42	31.53	NaN	NaN	31.48	31.06	31.57	NaN	NaN	NaN	NaN	NaN	31.09	32.41
YIL149C	NaN	16.06	NaN	NaN	17.14	NaN	17.39	16.51	15.55	NaN	45.59	17.43	16.78	17.45	NaN	NaN	NaN	NaN	NaN	25.25	NaN	NaN	NaN	15.8	17.53	NaN	16.57	NaN	NaN	NaN	NaN	NaN	16.07	NaN	15.74	NaN	NaN	NaN	NaN	16.06	NaN	16.89	24.7	NaN	NaN	17.9	NaN	NaN	NaN
YIL150C	NaN	32.76	30.65	NaN	NaN	NaN	NaN	NaN	NaN	NaN	NaN	32.23	31.65	32.68	31.44	NaN	32.43	NaN	32.54	30.94	NaN	NaN	NaN	NaN	32.66	32.35	NaN	33.35	NaN	NaN	31.78	32.1	NaN	NaN	32.52	NaN	NaN	NaN	NaN	31.48	31.06	NaN	NaN	33.03	NaN	32.69	NaN	NaN	32.41
YIL151C	NaN	NaN	46.96	NaN	NaN	NaN	NaN	38.02	NaN	NaN	NaN	NaN	50.13	NaN	NaN	NaN	48.91	NaN	35.89	NaN	45.69	NaN	NaN	31.8	NaN	NaN	NaN	NaN	NaN	47.84	57.23	35.34	35.61	NaN	NaN	NaN	NaN	56.45	NaN	33.97	NaN	NaN	NaN	NaN	NaN	43.85	34.98	31.13	38.62
YIL152W	NaN	16.06	14.74	NaN	NaN	17.02	NaN	NaN	NaN	NaN	NaN	NaN	16.78	NaN	16.31	15.27	NaN	NaN	17	14.91	NaN	NaN	NaN	15.8	NaN	16.91	NaN	NaN	NaN	NaN	NaN	NaN	NaN	NaN	15.74	NaN	16.63	15.99	15.78	16.06	NaN	NaN	NaN	NaN	15.45	NaN	16.73	15.08	NaN
YIL153W	97.07	NaN	NaN	NaN	94.4	80.03	NaN	NaN	NaN	NaN	97.95	100.27	NaN	NaN	NaN	NaN	NaN	NaN	55.57	NaN	81.76	101.92	66.42	72.83	NaN	NaN	NaN	NaN	98.37	71.11	74.47	NaN	66.87	NaN	100.28	NaN	70.77	NaN	NaN	NaN	NaN	NaN	NaN	NaN	NaN	95.51	62.45	NaN	NaN
YIL154C	NaN	NaN	NaN	NaN	NaN	NaN	NaN	NaN	NaN	49.73	NaN	NaN	50.13	47.15	NaN	NaN	NaN	63.24	NaN	50.14	NaN	46.17	66.42	72.83	NaN	NaN	44.2	NaN	NaN	NaN	37.88	NaN	66.87	NaN	NaN	NaN	NaN	NaN	NaN	NaN	NaN	40.86	42.91	NaN	62.03	NaN	62.45	NaN	38.62
YIL155C	17.34	NaN	14.74	NaN	17.14	NaN	17.39	16.51	15.55	16.89	NaN	17.43	NaN	17.45	NaN	NaN	NaN	NaN	NaN	NaN	NaN	NaN	NaN	NaN	NaN	16.91	NaN	14.86	NaN	14.57	NaN	17.36	16.07	16.96	NaN	17.3	NaN	15.99	15.78	NaN	NaN	NaN	NaN	14.88	NaN	NaN	16.73	NaN	17.9
YIL156W	NaN	16.06	NaN	NaN	NaN	NaN	NaN	16.51	NaN	16.89	14.62	17.43	NaN	NaN	16.31	NaN	NaN	NaN	17	NaN	NaN	15.49	NaN	NaN	NaN	16.91	NaN	NaN	NaN	14.57	17.12	NaN	NaN	NaN	NaN	17.3	16.63	15.99	15.78	NaN	17.04	NaN	NaN	NaN	NaN	NaN	NaN	15.08	17.9
YIL157C	NaN	NaN	30.65	NaN	NaN	NaN	32.21	32.84	NaN	31.75	NaN	NaN	NaN	NaN	31.44	32.06	NaN	NaN	32.54	30.94	33.45	NaN	NaN	NaN	NaN	NaN	NaN	NaN	32.49	NaN	NaN	NaN	NaN	NaN	NaN	32.42	NaN	31.88	NaN	NaN	NaN	31.57	31.91	NaN	NaN	32.69	NaN	NaN	32.41
YIL158W	NaN	NaN	14.74	NaN	NaN	NaN	NaN	NaN	NaN	16.89	21.75	17.43	NaN	17.45	NaN	NaN	15.19	16.82	NaN	NaN	NaN	NaN	NaN	15.8	NaN	16.91	NaN	NaN	15.12	NaN	NaN	NaN	NaN	NaN	NaN	NaN	16.63	15.99	NaN	NaN	NaN	16.89	14.61	NaN	15.45	NaN	NaN	NaN	NaN
YIL159W	NaN	16.06	NaN	NaN	NaN	NaN	NaN	NaN	NaN	16.89	NaN	NaN	NaN	17.45	16.31	NaN	NaN	NaN	NaN	14.91	NaN	15.49	NaN	15.8	NaN	NaN	NaN	NaN	NaN	NaN	NaN	NaN	16.07	NaN	NaN	NaN	16.63	NaN	NaN	16.06	17.04	NaN	NaN	NaN	NaN	17.9	NaN	15.08	NaN
YIL160C	NaN	NaN	14.74	NaN	17.14	NaN	17.39	NaN	15.55	16.89	14.62	NaN	NaN	17.45	NaN	NaN	15.19	NaN	NaN	NaN	NaN	NaN	16.99	NaN	NaN	16.91	NaN	14.86	NaN	14.57	17.12	17.36	NaN	16.96	NaN	17.3	NaN	NaN	15.78	NaN	NaN	NaN	14.61	14.88	15.45	NaN	NaN	15.08	NaN
YIL161W	NaN	16.06	14.74	NaN	NaN	NaN	NaN	NaN	15.55	NaN	NaN	NaN	NaN	17.45	NaN	NaN	15.19	NaN	NaN	14.91	17.11	15.49	16.99	15.8	NaN	16.91	16.57	14.86	NaN	NaN	NaN	NaN	NaN	NaN	NaN	NaN	16.63	NaN	NaN	NaN	17.04	16.89	NaN	14.88	NaN	17.9	16.73	NaN	NaN
YIL162W	NaN	NaN	NaN	15.4	NaN	NaN	17.39	NaN	NaN	16.89	NaN	17.43	NaN	17.45	16.31	NaN	NaN	NaN	NaN	NaN	NaN	NaN	16.99	NaN	NaN	16.91	NaN	14.86	NaN	NaN	17.12	NaN	16.07	16.96	NaN	NaN	NaN	NaN	NaN	NaN	17.04	NaN	NaN	NaN	NaN	NaN	NaN	NaN	17.9
YIL164C	NaN	NaN	NaN	25.03	NaN	17.02	NaN	16.51	NaN	16.89	NaN	NaN	16.78	NaN	NaN	NaN	24.07	NaN	NaN	NaN	NaN	NaN	NaN	NaN	17.53	16.91	16.57	24.87	NaN	24.2	17.12	NaN	NaN	NaN	15.74	17.3	16.63	15.99	NaN	16.06	NaN	16.89	24.7	NaN	15.45	NaN	NaN	NaN	17.9
YIL165C	17.34	NaN	NaN	NaN	NaN	NaN	NaN	16.51	15.55	NaN	NaN	17.43	16.78	17.45	NaN	NaN	NaN	16.82	NaN	14.91	NaN	NaN	NaN	NaN	NaN	16.91	NaN	14.86	15.12	NaN	17.12	NaN	16.07	16.96	NaN	17.3	NaN	NaN	15.78	NaN	17.04	NaN	NaN	NaN	NaN	17.9	NaN	NaN	17.9
YIL166C	17.34	NaN	23.54	NaN	17.14	17.02	NaN	38.02	30.27	16.89	21.23	NaN	NaN	17.45	31.33	NaN	NaN	NaN	17	NaN	17.11	NaN	NaN	NaN	17.53	NaN	NaN	NaN	NaN	24.2	NaN	NaN	NaN	NaN	NaN	NaN	NaN	30.39	25.01	33.97	NaN	16.89	24.7	NaN	NaN	17.9	NaN	NaN	17.9
YIL167W	NaN	NaN	NaN	25.03	17.14	17.45	NaN	16.51	15.55	16.89	NaN	NaN	16.78	NaN	NaN	NaN	NaN	NaN	NaN	NaN	NaN	15.49	NaN	NaN	17.53	NaN	NaN	24.87	24.51	24.2	NaN	NaN	16.07	NaN	15.74	NaN	NaN	NaN	NaN	NaN	17.04	16.89	24.7	23.21	NaN	17.9	NaN	NaN	NaN
YIL168W	17.34	NaN	23.54	25.03	17.14	NaN	NaN	NaN	30.27	16.89	NaN	17.43	NaN	17.45	NaN	NaN	NaN	NaN	NaN	NaN	17.11	27.01	16.99	NaN	NaN	NaN	NaN	24.87	NaN	24.2	17.12	17.36	35.61	NaN	NaN	17.3	16.63	30.39	25.01	NaN	17.04	NaN	24.7	23.21	NaN	17.9	NaN	31.13	17.9
YIL169C	NaN	NaN	NaN	NaN	NaN	32.94	NaN	NaN	NaN	NaN	NaN	NaN	NaN	32.68	NaN	32.06	NaN	NaN	32.54	NaN	33.45	NaN	NaN	NaN	NaN	32.35	NaN	NaN	NaN	NaN	NaN	32.1	NaN	NaN	NaN	32.42	NaN	31.88	NaN	NaN	NaN	NaN	31.91	NaN	32.06	NaN	NaN	NaN	NaN
YIL170W	17.34	NaN	NaN	NaN	NaN	NaN	17.39	16.51	15.55	NaN	NaN	17.43	16.78	NaN	16.31	NaN	NaN	NaN	NaN	NaN	NaN	NaN	16.99	15.8	NaN	16.91	NaN	14.86	15.12	NaN	NaN	NaN	16.07	NaN	15.74	17.3	NaN	NaN	NaN	NaN	NaN	16.89	14.61	NaN	NaN	17.9	16.73	15.08	17.9
YIL171W	32.36	NaN	NaN	NaN	32.64	NaN	NaN	32.84	NaN	31.75	30.93	NaN	NaN	NaN	NaN	NaN	32.43	NaN	NaN	NaN	33.45	31.3	NaN	31.12	32.66	32.35	NaN	33.35	NaN	NaN	31.78	NaN	NaN	NaN	32.52	32.42	NaN	31.88	NaN	NaN	NaN	NaN	31.91	NaN	NaN	32.69	NaN	NaN	32.41
YIL172C	32.36	NaN	NaN	NaN	NaN	32.94	NaN	NaN	31.66	31.75	30.93	32.23	31.65	32.68	NaN	32.06	32.43	NaN	32.54	NaN	NaN	NaN	NaN	31.12	NaN	NaN	NaN	NaN	NaN	31.56	31.78	32.1	32.81	NaN	32.52	32.42	NaN	NaN	NaN	31.48	NaN	NaN	NaN	33.03	32.06	NaN	NaN	31.09	32.41
YIL173W	17.34	16.06	NaN	NaN	NaN	17.02	17.39	16.51	15.55	NaN	NaN	NaN	16.78	NaN	NaN	15.27	15.19	NaN	17	NaN	NaN	15.49	NaN	NaN	NaN	NaN	16.57	NaN	NaN	NaN	NaN	17.36	NaN	16.96	15.74	NaN	16.63	15.99	15.78	NaN	17.04	NaN	NaN	14.88	NaN	NaN	16.73	NaN	NaN
YIL174W	NaN	NaN	NaN	32.1	NaN	NaN	NaN	32.84	NaN	31.75	NaN	NaN	NaN	NaN	31.44	NaN	NaN	30.91	NaN	30.94	NaN	31.3	NaN	NaN	NaN	NaN	NaN	NaN	NaN	NaN	31.78	32.1	32.81	32.61	NaN	32.42	NaN	31.88	NaN	NaN	NaN	NaN	31.91	NaN	32.06	32.69	NaN	NaN	NaN
YIL175W	NaN	32.76	30.65	32.1	NaN	32.94	NaN	NaN	31.66	NaN	30.93	32.23	31.65	NaN	NaN	NaN	32.43	NaN	32.54	NaN	NaN	31.3	NaN	31.12	NaN	NaN	NaN	NaN	NaN	31.56	31.78	NaN	NaN	NaN	32.52	NaN	31.53	NaN	NaN	NaN	31.06	NaN	NaN	33.03	NaN	NaN	NaN	NaN	NaN
YIL176C	32.36	NaN	NaN	NaN	NaN	NaN	32.21	NaN	31.66	NaN	NaN	32.23	NaN	NaN	NaN	32.06	NaN	NaN	32.54	NaN	NaN	NaN	NaN	NaN	NaN	32.35	31.16	33.35	32.49	NaN	NaN	NaN	32.81	NaN	NaN	NaN	31.53	31.88	NaN	31.48	31.06	31.57	NaN	NaN	32.06	NaN	NaN	NaN	32.41
YIL177C	32.36	32.76	NaN	NaN	32.64	NaN	NaN	32.84	NaN	NaN	30.93	32.23	NaN	32.68	NaN	32.06	32.43	NaN	NaN	30.94	33.45	NaN	NaN	NaN	32.66	NaN	NaN	33.35	NaN	31.56	NaN	32.1	NaN	32.61	NaN	NaN	NaN	31.88	NaN	NaN	NaN	31.57	NaN	NaN	NaN	NaN	NaN	NaN	NaN
YIR001C	NaN	NaN	NaN	NaN	NaN	NaN	17.39	NaN	15.55	16.89	NaN	NaN	NaN	17.45	NaN	15.27	NaN	NaN	NaN	NaN	NaN	NaN	NaN	15.8	NaN	NaN	NaN	NaN	15.12	NaN	NaN	17.36	16.07	NaN	15.74	NaN	NaN	15.99	NaN	16.06	NaN	16.89	NaN	14.88	NaN	17.9	16.73	NaN	17.9
YIR002C	40.35	NaN	NaN	NaN	47.78	NaN	NaN	NaN	NaN	NaN	NaN	NaN	50.13	NaN	31.33	NaN	48.91	NaN	55.57	NaN	NaN	46.17	62.65	NaN	43.77	NaN	44.2	49	NaN	NaN	NaN	NaN	NaN	NaN	NaN	40.2	45.2	NaN	NaN	NaN	39.96	NaN	NaN	NaN	NaN	NaN	34.98	NaN	38.62
YIR003W	NaN	NaN	NaN	NaN	17.14	NaN	17.39	NaN	NaN	NaN	NaN	NaN	NaN	17.45	16.31	NaN	15.19	NaN	17	NaN	NaN	15.49	16.99	NaN	NaN	NaN	NaN	NaN	NaN	NaN	NaN	NaN	16.07	16.96	15.74	NaN	NaN	NaN	NaN	NaN	NaN	NaN	NaN	NaN	15.45	NaN	16.73	NaN	NaN
YIR004W	NaN	NaN	30.65	NaN	32.64	NaN	NaN	NaN	NaN	NaN	30.93	NaN	NaN	NaN	NaN	32.06	NaN	30.91	NaN	NaN	NaN	NaN	31.03	NaN	32.66	NaN	NaN	NaN	32.49	NaN	NaN	NaN	NaN	NaN	NaN	NaN	NaN	31.88	NaN	31.48	31.06	31.57	NaN	NaN	32.06	32.69	31.36	NaN	NaN
YIR005W	NaN	NaN	NaN	97.82	94.4	112.39	NaN	NaN	NaN	NaN	NaN	NaN	NaN	NaN	105.22	NaN	NaN	111.21	NaN	99.36	119.73	101.92	NaN	NaN	NaN	109.54	NaN	NaN	98.37	NaN	NaN	117.85	NaN	NaN	NaN	110.91	NaN	NaN	116.48	NaN	95.98	NaN	126.25	111.61	108.68	95.51	98.82	112.42	101.02
YIR006C	32.36	32.76	30.65	32.1	NaN	32.94	32.21	32.84	NaN	NaN	30.93	NaN	NaN	32.68	NaN	32.06	32.43	30.91	32.54	30.94	33.45	31.3	NaN	NaN	NaN	NaN	31.16	NaN	NaN	NaN	NaN	32.1	32.81	32.61	NaN	NaN	NaN	NaN	34.05	NaN	31.06	31.57	NaN	NaN	NaN	NaN	NaN	NaN	NaN
YIR007W	NaN	NaN	NaN	NaN	17.14	17.02	NaN	NaN	NaN	NaN	NaN	17.43	16.78	NaN	NaN	25.33	NaN	NaN	NaN	NaN	NaN	NaN	16.99	31.8	17.53	NaN	NaN	NaN	NaN	NaN	NaN	17.36	NaN	NaN	27.52	NaN	16.63	NaN	25.01	NaN	NaN	NaN	24.7	22.69	31.36	NaN	NaN	NaN	17.9
YIR008C	NaN	NaN	30.65	32.1	NaN	32.94	NaN	32.84	31.66	NaN	30.93	32.23	NaN	NaN	NaN	NaN	32.43	30.91	NaN	30.94	NaN	31.3	31.03	31.12	32.66	NaN	NaN	33.35	NaN	31.56	31.78	NaN	NaN	NaN	NaN	NaN	NaN	NaN	NaN	NaN	NaN	NaN	NaN	NaN	32.06	NaN	NaN	NaN	NaN
YIR009W	NaN	32.76	NaN	32.1	NaN	NaN	NaN	32.84	NaN	31.75	NaN	NaN	NaN	NaN	NaN	NaN	NaN	30.91	32.54	NaN	NaN	NaN	NaN	NaN	32.66	NaN	NaN	NaN	32.49	NaN	NaN	32.1	32.81	NaN	NaN	32.42	NaN	31.88	NaN	NaN	31.06	31.57	NaN	33.03	32.06	32.69	NaN	NaN	NaN
YIR010W	32.36	NaN	NaN	NaN	NaN	32.94	NaN	NaN	31.66	NaN	30.93	32.23	NaN	NaN	NaN	32.06	NaN	NaN	32.54	30.94	33.45	NaN	NaN	NaN	NaN	NaN	NaN	33.35	NaN	NaN	NaN	32.1	32.81	NaN	NaN	NaN	NaN	NaN	NaN	NaN	31.06	NaN	NaN	33.03	NaN	NaN	NaN	NaN	32.41
YIR011C	NaN	NaN	NaN	NaN	NaN	32.94	32.21	NaN	NaN	31.75	NaN	NaN	NaN	NaN	31.44	32.06	NaN	NaN	NaN	30.94	33.45	NaN	31.03	NaN	NaN	NaN	31.16	33.35	NaN	NaN	NaN	NaN	NaN	NaN	32.52	NaN	31.53	NaN	NaN	31.48	31.06	31.57	31.91	NaN	NaN	32.69	NaN	NaN	NaN
YIR012W	NaN	NaN	NaN	NaN	NaN	32.94	NaN	NaN	NaN	NaN	30.93	NaN	31.65	NaN	NaN	NaN	32.43	NaN	NaN	NaN	NaN	NaN	31.03	NaN	NaN	NaN	31.16	NaN	NaN	NaN	NaN	32.1	NaN	NaN	32.52	NaN	31.53	31.88	34.05	NaN	NaN	NaN	31.91	NaN	NaN	NaN	31.36	NaN	32.41
YIR013C	NaN	NaN	23.54	NaN	17.14	17.02	17.39	NaN	NaN	NaN	NaN	NaN	NaN	17.45	NaN	NaN	24.07	NaN	NaN	NaN	NaN	NaN	NaN	NaN	NaN	NaN	NaN	24.87	NaN	NaN	17.12	17.36	NaN	NaN	NaN	17.3	NaN	NaN	25.01	NaN	NaN	NaN	24.7	NaN	NaN	NaN	16.73	NaN	17.9
YIR014W	NaN	28.04	NaN	25.03	NaN	NaN	17.39	38.02	30.27	NaN	NaN	17.43	NaN	NaN	31.33	25.33	24.07	NaN	NaN	NaN	NaN	27.01	16.99	NaN	17.53	NaN	NaN	NaN	24.51	NaN	NaN	NaN	NaN	16.96	27.52	NaN	NaN	NaN	NaN	NaN	NaN	16.89	NaN	22.69	NaN	17.9	NaN	31.13	NaN
YIR015W	32.36	NaN	30.65	32.1	NaN	NaN	NaN	32.84	NaN	NaN	NaN	NaN	31.65	NaN	31.44	NaN	NaN	30.91	32.54	30.94	NaN	31.3	NaN	NaN	NaN	32.35	NaN	NaN	32.49	NaN	31.78	32.1	32.81	NaN	NaN	NaN	31.53	31.88	34.05	NaN	NaN	31.57	NaN	NaN	NaN	NaN	NaN	NaN	32.41
YIR016W	NaN	NaN	NaN	25.03	47.78	NaN	NaN	38.02	NaN	16.89	46.72	NaN	16.78	NaN	NaN	NaN	NaN	33.21	NaN	NaN	NaN	NaN	16.99	NaN	NaN	NaN	NaN	24.87	NaN	NaN	17.12	35.34	NaN	41.35	NaN	40.2	NaN	NaN	25.01	33.97	NaN	NaN	NaN	NaN	31.36	NaN	NaN	31.13	17.9
YIR017C	17.34	NaN	NaN	15.4	NaN	17.02	NaN	NaN	NaN	16.89	NaN	NaN	NaN	NaN	NaN	15.27	NaN	NaN	NaN	14.91	17.11	NaN	NaN	NaN	17.53	16.91	16.57	14.86	15.12	14.57	NaN	17.36	16.07	16.96	NaN	NaN	NaN	NaN	15.78	NaN	NaN	16.89	NaN	14.88	NaN	NaN	NaN	15.08	NaN
YIR018W	NaN	NaN	NaN	15.4	NaN	17.02	NaN	16.51	NaN	NaN	NaN	NaN	NaN	17.45	NaN	NaN	NaN	NaN	NaN	NaN	17.11	NaN	NaN	NaN	NaN	16.91	16.57	14.86	15.12	14.57	17.12	17.36	16.07	NaN	15.74	NaN	NaN	NaN	NaN	NaN	17.04	NaN	14.61	14.88	NaN	NaN	NaN	15.08	NaN
YIR019C	40.35	NaN	NaN	NaN	47.78	NaN	45.85	38.02	30.27	49.73	NaN	39.07	50.13	47.15	NaN	NaN	NaN	33.21	35.89	NaN	NaN	NaN	NaN	NaN	NaN	38.28	NaN	NaN	NaN	NaN	NaN	35.34	35.61	NaN	NaN	40.2	NaN	NaN	NaN	NaN	39.96	NaN	42.91	44.99	NaN	NaN	NaN	NaN	NaN
YIR021W	32.36	NaN	30.65	32.1	32.64	NaN	NaN	NaN	NaN	NaN	NaN	32.23	NaN	NaN	31.44	32.06	NaN	30.91	32.54	NaN	NaN	NaN	31.03	NaN	NaN	32.35	31.16	33.35	NaN	31.56	31.78	32.1	32.81	NaN	NaN	32.42	31.53	NaN	NaN	NaN	31.06	31.57	NaN	33.03	NaN	NaN	31.36	NaN	32.41
YIR022W	NaN	32.76	NaN	NaN	NaN	NaN	32.21	32.84	31.66	31.75	NaN	32.23	NaN	NaN	NaN	32.06	NaN	NaN	NaN	30.94	NaN	NaN	31.03	NaN	NaN	32.35	NaN	NaN	NaN	NaN	NaN	NaN	NaN	NaN	NaN	NaN	NaN	31.88	34.05	NaN	31.06	NaN	NaN	33.03	32.06	32.69	NaN	31.09	32.41
YIR023W	NaN	32.76	NaN	NaN	32.64	NaN	NaN	NaN	31.66	NaN	NaN	NaN	NaN	NaN	NaN	NaN	32.43	30.91	32.54	NaN	NaN	NaN	NaN	NaN	NaN	32.35	NaN	NaN	NaN	31.56	31.78	32.1	NaN	32.61	32.52	32.42	NaN	NaN	NaN	NaN	NaN	31.57	NaN	NaN	NaN	32.69	31.36	31.09	32.41
YIR024C	NaN	NaN	NaN	NaN	17.14	NaN	17.39	NaN	30.27	16.89	NaN	NaN	16.78	NaN	NaN	25.33	NaN	16.82	NaN	25.25	NaN	NaN	NaN	15.8	NaN	NaN	NaN	NaN	NaN	NaN	NaN	NaN	NaN	16.96	NaN	NaN	NaN	15.99	25.01	NaN	17.04	NaN	NaN	NaN	NaN	NaN	NaN	NaN	NaN
YIR025W	NaN	28.04	NaN	NaN	NaN	NaN	NaN	38.02	NaN	16.89	NaN	NaN	NaN	NaN	NaN	NaN	24.07	NaN	17	25.25	NaN	NaN	NaN	NaN	NaN	NaN	NaN	24.87	NaN	NaN	17.12	NaN	35.61	16.96	27.52	NaN	NaN	NaN	25.01	NaN	NaN	NaN	NaN	22.69	NaN	NaN	NaN	31.13	17.9
YIR026C	NaN	NaN	NaN	32.1	NaN	NaN	32.21	32.84	NaN	NaN	NaN	32.23	NaN	32.68	NaN	32.06	NaN	NaN	32.54	30.94	NaN	NaN	NaN	NaN	32.66	32.35	NaN	NaN	NaN	NaN	NaN	NaN	NaN	32.61	NaN	NaN	31.53	31.88	NaN	NaN	NaN	31.57	NaN	33.03	32.06	NaN	31.36	NaN	NaN
YIR027C	NaN	NaN	NaN	25.03	NaN	17.02	17.39	NaN	30.27	NaN	21.23	NaN	16.78	NaN	31.33	NaN	NaN	NaN	NaN	NaN	NaN	NaN	16.99	NaN	NaN	NaN	16.57	24.87	24.51	NaN	NaN	NaN	35.61	16.96	27.52	NaN	NaN	NaN	NaN	NaN	NaN	NaN	NaN	NaN	31.36	NaN	NaN	NaN	NaN
YIR028W	17.34	16.06	14.74	15.4	NaN	NaN	17.39	NaN	NaN	16.89	21.23	NaN	NaN	NaN	NaN	NaN	15.19	16.82	NaN	NaN	NaN	15.49	16.99	NaN	17.53	NaN	NaN	NaN	NaN	NaN	NaN	17.36	NaN	NaN	15.74	NaN	NaN	15.99	15.78	NaN	NaN	16.89	14.61	14.88	NaN	17.9	NaN	NaN	17.9
YIR029W	17.34	NaN	14.74	15.4	17.14	17.02	NaN	16.51	NaN	NaN	14.62	17.43	NaN	17.45	NaN	NaN	NaN	NaN	NaN	NaN	NaN	NaN	NaN	NaN	17.53	16.91	NaN	NaN	15.12	14.57	NaN	17.36	16.07	NaN	15.74	NaN	NaN	NaN	NaN	NaN	17.04	16.89	14.61	14.88	NaN	17.9	16.73	NaN	NaN
YIR030C	NaN	NaN	NaN	15.4	17.14	17.02	NaN	NaN	NaN	NaN	NaN	17.43	NaN	NaN	NaN	NaN	15.19	16.82	NaN	NaN	17.11	NaN	NaN	NaN	17.53	16.91	NaN	NaN	NaN	14.57	NaN	NaN	NaN	NaN	15.74	NaN	16.63	NaN	NaN	16.06	17.04	NaN	NaN	NaN	15.45	NaN	NaN	NaN	NaN
YIR031C	17.34	NaN	NaN	NaN	NaN	NaN	NaN	16.51	15.55	NaN	14.62	NaN	16.78	NaN	16.31	NaN	NaN	16.82	NaN	NaN	NaN	15.49	16.99	15.8	NaN	16.91	16.57	NaN	NaN	14.57	NaN	NaN	16.07	NaN	15.74	17.3	NaN	NaN	NaN	16.06	17.04	16.89	NaN	NaN	NaN	17.9	NaN	NaN	17.9
YIR032C	NaN	16.06	14.74	15.4	NaN	17.02	NaN	16.51	15.55	NaN	NaN	NaN	NaN	17.45	NaN	NaN	NaN	16.82	NaN	14.91	17.11	15.49	16.99	15.8	NaN	NaN	16.57	NaN	NaN	NaN	NaN	NaN	16.07	NaN	15.74	NaN	NaN	NaN	15.78	NaN	17.04	NaN	NaN	NaN	NaN	17.9	16.73	15.08	NaN
YIR033W	NaN	NaN	NaN	NaN	94.4	NaN	NaN	NaN	NaN	NaN	NaN	NaN	143.32	NaN	NaN	NaN	NaN	111.21	NaN	NaN	119.73	101.92	NaN	110.7	102.55	176.74	111.08	NaN	98.37	NaN	NaN	NaN	106.07	NaN	100.28	110.91	70.77	106.96	NaN	NaN	NaN	113.78	79.81	NaN	NaN	NaN	NaN	NaN	101.02
YIR034C	NaN	NaN	NaN	32.1	NaN	NaN	NaN	NaN	NaN	NaN	NaN	NaN	NaN	NaN	31.44	NaN	NaN	30.91	32.54	NaN	33.45	NaN	NaN	31.12	NaN	32.35	NaN	33.35	NaN	31.56	31.78	NaN	NaN	32.61	NaN	NaN	31.53	NaN	NaN	NaN	31.06	NaN	NaN	33.03	NaN	NaN	NaN	NaN	NaN
YIR035C	17.34	NaN	NaN	15.4	NaN	NaN	NaN	NaN	15.55	NaN	NaN	17.43	NaN	17.45	NaN	15.27	15.19	16.82	17	NaN	17.11	15.49	NaN	NaN	17.53	NaN	NaN	NaN	15.12	NaN	NaN	NaN	16.07	16.96	NaN	NaN	NaN	15.99	NaN	NaN	NaN	NaN	NaN	14.88	15.45	NaN	NaN	NaN	NaN
YIR036C	NaN	16.06	NaN	15.4	17.14	NaN	NaN	NaN	NaN	16.89	NaN	NaN	NaN	17.45	16.31	15.27	24.07	NaN	17	NaN	17.11	NaN	16.99	15.8	17.53	NaN	NaN	NaN	NaN	NaN	NaN	NaN	NaN	NaN	NaN	NaN	NaN	NaN	15.78	NaN	NaN	16.89	NaN	22.69	NaN	17.9	NaN	NaN	NaN
YIR037W	17.34	NaN	NaN	NaN	NaN	17.02	17.39	16.51	NaN	16.89	14.62	NaN	NaN	17.45	NaN	NaN	15.19	NaN	NaN	NaN	17.11	NaN	NaN	15.8	NaN	NaN	NaN	NaN	NaN	NaN	NaN	17.36	16.07	16.96	15.74	NaN	NaN	15.99	15.78	NaN	17.04	16.89	14.61	NaN	15.45	17.9	16.73	NaN	NaN
YIR038C	17.34	16.06	14.74	NaN	NaN	NaN	NaN	16.51	NaN	NaN	NaN	NaN	NaN	NaN	NaN	NaN	NaN	NaN	NaN	NaN	17.11	NaN	NaN	NaN	NaN	16.91	16.57	NaN	15.12	NaN	NaN	NaN	NaN	NaN	15.74	NaN	16.63	NaN	NaN	16.06	17.04	16.89	14.61	NaN	NaN	NaN	16.73	15.08	17.9
YIR039C	17.34	NaN	14.74	NaN	NaN	NaN	17.39	NaN	NaN	16.89	NaN	17.43	NaN	NaN	NaN	15.27	15.19	16.82	NaN	14.91	NaN	NaN	NaN	NaN	NaN	NaN	16.57	NaN	NaN	14.57	NaN	NaN	NaN	16.96	NaN	NaN	NaN	NaN	15.78	16.06	17.04	16.89	NaN	NaN	NaN	NaN	NaN	15.08	NaN
YIR041W	32.36	32.76	NaN	32.1	32.64	NaN	NaN	32.84	31.66	NaN	NaN	NaN	NaN	32.68	NaN	32.06	NaN	NaN	NaN	NaN	NaN	NaN	31.03	31.12	32.66	32.35	NaN	33.35	NaN	31.56	31.78	NaN	32.81	32.61	NaN	32.42	NaN	NaN	NaN	NaN	31.06	NaN	31.91	NaN	NaN	32.69	NaN	31.09	NaN
YIR042C	NaN	NaN	14.74	15.4	NaN	NaN	17.39	NaN	NaN	NaN	14.62	NaN	16.78	17.45	NaN	15.27	15.19	NaN	17	NaN	NaN	NaN	NaN	NaN	NaN	16.91	NaN	NaN	NaN	NaN	17.12	17.36	NaN	16.96	NaN	17.3	NaN	NaN	NaN	16.06	NaN	NaN	14.61	NaN	15.45	NaN	16.73	15.08	17.9
YIR043C	17.34	16.06	14.74	NaN	17.14	NaN	NaN	NaN	15.55	NaN	NaN	NaN	NaN	17.45	16.31	NaN	NaN	NaN	NaN	14.91	NaN	15.49	NaN	NaN	NaN	16.91	NaN	14.86	15.12	14.57	17.12	17.36	16.07	16.96	NaN	NaN	16.63	15.99	NaN	16.06	NaN	NaN	NaN	NaN	NaN	NaN	16.73	NaN	NaN
YIR044C	NaN	NaN	NaN	32.1	NaN	NaN	NaN	NaN	NaN	NaN	NaN	NaN	NaN	NaN	NaN	NaN	32.43	NaN	NaN	NaN	NaN	NaN	NaN	NaN	NaN	NaN	31.16	33.35	NaN	NaN	NaN	NaN	NaN	NaN	32.52	32.42	NaN	NaN	NaN	NaN	NaN	NaN	31.91	NaN	NaN	NaN	NaN	31.09	NaN
YKL001C	NaN	NaN	NaN	NaN	NaN	17.02	NaN	NaN	NaN	NaN	NaN	NaN	16.78	NaN	NaN	NaN	NaN	16.82	NaN	NaN	NaN	15.49	16.99	15.8	NaN	NaN	NaN	NaN	NaN	NaN	17.12	17.36	NaN	NaN	15.74	17.3	16.63	NaN	NaN	16.06	NaN	NaN	NaN	NaN	15.45	NaN	16.73	NaN	17.9
YKL002W	NaN	NaN	30.65	32.1	NaN	NaN	NaN	NaN	NaN	31.75	NaN	NaN	NaN	32.68	NaN	NaN	NaN	30.91	NaN	NaN	NaN	NaN	NaN	NaN	NaN	32.35	NaN	33.35	NaN	31.56	NaN	32.1	32.81	32.61	32.52	32.42	NaN	31.88	NaN	NaN	NaN	NaN	NaN	33.03	NaN	NaN	31.36	31.09	NaN
YKL003C	NaN	NaN	NaN	32.1	32.64	32.94	NaN	NaN	NaN	NaN	NaN	NaN	NaN	NaN	NaN	NaN	32.43	NaN	32.54	NaN	NaN	NaN	31.03	NaN	32.66	NaN	31.16	33.35	NaN	NaN	NaN	NaN	32.81	NaN	32.52	NaN	31.53	NaN	NaN	NaN	31.06	NaN	NaN	NaN	32.06	32.69	31.36	31.09	NaN
YKL004W	NaN	NaN	30.65	NaN	NaN	NaN	NaN	NaN	NaN	31.75	30.93	NaN	NaN	32.68	NaN	NaN	NaN	NaN	NaN	NaN	33.45	31.3	31.03	31.12	NaN	32.35	NaN	NaN	32.49	NaN	31.78	32.1	32.81	NaN	32.52	NaN	NaN	31.88	NaN	31.48	NaN	NaN	NaN	33.03	NaN	32.69	NaN	NaN	NaN
YKL005C	NaN	16.06	14.74	NaN	NaN	17.02	NaN	NaN	15.55	16.89	21.23	NaN	NaN	NaN	NaN	NaN	NaN	16.82	17	NaN	NaN	15.49	16.99	NaN	17.53	NaN	16.57	NaN	15.12	NaN	NaN	NaN	16.07	16.96	15.74	NaN	NaN	NaN	15.78	NaN	NaN	NaN	NaN	NaN	15.45	17.9	NaN	NaN	17.9
YKL006W	NaN	NaN	119.73	NaN	NaN	NaN	NaN	77.97	NaN	NaN	NaN	NaN	130.57	93.11	NaN	123.83	101.01	NaN	NaN	NaN	NaN	NaN	NaN	65.21	NaN	84.3	NaN	NaN	NaN	NaN	NaN	NaN	NaN	NaN	NaN	72.13	NaN	98.76	NaN	NaN	NaN	NaN	NaN	NaN	NaN	NaN	87.13	NaN	95.92
YKL007W	NaN	NaN	NaN	NaN	17.14	17.02	NaN	16.51	15.55	NaN	21.23	NaN	16.78	17.45	NaN	NaN	24.07	NaN	17	NaN	17.11	NaN	NaN	15.8	17.53	16.91	16.57	NaN	NaN	24.2	NaN	17.36	16.07	NaN	15.74	NaN	NaN	NaN	25.01	16.06	NaN	16.89	NaN	22.69	NaN	NaN	NaN	NaN	17.9
YKL008C	NaN	16.06	NaN	NaN	NaN	NaN	NaN	NaN	15.55	NaN	14.62	NaN	NaN	NaN	16.31	15.27	15.19	NaN	NaN	NaN	NaN	15.49	NaN	15.8	17.53	16.91	NaN	14.86	NaN	14.57	17.12	NaN	NaN	NaN	NaN	NaN	NaN	NaN	NaN	NaN	17.04	NaN	14.61	NaN	NaN	NaN	NaN	NaN	NaN
YKL009W	NaN	NaN	NaN	NaN	NaN	133.03	NaN	NaN	NaN	NaN	NaN	NaN	130.57	NaN	92.4	NaN	NaN	66	NaN	128.72	146.14	NaN	72.02	NaN	NaN	NaN	NaN	132.33	126.2	NaN	116.05	NaN	NaN	NaN	124.96	NaN	91.24	154.17	NaN	NaN	NaN	132.33	126.25	105.88	135.12	NaN	NaN	112.42	NaN
YKL010C	17.34	NaN	NaN	NaN	17.14	NaN	NaN	16.51	NaN	NaN	21.23	17.43	NaN	NaN	NaN	NaN	NaN	16.82	NaN	NaN	NaN	NaN	NaN	NaN	NaN	16.91	16.57	NaN	NaN	NaN	17.12	17.36	35.61	16.96	NaN	17.3	NaN	30.39	NaN	NaN	NaN	16.89	24.7	NaN	NaN	17.9	16.73	NaN	NaN
YKL011C	32.36	NaN	NaN	NaN	NaN	32.94	NaN	NaN	31.66	NaN	30.93	NaN	31.65	NaN	31.44	32.06	NaN	30.91	32.54	NaN	NaN	NaN	NaN	NaN	NaN	NaN	31.16	NaN	32.49	NaN	NaN	NaN	32.81	NaN	NaN	NaN	NaN	31.88	NaN	31.48	31.06	31.57	NaN	33.03	NaN	32.69	31.36	NaN	NaN
YKL012W	32.36	NaN	NaN	NaN	32.64	32.94	NaN	32.84	31.66	31.75	NaN	32.23	31.65	32.68	NaN	NaN	NaN	30.91	NaN	NaN	33.45	NaN	NaN	NaN	NaN	NaN	NaN	NaN	NaN	NaN	NaN	32.1	32.81	NaN	NaN	NaN	31.53	NaN	NaN	NaN	NaN	NaN	NaN	NaN	NaN	32.69	NaN	NaN	NaN
YKL013C	NaN	32.76	30.65	32.1	32.64	NaN	NaN	32.84	NaN	31.75	NaN	NaN	31.65	NaN	31.44	NaN	NaN	30.91	32.54	NaN	33.45	NaN	NaN	NaN	32.66	NaN	NaN	33.35	32.49	NaN	31.78	32.1	32.81	32.61	NaN	32.42	31.53	NaN	NaN	NaN	NaN	NaN	NaN	NaN	32.06	NaN	NaN	31.09	NaN
YKL014C	32.36	NaN	30.65	32.1	NaN	NaN	32.21	32.84	31.66	NaN	30.93	32.23	NaN	NaN	NaN	NaN	NaN	NaN	NaN	30.94	NaN	31.3	NaN	31.12	NaN	NaN	NaN	NaN	32.49	31.56	NaN	32.1	32.81	NaN	NaN	NaN	NaN	31.88	NaN	NaN	NaN	NaN	NaN	33.03	32.06	NaN	NaN	31.09	NaN
YKL015W	17.34	NaN	14.74	15.4	NaN	NaN	17.39	16.51	NaN	NaN	NaN	NaN	16.78	NaN	16.31	NaN	15.19	16.82	17	NaN	NaN	15.49	NaN	15.8	17.53	NaN	NaN	14.86	NaN	NaN	NaN	NaN	NaN	NaN	NaN	NaN	16.63	15.99	15.78	NaN	NaN	NaN	NaN	NaN	NaN	NaN	16.73	15.08	NaN
YKL016C	NaN	NaN	NaN	NaN	NaN	NaN	NaN	32.84	31.66	NaN	NaN	32.23	31.65	32.68	NaN	NaN	NaN	NaN	NaN	30.94	NaN	NaN	31.03	NaN	NaN	NaN	31.16	NaN	32.49	NaN	31.78	32.1	NaN	NaN	NaN	32.42	31.53	NaN	34.05	NaN	NaN	NaN	NaN	NaN	NaN	NaN	31.36	NaN	32.41
YKL017C	NaN	NaN	NaN	NaN	17.14	NaN	17.39	NaN	NaN	NaN	NaN	17.43	16.78	17.45	NaN	NaN	15.19	NaN	NaN	14.91	17.11	NaN	NaN	NaN	17.53	NaN	NaN	14.86	NaN	NaN	17.12	NaN	16.07	NaN	15.74	NaN	NaN	15.99	15.78	NaN	NaN	16.89	14.61	NaN	15.45	17.9	16.73	NaN	NaN
YKL018W	NaN	NaN	NaN	NaN	NaN	NaN	NaN	NaN	NaN	31.75	NaN	NaN	31.65	32.68	31.44	NaN	32.43	30.91	32.54	NaN	33.45	NaN	NaN	NaN	32.66	32.35	31.16	33.35	32.49	31.56	NaN	NaN	NaN	NaN	NaN	NaN	31.53	NaN	34.05	31.48	31.06	NaN	31.91	NaN	NaN	32.69	31.36	NaN	NaN
YKL019W	32.36	NaN	NaN	32.1	NaN	NaN	32.21	NaN	NaN	NaN	NaN	NaN	NaN	NaN	NaN	NaN	NaN	NaN	NaN	30.94	NaN	NaN	31.03	NaN	NaN	NaN	31.16	NaN	NaN	NaN	31.78	32.1	NaN	32.61	NaN	NaN	NaN	NaN	NaN	NaN	NaN	31.57	NaN	NaN	32.06	NaN	31.36	NaN	NaN
YKL020C	17.34	NaN	14.74	NaN	NaN	17.02	17.39	NaN	NaN	NaN	NaN	17.43	NaN	NaN	16.31	15.27	NaN	NaN	NaN	NaN	17.11	NaN	NaN	NaN	17.53	NaN	16.57	14.86	NaN	14.57	NaN	NaN	16.07	16.96	NaN	17.3	16.63	NaN	NaN	NaN	NaN	NaN	NaN	NaN	15.45	NaN	NaN	NaN	17.9
YKL021C	NaN	NaN	NaN	NaN	NaN	NaN	32.21	NaN	NaN	31.75	NaN	NaN	NaN	NaN	NaN	32.06	32.43	30.91	32.54	30.94	33.45	NaN	NaN	NaN	32.66	NaN	NaN	NaN	NaN	NaN	31.78	NaN	NaN	32.61	NaN	NaN	NaN	NaN	NaN	31.48	31.06	NaN	31.91	NaN	NaN	NaN	NaN	31.09	NaN
YKL022C	NaN	NaN	30.65	NaN	NaN	NaN	NaN	NaN	NaN	NaN	30.93	NaN	NaN	NaN	NaN	NaN	NaN	NaN	NaN	30.94	33.45	31.3	31.03	31.12	32.66	32.35	31.16	33.35	NaN	NaN	NaN	32.1	NaN	NaN	32.52	NaN	NaN	NaN	34.05	31.48	NaN	31.57	NaN	33.03	32.06	32.69	31.36	31.09	NaN
YKL023W	NaN	49.87	NaN	49.3	NaN	NaN	NaN	NaN	30.27	49.73	46.72	65.42	NaN	47.15	NaN	52.66	NaN	NaN	NaN	50.14	NaN	46.17	35.19	31.8	NaN	38.28	NaN	NaN	NaN	47.84	57.23	62.71	35.61	NaN	50.95	NaN	45.2	NaN	NaN	NaN	NaN	NaN	75.02	NaN	NaN	53.29	NaN	31.13	66.91
YKL024C	NaN	32.76	NaN	NaN	32.64	NaN	NaN	NaN	31.66	NaN	NaN	32.23	31.65	NaN	NaN	NaN	32.43	30.91	NaN	NaN	NaN	NaN	31.03	NaN	NaN	NaN	NaN	NaN	32.49	NaN	31.78	NaN	32.81	32.61	32.52	NaN	NaN	NaN	NaN	NaN	31.06	31.57	NaN	NaN	NaN	32.69	31.36	NaN	NaN
YKL025C	17.34	NaN	NaN	15.4	17.14	NaN	NaN	NaN	NaN	NaN	NaN	NaN	16.78	NaN	16.31	NaN	NaN	16.82	17	NaN	NaN	15.49	NaN	15.8	17.53	NaN	16.57	14.86	NaN	NaN	17.12	17.36	NaN	NaN	15.74	NaN	NaN	NaN	15.78	NaN	NaN	NaN	NaN	NaN	15.45	17.9	NaN	15.08	NaN
YKL026C	NaN	16.06	NaN	15.4	NaN	NaN	NaN	16.51	15.55	16.89	14.62	NaN	NaN	17.45	NaN	NaN	15.19	16.82	17	NaN	NaN	NaN	16.99	NaN	NaN	NaN	NaN	NaN	NaN	NaN	17.12	NaN	16.07	16.96	NaN	NaN	16.63	NaN	15.78	NaN	17.04	NaN	NaN	NaN	NaN	NaN	16.73	15.08	17.9
YKL027W	NaN	NaN	NaN	25.03	NaN	17.02	17.39	16.51	NaN	16.89	NaN	NaN	NaN	NaN	16.31	NaN	NaN	16.82	17	NaN	NaN	NaN	NaN	NaN	17.53	NaN	NaN	NaN	24.51	NaN	NaN	NaN	NaN	16.96	NaN	17.3	16.63	15.99	NaN	NaN	17.04	16.89	24.7	22.69	NaN	NaN	NaN	NaN	NaN
YKL028W	NaN	NaN	NaN	NaN	NaN	NaN	32.21	NaN	31.66	31.75	30.93	NaN	NaN	32.68	NaN	32.06	NaN	30.91	NaN	NaN	33.45	NaN	NaN	31.12	32.66	NaN	NaN	33.35	NaN	31.56	NaN	NaN	32.81	NaN	32.52	32.42	NaN	31.88	34.05	NaN	31.06	NaN	NaN	NaN	32.06	NaN	31.36	NaN	NaN
YKL029C	NaN	NaN	NaN	NaN	NaN	NaN	17.39	16.51	15.55	NaN	14.62	NaN	NaN	NaN	NaN	15.27	15.19	NaN	17	14.91	NaN	NaN	16.99	15.8	NaN	NaN	NaN	NaN	15.12	NaN	NaN	NaN	NaN	NaN	NaN	17.3	NaN	NaN	15.78	NaN	NaN	NaN	14.61	NaN	NaN	NaN	NaN	15.08	NaN
YKL032C	137.6	159.24	NaN	NaN	120.21	NaN	NaN	110.14	NaN	NaN	NaN	NaN	NaN	NaN	105.22	NaN	NaN	111.21	NaN	NaN	119.73	162.52	NaN	110.7	NaN	NaN	NaN	NaN	126.2	NaN	NaN	117.85	NaN	NaN	NaN	NaN	NaN	106.96	NaN	91.1	124.49	NaN	126.25	NaN	88.51	NaN	87.13	NaN	NaN
YKL033W	NaN	32.76	30.65	NaN	32.64	NaN	NaN	NaN	NaN	31.75	NaN	32.23	NaN	NaN	NaN	NaN	NaN	NaN	NaN	30.94	NaN	31.3	31.03	NaN	32.66	32.35	31.16	NaN	32.49	31.56	31.78	NaN	NaN	32.61	NaN	NaN	NaN	NaN	NaN	NaN	NaN	31.57	NaN	NaN	NaN	NaN	NaN	NaN	32.41
YKL034W	17.34	NaN	NaN	NaN	NaN	NaN	NaN	NaN	NaN	NaN	NaN	NaN	NaN	17.45	NaN	NaN	15.19	NaN	17	14.91	17.11	NaN	16.99	15.8	NaN	16.91	16.57	NaN	NaN	NaN	NaN	NaN	NaN	16.96	15.74	NaN	NaN	NaN	NaN	NaN	17.04	NaN	14.61	14.88	15.45	NaN	NaN	NaN	NaN
YKL035W	NaN	NaN	NaN	32.1	NaN	NaN	NaN	NaN	NaN	NaN	NaN	32.23	NaN	NaN	31.44	NaN	NaN	30.91	NaN	NaN	NaN	31.3	NaN	31.12	NaN	32.35	NaN	NaN	NaN	31.56	31.78	32.1	NaN	NaN	NaN	32.42	31.53	31.88	NaN	NaN	31.06	NaN	NaN	NaN	32.06	NaN	31.36	NaN	32.41
YKL037W	NaN	NaN	30.65	NaN	NaN	NaN	32.21	NaN	NaN	NaN	NaN	NaN	NaN	32.68	31.44	32.06	NaN	30.91	NaN	30.94	NaN	NaN	31.03	NaN	32.66	NaN	31.16	NaN	NaN	NaN	NaN	32.1	NaN	NaN	32.52	32.42	31.53	31.88	34.05	NaN	31.06	NaN	31.91	NaN	NaN	NaN	NaN	31.09	32.41
YKL038W	17.34	NaN	NaN	NaN	17.14	17.02	17.39	NaN	NaN	NaN	45.59	NaN	NaN	17.45	NaN	25.33	NaN	NaN	NaN	NaN	17.11	NaN	NaN	15.8	17.53	NaN	16.57	24.87	NaN	24.2	NaN	17.36	16.07	NaN	27.52	NaN	NaN	15.99	25.01	16.06	17.04	16.89	NaN	NaN	NaN	NaN	16.73	15.08	NaN
YKL039W	NaN	16.06	NaN	NaN	NaN	NaN	17.39	NaN	NaN	16.89	14.62	17.43	16.78	17.45	NaN	NaN	NaN	NaN	17	NaN	17.11	NaN	NaN	NaN	NaN	16.91	NaN	14.86	15.12	NaN	17.12	17.36	NaN	16.96	NaN	17.3	NaN	15.99	15.78	NaN	NaN	16.89	14.61	NaN	NaN	17.9	16.73	15.08	17.9
YKL040C	NaN	NaN	NaN	NaN	NaN	46.37	NaN	NaN	NaN	NaN	NaN	NaN	NaN	NaN	31.33	NaN	48.91	NaN	55.57	NaN	NaN	NaN	NaN	31.8	NaN	NaN	NaN	NaN	NaN	47.84	NaN	NaN	NaN	67.33	NaN	NaN	NaN	NaN	NaN	NaN	NaN	NaN	75.02	NaN	NaN	NaN	NaN	NaN	66.91
YKL041W	137.6	NaN	NaN	123.58	120.21	133.03	NaN	NaN	124.73	NaN	126.83	NaN	NaN	NaN	166.27	NaN	NaN	NaN	NaN	NaN	NaN	162.52	NaN	145.83	128.41	109.54	NaN	NaN	NaN	NaN	NaN	160.53	NaN	NaN	124.96	NaN	NaN	154.17	116.48	134.84	NaN	132.33	NaN	NaN	NaN	NaN	NaN	143.42	NaN
YKL042W	NaN	NaN	30.65	NaN	32.64	NaN	NaN	NaN	NaN	NaN	30.93	32.23	NaN	32.68	NaN	NaN	NaN	NaN	32.54	30.94	33.45	NaN	NaN	NaN	32.66	NaN	31.16	33.35	NaN	31.56	NaN	NaN	NaN	32.61	NaN	32.42	NaN	31.88	NaN	NaN	NaN	NaN	NaN	NaN	32.06	NaN	NaN	31.09	NaN
YKL043W	NaN	NaN	NaN	NaN	NaN	NaN	NaN	16.51	NaN	16.89	NaN	NaN	NaN	NaN	NaN	NaN	NaN	16.82	NaN	NaN	NaN	27.01	NaN	NaN	NaN	NaN	NaN	NaN	NaN	NaN	NaN	NaN	16.07	16.96	NaN	NaN	NaN	NaN	25.01	16.06	NaN	16.89	24.7	NaN	NaN	NaN	NaN	NaN	NaN
YKL045W	32.36	32.76	30.65	32.1	NaN	NaN	NaN	NaN	NaN	NaN	NaN	32.23	31.65	NaN	NaN	NaN	32.43	30.91	NaN	NaN	NaN	NaN	NaN	NaN	NaN	32.35	NaN	33.35	NaN	NaN	NaN	NaN	32.81	NaN	32.52	NaN	NaN	31.88	34.05	NaN	NaN	31.57	NaN	33.03	NaN	NaN	NaN	NaN	32.41
YKL046C	NaN	NaN	14.74	15.4	NaN	17.02	NaN	NaN	NaN	16.89	NaN	17.43	NaN	NaN	NaN	NaN	15.19	NaN	NaN	14.91	NaN	NaN	NaN	NaN	NaN	NaN	NaN	NaN	NaN	14.57	NaN	NaN	NaN	16.96	15.74	17.3	NaN	NaN	NaN	NaN	17.04	NaN	14.61	NaN	NaN	NaN	NaN	NaN	17.9
YKL047W	NaN	16.06	14.74	NaN	17.14	NaN	NaN	NaN	15.55	NaN	14.62	NaN	NaN	17.45	NaN	NaN	NaN	NaN	17	14.91	17.11	NaN	NaN	NaN	NaN	NaN	NaN	14.86	NaN	NaN	17.12	NaN	NaN	NaN	NaN	NaN	NaN	15.99	NaN	NaN	NaN	NaN	NaN	14.88	NaN	NaN	NaN	15.08	NaN
YKL048C	NaN	93.3	95.92	NaN	NaN	112.39	NaN	NaN	95.29	NaN	97.95	NaN	NaN	116.14	NaN	101.06	NaN	NaN	NaN	NaN	81.76	101.92	NaN	110.7	NaN	NaN	NaN	98.88	98.37	118.49	NaN	NaN	NaN	NaN	NaN	NaN	93.04	NaN	NaN	NaN	NaN	113.78	NaN	NaN	NaN	NaN	98.82	NaN	NaN
YKL049C	NaN	32.76	NaN	32.1	32.64	32.94	32.21	32.84	31.66	NaN	NaN	32.23	NaN	32.68	NaN	NaN	NaN	NaN	NaN	30.94	33.45	31.3	NaN	NaN	NaN	32.35	31.16	33.35	NaN	31.56	NaN	NaN	NaN	NaN	32.52	NaN	NaN	NaN	NaN	31.48	31.06	NaN	NaN	NaN	NaN	32.69	NaN	31.09	NaN
YKL050C	NaN	16.06	NaN	NaN	17.14	17.02	NaN	NaN	15.55	16.89	NaN	NaN	NaN	NaN	NaN	NaN	NaN	NaN	NaN	NaN	17.11	NaN	NaN	NaN	17.53	16.91	NaN	NaN	NaN	NaN	NaN	17.36	NaN	NaN	15.74	NaN	16.63	NaN	NaN	16.06	NaN	NaN	NaN	NaN	NaN	17.9	16.73	15.08	NaN
YKL051W	NaN	NaN	NaN	NaN	17.14	NaN	NaN	NaN	15.55	NaN	21.23	17.43	16.78	NaN	16.31	NaN	NaN	NaN	NaN	25.25	17.11	NaN	16.99	NaN	NaN	NaN	NaN	NaN	NaN	24.2	NaN	NaN	16.07	NaN	15.74	17.3	NaN	NaN	NaN	NaN	17.04	16.89	NaN	22.69	15.45	17.9	NaN	NaN	NaN
YKL052C	32.36	NaN	30.65	NaN	NaN	NaN	32.21	NaN	NaN	31.75	NaN	NaN	NaN	32.68	NaN	NaN	32.43	NaN	NaN	NaN	NaN	31.3	31.03	31.12	NaN	NaN	NaN	33.35	NaN	NaN	NaN	32.1	32.81	32.61	NaN	32.42	NaN	NaN	34.05	NaN	NaN	31.57	NaN	NaN	NaN	32.69	NaN	NaN	NaN
YKL054C	NaN	NaN	NaN	32.1	32.64	NaN	NaN	32.84	31.66	NaN	NaN	NaN	31.65	NaN	31.44	NaN	32.43	30.91	32.54	30.94	33.45	NaN	NaN	31.12	NaN	NaN	31.16	NaN	NaN	NaN	31.78	NaN	NaN	NaN	NaN	NaN	NaN	NaN	NaN	31.48	31.06	NaN	31.91	NaN	NaN	32.69	31.36	NaN	32.41
YKL055C	137.6	122.91	119.73	123.58	NaN	NaN	NaN	110.14	NaN	NaN	NaN	NaN	NaN	NaN	105.22	NaN	101.01	NaN	NaN	NaN	119.73	121.88	110.51	110.7	NaN	109.54	111.08	NaN	NaN	NaN	116.05	NaN	NaN	NaN	NaN	NaN	NaN	NaN	116.48	134.84	124.49	NaN	NaN	111.61	NaN	NaN	133.82	112.42	147.96
YKL056C	NaN	NaN	53.58	NaN	NaN	NaN	NaN	NaN	NaN	NaN	NaN	62.84	61.96	NaN	63.2	NaN	NaN	NaN	60.86	NaN	NaN	54.88	NaN	NaN	NaN	NaN	NaN	NaN	NaN	NaN	NaN	75.39	66.87	NaN	57.68	69.91	70.77	58.11	NaN	NaN	NaN	71.47	79.81	NaN	NaN	51.52	52.53	66.18	NaN
YKL057C	NaN	NaN	30.65	32.1	NaN	NaN	32.21	NaN	NaN	31.75	30.93	NaN	31.65	NaN	31.44	32.06	32.43	NaN	NaN	NaN	33.45	NaN	31.03	31.12	NaN	NaN	31.16	NaN	NaN	31.56	NaN	32.1	NaN	32.61	NaN	32.42	NaN	31.88	NaN	31.48	31.06	NaN	31.91	NaN	NaN	NaN	NaN	NaN	32.41
YKL058W	NaN	NaN	30.65	NaN	NaN	NaN	NaN	NaN	NaN	31.75	NaN	32.23	NaN	NaN	NaN	32.06	32.43	NaN	NaN	30.94	NaN	NaN	NaN	NaN	32.66	32.35	NaN	33.35	NaN	31.56	NaN	NaN	NaN	NaN	NaN	NaN	NaN	NaN	34.05	NaN	NaN	NaN	31.91	NaN	NaN	NaN	NaN	31.09	NaN
YKL059C	NaN	32.76	NaN	32.1	NaN	32.94	32.21	NaN	NaN	NaN	30.93	NaN	31.65	NaN	NaN	32.06	NaN	30.91	NaN	NaN	33.45	NaN	NaN	NaN	32.66	NaN	NaN	NaN	32.49	31.56	31.78	32.1	NaN	NaN	NaN	NaN	NaN	NaN	34.05	31.48	31.06	NaN	NaN	NaN	NaN	NaN	31.36	31.09	NaN
YKL060C	NaN	32.76	30.65	NaN	NaN	NaN	NaN	NaN	31.66	NaN	NaN	NaN	31.65	32.68	31.44	32.06	NaN	NaN	32.54	NaN	NaN	31.3	31.03	NaN	NaN	32.35	NaN	NaN	NaN	31.56	NaN	NaN	32.81	32.61	NaN	32.42	31.53	31.88	34.05	NaN	NaN	31.57	NaN	NaN	NaN	32.69	NaN	31.09	NaN
YKL061W	NaN	NaN	NaN	15.4	17.14	17.02	NaN	NaN	15.55	16.89	NaN	17.43	16.78	NaN	16.31	15.27	NaN	NaN	NaN	NaN	NaN	NaN	NaN	NaN	NaN	16.91	NaN	NaN	NaN	NaN	17.12	NaN	16.07	NaN	NaN	17.3	NaN	NaN	NaN	NaN	17.04	NaN	NaN	14.88	15.45	17.9	NaN	NaN	NaN
YKL062W	NaN	NaN	14.74	15.4	NaN	17.02	NaN	NaN	NaN	16.89	NaN	NaN	16.78	NaN	NaN	NaN	15.19	NaN	17	14.91	NaN	NaN	NaN	15.8	NaN	NaN	NaN	14.86	NaN	NaN	NaN	NaN	16.07	16.96	15.74	NaN	NaN	15.99	NaN	16.06	NaN	NaN	14.61	NaN	NaN	17.9	16.73	15.08	NaN
YKL063C	17.34	16.06	NaN	NaN	17.14	NaN	NaN	NaN	NaN	16.89	NaN	NaN	16.78	17.45	NaN	NaN	NaN	NaN	NaN	NaN	NaN	NaN	NaN	NaN	17.53	NaN	16.57	NaN	15.12	NaN	NaN	NaN	NaN	16.96	15.74	NaN	NaN	NaN	15.78	NaN	NaN	NaN	NaN	NaN	NaN	NaN	NaN	15.08	NaN
YKL064W	NaN	16.06	14.74	15.4	NaN	17.02	17.39	16.51	15.55	NaN	14.62	NaN	NaN	17.45	NaN	15.27	NaN	NaN	17	14.91	NaN	15.49	NaN	15.8	17.53	NaN	NaN	NaN	NaN	NaN	17.12	NaN	16.07	NaN	15.74	NaN	NaN	NaN	15.78	16.06	NaN	NaN	NaN	NaN	NaN	17.9	16.73	15.08	NaN
YKL065C	NaN	28.04	23.54	25.03	NaN	17.02	NaN	NaN	NaN	NaN	21.23	17.43	NaN	17.45	NaN	25.33	24.07	NaN	17	NaN	NaN	NaN	NaN	NaN	17.53	NaN	NaN	NaN	NaN	24.2	NaN	NaN	35.61	NaN	NaN	NaN	NaN	30.39	NaN	NaN	NaN	16.89	NaN	22.69	31.36	17.9	16.73	31.13	NaN
YKL067W	17.34	NaN	23.54	NaN	NaN	NaN	17.39	NaN	NaN	NaN	45.59	NaN	16.78	NaN	NaN	NaN	NaN	NaN	17	NaN	17.11	NaN	16.99	NaN	NaN	NaN	16.57	NaN	NaN	NaN	17.12	17.36	NaN	NaN	NaN	NaN	NaN	15.99	NaN	NaN	17.04	16.89	NaN	NaN	15.45	NaN	16.73	NaN	17.9
YKL068W	NaN	NaN	NaN	NaN	17.14	NaN	17.39	38.02	NaN	16.89	NaN	NaN	NaN	17.45	31.33	25.33	NaN	NaN	NaN	NaN	NaN	NaN	NaN	NaN	17.53	16.91	16.57	NaN	NaN	NaN	NaN	NaN	NaN	NaN	NaN	NaN	16.63	NaN	NaN	33.97	NaN	NaN	NaN	NaN	31.36	17.9	NaN	31.13	NaN
YKL069W	NaN	93.3	NaN	NaN	NaN	NaN	NaN	110.14	NaN	NaN	97.95	NaN	NaN	NaN	NaN	NaN	NaN	NaN	NaN	99.36	NaN	101.92	NaN	NaN	102.55	109.54	NaN	98.88	NaN	118.49	NaN	NaN	NaN	110.27	NaN	110.91	129.46	106.96	NaN	134.84	NaN	NaN	NaN	111.61	108.68	NaN	NaN	NaN	NaN
YKL070W	17.34	16.06	14.74	NaN	17.14	NaN	NaN	NaN	NaN	NaN	NaN	17.43	NaN	NaN	NaN	NaN	15.19	16.82	NaN	NaN	17.11	NaN	NaN	NaN	NaN	NaN	NaN	14.86	NaN	NaN	17.12	17.36	NaN	NaN	NaN	NaN	NaN	15.99	NaN	NaN	17.04	NaN	NaN	14.88	NaN	NaN	16.73	NaN	NaN
YKL071W	NaN	16.06	14.74	NaN	17.14	NaN	NaN	16.51	NaN	NaN	NaN	NaN	NaN	NaN	NaN	15.27	NaN	16.82	17	NaN	17.11	15.49	16.99	15.8	NaN	NaN	NaN	NaN	NaN	14.57	17.12	NaN	NaN	NaN	15.74	17.3	16.63	NaN	NaN	NaN	17.04	NaN	NaN	NaN	NaN	NaN	16.73	15.08	NaN
YKL072W	NaN	NaN	14.74	NaN	NaN	NaN	NaN	16.51	NaN	16.89	NaN	NaN	16.78	NaN	NaN	NaN	NaN	NaN	NaN	NaN	17.11	NaN	16.99	NaN	17.53	16.91	NaN	NaN	NaN	NaN	NaN	NaN	NaN	NaN	NaN	17.3	16.63	NaN	15.78	16.06	17.04	NaN	NaN	14.88	NaN	NaN	NaN	15.08	NaN
YKL073W	NaN	NaN	NaN	NaN	NaN	NaN	NaN	16.51	15.55	NaN	NaN	NaN	16.78	NaN	NaN	15.27	NaN	16.82	NaN	14.91	NaN	15.49	NaN	NaN	NaN	NaN	16.57	NaN	NaN	NaN	NaN	17.36	NaN	NaN	NaN	17.3	NaN	NaN	NaN	NaN	17.04	NaN	NaN	14.88	NaN	17.9	NaN	NaN	NaN
YKL074C	NaN	NaN	46.96	NaN	NaN	46.37	NaN	53.09	NaN	NaN	46.72	NaN	NaN	47.15	NaN	NaN	48.91	NaN	NaN	NaN	45.69	NaN	66.42	72.83	NaN	69.08	72.03	NaN	53.62	NaN	NaN	NaN	NaN	41.35	NaN	40.2	NaN	56.45	NaN	NaN	39.96	NaN	NaN	NaN	NaN	43.85	NaN	NaN	38.62
YKL075C	61.03	93.3	NaN	NaN	NaN	NaN	NaN	53.09	NaN	NaN	NaN	100.27	50.13	74.31	NaN	NaN	97.86	NaN	NaN	NaN	81.76	46.17	NaN	NaN	NaN	NaN	NaN	NaN	NaN	NaN	74.47	62.71	NaN	67.33	50.95	NaN	93.04	NaN	NaN	81.8	NaN	NaN	79.81	NaN	NaN	53.29	NaN	NaN	66.91
YKL077W	NaN	NaN	14.74	15.4	NaN	17.02	17.39	16.51	NaN	16.89	14.62	NaN	16.78	NaN	16.31	NaN	15.19	NaN	17	NaN	17.11	NaN	16.99	NaN	17.53	NaN	NaN	NaN	15.12	14.57	NaN	NaN	NaN	16.96	NaN	NaN	NaN	NaN	NaN	NaN	NaN	16.89	NaN	14.88	15.45	NaN	NaN	NaN	NaN
YKL078W	NaN	NaN	30.65	NaN	NaN	NaN	32.21	32.84	31.66	31.75	NaN	NaN	31.65	NaN	31.44	32.06	NaN	NaN	32.54	NaN	NaN	NaN	NaN	NaN	NaN	NaN	31.16	33.35	32.49	NaN	31.78	NaN	NaN	NaN	32.52	NaN	NaN	NaN	NaN	31.48	NaN	31.57	NaN	33.03	NaN	NaN	NaN	31.09	32.41
YKL079W	17.34	NaN	NaN	NaN	17.14	NaN	NaN	NaN	NaN	NaN	14.62	NaN	16.78	17.45	NaN	NaN	15.19	16.82	NaN	NaN	17.11	15.49	NaN	NaN	NaN	NaN	NaN	NaN	NaN	NaN	17.12	NaN	16.07	NaN	NaN	17.3	NaN	NaN	NaN	NaN	17.04	16.89	14.61	NaN	15.45	NaN	16.73	NaN	NaN
YKL080W	NaN	NaN	30.65	32.1	NaN	32.94	32.21	NaN	NaN	31.75	NaN	NaN	NaN	NaN	31.44	32.06	32.43	NaN	NaN	NaN	NaN	NaN	31.03	NaN	NaN	NaN	31.16	33.35	NaN	31.56	31.78	NaN	32.81	NaN	NaN	32.42	31.53	31.88	NaN	NaN	NaN	31.57	31.91	NaN	NaN	32.69	NaN	NaN	NaN
YKL081W	99.48	NaN	NaN	NaN	94.4	53.49	114.53	110.14	95.01	57.72	NaN	NaN	NaN	93.11	NaN	57.82	NaN	73.54	NaN	NaN	NaN	NaN	NaN	NaN	NaN	NaN	111.08	NaN	56.52	NaN	NaN	NaN	58.78	NaN	NaN	NaN	NaN	NaN	NaN	91.1	NaN	NaN	NaN	NaN	88.51	51.52	52.53	NaN	NaN
YKL082C	NaN	NaN	NaN	32.1	NaN	NaN	32.21	NaN	NaN	31.75	30.93	32.23	31.65	NaN	NaN	NaN	NaN	30.91	NaN	NaN	NaN	31.3	NaN	NaN	32.66	NaN	31.16	NaN	NaN	31.56	31.78	NaN	NaN	32.61	32.52	NaN	NaN	NaN	34.05	31.48	31.06	NaN	NaN	NaN	NaN	32.69	NaN	31.09	NaN
YKL084W	NaN	NaN	NaN	NaN	NaN	NaN	NaN	NaN	15.55	NaN	NaN	NaN	NaN	17.45	16.31	NaN	15.19	NaN	17	NaN	17.11	15.49	NaN	NaN	NaN	16.91	16.57	NaN	15.12	NaN	NaN	17.36	16.07	NaN	NaN	17.3	NaN	NaN	NaN	NaN	NaN	NaN	NaN	14.88	15.45	NaN	NaN	NaN	17.9
YKL085W	NaN	NaN	NaN	NaN	NaN	NaN	NaN	NaN	NaN	NaN	NaN	NaN	NaN	NaN	NaN	15.27	NaN	NaN	NaN	NaN	NaN	NaN	16.99	NaN	17.53	16.91	16.57	NaN	15.12	NaN	NaN	17.36	NaN	16.96	NaN	17.3	16.63	NaN	NaN	NaN	NaN	NaN	NaN	NaN	15.45	NaN	16.73	NaN	17.9
YKL086W	NaN	NaN	14.74	NaN	17.14	NaN	NaN	NaN	NaN	16.89	14.62	17.43	NaN	17.45	16.31	NaN	NaN	NaN	NaN	NaN	17.11	15.49	NaN	NaN	NaN	NaN	16.57	NaN	NaN	NaN	17.12	17.36	NaN	16.96	15.74	NaN	16.63	15.99	15.78	16.06	17.04	16.89	14.61	NaN	15.45	17.9	16.73	15.08	NaN
YKL087C	NaN	NaN	NaN	NaN	NaN	NaN	NaN	81.07	NaN	49.73	NaN	39.07	50.13	NaN	NaN	NaN	NaN	63.24	NaN	NaN	45.69	NaN	NaN	NaN	43.77	69.08	44.2	NaN	NaN	NaN	NaN	35.34	NaN	41.35	50.95	NaN	45.2	NaN	NaN	54.26	39.96	NaN	NaN	NaN	NaN	NaN	NaN	66.18	38.62
YKL088W	NaN	NaN	NaN	32.1	32.64	NaN	32.21	32.84	31.66	NaN	NaN	NaN	31.65	32.68	NaN	NaN	NaN	30.91	NaN	30.94	33.45	NaN	NaN	NaN	32.66	32.35	31.16	33.35	32.49	31.56	NaN	NaN	NaN	32.61	NaN	NaN	31.53	NaN	34.05	NaN	31.06	31.57	NaN	NaN	NaN	32.69	NaN	31.09	NaN
YKL089W	32.36	32.76	30.65	NaN	NaN	NaN	NaN	NaN	NaN	NaN	30.93	32.23	31.65	32.68	NaN	NaN	32.43	NaN	NaN	NaN	33.45	31.3	NaN	31.12	NaN	32.35	NaN	NaN	NaN	31.56	31.78	32.1	NaN	NaN	NaN	NaN	31.53	NaN	NaN	NaN	NaN	NaN	NaN	NaN	NaN	NaN	NaN	31.09	NaN
YKL090W	NaN	16.06	NaN	NaN	17.14	17.02	NaN	NaN	NaN	16.89	NaN	17.43	16.78	NaN	16.31	NaN	NaN	16.82	NaN	25.25	17.11	NaN	16.99	NaN	17.53	NaN	NaN	24.87	NaN	NaN	NaN	NaN	16.07	NaN	NaN	NaN	NaN	15.99	NaN	16.06	NaN	16.89	NaN	NaN	NaN	NaN	16.73	15.08	NaN
YKL091C	17.34	NaN	NaN	NaN	NaN	NaN	17.39	16.51	15.55	NaN	14.62	NaN	NaN	17.45	NaN	NaN	NaN	16.82	17	NaN	NaN	NaN	NaN	15.8	NaN	16.91	NaN	NaN	NaN	14.57	17.12	17.36	16.07	NaN	NaN	NaN	16.63	NaN	NaN	NaN	17.04	16.89	14.61	NaN	NaN	NaN	NaN	15.08	NaN
YKL092C	NaN	16.06	NaN	NaN	NaN	17.02	NaN	NaN	NaN	NaN	NaN	NaN	16.78	17.45	NaN	NaN	15.19	16.82	NaN	NaN	17.11	15.49	NaN	NaN	17.53	NaN	16.57	NaN	15.12	NaN	NaN	17.36	NaN	16.96	NaN	17.3	NaN	NaN	NaN	NaN	NaN	NaN	14.61	14.88	NaN	17.9	NaN	NaN	NaN
YKL093W	17.34	NaN	NaN	25.03	NaN	17.02	NaN	NaN	NaN	16.89	NaN	NaN	NaN	17.45	NaN	25.33	NaN	16.82	NaN	25.25	17.11	27.01	16.99	NaN	17.53	NaN	NaN	NaN	NaN	24.2	NaN	17.36	NaN	NaN	NaN	17.3	NaN	NaN	25.01	NaN	NaN	NaN	NaN	NaN	15.45	NaN	16.73	15.08	17.9
YKL094W	NaN	16.06	NaN	NaN	NaN	17.02	NaN	NaN	NaN	NaN	14.62	NaN	NaN	17.45	16.31	15.27	NaN	16.82	17	NaN	NaN	NaN	NaN	NaN	NaN	NaN	NaN	NaN	15.12	14.57	17.12	NaN	NaN	NaN	15.74	NaN	16.63	15.99	NaN	16.06	NaN	NaN	NaN	14.88	NaN	17.9	NaN	NaN	17.9
YKL095W	NaN	NaN	30.65	NaN	NaN	32.94	NaN	NaN	NaN	31.75	NaN	32.23	NaN	NaN	31.44	NaN	32.43	NaN	32.54	NaN	33.45	NaN	31.03	31.12	32.66	NaN	31.16	33.35	NaN	NaN	31.78	32.1	32.81	32.61	NaN	NaN	NaN	31.88	NaN	NaN	NaN	31.57	31.91	NaN	32.06	NaN	31.36	NaN	NaN
YKL096W	NaN	NaN	14.74	NaN	NaN	NaN	17.39	16.51	NaN	16.89	NaN	17.43	NaN	17.45	16.31	15.27	NaN	NaN	17	NaN	NaN	NaN	16.99	NaN	NaN	NaN	NaN	NaN	NaN	NaN	17.12	17.36	NaN	NaN	NaN	NaN	16.63	NaN	NaN	NaN	17.04	NaN	NaN	NaN	NaN	NaN	16.73	NaN	NaN
YKL098W	NaN	NaN	14.74	15.4	NaN	NaN	NaN	16.51	15.55	NaN	NaN	17.43	16.78	NaN	16.31	NaN	NaN	NaN	NaN	14.91	NaN	NaN	16.99	NaN	NaN	NaN	NaN	14.86	NaN	14.57	NaN	NaN	16.07	16.96	NaN	NaN	16.63	NaN	15.78	16.06	NaN	NaN	14.61	NaN	15.45	NaN	NaN	15.08	NaN
YKL099C	NaN	NaN	30.65	NaN	NaN	32.94	32.21	NaN	NaN	NaN	NaN	32.23	NaN	32.68	31.44	NaN	32.43	30.91	32.54	30.94	NaN	31.3	31.03	31.12	32.66	NaN	NaN	33.35	32.49	31.56	NaN	NaN	NaN	NaN	NaN	NaN	31.53	NaN	NaN	NaN	NaN	31.57	NaN	33.03	NaN	NaN	NaN	31.09	NaN
YKL100C	NaN	16.06	14.74	NaN	NaN	NaN	17.39	16.51	NaN	16.89	NaN	NaN	16.78	NaN	16.31	NaN	NaN	16.82	NaN	NaN	17.11	15.49	NaN	15.8	NaN	NaN	NaN	NaN	NaN	NaN	NaN	NaN	NaN	NaN	NaN	NaN	NaN	NaN	NaN	NaN	NaN	16.89	NaN	NaN	NaN	NaN	NaN	15.08	17.9
YKL101W	NaN	16.06	14.74	NaN	17.14	17.02	NaN	NaN	15.55	16.89	NaN	17.43	NaN	NaN	NaN	15.27	NaN	16.82	NaN	14.91	NaN	NaN	NaN	NaN	NaN	NaN	16.57	NaN	NaN	14.57	NaN	NaN	NaN	NaN	NaN	NaN	16.63	NaN	NaN	NaN	NaN	16.89	NaN	NaN	15.45	NaN	NaN	15.08	17.9
YKL103C	17.34	NaN	NaN	NaN	NaN	NaN	17.39	NaN	15.55	16.89	14.62	NaN	NaN	NaN	NaN	NaN	15.19	NaN	17	NaN	17.11	NaN	16.99	NaN	17.53	NaN	NaN	14.86	15.12	NaN	NaN	NaN	NaN	16.96	NaN	NaN	NaN	NaN	15.78	NaN	NaN	NaN	NaN	14.88	NaN	17.9	NaN	NaN	17.9
YKL104C	NaN	32.76	30.65	NaN	NaN	NaN	NaN	NaN	NaN	NaN	NaN	NaN	NaN	32.68	NaN	NaN	32.43	30.91	NaN	30.94	NaN	NaN	NaN	NaN	32.66	NaN	31.16	NaN	NaN	31.56	NaN	NaN	NaN	NaN	32.52	NaN	31.53	31.88	NaN	NaN	NaN	NaN	NaN	NaN	NaN	NaN	NaN	NaN	32.41
YKL105C	NaN	16.06	NaN	NaN	NaN	17.02	NaN	NaN	NaN	NaN	14.62	17.43	16.78	NaN	16.31	15.27	NaN	16.82	17	NaN	NaN	15.49	NaN	NaN	NaN	16.91	NaN	14.86	15.12	NaN	NaN	NaN	16.07	16.96	NaN	NaN	16.63	NaN	NaN	16.06	NaN	NaN	NaN	14.88	15.45	NaN	NaN	NaN	17.9
YKL106W	NaN	NaN	46.96	NaN	47.78	46.37	45.85	NaN	66.23	NaN	46.72	39.07	NaN	NaN	NaN	NaN	NaN	NaN	55.57	NaN	45.69	46.17	62.65	NaN	NaN	69.08	NaN	NaN	NaN	NaN	NaN	NaN	NaN	41.35	50.95	NaN	NaN	NaN	NaN	NaN	NaN	NaN	NaN	NaN	62.03	43.85	NaN	NaN	NaN
YKL107W	NaN	16.06	NaN	NaN	17.14	NaN	17.39	NaN	15.55	NaN	14.62	NaN	16.78	NaN	16.31	NaN	NaN	NaN	NaN	NaN	NaN	NaN	NaN	15.8	NaN	16.91	NaN	NaN	NaN	14.57	17.12	NaN	NaN	NaN	15.74	NaN	16.63	15.99	15.78	16.06	17.04	16.89	14.61	NaN	NaN	17.9	NaN	15.08	NaN
YKL108W	32.36	NaN	NaN	NaN	NaN	NaN	32.21	NaN	NaN	NaN	NaN	NaN	31.65	NaN	NaN	NaN	32.43	NaN	NaN	NaN	33.45	NaN	NaN	NaN	32.66	32.35	NaN	NaN	NaN	NaN	NaN	NaN	32.81	NaN	NaN	NaN	NaN	NaN	34.05	NaN	NaN	31.57	NaN	33.03	32.06	NaN	31.36	31.09	32.41
YKL109W	97.07	NaN	NaN	NaN	NaN	NaN	NaN	110.14	95.29	113.02	97.95	NaN	NaN	NaN	105.22	NaN	NaN	NaN	112.23	99.36	81.76	101.92	110.51	NaN	102.55	109.54	111.08	98.88	98.37	118.49	NaN	NaN	NaN	110.27	NaN	110.91	70.77	106.96	NaN	98.5	NaN	48.33	NaN	56.38	108.68	NaN	NaN	NaN	101.02
YKL110C	NaN	NaN	NaN	NaN	NaN	112.39	114.53	NaN	95.29	113.02	NaN	NaN	NaN	NaN	NaN	101.06	67.56	NaN	NaN	99.36	NaN	NaN	NaN	NaN	102.55	109.54	111.08	98.88	NaN	NaN	NaN	NaN	NaN	NaN	NaN	110.91	70.77	NaN	NaN	98.5	NaN	NaN	NaN	NaN	108.68	95.51	98.82	112.42	NaN
YKL112W	32.36	NaN	30.65	NaN	32.64	32.94	32.21	32.84	31.66	NaN	30.93	NaN	31.65	NaN	31.44	32.06	32.43	NaN	NaN	NaN	33.45	31.3	NaN	31.12	32.66	32.35	NaN	NaN	NaN	31.56	NaN	32.1	NaN	32.61	NaN	NaN	NaN	31.88	34.05	NaN	NaN	NaN	31.91	33.03	NaN	NaN	NaN	31.09	NaN
YKL113C	NaN	NaN	95.92	NaN	94.4	NaN	NaN	110.14	NaN	NaN	97.95	NaN	NaN	NaN	105.22	NaN	101.01	111.21	NaN	NaN	119.73	101.92	NaN	NaN	102.55	NaN	111.08	98.88	98.37	84.88	116.05	117.85	106.07	NaN	NaN	110.91	NaN	NaN	NaN	NaN	95.98	NaN	NaN	111.61	NaN	NaN	NaN	NaN	NaN
YKL114C	17.34	NaN	NaN	15.4	NaN	NaN	NaN	16.51	NaN	NaN	14.62	17.43	16.78	NaN	NaN	NaN	NaN	NaN	NaN	14.91	NaN	NaN	NaN	NaN	NaN	NaN	NaN	14.86	15.12	NaN	17.12	NaN	NaN	NaN	NaN	NaN	NaN	NaN	NaN	16.06	17.04	NaN	NaN	14.88	NaN	NaN	NaN	NaN	17.9
YKL116C	17.34	NaN	14.74	15.4	NaN	NaN	17.39	NaN	15.55	NaN	NaN	17.43	16.78	NaN	16.31	15.27	NaN	16.82	NaN	14.91	17.11	NaN	NaN	NaN	17.53	16.91	NaN	NaN	15.12	NaN	NaN	17.36	NaN	16.96	NaN	17.3	16.63	15.99	15.78	16.06	NaN	NaN	14.61	NaN	NaN	NaN	NaN	NaN	NaN
YKL117W	NaN	NaN	NaN	15.4	17.14	NaN	17.39	NaN	NaN	16.89	14.62	17.43	NaN	NaN	NaN	NaN	15.19	16.82	NaN	NaN	NaN	NaN	16.99	15.8	17.53	16.91	NaN	NaN	NaN	14.57	NaN	17.36	16.07	NaN	NaN	NaN	NaN	NaN	15.78	NaN	NaN	NaN	NaN	NaN	15.45	17.9	NaN	15.08	17.9
YKL119C	32.36	32.76	NaN	32.1	NaN	NaN	NaN	NaN	NaN	NaN	30.93	NaN	31.65	32.68	31.44	32.06	NaN	NaN	32.54	30.94	NaN	NaN	NaN	NaN	NaN	NaN	31.16	33.35	NaN	NaN	NaN	NaN	NaN	NaN	32.52	NaN	NaN	31.88	34.05	NaN	NaN	31.57	NaN	NaN	NaN	32.69	31.36	NaN	NaN
YKL120W	17.34	NaN	NaN	15.4	17.14	17.02	17.39	NaN	15.55	NaN	NaN	NaN	NaN	NaN	16.31	NaN	NaN	16.82	17	NaN	17.11	15.49	16.99	NaN	17.53	NaN	NaN	NaN	NaN	NaN	17.12	NaN	NaN	NaN	NaN	17.3	NaN	NaN	NaN	16.06	17.04	16.89	14.61	14.88	NaN	NaN	16.73	NaN	NaN
YKL121W	NaN	16.06	NaN	NaN	17.14	NaN	NaN	NaN	15.55	NaN	44.71	NaN	NaN	NaN	NaN	15.27	NaN	NaN	NaN	14.91	NaN	NaN	NaN	15.8	NaN	16.91	NaN	14.86	NaN	NaN	17.12	NaN	16.07	16.96	15.74	NaN	16.63	NaN	NaN	16.06	17.04	NaN	NaN	14.88	15.45	NaN	16.73	NaN	NaN
YKL122C	NaN	32.76	NaN	NaN	NaN	NaN	NaN	32.84	NaN	NaN	NaN	NaN	NaN	NaN	31.44	NaN	32.43	NaN	NaN	NaN	NaN	NaN	NaN	NaN	NaN	32.35	NaN	NaN	32.49	NaN	NaN	NaN	NaN	NaN	NaN	32.42	NaN	31.88	NaN	31.48	NaN	31.57	NaN	33.03	NaN	NaN	31.36	31.09	NaN
YKL124W	NaN	NaN	14.74	15.4	NaN	NaN	17.39	16.51	NaN	NaN	NaN	NaN	16.78	NaN	NaN	NaN	NaN	NaN	NaN	14.91	NaN	15.49	NaN	15.8	NaN	16.91	NaN	NaN	15.12	14.57	17.12	NaN	NaN	NaN	15.74	NaN	16.63	15.99	NaN	NaN	NaN	16.89	14.61	NaN	NaN	NaN	NaN	15.08	NaN
YKL125W	NaN	NaN	30.65	NaN	NaN	32.94	NaN	NaN	NaN	31.75	NaN	32.23	31.65	NaN	NaN	NaN	32.43	NaN	NaN	NaN	NaN	31.3	31.03	NaN	NaN	NaN	NaN	NaN	NaN	NaN	31.78	32.1	NaN	NaN	32.52	NaN	NaN	NaN	NaN	31.48	NaN	31.57	NaN	NaN	NaN	NaN	NaN	31.09	32.41
YKL126W	NaN	NaN	NaN	NaN	32.64	32.94	32.21	32.84	31.66	31.75	30.93	32.23	31.65	NaN	31.44	NaN	NaN	30.91	NaN	30.94	NaN	NaN	NaN	NaN	NaN	32.35	31.16	NaN	NaN	31.56	31.78	32.1	NaN	32.61	NaN	NaN	NaN	NaN	NaN	NaN	NaN	NaN	31.91	NaN	NaN	NaN	NaN	NaN	NaN
YKL127W	NaN	NaN	NaN	NaN	NaN	17.02	17.39	NaN	30.27	NaN	NaN	NaN	NaN	17.45	NaN	NaN	NaN	16.82	NaN	NaN	NaN	NaN	NaN	NaN	17.53	NaN	16.57	NaN	24.51	24.2	NaN	NaN	NaN	NaN	NaN	17.3	NaN	NaN	NaN	16.06	NaN	16.89	NaN	NaN	31.36	17.9	NaN	NaN	17.9
YKL128C	NaN	16.06	NaN	NaN	NaN	17.02	NaN	NaN	NaN	16.89	NaN	17.43	16.78	17.45	NaN	NaN	NaN	NaN	17	14.91	NaN	NaN	16.99	NaN	17.53	16.91	NaN	NaN	15.12	NaN	NaN	17.36	NaN	NaN	NaN	NaN	NaN	NaN	NaN	16.06	NaN	16.89	NaN	NaN	NaN	NaN	NaN	NaN	17.9
YKL129C	NaN	16.06	NaN	NaN	NaN	17.02	NaN	16.51	NaN	16.89	NaN	17.43	NaN	NaN	16.31	NaN	15.19	16.82	NaN	NaN	17.11	NaN	NaN	NaN	NaN	NaN	16.57	NaN	15.12	NaN	NaN	NaN	16.07	NaN	NaN	NaN	NaN	NaN	NaN	16.06	17.04	16.89	NaN	NaN	NaN	17.9	NaN	NaN	17.9
YKL130C	NaN	NaN	NaN	15.4	NaN	17.02	17.39	NaN	NaN	NaN	14.62	17.43	NaN	NaN	NaN	NaN	NaN	NaN	NaN	NaN	17.11	NaN	NaN	NaN	NaN	16.91	16.57	14.86	NaN	14.57	NaN	NaN	16.07	NaN	15.74	NaN	16.63	15.99	NaN	NaN	NaN	16.89	14.61	14.88	NaN	NaN	NaN	15.08	NaN
YKL132C	NaN	NaN	NaN	NaN	NaN	17.02	17.39	NaN	NaN	16.89	NaN	17.43	NaN	17.45	16.31	15.27	NaN	16.82	17	NaN	NaN	15.49	NaN	NaN	NaN	16.91	NaN	14.86	NaN	14.57	NaN	NaN	NaN	NaN	NaN	17.3	NaN	NaN	15.78	NaN	17.04	NaN	NaN	14.88	NaN	NaN	NaN	NaN	17.9
YKL133C	NaN	NaN	NaN	NaN	17.14	17.02	NaN	NaN	30.27	16.89	21.75	NaN	NaN	17.45	NaN	25.33	NaN	NaN	17	NaN	NaN	27.01	NaN	31.8	17.53	NaN	16.57	NaN	NaN	NaN	NaN	NaN	NaN	NaN	27.52	NaN	NaN	NaN	NaN	NaN	NaN	16.89	24.7	NaN	NaN	NaN	NaN	NaN	NaN
YKL134C	NaN	NaN	30.65	32.1	32.64	32.94	NaN	NaN	31.66	NaN	NaN	NaN	31.65	NaN	31.44	32.06	32.43	30.91	32.54	30.94	NaN	31.3	NaN	31.12	NaN	32.35	31.16	NaN	NaN	31.56	31.78	NaN	32.81	NaN	32.52	32.42	NaN	31.88	NaN	NaN	NaN	NaN	NaN	NaN	NaN	NaN	NaN	NaN	32.41
YKL135C	32.36	32.76	30.65	NaN	NaN	NaN	NaN	32.84	NaN	NaN	NaN	32.23	31.65	NaN	NaN	NaN	NaN	NaN	32.54	NaN	NaN	31.3	NaN	31.12	NaN	NaN	31.16	33.35	NaN	NaN	NaN	NaN	NaN	NaN	32.52	NaN	31.53	NaN	34.05	NaN	NaN	31.57	NaN	NaN	32.06	NaN	NaN	NaN	NaN
YKL137W	NaN	NaN	46.96	NaN	47.78	NaN	64.93	NaN	NaN	NaN	NaN	NaN	50.13	NaN	63.2	NaN	NaN	NaN	55.57	NaN	NaN	NaN	66.42	72.83	43.77	NaN	44.2	49	NaN	NaN	NaN	NaN	NaN	41.35	50.95	40.2	45.2	NaN	55.65	NaN	NaN	40.86	42.91	44.99	NaN	NaN	NaN	NaN	NaN
YKL138C	NaN	NaN	30.65	NaN	32.64	NaN	32.21	32.84	NaN	NaN	NaN	NaN	NaN	32.68	NaN	32.06	NaN	NaN	NaN	30.94	NaN	NaN	NaN	NaN	NaN	32.35	31.16	NaN	32.49	NaN	31.78	NaN	32.81	32.61	32.52	32.42	NaN	NaN	34.05	NaN	31.06	31.57	NaN	NaN	NaN	NaN	NaN	NaN	NaN
YKL139W	137.6	NaN	NaN	NaN	NaN	NaN	NaN	NaN	NaN	NaN	NaN	127.7	NaN	165.98	NaN	NaN	NaN	140.97	NaN	128.72	NaN	NaN	135.55	NaN	128.41	NaN	NaN	NaN	126.2	NaN	NaN	NaN	NaN	NaN	NaN	NaN	NaN	NaN	116.48	134.84	124.49	NaN	126.25	144.95	NaN	136.37	133.82	143.42	147.96
YKL140W	NaN	16.06	NaN	NaN	17.14	NaN	NaN	16.51	NaN	16.89	NaN	17.43	16.78	NaN	16.31	NaN	15.19	NaN	NaN	NaN	NaN	15.49	NaN	NaN	NaN	NaN	NaN	NaN	NaN	14.57	NaN	17.36	NaN	16.96	15.74	NaN	NaN	NaN	NaN	NaN	NaN	NaN	NaN	NaN	NaN	NaN	NaN	15.08	NaN
YKL141W	32.36	NaN	NaN	NaN	NaN	NaN	NaN	NaN	31.66	NaN	NaN	NaN	NaN	NaN	31.44	NaN	NaN	30.91	NaN	NaN	33.45	31.3	NaN	31.12	32.66	NaN	31.16	NaN	NaN	NaN	NaN	NaN	32.81	NaN	NaN	NaN	NaN	NaN	34.05	NaN	NaN	31.57	NaN	33.03	NaN	32.69	31.36	31.09	NaN
YKL142W	NaN	NaN	NaN	15.4	NaN	NaN	NaN	NaN	15.55	16.89	14.62	17.43	NaN	NaN	NaN	NaN	NaN	NaN	NaN	NaN	NaN	15.49	NaN	NaN	NaN	NaN	NaN	NaN	NaN	NaN	NaN	17.36	NaN	16.96	NaN	NaN	16.63	NaN	15.78	NaN	17.04	NaN	14.61	NaN	NaN	17.9	16.73	NaN	17.9
YKL143W	NaN	32.76	NaN	32.1	32.64	NaN	32.21	NaN	NaN	NaN	NaN	32.23	31.65	32.68	NaN	NaN	32.43	30.91	NaN	30.94	33.45	31.3	NaN	NaN	NaN	NaN	31.16	NaN	NaN	NaN	NaN	32.1	32.81	NaN	32.52	32.42	NaN	NaN	NaN	NaN	31.06	31.57	NaN	NaN	32.06	NaN	NaN	31.09	NaN
YKL144C	NaN	32.76	30.65	NaN	NaN	NaN	NaN	32.84	31.66	NaN	30.93	32.23	NaN	32.68	31.44	NaN	NaN	NaN	NaN	30.94	NaN	31.3	NaN	31.12	32.66	NaN	31.16	33.35	NaN	31.56	NaN	NaN	NaN	NaN	NaN	32.42	NaN	NaN	34.05	NaN	31.06	NaN	NaN	33.03	NaN	NaN	31.36	NaN	NaN
YKL145W	32.36	32.76	NaN	NaN	NaN	32.94	NaN	NaN	31.66	NaN	30.93	32.23	31.65	NaN	NaN	NaN	32.43	30.91	32.54	30.94	NaN	NaN	31.03	NaN	32.66	32.35	NaN	NaN	32.49	NaN	NaN	NaN	32.81	32.61	32.52	NaN	NaN	31.88	NaN	NaN	NaN	NaN	NaN	33.03	NaN	NaN	NaN	31.09	32.41
YKL146W	NaN	NaN	NaN	NaN	NaN	17.02	17.39	16.51	15.55	NaN	NaN	NaN	NaN	NaN	NaN	NaN	NaN	NaN	NaN	NaN	NaN	15.49	16.99	15.8	17.53	NaN	NaN	14.86	15.12	NaN	17.12	17.36	NaN	NaN	NaN	17.3	16.63	15.99	NaN	16.06	NaN	NaN	14.61	NaN	NaN	NaN	NaN	NaN	17.9
YKL148C	NaN	NaN	NaN	49.3	NaN	46.37	45.85	NaN	NaN	49.73	NaN	NaN	NaN	NaN	NaN	NaN	48.91	NaN	NaN	NaN	45.69	NaN	62.65	NaN	NaN	NaN	NaN	NaN	NaN	NaN	37.88	35.34	NaN	41.35	NaN	NaN	45.2	NaN	NaN	33.97	NaN	NaN	42.91	NaN	NaN	NaN	NaN	31.13	NaN
YKL149C	40.35	49.87	NaN	49.3	NaN	NaN	64.93	NaN	66.23	NaN	NaN	65.42	NaN	NaN	NaN	52.66	NaN	NaN	NaN	NaN	45.69	NaN	NaN	72.83	43.77	NaN	NaN	NaN	NaN	NaN	57.23	NaN	NaN	NaN	NaN	NaN	NaN	56.45	55.65	81.8	NaN	67.74	NaN	NaN	62.03	53.29	62.45	NaN	66.91
YKL150W	17.34	NaN	NaN	NaN	17.14	17.02	17.39	NaN	NaN	NaN	NaN	NaN	NaN	NaN	NaN	NaN	15.19	NaN	17	NaN	17.11	15.49	NaN	NaN	NaN	NaN	16.57	14.86	NaN	14.57	17.12	NaN	NaN	16.96	NaN	17.3	NaN	NaN	NaN	NaN	NaN	16.89	14.61	NaN	15.45	NaN	16.73	15.08	NaN
YKL151C	17.34	NaN	14.74	15.4	NaN	NaN	NaN	NaN	15.55	NaN	NaN	NaN	16.78	NaN	16.31	15.27	NaN	NaN	NaN	14.91	NaN	NaN	NaN	NaN	17.53	NaN	NaN	14.86	NaN	NaN	NaN	NaN	16.07	16.96	NaN	17.3	16.63	15.99	NaN	NaN	NaN	16.89	NaN	NaN	NaN	17.9	NaN	15.08	NaN
YKL152C	32.36	NaN	NaN	NaN	NaN	NaN	32.21	32.84	NaN	31.75	NaN	32.23	31.65	32.68	31.44	32.06	32.43	NaN	32.54	NaN	33.45	NaN	NaN	NaN	NaN	NaN	NaN	NaN	32.49	NaN	31.78	NaN	32.81	NaN	NaN	NaN	NaN	NaN	34.05	31.48	NaN	NaN	NaN	33.03	NaN	32.69	31.36	NaN	NaN
YKL154W	NaN	32.76	NaN	NaN	NaN	32.94	32.21	32.84	NaN	NaN	30.93	NaN	NaN	32.68	NaN	NaN	NaN	NaN	NaN	30.94	NaN	31.3	NaN	31.12	NaN	NaN	NaN	NaN	NaN	NaN	NaN	NaN	32.81	NaN	32.52	NaN	NaN	NaN	NaN	NaN	NaN	31.57	NaN	NaN	32.06	32.69	31.36	NaN	NaN
YKL155C	NaN	NaN	30.65	32.1	32.64	NaN	NaN	NaN	31.66	NaN	NaN	NaN	31.65	NaN	NaN	32.06	NaN	30.91	NaN	NaN	33.45	NaN	31.03	NaN	32.66	32.35	NaN	NaN	NaN	NaN	NaN	32.1	NaN	NaN	32.52	32.42	31.53	NaN	34.05	NaN	NaN	NaN	NaN	NaN	NaN	NaN	NaN	NaN	32.41
YKL156W	NaN	NaN	NaN	49.3	NaN	NaN	45.85	NaN	30.27	NaN	NaN	NaN	NaN	47.15	NaN	NaN	NaN	NaN	NaN	NaN	45.69	NaN	NaN	NaN	NaN	NaN	NaN	49	NaN	NaN	37.88	NaN	NaN	41.35	NaN	40.2	NaN	NaN	55.65	NaN	NaN	NaN	NaN	NaN	NaN	43.85	34.98	31.13	NaN
YKL157W	NaN	NaN	NaN	NaN	17.14	NaN	17.39	NaN	15.55	NaN	21.75	NaN	16.78	NaN	NaN	NaN	NaN	NaN	17	25.25	NaN	NaN	16.99	15.8	NaN	NaN	NaN	NaN	24.51	NaN	NaN	NaN	NaN	NaN	NaN	NaN	NaN	NaN	25.01	NaN	NaN	16.89	NaN	NaN	15.45	17.9	NaN	NaN	17.9
YKL159C	NaN	NaN	NaN	15.4	NaN	NaN	NaN	NaN	NaN	NaN	14.62	17.43	16.78	17.45	NaN	NaN	NaN	NaN	NaN	NaN	NaN	NaN	16.99	NaN	17.53	16.91	16.57	NaN	NaN	NaN	17.12	17.36	16.07	NaN	15.74	NaN	NaN	NaN	NaN	NaN	17.04	NaN	14.61	14.88	15.45	NaN	NaN	NaN	17.9
YKL160W	NaN	49.87	NaN	NaN	47.78	NaN	NaN	NaN	NaN	NaN	NaN	NaN	NaN	NaN	31.33	52.66	NaN	NaN	55.57	NaN	NaN	NaN	35.19	31.8	NaN	NaN	NaN	49	NaN	NaN	NaN	NaN	NaN	67.33	50.95	NaN	NaN	56.45	55.65	NaN	63.54	NaN	NaN	44.99	31.36	53.29	34.98	31.13	NaN
YKL161C	17.34	NaN	14.74	NaN	17.14	NaN	17.39	16.51	NaN	NaN	NaN	NaN	16.78	17.45	16.31	NaN	NaN	NaN	NaN	NaN	NaN	NaN	NaN	NaN	NaN	16.91	NaN	14.86	NaN	14.57	NaN	NaN	NaN	NaN	NaN	17.3	NaN	NaN	NaN	16.06	NaN	NaN	14.61	14.88	NaN	NaN	NaN	NaN	17.9
YKL162C	17.34	16.06	NaN	NaN	17.14	17.02	17.39	NaN	15.55	16.89	21.23	NaN	NaN	NaN	16.31	NaN	24.07	NaN	17	NaN	NaN	NaN	NaN	NaN	17.53	NaN	16.57	24.87	NaN	24.2	NaN	NaN	NaN	NaN	NaN	NaN	16.63	NaN	25.01	16.06	NaN	16.89	NaN	22.69	NaN	NaN	NaN	15.08	NaN
YKL163W	NaN	NaN	14.74	NaN	NaN	NaN	17.39	16.51	NaN	16.89	NaN	NaN	NaN	17.45	NaN	NaN	NaN	NaN	17	14.91	NaN	NaN	16.99	NaN	17.53	NaN	NaN	NaN	15.12	14.57	NaN	NaN	NaN	NaN	NaN	NaN	NaN	NaN	NaN	NaN	NaN	16.89	14.61	14.88	NaN	17.9	NaN	15.08	NaN
YKL164C	NaN	NaN	23.54	NaN	17.14	NaN	NaN	NaN	15.55	NaN	44.71	NaN	NaN	NaN	16.31	NaN	NaN	NaN	NaN	NaN	17.11	NaN	NaN	NaN	17.53	NaN	NaN	24.87	NaN	NaN	17.12	17.36	16.07	16.96	NaN	17.3	NaN	NaN	NaN	16.06	NaN	NaN	24.7	NaN	NaN	17.9	16.73	15.08	NaN
YKL165C	NaN	NaN	30.65	NaN	32.64	NaN	32.21	32.84	31.66	NaN	NaN	32.23	NaN	32.68	NaN	NaN	NaN	30.91	NaN	NaN	NaN	NaN	NaN	31.12	NaN	NaN	NaN	33.35	NaN	31.56	NaN	NaN	NaN	NaN	32.52	NaN	NaN	31.88	NaN	NaN	NaN	31.57	NaN	33.03	NaN	32.69	31.36	NaN	NaN
YKL166C	17.34	NaN	23.54	NaN	NaN	17.02	NaN	38.02	30.27	16.89	NaN	17.43	NaN	17.45	31.33	NaN	24.07	33.21	17	NaN	NaN	27.01	NaN	31.8	NaN	16.91	NaN	NaN	NaN	NaN	17.12	NaN	35.61	NaN	27.52	NaN	NaN	NaN	25.01	33.97	17.04	NaN	NaN	NaN	NaN	17.9	34.98	31.13	17.9
YKL167C	NaN	49.87	46.96	NaN	NaN	NaN	NaN	NaN	NaN	NaN	NaN	NaN	NaN	NaN	63.2	NaN	NaN	NaN	NaN	50.14	45.69	NaN	NaN	NaN	43.77	69.08	NaN	49	NaN	47.84	NaN	35.34	66.87	NaN	50.95	40.2	45.2	NaN	NaN	NaN	39.96	NaN	42.91	NaN	NaN	NaN	NaN	NaN	38.62
YKL168C	17.34	16.06	NaN	NaN	NaN	NaN	17.39	NaN	NaN	NaN	NaN	17.43	16.78	17.45	16.31	15.27	15.19	NaN	NaN	14.91	17.11	15.49	NaN	15.8	NaN	16.91	NaN	14.86	NaN	NaN	17.12	NaN	NaN	NaN	NaN	17.3	NaN	NaN	NaN	NaN	NaN	16.89	NaN	NaN	NaN	17.9	NaN	NaN	NaN
YKL170W	NaN	NaN	NaN	32.1	32.64	NaN	NaN	32.84	NaN	NaN	30.93	NaN	NaN	32.68	NaN	32.06	NaN	NaN	NaN	NaN	33.45	NaN	31.03	NaN	NaN	32.35	NaN	NaN	NaN	31.56	NaN	NaN	32.81	NaN	NaN	NaN	31.53	NaN	NaN	NaN	NaN	31.57	NaN	NaN	NaN	NaN	31.36	31.09	NaN
YKL171W	61.03	NaN	NaN	NaN	47.78	NaN	45.85	NaN	NaN	49.73	NaN	NaN	16.78	NaN	NaN	NaN	48.91	NaN	35.89	NaN	45.69	NaN	NaN	31.8	NaN	NaN	NaN	24.87	NaN	24.2	37.88	NaN	35.61	41.35	27.52	NaN	NaN	NaN	NaN	33.97	39.96	NaN	NaN	NaN	31.36	NaN	NaN	NaN	NaN
YKL172W	32.36	32.76	30.65	NaN	NaN	NaN	32.21	NaN	NaN	31.75	30.93	32.23	NaN	NaN	NaN	32.06	NaN	NaN	NaN	30.94	NaN	NaN	NaN	NaN	32.66	NaN	NaN	NaN	NaN	NaN	31.78	32.1	NaN	NaN	32.52	32.42	NaN	31.88	NaN	NaN	NaN	31.57	31.91	33.03	NaN	NaN	NaN	31.09	NaN
YKL173W	32.36	NaN	30.65	NaN	NaN	NaN	NaN	NaN	NaN	NaN	NaN	32.23	31.65	NaN	NaN	32.06	32.43	30.91	NaN	NaN	NaN	31.3	31.03	31.12	NaN	NaN	NaN	NaN	NaN	NaN	NaN	NaN	NaN	NaN	32.52	32.42	NaN	31.88	34.05	NaN	NaN	NaN	31.91	NaN	32.06	NaN	NaN	31.09	NaN
YKL174C	NaN	NaN	14.74	NaN	NaN	NaN	17.39	16.51	15.55	16.89	14.62	17.43	NaN	17.45	16.31	15.27	NaN	NaN	NaN	14.91	NaN	NaN	NaN	NaN	NaN	16.91	16.57	NaN	NaN	NaN	NaN	17.36	NaN	NaN	NaN	NaN	NaN	NaN	NaN	16.06	NaN	16.89	NaN	NaN	15.45	NaN	NaN	NaN	17.9
YKL175W	NaN	NaN	NaN	25.03	17.14	NaN	NaN	38.02	30.27	16.89	NaN	NaN	NaN	17.45	31.33	NaN	NaN	NaN	17	NaN	NaN	27.01	NaN	NaN	NaN	NaN	NaN	24.87	NaN	24.2	NaN	NaN	NaN	16.96	NaN	17.3	NaN	30.39	NaN	NaN	NaN	16.89	24.7	NaN	31.36	17.9	NaN	NaN	17.9
YKL176C	NaN	NaN	NaN	NaN	NaN	NaN	NaN	NaN	NaN	113.02	NaN	NaN	NaN	116.14	NaN	NaN	NaN	NaN	112.23	99.36	NaN	101.92	NaN	NaN	NaN	NaN	NaN	NaN	NaN	NaN	116.05	117.85	106.07	110.27	NaN	NaN	NaN	106.96	116.48	98.5	NaN	NaN	79.81	NaN	108.68	95.51	NaN	112.42	NaN
YKL178C	17.34	16.06	14.74	NaN	NaN	NaN	17.39	NaN	NaN	16.89	NaN	NaN	16.78	17.45	NaN	15.27	15.19	16.82	17	14.91	NaN	NaN	16.99	15.8	17.53	NaN	16.57	NaN	NaN	14.57	NaN	17.36	16.07	NaN	NaN	NaN	16.63	NaN	NaN	16.06	17.04	16.89	14.61	14.88	NaN	NaN	16.73	NaN	NaN
YKL179C	97.07	NaN	95.92	NaN	NaN	NaN	NaN	NaN	NaN	NaN	NaN	100.27	92.65	116.14	NaN	NaN	NaN	NaN	112.23	NaN	119.73	101.92	NaN	NaN	NaN	NaN	NaN	NaN	NaN	NaN	116.05	117.85	NaN	NaN	NaN	110.91	NaN	NaN	NaN	NaN	NaN	NaN	126.25	NaN	NaN	95.51	NaN	NaN	101.02
YKL180W	NaN	NaN	30.65	32.1	NaN	32.94	NaN	32.84	NaN	NaN	30.93	NaN	NaN	32.68	31.44	NaN	32.43	30.91	NaN	30.94	33.45	NaN	NaN	31.12	32.66	NaN	31.16	NaN	NaN	31.56	31.78	32.1	NaN	32.61	32.52	NaN	31.53	NaN	34.05	31.48	31.06	31.57	31.91	NaN	32.06	32.69	NaN	31.09	NaN
YKL181W	NaN	NaN	NaN	NaN	NaN	32.94	NaN	NaN	NaN	31.75	NaN	NaN	31.65	32.68	NaN	NaN	NaN	NaN	32.54	NaN	NaN	NaN	NaN	NaN	32.66	32.35	31.16	33.35	NaN	NaN	31.78	32.1	NaN	32.61	32.52	32.42	31.53	31.88	NaN	NaN	NaN	31.57	31.91	33.03	NaN	NaN	NaN	31.09	NaN
YKL182W	NaN	32.76	NaN	NaN	NaN	32.94	NaN	32.84	NaN	NaN	30.93	NaN	31.65	NaN	31.44	NaN	NaN	NaN	NaN	NaN	NaN	31.3	NaN	NaN	32.66	NaN	31.16	NaN	NaN	NaN	NaN	NaN	NaN	32.61	NaN	32.42	NaN	NaN	NaN	NaN	NaN	31.57	31.91	33.03	NaN	32.69	31.36	31.09	32.41
YKL183W	NaN	16.06	NaN	NaN	NaN	NaN	NaN	NaN	15.55	NaN	NaN	17.43	16.78	17.45	NaN	15.27	NaN	NaN	17	14.91	NaN	15.49	NaN	NaN	17.53	NaN	NaN	14.86	15.12	14.57	17.12	NaN	16.07	16.96	NaN	NaN	NaN	15.99	NaN	NaN	NaN	NaN	NaN	NaN	NaN	17.9	NaN	NaN	17.9
YKL184W	137.6	NaN	NaN	123.58	NaN	NaN	143.07	NaN	200.92	139.26	NaN	NaN	NaN	NaN	166.27	NaN	160.25	NaN	NaN	NaN	NaN	NaN	NaN	NaN	NaN	109.54	NaN	NaN	NaN	NaN	161.61	NaN	NaN	NaN	124.96	NaN	NaN	154.17	NaN	NaN	NaN	132.33	NaN	NaN	135.12	136.37	NaN	NaN	NaN
YKL185W	NaN	NaN	NaN	NaN	NaN	17.02	NaN	16.51	15.55	16.89	NaN	17.43	NaN	NaN	NaN	15.27	NaN	NaN	17	14.91	NaN	NaN	16.99	NaN	NaN	NaN	16.57	NaN	15.12	NaN	NaN	NaN	16.07	16.96	NaN	NaN	NaN	NaN	NaN	16.06	NaN	NaN	14.61	14.88	NaN	NaN	NaN	NaN	NaN
YKL186C	NaN	NaN	30.65	NaN	32.64	NaN	NaN	32.84	NaN	NaN	NaN	32.23	NaN	NaN	NaN	NaN	NaN	NaN	NaN	NaN	NaN	NaN	NaN	NaN	NaN	NaN	NaN	33.35	32.49	NaN	NaN	NaN	NaN	32.61	NaN	32.42	NaN	31.88	34.05	31.48	NaN	31.57	NaN	NaN	NaN	NaN	NaN	31.09	NaN
YKL187C	NaN	NaN	14.74	NaN	NaN	17.02	17.39	NaN	NaN	16.89	NaN	NaN	NaN	NaN	NaN	NaN	NaN	NaN	NaN	14.91	NaN	15.49	16.99	15.8	17.53	NaN	NaN	14.86	NaN	14.57	NaN	17.36	NaN	NaN	NaN	NaN	NaN	15.99	15.78	NaN	NaN	16.89	14.61	14.88	NaN	17.9	NaN	NaN	NaN
YKL188C	17.34	NaN	NaN	NaN	NaN	17.02	17.39	16.51	15.55	NaN	NaN	NaN	NaN	NaN	16.31	NaN	NaN	NaN	17	14.91	NaN	15.49	16.99	NaN	NaN	NaN	16.57	NaN	15.12	NaN	17.12	NaN	NaN	NaN	NaN	17.3	NaN	15.99	15.78	NaN	NaN	16.89	14.61	NaN	15.45	NaN	NaN	NaN	17.9
YKL189W	32.36	NaN	30.65	32.1	32.64	32.94	NaN	NaN	31.66	NaN	NaN	32.23	NaN	NaN	31.44	32.06	NaN	30.91	NaN	30.94	33.45	31.3	31.03	NaN	32.66	NaN	31.16	NaN	NaN	NaN	NaN	NaN	NaN	32.61	NaN	32.42	NaN	NaN	NaN	31.48	31.06	NaN	31.91	NaN	NaN	32.69	NaN	NaN	NaN
YKL190W	17.34	NaN	NaN	NaN	NaN	17.02	17.39	NaN	30.27	16.89	21.75	NaN	16.78	NaN	NaN	25.33	24.07	33.21	17	NaN	17.11	NaN	NaN	NaN	NaN	NaN	NaN	24.87	NaN	NaN	17.12	17.36	NaN	NaN	27.52	NaN	NaN	NaN	NaN	33.97	NaN	NaN	24.7	NaN	31.36	NaN	NaN	31.13	17.9
YKL191W	61.03	NaN	NaN	NaN	47.78	46.37	45.85	NaN	30.27	NaN	NaN	NaN	NaN	47.15	31.33	NaN	NaN	33.21	NaN	NaN	NaN	46.17	NaN	31.8	NaN	NaN	NaN	49	NaN	47.84	NaN	NaN	35.61	41.35	50.95	40.2	45.2	NaN	NaN	33.97	NaN	NaN	NaN	NaN	NaN	NaN	NaN	NaN	NaN
YKL192C	NaN	NaN	NaN	NaN	NaN	NaN	32.21	NaN	NaN	NaN	NaN	NaN	NaN	32.68	31.44	32.06	32.43	30.91	NaN	NaN	33.45	31.3	NaN	NaN	32.66	NaN	NaN	NaN	32.49	NaN	NaN	32.1	NaN	NaN	NaN	32.42	NaN	31.88	34.05	NaN	31.06	NaN	NaN	33.03	NaN	32.69	NaN	NaN	NaN
YKL193C	NaN	32.76	NaN	32.1	32.64	32.94	NaN	NaN	31.66	NaN	NaN	NaN	NaN	NaN	NaN	32.06	NaN	NaN	NaN	NaN	NaN	NaN	NaN	NaN	NaN	NaN	NaN	NaN	32.49	NaN	NaN	NaN	NaN	NaN	NaN	NaN	31.53	NaN	NaN	NaN	NaN	NaN	NaN	NaN	NaN	NaN	31.36	NaN	NaN
YKL194C	NaN	32.76	30.65	NaN	32.64	NaN	NaN	NaN	NaN	NaN	NaN	NaN	31.65	32.68	31.44	NaN	NaN	NaN	NaN	NaN	NaN	NaN	NaN	31.12	NaN	NaN	NaN	33.35	NaN	31.56	NaN	32.1	NaN	NaN	NaN	NaN	NaN	NaN	NaN	31.48	31.06	NaN	NaN	NaN	NaN	32.69	31.36	NaN	32.41
YKL195W	32.36	NaN	NaN	NaN	NaN	NaN	32.21	NaN	31.66	31.75	NaN	NaN	NaN	NaN	NaN	32.06	NaN	30.91	NaN	30.94	33.45	NaN	NaN	NaN	NaN	32.35	31.16	NaN	NaN	31.56	31.78	NaN	NaN	32.61	NaN	32.42	NaN	NaN	NaN	31.48	31.06	31.57	31.91	NaN	NaN	NaN	NaN	NaN	NaN
YKL196C	32.36	32.76	30.65	NaN	NaN	32.94	NaN	32.84	NaN	31.75	NaN	NaN	NaN	NaN	31.44	32.06	NaN	30.91	NaN	30.94	33.45	31.3	NaN	NaN	NaN	NaN	NaN	33.35	NaN	31.56	NaN	32.1	NaN	32.61	NaN	NaN	NaN	NaN	34.05	NaN	NaN	NaN	NaN	NaN	NaN	NaN	NaN	NaN	32.41
YKL197C	NaN	NaN	NaN	NaN	NaN	80.03	64.93	81.07	NaN	NaN	97.95	NaN	92.65	NaN	NaN	NaN	NaN	94.83	NaN	NaN	NaN	101.92	NaN	NaN	102.55	69.08	NaN	NaN	NaN	NaN	74.47	NaN	NaN	NaN	NaN	108.4	NaN	NaN	NaN	NaN	NaN	NaN	NaN	NaN	108.68	NaN	NaN	NaN	NaN
YKL198C	NaN	NaN	NaN	15.4	NaN	17.02	NaN	16.51	NaN	NaN	NaN	17.43	NaN	NaN	16.31	NaN	NaN	NaN	NaN	NaN	NaN	15.49	NaN	NaN	NaN	NaN	NaN	14.86	15.12	14.57	NaN	NaN	NaN	NaN	NaN	17.3	NaN	NaN	15.78	NaN	NaN	NaN	NaN	NaN	15.45	NaN	NaN	NaN	17.9
YKL201C	NaN	NaN	NaN	NaN	17.14	17.02	NaN	16.51	NaN	NaN	14.62	17.43	NaN	NaN	16.31	15.27	NaN	NaN	NaN	NaN	17.11	NaN	NaN	15.8	NaN	NaN	NaN	14.86	NaN	NaN	NaN	NaN	16.07	16.96	NaN	NaN	NaN	NaN	NaN	NaN	NaN	NaN	NaN	NaN	NaN	NaN	NaN	NaN	17.9
YKL203C	NaN	NaN	NaN	32.1	NaN	NaN	32.21	32.84	NaN	31.75	30.93	NaN	31.65	NaN	31.44	32.06	32.43	30.91	NaN	30.94	33.45	31.3	31.03	NaN	NaN	NaN	NaN	33.35	NaN	31.56	NaN	NaN	NaN	NaN	32.52	NaN	31.53	31.88	NaN	31.48	NaN	31.57	31.91	NaN	NaN	NaN	NaN	31.09	32.41
YKL204W	32.36	NaN	NaN	NaN	NaN	NaN	NaN	32.84	NaN	31.75	NaN	NaN	NaN	NaN	NaN	NaN	32.43	NaN	NaN	NaN	NaN	31.3	31.03	NaN	32.66	NaN	31.16	NaN	NaN	31.56	NaN	NaN	32.81	32.61	NaN	NaN	NaN	NaN	NaN	NaN	NaN	NaN	NaN	NaN	NaN	32.69	NaN	31.09	32.41
YKL205W	NaN	28.04	NaN	NaN	NaN	17.02	NaN	NaN	NaN	16.89	21.23	NaN	16.78	17.45	NaN	NaN	24.07	NaN	17	25.25	NaN	NaN	NaN	NaN	NaN	16.91	NaN	NaN	24.51	24.2	NaN	NaN	NaN	16.96	NaN	17.3	NaN	30.39	25.01	NaN	17.04	16.89	NaN	NaN	31.36	17.9	16.73	NaN	17.9
YKL206C	NaN	NaN	NaN	NaN	NaN	NaN	NaN	NaN	NaN	NaN	NaN	17.43	16.78	NaN	16.31	25.33	NaN	16.82	17	NaN	NaN	27.01	16.99	15.8	17.53	16.91	16.57	24.87	NaN	NaN	NaN	NaN	16.07	NaN	NaN	NaN	NaN	NaN	NaN	16.06	NaN	16.89	NaN	NaN	15.45	17.9	NaN	15.08	NaN
YKL207W	NaN	NaN	NaN	NaN	NaN	NaN	NaN	NaN	15.55	16.89	14.62	NaN	NaN	NaN	NaN	NaN	NaN	NaN	NaN	NaN	17.11	NaN	NaN	NaN	NaN	16.91	NaN	NaN	NaN	14.57	17.12	17.36	16.07	NaN	NaN	NaN	16.63	NaN	NaN	NaN	NaN	NaN	NaN	NaN	15.45	NaN	16.73	NaN	NaN
YKL208W	NaN	93.3	119.73	NaN	NaN	NaN	NaN	110.14	124.73	NaN	97.95	NaN	NaN	NaN	NaN	NaN	NaN	111.21	112.23	NaN	119.73	NaN	110.51	110.7	102.55	NaN	111.08	98.88	NaN	118.49	NaN	NaN	NaN	NaN	100.28	110.91	NaN	NaN	116.48	134.84	NaN	113.78	126.25	NaN	NaN	NaN	98.82	NaN	NaN
YKL209C	32.36	NaN	30.65	NaN	NaN	32.94	NaN	32.84	NaN	NaN	30.93	NaN	NaN	32.68	NaN	32.06	32.43	NaN	32.54	NaN	NaN	31.3	31.03	NaN	NaN	NaN	31.16	33.35	32.49	NaN	NaN	NaN	32.81	32.61	NaN	32.42	31.53	31.88	34.05	31.48	NaN	NaN	31.91	NaN	32.06	NaN	31.36	31.09	NaN
YKL210W	NaN	32.76	30.65	NaN	NaN	NaN	NaN	NaN	NaN	31.75	NaN	NaN	31.65	32.68	NaN	NaN	32.43	30.91	NaN	NaN	33.45	NaN	NaN	31.12	NaN	NaN	NaN	NaN	NaN	NaN	31.78	32.1	NaN	NaN	NaN	NaN	31.53	NaN	34.05	NaN	NaN	31.57	31.91	33.03	NaN	NaN	NaN	NaN	32.41
YKL211C	NaN	NaN	NaN	25.03	NaN	NaN	17.39	NaN	NaN	16.89	NaN	NaN	NaN	17.45	31.33	NaN	24.07	33.21	NaN	NaN	17.11	27.01	16.99	NaN	NaN	16.91	NaN	24.87	NaN	NaN	NaN	NaN	NaN	NaN	NaN	NaN	NaN	NaN	25.01	NaN	NaN	NaN	NaN	22.69	NaN	NaN	34.98	31.13	NaN
YKL212W	137.6	NaN	NaN	NaN	NaN	133.03	143.07	134.73	NaN	NaN	126.83	NaN	130.57	165.98	166.27	123.83	160.25	140.97	NaN	NaN	NaN	NaN	135.55	145.83	NaN	116.37	NaN	NaN	NaN	NaN	161.61	NaN	NaN	NaN	NaN	146.43	NaN	154.17	NaN	134.84	NaN	132.33	NaN	144.95	NaN	NaN	133.82	NaN	NaN
YKL213C	NaN	93.3	NaN	NaN	94.4	NaN	NaN	NaN	95.29	113.02	97.95	NaN	NaN	116.14	NaN	NaN	NaN	NaN	NaN	NaN	NaN	NaN	NaN	110.7	NaN	NaN	NaN	98.88	NaN	NaN	NaN	NaN	106.07	NaN	100.28	NaN	70.77	106.96	NaN	NaN	95.98	NaN	NaN	NaN	NaN	NaN	NaN	NaN	NaN
YKL214C	NaN	NaN	NaN	NaN	NaN	NaN	NaN	NaN	15.55	16.89	14.62	17.43	16.78	NaN	NaN	15.27	NaN	NaN	17	NaN	NaN	NaN	NaN	NaN	NaN	16.91	NaN	14.86	NaN	NaN	17.12	NaN	16.07	16.96	NaN	NaN	NaN	NaN	NaN	16.06	NaN	NaN	14.61	14.88	NaN	NaN	NaN	NaN	NaN
YKL215C	NaN	NaN	NaN	25.03	17.14	NaN	NaN	16.51	NaN	NaN	NaN	NaN	16.78	NaN	31.33	NaN	NaN	16.82	NaN	25.25	NaN	27.01	NaN	31.8	NaN	NaN	NaN	24.87	NaN	24.2	17.12	17.36	35.61	NaN	27.52	NaN	16.63	30.39	25.01	NaN	NaN	NaN	NaN	NaN	NaN	17.9	16.73	NaN	NaN
YKL216W	NaN	49.87	46.96	NaN	NaN	NaN	NaN	NaN	NaN	NaN	46.72	39.07	50.13	NaN	31.33	NaN	NaN	NaN	35.89	NaN	45.69	46.17	NaN	NaN	43.77	38.28	NaN	49	53.62	NaN	37.88	NaN	NaN	NaN	27.52	NaN	NaN	NaN	NaN	NaN	39.96	NaN	NaN	44.99	NaN	43.85	NaN	NaN	38.62
YKL217W	17.34	NaN	NaN	NaN	NaN	NaN	17.39	NaN	NaN	NaN	14.62	17.43	NaN	NaN	16.31	15.27	15.19	NaN	NaN	NaN	NaN	NaN	NaN	NaN	NaN	NaN	NaN	NaN	NaN	NaN	NaN	NaN	NaN	NaN	NaN	NaN	16.63	NaN	15.78	NaN	NaN	16.89	NaN	NaN	15.45	17.9	16.73	NaN	NaN
YKL218C	17.34	NaN	14.74	15.4	NaN	17.02	17.39	NaN	NaN	NaN	14.62	NaN	16.78	17.45	NaN	NaN	15.19	16.82	NaN	NaN	NaN	15.49	16.99	NaN	NaN	16.91	16.57	14.86	NaN	NaN	NaN	17.36	NaN	NaN	NaN	NaN	NaN	NaN	NaN	16.06	NaN	16.89	NaN	NaN	NaN	17.9	NaN	NaN	NaN
YKL219W	NaN	NaN	NaN	32.1	32.64	NaN	NaN	NaN	NaN	NaN	30.93	NaN	NaN	NaN	31.44	NaN	32.43	30.91	NaN	30.94	33.45	NaN	NaN	31.12	NaN	32.35	NaN	33.35	NaN	NaN	NaN	NaN	NaN	NaN	NaN	NaN	31.53	31.88	NaN	NaN	NaN	31.57	31.91	NaN	NaN	NaN	31.36	31.09	NaN
YKL220C	17.34	16.06	14.74	15.4	NaN	NaN	NaN	NaN	NaN	16.89	NaN	NaN	NaN	17.45	16.31	NaN	NaN	16.82	17	14.91	NaN	NaN	NaN	NaN	17.53	16.91	16.57	NaN	NaN	NaN	17.12	17.36	NaN	16.96	15.74	NaN	NaN	15.99	NaN	NaN	17.04	16.89	NaN	14.88	NaN	17.9	16.73	15.08	NaN
YKL221W	NaN	NaN	23.54	NaN	NaN	NaN	NaN	16.51	NaN	NaN	21.23	17.43	NaN	NaN	NaN	NaN	24.07	NaN	17	NaN	NaN	NaN	NaN	15.8	17.53	16.91	16.57	NaN	24.51	NaN	17.12	17.36	16.07	16.96	NaN	17.3	NaN	NaN	25.01	16.06	NaN	NaN	NaN	NaN	NaN	NaN	NaN	NaN	NaN
YKL222C	NaN	NaN	NaN	NaN	NaN	NaN	NaN	NaN	15.55	16.89	NaN	17.43	NaN	NaN	16.31	NaN	24.07	16.82	NaN	NaN	17.11	NaN	16.99	NaN	NaN	16.91	16.57	NaN	24.51	24.2	NaN	17.36	NaN	16.96	15.74	NaN	NaN	NaN	NaN	NaN	17.04	NaN	NaN	22.69	NaN	NaN	NaN	NaN	NaN
YKL224C	NaN	NaN	30.65	32.1	32.64	32.94	NaN	32.84	NaN	NaN	NaN	NaN	31.65	NaN	NaN	32.06	32.43	30.91	NaN	NaN	NaN	NaN	NaN	NaN	NaN	32.35	31.16	33.35	NaN	NaN	NaN	NaN	NaN	NaN	NaN	NaN	31.53	NaN	NaN	31.48	31.06	NaN	31.91	NaN	NaN	32.69	NaN	31.09	32.41
YKR001C	NaN	NaN	NaN	NaN	NaN	32.94	NaN	NaN	NaN	NaN	30.93	NaN	NaN	NaN	NaN	32.06	32.43	NaN	NaN	30.94	NaN	NaN	31.03	NaN	NaN	NaN	NaN	NaN	32.49	NaN	31.78	NaN	32.81	NaN	NaN	NaN	31.53	NaN	34.05	NaN	31.06	31.57	31.91	NaN	32.06	32.69	31.36	NaN	32.41
YKR002W	NaN	NaN	30.65	NaN	32.64	NaN	NaN	32.84	NaN	NaN	NaN	32.23	NaN	32.68	NaN	NaN	NaN	NaN	NaN	30.94	33.45	NaN	31.03	NaN	NaN	NaN	31.16	NaN	NaN	NaN	NaN	NaN	NaN	NaN	32.52	32.42	NaN	31.88	NaN	NaN	31.06	31.57	NaN	33.03	NaN	32.69	NaN	31.09	NaN
YKR003W	17.34	16.06	NaN	15.4	NaN	NaN	NaN	NaN	15.55	16.89	NaN	NaN	16.78	NaN	NaN	15.27	NaN	NaN	17	14.91	NaN	15.49	16.99	NaN	NaN	NaN	16.57	NaN	15.12	14.57	NaN	NaN	16.07	NaN	NaN	NaN	NaN	15.99	15.78	NaN	NaN	16.89	NaN	14.88	NaN	NaN	16.73	15.08	NaN
YKR004C	NaN	NaN	NaN	NaN	NaN	32.94	NaN	32.84	NaN	31.75	NaN	32.23	31.65	NaN	NaN	NaN	NaN	30.91	32.54	30.94	33.45	NaN	NaN	31.12	32.66	32.35	31.16	33.35	32.49	31.56	NaN	NaN	NaN	NaN	NaN	32.42	31.53	31.88	NaN	31.48	31.06	31.57	31.91	NaN	NaN	32.69	NaN	NaN	NaN
YKR005C	17.34	NaN	NaN	NaN	NaN	NaN	NaN	NaN	NaN	NaN	14.62	NaN	16.78	NaN	NaN	15.27	NaN	NaN	17	NaN	17.11	NaN	16.99	NaN	NaN	NaN	NaN	NaN	15.12	NaN	NaN	NaN	NaN	NaN	NaN	NaN	NaN	NaN	15.78	NaN	NaN	NaN	NaN	14.88	15.45	NaN	NaN	15.08	NaN
YKR006C	32.36	NaN	30.65	NaN	NaN	32.94	NaN	NaN	31.66	NaN	30.93	NaN	NaN	NaN	NaN	NaN	NaN	NaN	NaN	NaN	33.45	NaN	31.03	NaN	32.66	32.35	NaN	NaN	32.49	31.56	NaN	NaN	32.81	32.61	32.52	32.42	NaN	31.88	NaN	NaN	31.06	31.57	31.91	NaN	NaN	NaN	NaN	NaN	32.41
YKR007W	NaN	NaN	NaN	NaN	NaN	NaN	NaN	NaN	NaN	113.02	NaN	NaN	NaN	NaN	NaN	NaN	NaN	111.21	112.23	128.72	NaN	NaN	NaN	NaN	NaN	NaN	NaN	132.33	NaN	118.49	NaN	NaN	NaN	NaN	NaN	NaN	NaN	NaN	116.48	134.84	NaN	NaN	NaN	NaN	108.68	136.37	133.82	NaN	147.96
YKR008W	NaN	32.76	30.65	32.1	NaN	NaN	NaN	NaN	NaN	NaN	NaN	NaN	NaN	32.68	NaN	32.06	32.43	NaN	NaN	30.94	NaN	NaN	NaN	31.12	NaN	32.35	NaN	33.35	32.49	31.56	NaN	32.1	32.81	32.61	NaN	32.42	NaN	NaN	NaN	31.48	31.06	31.57	NaN	NaN	NaN	NaN	31.36	31.09	32.41
YKR009C	NaN	NaN	14.74	15.4	NaN	NaN	17.39	NaN	NaN	NaN	14.62	17.43	NaN	NaN	NaN	15.27	NaN	NaN	NaN	NaN	NaN	15.49	16.99	NaN	17.53	NaN	16.57	NaN	15.12	NaN	NaN	17.36	NaN	16.96	15.74	17.3	NaN	NaN	NaN	NaN	NaN	NaN	NaN	NaN	15.45	NaN	NaN	NaN	NaN
YKR010C	17.34	16.06	14.74	NaN	NaN	NaN	NaN	NaN	15.55	NaN	14.62	NaN	16.78	17.45	16.31	15.27	NaN	NaN	17	NaN	17.11	15.49	16.99	NaN	17.53	NaN	16.57	NaN	NaN	NaN	17.12	17.36	NaN	NaN	NaN	NaN	NaN	NaN	15.78	NaN	17.04	16.89	NaN	NaN	NaN	17.9	NaN	15.08	NaN
YKR011C	NaN	NaN	NaN	15.4	NaN	NaN	NaN	NaN	NaN	NaN	NaN	17.43	NaN	NaN	NaN	NaN	NaN	NaN	NaN	14.91	NaN	NaN	NaN	NaN	NaN	16.91	NaN	14.86	NaN	NaN	NaN	NaN	NaN	16.96	NaN	17.3	16.63	NaN	15.78	NaN	NaN	NaN	NaN	14.88	NaN	NaN	16.73	NaN	17.9
YKR013W	NaN	NaN	14.74	NaN	NaN	NaN	17.39	NaN	15.55	16.89	NaN	NaN	16.78	17.45	NaN	NaN	NaN	NaN	17	NaN	NaN	NaN	NaN	NaN	NaN	NaN	NaN	NaN	15.12	NaN	17.12	NaN	16.07	16.96	NaN	NaN	NaN	NaN	15.78	NaN	17.04	16.89	NaN	NaN	NaN	NaN	16.73	NaN	17.9
YKR014C	17.34	NaN	NaN	NaN	NaN	17.02	17.39	NaN	15.55	NaN	NaN	17.43	NaN	17.45	16.31	15.27	NaN	NaN	17	14.91	17.11	NaN	16.99	NaN	NaN	16.91	16.57	14.86	NaN	NaN	NaN	NaN	NaN	16.96	15.74	NaN	NaN	15.99	NaN	NaN	NaN	16.89	NaN	NaN	NaN	NaN	NaN	15.08	NaN
YKR015C	NaN	NaN	NaN	NaN	17.14	17.02	NaN	16.51	NaN	16.89	NaN	NaN	NaN	17.45	NaN	NaN	NaN	16.82	NaN	NaN	NaN	NaN	NaN	15.8	NaN	NaN	NaN	NaN	NaN	NaN	NaN	NaN	16.07	NaN	NaN	NaN	16.63	15.99	NaN	NaN	NaN	16.89	NaN	14.88	NaN	NaN	NaN	NaN	NaN
YKR016W	NaN	NaN	NaN	NaN	47.78	NaN	NaN	NaN	NaN	49.73	46.72	NaN	NaN	47.15	NaN	NaN	NaN	NaN	NaN	50.14	NaN	46.17	NaN	NaN	43.77	38.28	44.2	NaN	NaN	47.84	37.88	35.34	NaN	41.35	NaN	NaN	NaN	NaN	NaN	33.97	NaN	NaN	42.91	44.99	31.36	NaN	NaN	31.13	NaN
YKR017C	NaN	NaN	NaN	NaN	NaN	NaN	NaN	16.51	NaN	NaN	14.62	17.43	16.78	17.45	16.31	NaN	NaN	NaN	NaN	14.91	17.11	NaN	NaN	NaN	NaN	NaN	16.57	NaN	15.12	14.57	NaN	NaN	NaN	NaN	NaN	17.3	16.63	15.99	15.78	NaN	NaN	NaN	NaN	14.88	NaN	NaN	NaN	NaN	17.9
YKR018C	NaN	NaN	NaN	15.4	17.14	NaN	NaN	NaN	15.55	NaN	14.62	NaN	NaN	NaN	16.31	NaN	NaN	NaN	17	NaN	17.11	15.49	16.99	15.8	17.53	NaN	NaN	NaN	NaN	NaN	NaN	17.36	16.07	16.96	15.74	17.3	NaN	NaN	NaN	16.06	NaN	16.89	14.61	NaN	NaN	NaN	NaN	NaN	NaN
YKR019C	40.35	49.87	NaN	49.3	47.78	NaN	120.67	NaN	NaN	49.73	NaN	39.07	NaN	47.15	NaN	NaN	48.91	NaN	NaN	NaN	NaN	NaN	NaN	NaN	NaN	69.08	44.2	NaN	NaN	NaN	57.23	35.34	NaN	41.35	NaN	NaN	NaN	56.45	NaN	54.26	NaN	40.86	42.91	44.99	NaN	NaN	NaN	66.18	NaN
YKR020W	NaN	NaN	119.73	123.58	NaN	NaN	NaN	NaN	NaN	113.02	NaN	127.7	130.57	NaN	105.22	123.83	119.73	111.21	133.13	128.72	119.73	NaN	NaN	NaN	NaN	NaN	NaN	NaN	NaN	128.91	NaN	NaN	NaN	110.27	124.96	NaN	129.46	106.96	NaN	NaN	NaN	NaN	126.25	NaN	NaN	NaN	NaN	NaN	NaN
YKR021W	NaN	NaN	14.74	15.4	17.14	17.02	17.39	NaN	15.55	16.89	NaN	NaN	NaN	NaN	NaN	NaN	NaN	16.82	NaN	14.91	17.11	NaN	NaN	NaN	17.53	16.91	NaN	14.86	15.12	NaN	NaN	NaN	NaN	16.96	15.74	17.3	NaN	NaN	NaN	16.06	NaN	NaN	14.61	NaN	15.45	NaN	16.73	NaN	NaN
YKR022C	NaN	32.76	NaN	32.1	32.64	NaN	32.21	NaN	NaN	NaN	NaN	NaN	NaN	32.68	31.44	NaN	32.43	NaN	32.54	30.94	NaN	NaN	31.03	NaN	NaN	32.35	31.16	NaN	NaN	NaN	31.78	32.1	NaN	NaN	32.52	NaN	NaN	NaN	NaN	NaN	NaN	NaN	NaN	33.03	NaN	32.69	NaN	NaN	NaN
YKR023W	NaN	16.06	NaN	NaN	NaN	NaN	NaN	16.51	NaN	16.89	NaN	NaN	NaN	NaN	NaN	NaN	NaN	NaN	NaN	NaN	NaN	NaN	16.99	NaN	17.53	NaN	NaN	NaN	NaN	NaN	17.12	NaN	NaN	NaN	27.52	NaN	16.63	NaN	25.01	NaN	NaN	NaN	NaN	22.69	15.45	17.9	NaN	NaN	NaN
YKR024C	NaN	NaN	46.96	NaN	NaN	NaN	NaN	38.02	NaN	NaN	NaN	39.07	50.13	47.15	NaN	NaN	48.91	NaN	NaN	50.14	NaN	46.17	NaN	31.8	43.77	NaN	44.2	49	NaN	NaN	NaN	35.34	NaN	41.35	NaN	40.2	NaN	NaN	NaN	33.97	39.96	40.86	NaN	NaN	NaN	43.85	NaN	NaN	38.62
YKR025W	NaN	32.76	NaN	NaN	NaN	NaN	NaN	NaN	NaN	NaN	NaN	NaN	NaN	NaN	NaN	NaN	NaN	30.91	NaN	NaN	NaN	NaN	NaN	NaN	32.66	NaN	31.16	33.35	NaN	NaN	NaN	32.1	NaN	32.61	32.52	NaN	31.53	NaN	34.05	NaN	31.06	NaN	NaN	NaN	NaN	NaN	NaN	NaN	NaN
YKR026C	17.34	16.06	23.54	NaN	NaN	17.02	NaN	NaN	NaN	NaN	NaN	NaN	NaN	17.45	16.31	15.27	NaN	16.82	NaN	25.25	NaN	15.49	NaN	NaN	NaN	NaN	NaN	NaN	NaN	24.2	NaN	17.36	16.07	NaN	NaN	NaN	16.63	NaN	25.01	NaN	17.04	NaN	24.7	NaN	NaN	NaN	16.73	NaN	NaN
YKR027W	NaN	NaN	46.96	NaN	47.78	NaN	NaN	NaN	NaN	49.73	46.72	NaN	50.13	NaN	NaN	52.66	NaN	NaN	NaN	NaN	NaN	46.17	NaN	31.8	NaN	NaN	NaN	49	NaN	NaN	NaN	62.71	NaN	NaN	NaN	65.54	NaN	56.45	55.65	54.26	NaN	67.74	NaN	NaN	31.36	NaN	34.98	NaN	NaN
YKR028W	17.34	16.06	NaN	15.4	NaN	NaN	17.39	NaN	15.55	16.89	NaN	NaN	NaN	17.45	NaN	15.27	15.19	NaN	17	14.91	17.11	15.49	NaN	NaN	NaN	NaN	16.57	14.86	NaN	14.57	17.12	NaN	16.07	NaN	NaN	NaN	16.63	NaN	NaN	16.06	NaN	NaN	NaN	14.88	NaN	17.9	NaN	15.08	17.9
YKR029C	17.34	NaN	23.54	NaN	NaN	17.02	17.39	NaN	30.27	NaN	45.59	17.43	NaN	17.45	NaN	NaN	NaN	16.82	NaN	NaN	17.11	NaN	16.99	NaN	NaN	NaN	16.57	NaN	24.51	NaN	NaN	NaN	35.61	16.96	NaN	17.3	NaN	NaN	NaN	NaN	NaN	NaN	24.7	22.69	NaN	17.9	NaN	NaN	17.9
YKR030W	NaN	NaN	NaN	NaN	NaN	NaN	17.39	NaN	15.55	NaN	21.23	NaN	16.78	17.45	16.31	NaN	24.07	NaN	NaN	NaN	17.11	15.49	16.99	NaN	NaN	NaN	NaN	NaN	NaN	24.2	17.12	NaN	16.07	NaN	NaN	NaN	NaN	NaN	NaN	NaN	NaN	NaN	NaN	22.69	NaN	NaN	16.73	NaN	NaN
YKR031C	17.34	NaN	NaN	NaN	17.14	NaN	NaN	16.51	NaN	NaN	NaN	NaN	16.78	17.45	NaN	15.27	NaN	NaN	NaN	NaN	NaN	NaN	NaN	15.8	17.53	NaN	NaN	NaN	NaN	14.57	17.12	NaN	NaN	16.96	NaN	17.3	16.63	NaN	NaN	16.06	17.04	16.89	14.61	NaN	NaN	NaN	16.73	NaN	NaN
YKR034W	NaN	16.06	14.74	15.4	NaN	NaN	NaN	NaN	NaN	NaN	14.62	17.43	NaN	NaN	16.31	NaN	15.19	NaN	NaN	NaN	NaN	15.49	16.99	15.8	NaN	16.91	NaN	14.86	15.12	14.57	17.12	NaN	NaN	NaN	NaN	17.3	16.63	15.99	15.78	NaN	17.04	NaN	14.61	NaN	15.45	17.9	16.73	NaN	17.9
YKR036C	NaN	16.06	NaN	15.4	17.14	17.02	17.39	NaN	15.55	NaN	14.62	17.43	NaN	NaN	NaN	NaN	15.19	NaN	NaN	NaN	NaN	NaN	16.99	15.8	17.53	NaN	NaN	NaN	15.12	NaN	NaN	17.36	NaN	16.96	15.74	NaN	NaN	NaN	NaN	NaN	NaN	NaN	NaN	14.88	NaN	17.9	NaN	15.08	17.9
YKR037C	32.36	32.76	NaN	32.1	NaN	NaN	NaN	NaN	31.66	31.75	NaN	NaN	NaN	32.68	NaN	NaN	NaN	NaN	NaN	NaN	33.45	NaN	31.03	31.12	32.66	32.35	NaN	NaN	NaN	31.56	NaN	NaN	NaN	NaN	32.52	NaN	NaN	NaN	34.05	NaN	NaN	NaN	NaN	NaN	NaN	NaN	NaN	NaN	NaN
YKR038C	32.36	NaN	NaN	32.1	32.64	32.94	NaN	NaN	NaN	NaN	NaN	NaN	NaN	NaN	NaN	NaN	32.43	NaN	32.54	NaN	NaN	31.3	NaN	NaN	32.66	NaN	NaN	NaN	32.49	31.56	31.78	32.1	NaN	32.61	NaN	NaN	NaN	31.88	NaN	31.48	NaN	NaN	31.91	NaN	NaN	NaN	NaN	NaN	NaN
YKR039W	17.34	NaN	NaN	NaN	17.14	17.02	17.39	NaN	NaN	NaN	14.62	17.43	NaN	NaN	16.31	NaN	NaN	NaN	NaN	NaN	NaN	NaN	16.99	15.8	NaN	NaN	NaN	NaN	NaN	NaN	NaN	NaN	NaN	NaN	15.74	17.3	NaN	NaN	15.78	16.06	NaN	16.89	NaN	NaN	NaN	NaN	NaN	NaN	NaN
YKR041W	NaN	NaN	NaN	NaN	NaN	NaN	NaN	16.51	NaN	16.89	NaN	NaN	16.78	17.45	NaN	NaN	NaN	NaN	17	14.91	17.11	NaN	NaN	NaN	NaN	NaN	NaN	14.86	NaN	14.57	17.12	NaN	NaN	NaN	NaN	17.3	16.63	NaN	NaN	NaN	17.04	NaN	NaN	14.88	NaN	NaN	NaN	NaN	17.9
YKR042W	NaN	NaN	NaN	97.82	53.33	NaN	64.93	81.07	NaN	NaN	NaN	NaN	NaN	NaN	NaN	NaN	NaN	94.83	NaN	NaN	NaN	NaN	66.42	72.83	NaN	69.08	NaN	NaN	NaN	NaN	NaN	75.39	NaN	NaN	100.28	NaN	NaN	NaN	NaN	54.26	54.14	NaN	NaN	NaN	NaN	NaN	NaN	NaN	55.25
YKR043C	NaN	NaN	14.74	15.4	17.14	17.02	17.39	NaN	NaN	NaN	NaN	NaN	NaN	NaN	NaN	NaN	NaN	NaN	17	NaN	NaN	NaN	16.99	15.8	17.53	16.91	NaN	14.86	NaN	NaN	NaN	17.36	16.07	16.96	NaN	NaN	NaN	15.99	NaN	16.06	NaN	16.89	14.61	NaN	NaN	17.9	NaN	NaN	NaN
YKR044W	17.34	NaN	14.74	15.4	17.14	17.02	17.39	NaN	NaN	16.89	14.62	17.43	NaN	NaN	NaN	15.27	15.19	16.82	17	14.91	17.11	NaN	16.99	NaN	NaN	16.91	16.57	NaN	15.12	14.57	17.12	NaN	NaN	NaN	15.74	NaN	NaN	NaN	NaN	NaN	17.04	16.89	NaN	14.88	NaN	NaN	NaN	NaN	NaN
YKR045C	17.34	16.06	14.74	NaN	17.14	NaN	NaN	NaN	NaN	16.89	NaN	17.43	NaN	17.45	16.31	NaN	15.19	NaN	NaN	NaN	17.11	15.49	NaN	15.8	NaN	16.91	16.57	NaN	NaN	NaN	NaN	NaN	16.07	NaN	NaN	17.3	16.63	NaN	15.78	NaN	NaN	NaN	NaN	NaN	NaN	NaN	16.73	NaN	17.9
YKR046C	NaN	NaN	NaN	NaN	NaN	17.02	NaN	NaN	NaN	NaN	14.62	17.43	NaN	17.45	16.31	NaN	15.19	16.82	17	14.91	NaN	NaN	NaN	NaN	NaN	NaN	16.57	14.86	15.12	NaN	17.12	17.36	16.07	16.96	NaN	NaN	NaN	NaN	15.78	NaN	NaN	NaN	14.61	NaN	NaN	17.9	NaN	NaN	NaN
YKR048C	17.34	NaN	14.74	NaN	NaN	NaN	NaN	NaN	15.55	16.89	NaN	17.43	16.78	NaN	16.31	15.27	15.19	16.82	NaN	NaN	17.11	15.49	NaN	15.8	NaN	NaN	NaN	NaN	15.12	NaN	NaN	NaN	16.07	NaN	15.74	NaN	NaN	NaN	15.78	NaN	NaN	16.89	NaN	14.88	NaN	NaN	16.73	15.08	NaN
YKR049C	17.34	16.06	14.74	NaN	NaN	NaN	NaN	NaN	NaN	16.89	NaN	NaN	NaN	NaN	NaN	15.27	NaN	16.82	NaN	NaN	NaN	NaN	NaN	NaN	NaN	NaN	NaN	NaN	NaN	NaN	17.12	NaN	NaN	NaN	NaN	17.3	NaN	NaN	15.78	NaN	NaN	16.89	NaN	NaN	NaN	NaN	NaN	15.08	NaN
YKR050W	17.34	16.06	NaN	NaN	NaN	17.02	NaN	16.51	15.55	NaN	14.62	NaN	NaN	NaN	NaN	15.27	NaN	16.82	NaN	14.91	17.11	NaN	NaN	NaN	17.53	NaN	NaN	NaN	15.12	14.57	17.12	17.36	16.07	NaN	NaN	17.3	NaN	NaN	NaN	NaN	NaN	NaN	NaN	NaN	NaN	NaN	NaN	NaN	17.9
YKR051W	40.35	NaN	NaN	NaN	NaN	NaN	NaN	NaN	NaN	NaN	46.72	39.07	50.13	NaN	63.2	NaN	48.91	63.24	55.57	50.14	NaN	NaN	66.42	NaN	43.77	NaN	NaN	NaN	53.62	47.84	NaN	35.34	NaN	41.35	50.95	40.2	45.2	NaN	NaN	NaN	NaN	40.86	NaN	NaN	NaN	43.85	NaN	66.18	NaN
YKR052C	NaN	16.06	NaN	NaN	NaN	17.02	NaN	NaN	NaN	NaN	NaN	17.43	16.78	17.45	NaN	NaN	NaN	NaN	NaN	NaN	NaN	NaN	16.99	15.8	17.53	16.91	NaN	NaN	NaN	14.57	17.12	17.36	NaN	16.96	NaN	17.3	NaN	NaN	15.78	NaN	17.04	16.89	NaN	NaN	NaN	NaN	NaN	15.08	NaN
YKR053C	17.34	NaN	NaN	NaN	NaN	17.02	NaN	NaN	15.55	NaN	NaN	NaN	NaN	17.45	NaN	NaN	NaN	16.82	17	NaN	17.11	NaN	NaN	15.8	17.53	NaN	16.57	14.86	NaN	NaN	NaN	NaN	NaN	NaN	15.74	17.3	NaN	NaN	NaN	NaN	17.04	NaN	14.61	NaN	15.45	NaN	16.73	15.08	17.9
YKR054C	40.35	NaN	NaN	NaN	NaN	NaN	45.85	NaN	NaN	49.73	NaN	NaN	50.13	47.15	NaN	NaN	NaN	NaN	55.57	NaN	45.69	NaN	62.65	NaN	NaN	69.08	44.2	NaN	NaN	NaN	57.23	NaN	NaN	67.33	NaN	65.54	45.2	56.45	NaN	NaN	63.54	NaN	NaN	NaN	92.3	43.85	NaN	NaN	NaN
YKR055W	17.34	NaN	NaN	NaN	NaN	NaN	NaN	NaN	15.55	16.89	NaN	17.43	16.78	NaN	NaN	15.27	NaN	16.82	17	NaN	17.11	NaN	NaN	NaN	NaN	16.91	NaN	NaN	NaN	NaN	NaN	NaN	16.07	16.96	NaN	NaN	16.63	NaN	NaN	NaN	NaN	16.89	NaN	NaN	NaN	17.9	NaN	NaN	17.9
YKR056W	17.34	16.06	NaN	NaN	17.14	NaN	17.39	NaN	15.55	NaN	NaN	NaN	NaN	17.45	16.31	NaN	NaN	NaN	17	NaN	17.11	15.49	16.99	NaN	17.53	16.91	NaN	14.86	NaN	NaN	NaN	17.36	16.07	NaN	15.74	NaN	NaN	15.99	15.78	16.06	17.04	16.89	NaN	14.88	15.45	NaN	NaN	NaN	17.9
YKR057W	NaN	NaN	119.73	54.7	NaN	NaN	NaN	NaN	95.01	NaN	NaN	62.84	NaN	NaN	NaN	57.82	NaN	NaN	NaN	NaN	NaN	NaN	NaN	110.7	49.62	84.3	NaN	NaN	56.52	NaN	NaN	NaN	NaN	NaN	NaN	72.13	129.46	NaN	NaN	NaN	54.14	NaN	NaN	111.61	NaN	NaN	NaN	99.96	NaN
YKR058W	NaN	16.06	NaN	15.4	NaN	NaN	NaN	16.51	NaN	NaN	NaN	NaN	16.78	NaN	NaN	15.27	15.19	NaN	17	NaN	NaN	NaN	NaN	NaN	17.53	NaN	16.57	NaN	NaN	14.57	NaN	NaN	NaN	16.96	NaN	NaN	NaN	NaN	NaN	NaN	17.04	NaN	NaN	14.88	NaN	17.9	NaN	15.08	NaN
YKR059W	NaN	NaN	NaN	NaN	NaN	NaN	NaN	81.07	46.25	NaN	NaN	62.84	61.96	NaN	NaN	52.66	NaN	43.57	55.57	NaN	81.76	NaN	NaN	45.76	NaN	NaN	72.03	NaN	NaN	NaN	74.47	75.39	NaN	79.31	57.68	NaN	70.77	NaN	NaN	NaN	54.14	NaN	79.81	78.19	NaN	NaN	62.45	66.18	NaN
YKR060W	17.34	NaN	NaN	NaN	NaN	NaN	NaN	NaN	NaN	NaN	21.23	NaN	NaN	17.45	16.31	25.33	NaN	16.82	17	NaN	17.11	NaN	16.99	15.8	NaN	NaN	NaN	24.87	NaN	NaN	17.12	17.36	NaN	NaN	NaN	17.3	16.63	NaN	NaN	16.06	NaN	NaN	NaN	NaN	NaN	NaN	16.73	NaN	NaN
YKR061W	NaN	NaN	14.74	NaN	NaN	17.02	17.39	NaN	15.55	NaN	NaN	NaN	16.78	NaN	NaN	NaN	15.19	NaN	17	NaN	NaN	NaN	NaN	15.8	NaN	16.91	NaN	14.86	15.12	NaN	NaN	NaN	NaN	NaN	15.74	17.3	NaN	15.99	NaN	16.06	17.04	NaN	NaN	NaN	NaN	NaN	NaN	NaN	NaN
YKR062W	32.36	32.76	30.65	NaN	32.64	32.94	32.21	NaN	31.66	NaN	30.93	NaN	NaN	NaN	NaN	32.06	32.43	NaN	32.54	30.94	33.45	NaN	NaN	NaN	NaN	NaN	NaN	33.35	32.49	NaN	NaN	NaN	32.81	NaN	NaN	NaN	31.53	NaN	NaN	31.48	NaN	31.57	NaN	NaN	32.06	32.69	NaN	31.09	NaN
YKR063C	NaN	32.76	30.65	NaN	32.64	32.94	32.21	32.84	31.66	NaN	NaN	NaN	NaN	32.68	31.44	32.06	NaN	NaN	32.54	30.94	33.45	NaN	31.03	NaN	NaN	NaN	31.16	NaN	32.49	NaN	31.78	32.1	NaN	NaN	NaN	NaN	NaN	31.88	NaN	NaN	31.06	31.57	31.91	NaN	NaN	NaN	NaN	31.09	32.41
YKR064W	NaN	16.06	14.74	15.4	NaN	NaN	NaN	16.51	15.55	NaN	14.62	NaN	16.78	NaN	16.31	NaN	15.19	NaN	NaN	NaN	17.11	NaN	NaN	15.8	17.53	16.91	NaN	14.86	NaN	NaN	NaN	NaN	16.07	NaN	NaN	NaN	NaN	NaN	NaN	16.06	NaN	NaN	14.61	14.88	15.45	NaN	16.73	NaN	17.9
YKR065C	NaN	49.87	NaN	49.3	47.78	NaN	64.93	NaN	NaN	49.73	46.72	NaN	NaN	NaN	63.2	NaN	NaN	NaN	NaN	NaN	NaN	NaN	NaN	72.83	NaN	NaN	NaN	49	53.62	47.84	57.23	NaN	66.87	NaN	50.95	NaN	NaN	NaN	NaN	81.8	NaN	NaN	75.02	44.99	NaN	53.29	62.45	NaN	NaN
YKR066C	NaN	16.06	14.74	NaN	NaN	NaN	NaN	NaN	NaN	NaN	14.62	17.43	NaN	NaN	NaN	15.27	NaN	16.82	17	14.91	17.11	15.49	NaN	15.8	17.53	16.91	NaN	NaN	15.12	14.57	17.12	NaN	NaN	NaN	NaN	17.3	NaN	NaN	NaN	16.06	NaN	16.89	NaN	14.88	15.45	NaN	NaN	NaN	NaN
YKR067W	NaN	NaN	NaN	15.4	NaN	NaN	17.39	16.51	15.55	16.89	NaN	17.43	NaN	17.45	NaN	NaN	NaN	16.82	NaN	14.91	NaN	NaN	NaN	NaN	NaN	NaN	NaN	NaN	15.12	NaN	17.12	NaN	16.07	NaN	NaN	NaN	16.63	NaN	15.78	NaN	NaN	16.89	14.61	14.88	15.45	17.9	16.73	NaN	17.9
YKR068C	32.36	NaN	NaN	NaN	32.64	32.94	NaN	NaN	NaN	NaN	NaN	NaN	31.65	NaN	NaN	32.06	NaN	NaN	32.54	NaN	NaN	NaN	NaN	31.12	NaN	NaN	NaN	33.35	NaN	31.56	NaN	NaN	32.81	32.61	NaN	32.42	NaN	NaN	NaN	NaN	NaN	NaN	NaN	NaN	32.06	NaN	31.36	31.09	32.41
YKR069W	NaN	16.06	14.74	NaN	NaN	NaN	17.39	16.51	NaN	NaN	14.62	NaN	16.78	NaN	NaN	NaN	NaN	NaN	NaN	NaN	NaN	15.49	NaN	NaN	NaN	16.91	16.57	14.86	NaN	14.57	17.12	17.36	NaN	16.96	NaN	NaN	NaN	NaN	NaN	NaN	17.04	NaN	NaN	NaN	NaN	17.9	16.73	NaN	NaN
YKR070W	NaN	16.06	NaN	15.4	17.14	NaN	NaN	NaN	NaN	16.89	NaN	17.43	NaN	17.45	16.31	NaN	15.19	16.82	17	NaN	NaN	NaN	16.99	NaN	NaN	NaN	NaN	14.86	NaN	NaN	17.12	17.36	NaN	16.96	15.74	NaN	NaN	15.99	NaN	16.06	NaN	16.89	NaN	NaN	NaN	NaN	NaN	NaN	17.9
YKR071C	NaN	NaN	30.65	NaN	NaN	NaN	NaN	NaN	31.66	31.75	NaN	NaN	31.65	NaN	31.44	32.06	32.43	NaN	NaN	NaN	NaN	31.3	NaN	NaN	NaN	32.35	31.16	NaN	NaN	NaN	NaN	NaN	NaN	NaN	NaN	32.42	NaN	NaN	NaN	NaN	31.06	NaN	NaN	NaN	32.06	32.69	NaN	31.09	32.41
YKR072C	NaN	49.87	46.96	49.3	NaN	NaN	NaN	53.09	66.23	NaN	NaN	65.42	NaN	47.15	63.2	NaN	NaN	63.24	NaN	NaN	NaN	NaN	NaN	NaN	43.77	NaN	NaN	NaN	NaN	47.84	57.23	NaN	NaN	NaN	NaN	NaN	NaN	56.45	NaN	NaN	NaN	67.74	75.02	NaN	NaN	NaN	NaN	66.18	NaN
YKR074W	NaN	NaN	NaN	NaN	NaN	46.37	64.93	53.09	NaN	49.73	NaN	NaN	50.13	NaN	NaN	NaN	NaN	63.24	NaN	50.14	NaN	NaN	NaN	NaN	NaN	69.08	44.2	NaN	53.62	NaN	NaN	62.71	NaN	NaN	50.95	NaN	NaN	NaN	55.65	81.8	63.54	67.74	NaN	44.99	62.03	NaN	NaN	NaN	NaN
YKR075C	32.36	NaN	NaN	NaN	NaN	NaN	32.21	NaN	NaN	NaN	NaN	32.23	31.65	32.68	NaN	NaN	NaN	NaN	NaN	NaN	NaN	NaN	NaN	31.12	32.66	NaN	NaN	33.35	NaN	NaN	NaN	32.1	NaN	32.61	32.52	NaN	31.53	31.88	NaN	NaN	NaN	NaN	NaN	33.03	NaN	NaN	NaN	NaN	NaN
YKR076W	NaN	16.06	NaN	NaN	NaN	NaN	17.39	16.51	NaN	NaN	14.62	NaN	NaN	17.45	16.31	NaN	NaN	16.82	17	14.91	17.11	15.49	NaN	NaN	17.53	NaN	NaN	14.86	15.12	NaN	NaN	NaN	16.07	NaN	NaN	NaN	NaN	NaN	NaN	16.06	17.04	NaN	NaN	NaN	15.45	17.9	16.73	NaN	17.9
YKR077W	17.34	NaN	NaN	NaN	NaN	17.02	NaN	NaN	NaN	16.89	NaN	17.43	NaN	NaN	NaN	NaN	15.19	NaN	17	14.91	NaN	NaN	16.99	NaN	17.53	16.91	16.57	NaN	15.12	14.57	NaN	NaN	NaN	NaN	NaN	17.3	NaN	NaN	NaN	16.06	NaN	NaN	14.61	14.88	NaN	NaN	NaN	NaN	NaN
YKR078W	NaN	NaN	NaN	NaN	NaN	NaN	NaN	NaN	NaN	NaN	21.23	17.43	NaN	NaN	16.31	NaN	NaN	16.82	17	NaN	NaN	NaN	16.99	NaN	NaN	16.91	NaN	14.86	15.12	24.2	NaN	NaN	NaN	NaN	NaN	NaN	NaN	15.99	NaN	16.06	NaN	NaN	NaN	14.88	NaN	17.9	16.73	15.08	17.9
YKR079C	NaN	NaN	30.65	32.1	NaN	NaN	NaN	NaN	31.66	NaN	NaN	NaN	NaN	NaN	NaN	32.06	NaN	30.91	NaN	NaN	33.45	31.3	NaN	NaN	NaN	32.35	NaN	NaN	32.49	NaN	NaN	NaN	NaN	NaN	NaN	32.42	NaN	NaN	34.05	NaN	NaN	NaN	NaN	33.03	32.06	NaN	NaN	31.09	NaN
YKR080W	17.34	16.06	14.74	NaN	NaN	NaN	NaN	16.51	NaN	NaN	NaN	NaN	NaN	NaN	NaN	15.27	NaN	NaN	NaN	NaN	NaN	15.49	16.99	NaN	17.53	NaN	NaN	14.86	NaN	14.57	17.12	NaN	NaN	NaN	15.74	17.3	16.63	NaN	15.78	NaN	17.04	NaN	NaN	NaN	15.45	17.9	16.73	15.08	NaN
YKR081C	NaN	32.76	NaN	32.1	32.64	32.94	NaN	32.84	31.66	NaN	NaN	NaN	31.65	NaN	31.44	32.06	NaN	30.91	32.54	NaN	NaN	NaN	31.03	31.12	NaN	32.35	31.16	NaN	32.49	31.56	31.78	32.1	32.81	NaN	NaN	32.42	NaN	NaN	34.05	31.48	31.06	NaN	31.91	NaN	NaN	NaN	NaN	NaN	NaN
YKR082W	NaN	NaN	NaN	97.82	NaN	NaN	NaN	NaN	NaN	NaN	97.95	NaN	92.65	NaN	105.22	101.06	NaN	111.21	112.23	99.36	NaN	NaN	NaN	NaN	102.55	NaN	NaN	NaN	98.37	NaN	NaN	117.85	106.07	NaN	NaN	NaN	NaN	NaN	NaN	134.84	NaN	NaN	126.25	NaN	NaN	NaN	98.82	NaN	NaN
YKR083C	NaN	32.76	NaN	NaN	32.64	NaN	32.21	NaN	NaN	31.75	30.93	NaN	31.65	NaN	NaN	32.06	NaN	NaN	NaN	30.94	NaN	NaN	NaN	NaN	32.66	32.35	31.16	NaN	32.49	NaN	NaN	NaN	32.81	NaN	32.52	32.42	31.53	31.88	NaN	NaN	NaN	NaN	NaN	NaN	32.06	NaN	NaN	NaN	32.41
YKR084C	40.35	49.87	NaN	NaN	47.78	NaN	NaN	38.02	30.27	NaN	46.72	65.42	50.13	NaN	31.33	NaN	48.91	33.21	NaN	NaN	45.69	NaN	NaN	NaN	NaN	38.28	NaN	49	53.62	47.84	NaN	NaN	NaN	NaN	NaN	NaN	NaN	56.45	NaN	81.8	63.54	67.74	75.02	NaN	31.36	NaN	NaN	NaN	NaN
YKR085C	32.36	NaN	NaN	NaN	32.64	NaN	NaN	NaN	NaN	NaN	30.93	NaN	NaN	NaN	31.44	NaN	NaN	NaN	32.54	NaN	33.45	NaN	NaN	31.12	NaN	NaN	NaN	33.35	NaN	31.56	31.78	NaN	NaN	NaN	32.52	NaN	NaN	NaN	NaN	NaN	NaN	NaN	31.91	33.03	NaN	NaN	31.36	NaN	32.41
YKR086W	NaN	32.76	NaN	NaN	NaN	NaN	32.21	32.84	31.66	NaN	NaN	32.23	NaN	NaN	31.44	NaN	NaN	30.91	32.54	30.94	NaN	NaN	NaN	31.12	NaN	NaN	NaN	33.35	NaN	31.56	31.78	32.1	32.81	NaN	NaN	32.42	NaN	NaN	34.05	NaN	NaN	NaN	31.91	NaN	NaN	NaN	NaN	NaN	NaN
YKR087C	17.34	NaN	NaN	NaN	17.14	NaN	NaN	NaN	15.55	16.89	NaN	17.43	16.78	17.45	NaN	15.27	NaN	NaN	NaN	NaN	NaN	NaN	16.99	15.8	NaN	16.91	NaN	NaN	15.12	14.57	NaN	NaN	16.07	NaN	NaN	NaN	NaN	NaN	NaN	16.06	NaN	NaN	NaN	NaN	15.45	NaN	NaN	NaN	NaN
YKR088C	17.34	NaN	14.74	15.4	17.14	17.02	17.39	16.51	NaN	NaN	14.62	NaN	16.78	17.45	NaN	15.27	15.19	16.82	17	NaN	NaN	15.49	NaN	15.8	NaN	NaN	NaN	NaN	NaN	14.57	17.12	NaN	16.07	16.96	NaN	17.3	NaN	NaN	15.78	NaN	17.04	NaN	NaN	NaN	NaN	NaN	NaN	NaN	17.9
YKR089C	NaN	16.06	NaN	15.4	NaN	NaN	17.39	NaN	15.55	NaN	45.59	17.43	16.78	17.45	NaN	15.27	NaN	16.82	17	NaN	NaN	15.49	NaN	NaN	NaN	NaN	16.57	14.86	NaN	24.2	NaN	17.36	NaN	16.96	NaN	17.3	NaN	NaN	NaN	NaN	NaN	NaN	24.7	NaN	NaN	NaN	NaN	15.08	NaN
YKR090W	17.34	NaN	14.74	15.4	17.14	17.02	NaN	NaN	NaN	NaN	NaN	17.43	16.78	NaN	NaN	NaN	15.19	NaN	17	14.91	NaN	NaN	NaN	NaN	17.53	NaN	NaN	NaN	NaN	NaN	17.12	17.36	NaN	NaN	NaN	NaN	NaN	NaN	NaN	NaN	17.04	NaN	14.61	NaN	NaN	NaN	NaN	NaN	NaN
YKR091W	17.34	16.06	14.74	NaN	NaN	NaN	NaN	16.51	NaN	16.89	NaN	NaN	NaN	NaN	NaN	NaN	15.19	NaN	NaN	NaN	NaN	15.49	16.99	NaN	NaN	16.91	NaN	NaN	15.12	14.57	17.12	NaN	16.07	NaN	NaN	NaN	NaN	NaN	NaN	16.06	17.04	NaN	NaN	NaN	15.45	NaN	NaN	NaN	NaN
YKR092C	NaN	NaN	95.92	97.82	NaN	NaN	114.53	110.14	NaN	113.02	NaN	100.27	NaN	NaN	NaN	101.06	67.56	NaN	112.23	NaN	NaN	NaN	NaN	NaN	102.55	NaN	NaN	98.88	NaN	118.49	NaN	117.85	58.78	110.27	100.28	NaN	NaN	106.96	116.48	NaN	NaN	NaN	79.81	56.38	108.68	NaN	NaN	112.42	NaN
YKR093W	NaN	16.06	NaN	NaN	NaN	NaN	NaN	NaN	NaN	NaN	NaN	NaN	NaN	NaN	16.31	15.27	NaN	NaN	NaN	NaN	NaN	NaN	NaN	15.8	NaN	16.91	NaN	24.87	24.51	24.2	17.12	NaN	NaN	NaN	NaN	NaN	16.63	NaN	NaN	16.06	NaN	16.89	24.7	22.69	NaN	17.9	16.73	NaN	17.9
YKR094C	NaN	52.76	NaN	54.7	NaN	53.49	NaN	NaN	NaN	NaN	NaN	NaN	61.96	NaN	NaN	NaN	NaN	NaN	NaN	NaN	NaN	54.88	NaN	65.21	49.62	NaN	NaN	NaN	NaN	NaN	NaN	NaN	NaN	110.27	57.68	72.13	129.46	NaN	NaN	NaN	NaN	NaN	NaN	111.61	88.51	NaN	NaN	99.96	55.25
YKR095W	NaN	NaN	NaN	NaN	17.14	NaN	NaN	16.51	NaN	NaN	14.62	17.43	16.78	17.45	NaN	NaN	15.19	16.82	NaN	14.91	NaN	NaN	NaN	NaN	17.53	16.91	16.57	NaN	15.12	NaN	17.12	17.36	NaN	NaN	NaN	NaN	16.63	15.99	NaN	NaN	NaN	16.89	14.61	NaN	NaN	NaN	16.73	15.08	17.9
YKR096W	NaN	NaN	NaN	NaN	NaN	17.02	NaN	16.51	15.55	NaN	NaN	17.43	NaN	NaN	16.31	NaN	15.19	NaN	17	14.91	NaN	15.49	NaN	NaN	NaN	NaN	NaN	NaN	NaN	NaN	17.12	NaN	NaN	16.96	NaN	NaN	16.63	NaN	15.78	NaN	NaN	16.89	14.61	NaN	15.45	NaN	16.73	NaN	NaN
YKR097W	17.34	28.04	23.54	NaN	NaN	17.02	NaN	NaN	NaN	16.89	NaN	17.43	16.78	17.45	NaN	NaN	NaN	16.82	NaN	NaN	17.11	NaN	NaN	NaN	NaN	NaN	16.57	NaN	NaN	24.2	17.12	NaN	NaN	16.96	NaN	NaN	NaN	NaN	NaN	NaN	17.04	NaN	NaN	22.69	NaN	NaN	16.73	NaN	NaN
YKR098C	NaN	NaN	NaN	NaN	NaN	NaN	17.39	NaN	15.55	16.89	NaN	17.43	16.78	NaN	16.31	NaN	15.19	16.82	NaN	NaN	NaN	NaN	16.99	NaN	NaN	16.91	NaN	NaN	NaN	14.57	NaN	17.36	16.07	NaN	NaN	17.3	NaN	NaN	NaN	NaN	17.04	NaN	NaN	NaN	15.45	17.9	16.73	NaN	17.9
YKR099W	NaN	NaN	95.92	NaN	NaN	112.39	NaN	110.14	NaN	113.02	97.95	100.27	92.65	NaN	105.22	NaN	NaN	111.21	112.23	NaN	119.73	NaN	NaN	110.7	NaN	NaN	NaN	98.88	NaN	84.88	NaN	NaN	NaN	110.27	NaN	110.91	NaN	NaN	NaN	NaN	NaN	NaN	NaN	111.61	108.68	95.51	NaN	112.42	NaN
YKR100C	NaN	16.06	NaN	NaN	17.14	NaN	17.39	NaN	15.55	NaN	14.62	17.43	NaN	NaN	16.31	15.27	NaN	NaN	NaN	NaN	NaN	NaN	NaN	15.8	NaN	NaN	NaN	NaN	NaN	14.57	17.12	17.36	16.07	NaN	15.74	NaN	NaN	15.99	NaN	16.06	17.04	16.89	NaN	NaN	NaN	17.9	NaN	NaN	17.9
YKR101W	32.36	NaN	30.65	NaN	32.64	NaN	32.21	32.84	31.66	NaN	30.93	NaN	NaN	32.68	31.44	NaN	NaN	NaN	NaN	NaN	NaN	NaN	NaN	NaN	NaN	NaN	NaN	NaN	NaN	NaN	31.78	32.1	NaN	32.61	32.52	32.42	31.53	31.88	34.05	31.48	NaN	31.57	NaN	33.03	32.06	32.69	NaN	NaN	32.41
YKR102W	NaN	NaN	NaN	NaN	17.14	NaN	NaN	NaN	15.55	NaN	14.62	NaN	NaN	NaN	NaN	15.27	15.19	16.82	17	NaN	NaN	NaN	NaN	15.8	NaN	16.91	NaN	14.86	NaN	14.57	NaN	17.36	NaN	NaN	15.74	NaN	16.63	NaN	NaN	NaN	NaN	16.89	14.61	14.88	15.45	NaN	NaN	NaN	17.9
YKR103W	17.34	NaN	14.74	15.4	17.14	17.02	NaN	NaN	15.55	NaN	14.62	17.43	NaN	NaN	16.31	15.27	NaN	NaN	NaN	NaN	NaN	NaN	16.99	NaN	NaN	16.91	NaN	14.86	NaN	14.57	NaN	NaN	NaN	NaN	NaN	17.3	16.63	15.99	NaN	NaN	NaN	NaN	NaN	14.88	NaN	NaN	NaN	15.08	NaN
YKR104W	NaN	NaN	NaN	15.4	NaN	17.02	17.39	NaN	NaN	16.89	NaN	17.43	16.78	17.45	16.31	15.27	NaN	NaN	NaN	25.25	17.11	15.49	16.99	NaN	17.53	NaN	NaN	24.87	24.51	NaN	NaN	17.36	NaN	NaN	15.74	NaN	16.63	15.99	25.01	16.06	NaN	16.89	NaN	22.69	15.45	17.9	NaN	NaN	NaN
YKR105C	NaN	16.06	NaN	15.4	NaN	NaN	NaN	NaN	NaN	NaN	NaN	NaN	NaN	17.45	16.31	NaN	NaN	NaN	NaN	NaN	NaN	15.49	NaN	NaN	17.53	16.91	NaN	NaN	NaN	NaN	NaN	NaN	NaN	16.96	NaN	NaN	NaN	NaN	NaN	16.06	NaN	16.89	14.61	NaN	NaN	NaN	NaN	NaN	NaN
YKR106W	NaN	NaN	14.74	15.4	NaN	17.02	NaN	16.51	15.55	NaN	NaN	17.43	16.78	NaN	16.31	NaN	NaN	NaN	NaN	14.91	NaN	NaN	NaN	15.8	NaN	16.91	16.57	14.86	15.12	NaN	17.12	17.36	NaN	NaN	15.74	17.3	16.63	15.99	NaN	NaN	NaN	16.89	NaN	NaN	NaN	NaN	NaN	NaN	NaN
YAL065C	NaN	NaN	NaN	15.4	NaN	17.02	NaN	NaN	NaN	16.89	14.62	NaN	NaN	NaN	NaN	NaN	NaN	16.82	NaN	NaN	17.11	NaN	NaN	NaN	NaN	16.91	16.57	NaN	15.12	14.57	NaN	NaN	NaN	NaN	15.74	NaN	NaN	15.99	NaN	NaN	NaN	NaN	NaN	14.88	15.45	NaN	NaN	NaN	NaN
YFL068W	NaN	NaN	NaN	NaN	NaN	NaN	NaN	NaN	NaN	31.75	30.93	NaN	NaN	NaN	NaN	NaN	NaN	NaN	32.54	30.94	NaN	NaN	31.03	NaN	NaN	32.35	31.16	NaN	NaN	31.56	NaN	32.1	NaN	NaN	32.52	32.42	31.53	NaN	NaN	NaN	31.06	NaN	NaN	33.03	NaN	NaN	31.36	NaN	NaN
YFL067W	NaN	32.76	NaN	NaN	NaN	NaN	NaN	NaN	NaN	31.75	NaN	NaN	NaN	32.68	NaN	NaN	NaN	NaN	NaN	NaN	NaN	31.3	NaN	31.12	NaN	32.35	31.16	NaN	NaN	NaN	NaN	NaN	NaN	NaN	32.52	NaN	NaN	NaN	NaN	NaN	NaN	NaN	NaN	NaN	NaN	NaN	NaN	NaN	NaN
YFL066C	NaN	32.76	30.65	NaN	32.64	32.94	NaN	NaN	NaN	NaN	NaN	32.23	NaN	32.68	31.44	NaN	32.43	NaN	NaN	NaN	NaN	31.3	31.03	NaN	NaN	NaN	NaN	NaN	32.49	31.56	NaN	NaN	32.81	32.61	NaN	NaN	NaN	31.88	NaN	NaN	31.06	NaN	NaN	NaN	32.06	NaN	NaN	NaN	NaN
YFL065C	NaN	NaN	NaN	NaN	NaN	NaN	NaN	NaN	31.66	31.75	NaN	NaN	NaN	NaN	NaN	NaN	NaN	30.91	32.54	30.94	NaN	NaN	31.03	31.12	32.66	32.35	31.16	33.35	NaN	31.56	NaN	32.1	NaN	NaN	NaN	NaN	NaN	31.88	34.05	31.48	31.06	31.57	NaN	NaN	NaN	32.69	NaN	NaN	NaN
YFL064C	32.36	32.76	NaN	NaN	32.64	NaN	NaN	32.84	NaN	31.75	30.93	NaN	31.65	NaN	31.44	NaN	NaN	NaN	NaN	NaN	NaN	NaN	31.03	NaN	NaN	NaN	31.16	NaN	NaN	NaN	31.78	NaN	32.81	NaN	32.52	NaN	NaN	31.88	34.05	NaN	NaN	NaN	NaN	NaN	32.06	32.69	NaN	31.09	NaN
YFL062W	NaN	NaN	NaN	32.1	NaN	NaN	NaN	32.84	NaN	31.75	NaN	NaN	NaN	NaN	31.44	32.06	32.43	30.91	NaN	30.94	NaN	31.3	31.03	NaN	32.66	NaN	NaN	33.35	NaN	31.56	NaN	NaN	NaN	NaN	NaN	NaN	31.53	NaN	NaN	NaN	31.06	NaN	31.91	33.03	NaN	32.69	31.36	NaN	NaN
YFL061W	NaN	NaN	30.65	32.1	NaN	NaN	32.21	32.84	31.66	NaN	NaN	NaN	NaN	NaN	NaN	NaN	NaN	NaN	NaN	30.94	NaN	NaN	31.03	NaN	32.66	NaN	NaN	NaN	NaN	31.56	NaN	32.1	32.81	32.61	32.52	NaN	NaN	NaN	34.05	NaN	31.06	31.57	NaN	33.03	32.06	32.69	NaN	31.09	32.41
YFL060C	NaN	NaN	NaN	NaN	32.64	32.94	NaN	NaN	NaN	31.75	NaN	NaN	NaN	NaN	NaN	NaN	NaN	30.91	32.54	NaN	NaN	31.3	NaN	NaN	NaN	NaN	NaN	33.35	32.49	NaN	NaN	NaN	32.81	NaN	NaN	32.42	31.53	NaN	NaN	NaN	NaN	31.57	31.91	33.03	32.06	32.69	NaN	NaN	32.41
YFL059W	NaN	32.76	30.65	32.1	NaN	32.94	NaN	NaN	31.66	NaN	NaN	NaN	31.65	NaN	31.44	32.06	NaN	NaN	32.54	NaN	33.45	NaN	31.03	31.12	32.66	NaN	31.16	NaN	NaN	NaN	NaN	32.1	NaN	NaN	NaN	NaN	31.53	NaN	34.05	31.48	NaN	NaN	31.91	NaN	NaN	NaN	NaN	NaN	NaN
YFL058W	32.36	32.76	NaN	NaN	NaN	32.94	NaN	NaN	NaN	31.75	30.93	NaN	31.65	32.68	NaN	NaN	32.43	30.91	NaN	NaN	33.45	NaN	NaN	NaN	NaN	32.35	NaN	NaN	32.49	NaN	NaN	32.1	NaN	NaN	NaN	NaN	NaN	NaN	34.05	NaN	31.06	NaN	NaN	NaN	NaN	NaN	31.36	NaN	NaN
YFL057C	NaN	NaN	NaN	32.1	32.64	NaN	NaN	32.84	31.66	31.75	NaN	NaN	31.65	NaN	31.44	NaN	32.43	NaN	NaN	30.94	NaN	NaN	NaN	31.12	NaN	NaN	31.16	NaN	32.49	NaN	31.78	NaN	NaN	NaN	NaN	NaN	NaN	NaN	34.05	NaN	31.06	31.57	31.91	NaN	NaN	32.69	31.36	31.09	NaN
YFL056C	17.34	NaN	NaN	NaN	NaN	NaN	NaN	NaN	NaN	NaN	NaN	NaN	NaN	NaN	NaN	NaN	NaN	16.82	17	14.91	17.11	NaN	NaN	NaN	17.53	NaN	NaN	NaN	NaN	14.57	NaN	NaN	NaN	NaN	NaN	17.3	NaN	15.99	15.78	NaN	NaN	NaN	14.61	NaN	NaN	NaN	16.73	NaN	17.9
YFL055W	17.34	NaN	14.74	NaN	17.14	NaN	NaN	16.51	NaN	16.89	NaN	17.43	16.78	17.45	NaN	NaN	NaN	NaN	NaN	14.91	NaN	NaN	16.99	NaN	NaN	NaN	NaN	NaN	15.12	NaN	17.12	NaN	NaN	NaN	NaN	NaN	NaN	15.99	15.78	NaN	NaN	NaN	NaN	14.88	15.45	17.9	NaN	15.08	17.9
YFL054C	17.34	16.06	NaN	15.4	NaN	NaN	NaN	16.51	NaN	16.89	NaN	NaN	16.78	NaN	NaN	15.27	NaN	NaN	NaN	NaN	NaN	15.49	NaN	NaN	17.53	NaN	16.57	NaN	15.12	14.57	NaN	NaN	16.07	NaN	15.74	NaN	16.63	NaN	15.78	16.06	17.04	16.89	NaN	NaN	NaN	17.9	NaN	15.08	17.9
YFL053W	NaN	16.06	NaN	NaN	17.14	NaN	NaN	16.51	15.55	16.89	NaN	NaN	NaN	17.45	NaN	NaN	NaN	16.82	17	14.91	NaN	15.49	16.99	NaN	17.53	16.91	NaN	14.86	NaN	NaN	17.12	NaN	NaN	NaN	15.74	NaN	NaN	NaN	NaN	16.06	NaN	NaN	14.61	NaN	NaN	NaN	NaN	NaN	NaN
YFL052W	17.34	NaN	14.74	NaN	NaN	17.02	NaN	16.51	NaN	NaN	14.62	17.43	NaN	17.45	NaN	15.27	15.19	NaN	NaN	NaN	NaN	NaN	NaN	NaN	NaN	NaN	NaN	14.86	NaN	14.57	17.12	NaN	16.07	16.96	15.74	17.3	16.63	15.99	15.78	NaN	NaN	NaN	NaN	NaN	NaN	17.9	NaN	NaN	NaN
YFL051C	NaN	NaN	NaN	NaN	NaN	17.02	17.39	16.51	NaN	16.89	NaN	17.43	NaN	17.45	NaN	25.33	NaN	NaN	17	NaN	NaN	NaN	NaN	15.8	17.53	16.91	16.57	NaN	NaN	NaN	NaN	NaN	16.07	NaN	NaN	17.3	16.63	15.99	25.01	NaN	NaN	16.89	NaN	23.21	NaN	NaN	NaN	15.08	NaN
YFL050C	NaN	NaN	23.54	NaN	NaN	17.02	17.39	NaN	NaN	NaN	NaN	NaN	NaN	NaN	16.31	NaN	NaN	16.82	NaN	NaN	17.11	15.49	NaN	15.8	NaN	NaN	NaN	NaN	24.51	24.2	17.12	NaN	16.07	NaN	NaN	17.3	16.63	NaN	25.01	16.06	NaN	NaN	NaN	22.69	NaN	17.9	16.73	15.08	NaN
YFL049W	NaN	28.04	23.54	NaN	17.14	NaN	17.39	38.02	NaN	NaN	21.23	NaN	16.78	NaN	31.33	NaN	NaN	NaN	17	NaN	NaN	NaN	16.99	NaN	17.53	NaN	NaN	24.87	24.51	NaN	NaN	17.36	NaN	16.96	27.52	17.3	NaN	30.39	NaN	NaN	NaN	NaN	24.7	NaN	NaN	17.9	34.98	31.13	17.9
YFL048C	17.34	16.06	NaN	15.4	17.14	NaN	17.39	NaN	15.55	16.89	NaN	17.43	NaN	NaN	16.31	NaN	15.19	NaN	NaN	NaN	17.11	15.49	NaN	NaN	17.53	16.91	NaN	14.86	NaN	14.57	NaN	17.36	NaN	16.96	NaN	NaN	16.63	NaN	NaN	16.06	NaN	NaN	14.61	14.88	NaN	NaN	16.73	NaN	17.9
YFL047W	NaN	NaN	14.74	NaN	NaN	NaN	17.39	NaN	NaN	16.89	NaN	NaN	NaN	17.45	NaN	NaN	15.19	16.82	17	14.91	NaN	NaN	NaN	NaN	NaN	NaN	NaN	NaN	NaN	NaN	17.12	NaN	NaN	16.96	NaN	NaN	NaN	NaN	NaN	NaN	NaN	16.89	14.61	14.88	NaN	NaN	16.73	15.08	NaN
YFL046W	NaN	16.06	NaN	NaN	17.14	NaN	17.39	NaN	NaN	NaN	NaN	NaN	NaN	NaN	NaN	NaN	NaN	NaN	17	14.91	17.11	15.49	NaN	NaN	NaN	NaN	16.57	NaN	15.12	NaN	17.12	NaN	NaN	16.96	NaN	NaN	NaN	NaN	15.78	16.06	17.04	NaN	14.61	NaN	15.45	NaN	NaN	15.08	NaN
YFL045C	32.36	NaN	NaN	NaN	NaN	NaN	32.21	NaN	31.66	NaN	NaN	NaN	NaN	NaN	NaN	NaN	32.43	NaN	32.54	30.94	33.45	NaN	NaN	NaN	32.66	NaN	NaN	NaN	NaN	NaN	31.78	NaN	NaN	NaN	NaN	NaN	NaN	31.88	NaN	31.48	NaN	31.57	NaN	NaN	NaN	NaN	NaN	NaN	32.41
YFL044C	NaN	NaN	NaN	NaN	NaN	NaN	NaN	16.51	NaN	NaN	14.62	NaN	NaN	17.45	NaN	NaN	NaN	16.82	17	14.91	NaN	NaN	16.99	15.8	NaN	16.91	NaN	NaN	15.12	14.57	NaN	NaN	NaN	16.96	NaN	NaN	NaN	NaN	NaN	NaN	NaN	NaN	14.61	NaN	15.45	NaN	NaN	NaN	17.9
YFL042C	17.34	NaN	14.74	NaN	17.14	NaN	NaN	16.51	15.55	NaN	NaN	17.43	16.78	NaN	16.31	15.27	NaN	16.82	17	14.91	NaN	15.49	16.99	NaN	17.53	16.91	NaN	14.86	15.12	NaN	NaN	17.36	NaN	NaN	NaN	NaN	NaN	NaN	15.78	NaN	NaN	NaN	NaN	NaN	15.45	NaN	NaN	15.08	17.9
YFL041W	17.34	NaN	NaN	15.4	NaN	17.02	NaN	16.51	15.55	NaN	NaN	17.43	16.78	NaN	16.31	15.27	NaN	16.82	NaN	NaN	NaN	NaN	16.99	15.8	NaN	NaN	16.57	NaN	NaN	14.57	NaN	NaN	NaN	16.96	NaN	NaN	NaN	NaN	15.78	16.06	17.04	16.89	NaN	NaN	15.45	NaN	16.73	NaN	17.9
YFL040W	NaN	16.06	NaN	NaN	NaN	NaN	17.39	NaN	NaN	NaN	14.62	17.43	16.78	17.45	16.31	15.27	NaN	16.82	17	NaN	NaN	15.49	16.99	15.8	17.53	NaN	NaN	NaN	NaN	NaN	NaN	NaN	16.07	NaN	NaN	17.3	NaN	15.99	NaN	16.06	NaN	NaN	NaN	14.88	NaN	NaN	16.73	15.08	17.9
YFL039C	NaN	NaN	NaN	NaN	NaN	32.94	NaN	NaN	NaN	NaN	30.93	NaN	NaN	NaN	NaN	NaN	32.43	NaN	32.54	NaN	NaN	31.3	31.03	NaN	NaN	32.35	NaN	NaN	NaN	31.56	NaN	32.1	32.81	NaN	32.52	32.42	NaN	NaN	NaN	31.48	NaN	NaN	31.91	33.03	32.06	NaN	NaN	NaN	32.41
YFL038C	NaN	NaN	30.65	32.1	NaN	NaN	NaN	NaN	NaN	31.75	NaN	32.23	31.65	NaN	31.44	NaN	NaN	30.91	32.54	NaN	NaN	NaN	31.03	31.12	NaN	NaN	NaN	NaN	NaN	31.56	NaN	NaN	NaN	NaN	32.52	NaN	NaN	31.88	34.05	NaN	NaN	NaN	NaN	NaN	NaN	32.69	NaN	NaN	NaN
YFL037W	NaN	NaN	NaN	NaN	NaN	NaN	NaN	NaN	NaN	31.75	30.93	NaN	NaN	NaN	31.44	NaN	32.43	30.91	NaN	30.94	NaN	NaN	NaN	NaN	32.66	32.35	31.16	NaN	NaN	31.56	NaN	NaN	NaN	NaN	NaN	32.42	NaN	NaN	34.05	NaN	NaN	NaN	31.91	33.03	NaN	32.69	NaN	NaN	NaN
YFL036W	NaN	NaN	NaN	NaN	NaN	133.03	NaN	NaN	NaN	139.26	126.83	127.7	NaN	165.98	NaN	NaN	160.25	140.97	NaN	NaN	NaN	NaN	NaN	NaN	NaN	NaN	NaN	NaN	126.2	NaN	161.61	160.53	NaN	NaN	124.96	146.43	129.46	NaN	NaN	134.84	124.49	NaN	NaN	NaN	135.12	136.37	NaN	143.42	147.96
YFL034C-B	NaN	NaN	NaN	NaN	NaN	32.94	NaN	NaN	NaN	NaN	NaN	NaN	31.65	NaN	31.44	32.06	NaN	30.91	32.54	NaN	33.45	31.3	31.03	NaN	NaN	NaN	NaN	NaN	32.49	NaN	31.78	32.1	32.81	NaN	NaN	NaN	NaN	NaN	NaN	31.48	NaN	31.57	31.91	33.03	NaN	NaN	NaN	31.09	NaN
YFL034W	NaN	NaN	NaN	15.4	17.14	17.02	17.39	16.51	NaN	NaN	NaN	NaN	16.78	NaN	NaN	NaN	NaN	16.82	17	NaN	NaN	NaN	16.99	15.8	NaN	NaN	16.57	NaN	NaN	14.57	NaN	17.36	NaN	16.96	NaN	17.3	NaN	NaN	15.78	NaN	NaN	16.89	14.61	NaN	15.45	17.9	NaN	NaN	NaN
YFL033C	40.35	NaN	46.96	49.3	47.78	46.37	45.85	38.02	NaN	NaN	46.72	NaN	NaN	NaN	NaN	52.66	NaN	NaN	NaN	NaN	NaN	46.17	NaN	31.8	NaN	NaN	44.2	NaN	NaN	47.84	NaN	NaN	NaN	41.35	50.95	NaN	NaN	NaN	NaN	NaN	39.96	40.86	42.91	44.99	NaN	NaN	34.98	NaN	38.62
YFL031W	17.34	28.04	23.54	25.03	17.14	NaN	17.39	NaN	NaN	16.89	NaN	NaN	NaN	NaN	31.33	25.33	NaN	NaN	NaN	25.25	NaN	27.01	NaN	NaN	17.53	NaN	NaN	24.87	NaN	NaN	17.12	NaN	NaN	NaN	NaN	17.3	16.63	NaN	NaN	16.06	17.04	16.89	NaN	22.69	NaN	NaN	NaN	NaN	17.9
YFL030W	NaN	16.06	14.74	NaN	17.14	17.02	NaN	16.51	NaN	NaN	NaN	NaN	16.78	NaN	NaN	NaN	NaN	NaN	17	NaN	NaN	NaN	16.99	NaN	17.53	16.91	16.57	NaN	15.12	NaN	NaN	17.36	NaN	NaN	NaN	NaN	NaN	NaN	15.78	16.06	NaN	NaN	14.61	14.88	NaN	17.9	16.73	NaN	NaN
YFL029C	NaN	NaN	NaN	32.1	NaN	32.94	NaN	32.84	NaN	31.75	NaN	NaN	NaN	32.68	31.44	NaN	NaN	NaN	NaN	30.94	33.45	NaN	NaN	31.12	NaN	NaN	NaN	33.35	32.49	NaN	NaN	NaN	NaN	32.61	NaN	32.42	31.53	31.88	34.05	NaN	NaN	NaN	NaN	NaN	NaN	NaN	31.36	NaN	NaN
YFL028C	NaN	NaN	NaN	25.03	NaN	NaN	NaN	NaN	NaN	16.89	NaN	NaN	NaN	NaN	NaN	NaN	NaN	NaN	NaN	NaN	17.11	NaN	NaN	NaN	17.53	16.91	NaN	NaN	NaN	NaN	NaN	17.36	NaN	16.96	NaN	NaN	16.63	NaN	NaN	NaN	17.04	NaN	NaN	NaN	NaN	17.9	16.73	NaN	17.9
YFL027C	17.34	NaN	NaN	NaN	NaN	NaN	NaN	16.51	NaN	16.89	14.62	NaN	16.78	17.45	16.31	15.27	NaN	16.82	NaN	14.91	17.11	NaN	NaN	15.8	NaN	NaN	NaN	NaN	15.12	NaN	NaN	NaN	NaN	NaN	15.74	17.3	16.63	15.99	NaN	16.06	NaN	NaN	14.61	14.88	NaN	NaN	16.73	NaN	NaN
YFL026W	NaN	32.76	NaN	NaN	32.64	NaN	NaN	32.84	NaN	NaN	NaN	NaN	NaN	NaN	NaN	32.06	NaN	NaN	32.54	NaN	NaN	31.3	NaN	31.12	NaN	NaN	31.16	NaN	32.49	NaN	NaN	NaN	NaN	NaN	NaN	NaN	NaN	NaN	NaN	NaN	NaN	31.57	NaN	NaN	NaN	NaN	31.36	NaN	NaN
YFL025C	NaN	NaN	14.74	NaN	17.14	17.02	NaN	NaN	NaN	NaN	NaN	NaN	NaN	NaN	16.31	15.27	NaN	16.82	NaN	NaN	NaN	NaN	NaN	15.8	17.53	16.91	16.57	NaN	NaN	14.57	NaN	NaN	16.07	16.96	NaN	NaN	NaN	15.99	15.78	NaN	NaN	NaN	14.61	NaN	NaN	NaN	NaN	15.08	NaN
YFL024C	NaN	32.76	NaN	32.1	NaN	NaN	32.21	NaN	31.66	31.75	30.93	NaN	NaN	NaN	NaN	NaN	32.43	NaN	NaN	NaN	NaN	NaN	NaN	NaN	NaN	32.35	31.16	NaN	32.49	NaN	31.78	NaN	NaN	NaN	NaN	NaN	NaN	NaN	NaN	NaN	31.06	NaN	NaN	NaN	32.06	NaN	NaN	NaN	NaN
YFL023W	NaN	122.91	NaN	NaN	NaN	133.03	114.53	NaN	95.01	NaN	126.83	NaN	130.57	NaN	NaN	NaN	NaN	NaN	133.13	128.72	119.73	121.88	NaN	110.7	128.41	109.54	NaN	NaN	NaN	NaN	NaN	NaN	NaN	NaN	124.96	NaN	129.46	106.96	NaN	91.1	124.49	NaN	NaN	NaN	88.51	NaN	87.13	99.96	NaN
YFL022C	NaN	NaN	NaN	NaN	NaN	NaN	NaN	NaN	NaN	NaN	30.93	NaN	31.65	NaN	NaN	NaN	NaN	NaN	NaN	30.94	NaN	NaN	31.03	NaN	32.66	NaN	NaN	33.35	NaN	NaN	NaN	NaN	NaN	NaN	NaN	NaN	NaN	31.88	NaN	31.48	NaN	31.57	NaN	NaN	32.06	NaN	NaN	31.09	32.41
YFL021W	17.34	16.06	NaN	NaN	17.14	NaN	NaN	16.51	15.55	NaN	NaN	17.43	NaN	17.45	16.31	NaN	NaN	NaN	NaN	NaN	NaN	15.49	16.99	NaN	NaN	NaN	NaN	NaN	NaN	NaN	17.12	17.36	NaN	NaN	NaN	NaN	16.63	15.99	15.78	NaN	17.04	16.89	NaN	NaN	15.45	NaN	NaN	NaN	NaN
YFL020C	17.34	NaN	NaN	15.4	NaN	17.02	17.39	NaN	NaN	16.89	NaN	NaN	NaN	17.45	NaN	15.27	NaN	NaN	NaN	NaN	17.11	NaN	16.99	NaN	NaN	16.91	NaN	14.86	NaN	14.57	17.12	17.36	16.07	16.96	NaN	17.3	16.63	NaN	NaN	NaN	NaN	NaN	NaN	NaN	NaN	NaN	NaN	15.08	NaN
[truncated: 4,690 more rows]
[truncated: 51 more columns]
