# Supplementary material for: Conserved rules govern genetic interaction degree across species
Source: Genome Biol. 2012 Jul 2;13(7):R57. doi: 10.1186/gb-2012-13-7-r57 (PMC3491379; doi:10.1186/gb-2012-13-7-r57)
Supplement: Additional file 8 — Negative genetic interaction degree predictions for S. pombe genes. Predictions of negative genetic interaction degree produced by each of the 100 regression trees that were trained on S. cerevisiae data are given for each S. pombe gene. Columns correspond to trees pictured and ordered in Additional file 5. [file gb-2012-13-7-r57-S8.XLSX]

## Sheet: predictions_sp_AF4
SPAC1002.01	17.34	28.04	23.54	25.03	17.14	17.02	17.39	16.51	30.27	16.89	21.23	17.43	16.78	17.45	31.33	25.33	24.07	16.82	17	25.25	17.11	27.01	16.99	31.8	17.53	16.91	16.57	24.87	24.51	24.2	17.12	17.36	35.61	16.96	27.52	17.3	16.63	30.39	25.01	16.06	17.04	16.89	24.7	22.69	31.36	17.9	16.73	31.13	17.9
SPAC1002.02	17.34	16.06	23.54	25.03	17.14	17.02	17.39	16.51	30.27	16.89	21.23	17.43	16.78	17.45	16.31	25.33	24.07	16.82	17	25.25	17.11	27.01	16.99	15.8	17.53	16.91	16.57	24.87	24.51	24.2	17.12	17.36	16.07	16.96	27.52	17.3	16.63	15.99	25.01	16.06	17.04	16.89	24.7	22.69	15.45	17.9	16.73	15.08	17.9
SPAC1002.03c	17.34	28.04	23.54	25.03	17.14	17.02	17.39	16.51	30.27	16.89	21.23	17.43	16.78	17.45	31.33	25.33	24.07	16.82	17	25.25	17.11	27.01	16.99	31.8	17.53	16.91	16.57	24.87	24.51	24.2	17.12	17.36	35.61	16.96	27.52	17.3	16.63	30.39	25.01	16.06	17.04	16.89	24.7	22.69	31.36	17.9	16.73	31.13	17.9
SPAC1002.04c	32.36	32.76	30.65	32.1	32.64	32.94	32.21	32.84	31.66	31.75	30.93	32.23	31.65	32.68	31.44	32.06	32.43	30.91	32.54	30.94	33.45	31.3	31.03	31.12	32.66	32.35	31.16	33.35	32.49	31.56	31.78	32.1	32.81	32.61	32.52	32.42	31.53	31.88	34.05	31.48	31.06	31.57	31.91	33.03	32.06	32.69	31.36	31.09	32.41
SPAC1002.05c	17.34	16.06	14.74	15.4	17.14	17.02	17.39	16.51	15.55	16.89	14.62	17.43	16.78	17.45	16.31	15.27	15.19	16.82	17	14.91	17.11	15.49	16.99	15.8	17.53	16.91	16.57	14.86	15.12	14.57	17.12	17.36	16.07	16.96	15.74	17.3	16.63	15.99	15.78	16.06	17.04	16.89	14.61	14.88	15.45	17.9	16.73	15.08	17.9
SPAC1002.06c	17.34	16.06	14.74	15.4	17.14	17.02	17.39	16.51	15.55	16.89	14.62	17.43	16.78	17.45	16.31	15.27	15.19	16.82	17	14.91	17.11	15.49	16.99	15.8	17.53	16.91	16.57	14.86	15.12	14.57	17.12	17.36	16.07	16.96	15.74	17.3	16.63	15.99	15.78	16.06	17.04	16.89	14.61	14.88	15.45	17.9	16.73	15.08	17.9
SPAC1002.07c	17.34	16.06	14.74	15.4	17.14	17.02	17.39	16.51	15.55	16.89	21.23	17.43	16.78	17.45	16.31	15.27	15.19	16.82	17	14.91	17.11	15.49	16.99	15.8	17.53	16.91	16.57	14.86	15.12	14.57	17.12	17.36	16.07	16.96	15.74	17.3	16.63	15.99	15.78	16.06	17.04	16.89	14.61	14.88	15.45	17.9	16.73	15.08	17.9
SPAC1002.08c	32.36	32.76	30.65	32.1	32.64	32.94	32.21	32.84	31.66	31.75	30.93	32.23	31.65	32.68	31.44	32.06	32.43	30.91	32.54	30.94	33.45	31.3	31.03	31.12	32.66	32.35	31.16	33.35	32.49	31.56	31.78	32.1	32.81	32.61	32.52	32.42	31.53	31.88	34.05	31.48	31.06	31.57	31.91	33.03	32.06	32.69	31.36	31.09	32.41
SPAC1002.09c	32.36	32.76	30.65	32.1	32.64	32.94	32.21	32.84	31.66	31.75	30.93	32.23	31.65	32.68	31.44	32.06	32.43	30.91	32.54	30.94	33.45	31.3	31.03	31.12	32.66	32.35	31.16	33.35	32.49	31.56	31.78	32.1	32.81	32.61	32.52	32.42	31.53	31.88	34.05	31.48	31.06	31.57	31.91	33.03	32.06	32.69	31.36	31.09	32.41
SPAC1002.10c	32.36	32.76	30.65	32.1	32.64	32.94	32.21	32.84	31.66	31.75	30.93	32.23	31.65	32.68	31.44	32.06	32.43	30.91	32.54	30.94	33.45	31.3	31.03	31.12	32.66	32.35	31.16	33.35	32.49	31.56	31.78	32.1	32.81	32.61	32.52	32.42	31.53	31.88	34.05	31.48	31.06	31.57	31.91	33.03	32.06	32.69	31.36	31.09	32.41
SPAC1002.11	32.36	32.76	30.65	32.1	32.64	32.94	32.21	32.84	31.66	31.75	30.93	32.23	31.65	32.68	31.44	32.06	32.43	30.91	32.54	30.94	33.45	31.3	31.03	31.12	32.66	32.35	31.16	33.35	32.49	31.56	31.78	32.1	32.81	32.61	32.52	32.42	31.53	31.88	34.05	31.48	31.06	31.57	31.91	33.03	32.06	32.69	31.36	31.09	32.41
SPAC1002.12c	17.34	16.06	14.74	15.4	17.14	17.02	17.39	16.51	15.55	16.89	21.23	17.43	16.78	17.45	16.31	15.27	24.07	16.82	17	14.91	17.11	15.49	16.99	15.8	17.53	16.91	16.57	14.86	15.12	24.2	17.12	17.36	16.07	16.96	15.74	17.3	16.63	15.99	15.78	16.06	17.04	16.89	24.7	22.69	15.45	17.9	16.73	15.08	17.9
SPAC1002.13c	32.36	32.76	30.65	32.1	32.64	32.94	32.21	32.84	31.66	31.75	30.93	32.23	31.65	32.68	31.44	32.06	32.43	30.91	32.54	30.94	33.45	31.3	31.03	31.12	32.66	32.35	31.16	33.35	32.49	31.56	31.78	32.1	32.81	32.61	32.52	32.42	31.53	31.88	34.05	31.48	31.06	31.57	31.91	33.03	32.06	32.69	31.36	31.09	32.41
SPAC1002.14	48.08	49.87	46.96	49.3	47.78	46.37	45.85	38.02	66.23	49.73	46.72	65.42	50.13	47.15	63.2	52.66	48.91	63.24	55.57	50.14	45.69	46.17	35.19	72.83	43.77	69.08	44.2	49	53.62	47.84	57.23	62.71	66.87	67.33	50.95	65.54	45.2	56.45	55.65	54.26	63.54	67.74	42.91	44.99	62.03	43.85	62.45	66.18	66.91
SPAC1002.15c	32.36	32.76	30.65	32.1	32.64	32.94	32.21	32.84	31.66	31.75	30.93	32.23	31.65	32.68	31.44	32.06	32.43	30.91	32.54	30.94	33.45	31.3	31.03	31.12	32.66	32.35	31.16	33.35	32.49	31.56	31.78	32.1	32.81	32.61	32.52	32.42	31.53	31.88	34.05	31.48	31.06	31.57	31.91	33.03	32.06	32.69	31.36	31.09	32.41
SPAC1002.16c	32.36	32.76	30.65	32.1	32.64	32.94	32.21	32.84	31.66	31.75	30.93	32.23	31.65	32.68	31.44	32.06	32.43	30.91	32.54	30.94	33.45	31.3	31.03	31.12	32.66	32.35	31.16	33.35	32.49	31.56	31.78	32.1	32.81	32.61	32.52	32.42	31.53	31.88	34.05	31.48	31.06	31.57	31.91	33.03	32.06	32.69	31.36	31.09	32.41
SPAC1002.17c	17.34	16.06	14.74	15.4	17.14	17.02	17.39	16.51	15.55	16.89	14.62	17.43	16.78	17.45	16.31	15.27	15.19	16.82	17	14.91	17.11	15.49	16.99	15.8	17.53	16.91	16.57	14.86	15.12	14.57	17.12	17.36	16.07	16.96	15.74	17.3	16.63	15.99	15.78	16.06	17.04	16.89	14.61	14.88	15.45	17.9	16.73	15.08	17.9
SPAC1002.18	17.34	16.06	14.74	15.4	17.14	17.02	17.39	16.51	15.55	16.89	14.62	17.43	16.78	17.45	16.31	15.27	15.19	16.82	17	14.91	17.11	15.49	16.99	15.8	17.53	16.91	16.57	14.86	15.12	14.57	17.12	17.36	16.07	16.96	15.74	17.3	16.63	15.99	15.78	16.06	17.04	16.89	14.61	14.88	15.45	17.9	16.73	15.08	17.9
SPAC1002.19	32.36	32.76	30.65	32.1	32.64	32.94	32.21	32.84	31.66	31.75	30.93	32.23	31.65	32.68	31.44	32.06	32.43	30.91	32.54	30.94	33.45	31.3	31.03	31.12	32.66	32.35	31.16	33.35	32.49	31.56	31.78	32.1	32.81	32.61	32.52	32.42	31.53	31.88	34.05	31.48	31.06	31.57	31.91	33.03	32.06	32.69	31.36	31.09	32.41
SPAC1002.20	17.34	16.06	14.74	15.4	17.14	17.02	17.39	16.51	15.55	16.89	14.62	17.43	16.78	17.45	16.31	15.27	15.19	16.82	17	14.91	17.11	15.49	16.99	15.8	17.53	16.91	16.57	14.86	15.12	14.57	17.12	17.36	16.07	16.96	15.74	17.3	16.63	15.99	15.78	16.06	17.04	16.89	14.61	14.88	15.45	17.9	16.73	15.08	17.9
SPAC1006.01	17.34	16.06	14.74	15.4	17.14	17.02	17.39	16.51	15.55	16.89	14.62	17.43	16.78	17.45	16.31	15.27	15.19	16.82	17	14.91	17.11	15.49	16.99	15.8	17.53	16.91	16.57	14.86	15.12	14.57	17.12	17.36	16.07	16.96	15.74	17.3	16.63	15.99	15.78	16.06	17.04	16.89	14.61	14.88	15.45	17.9	16.73	15.08	17.9
SPAC1006.02	32.36	32.76	30.65	32.1	32.64	32.94	32.21	32.84	31.66	31.75	30.93	32.23	31.65	32.68	31.44	32.06	32.43	30.91	32.54	30.94	33.45	31.3	31.03	31.12	32.66	32.35	31.16	33.35	32.49	31.56	31.78	32.1	32.81	32.61	32.52	32.42	31.53	31.88	34.05	31.48	31.06	31.57	31.91	33.03	32.06	32.69	31.36	31.09	32.41
SPAC1006.03c	17.34	16.06	23.54	15.4	17.14	17.02	17.39	16.51	15.55	16.89	21.23	17.43	16.78	17.45	16.31	15.27	24.07	16.82	17	25.25	17.11	15.49	16.99	15.8	17.53	16.91	16.57	24.87	24.51	24.2	17.12	17.36	16.07	16.96	15.74	17.3	16.63	15.99	25.01	16.06	17.04	16.89	24.7	22.69	15.45	17.9	16.73	15.08	17.9
SPAC1006.04c	17.34	16.06	23.54	15.4	17.14	17.02	17.39	16.51	15.55	16.89	21.75	17.43	16.78	17.45	16.31	15.27	24.07	16.82	17	25.25	17.11	15.49	16.99	15.8	17.53	16.91	16.57	24.87	24.51	24.2	17.12	17.36	16.07	16.96	15.74	17.3	16.63	15.99	25.01	16.06	17.04	16.89	24.7	23.21	15.45	17.9	16.73	15.08	17.9
SPAC1006.05c	32.36	32.76	30.65	32.1	32.64	32.94	32.21	32.84	31.66	31.75	30.93	32.23	31.65	32.68	31.44	32.06	32.43	30.91	32.54	30.94	33.45	31.3	31.03	31.12	32.66	32.35	31.16	33.35	32.49	31.56	31.78	32.1	32.81	32.61	32.52	32.42	31.53	31.88	34.05	31.48	31.06	31.57	31.91	33.03	32.06	32.69	31.36	31.09	32.41
SPAC1006.06	17.34	16.06	14.74	15.4	17.14	17.02	17.39	16.51	15.55	16.89	14.62	17.43	16.78	17.45	16.31	15.27	15.19	16.82	17	14.91	17.11	15.49	16.99	15.8	17.53	16.91	16.57	14.86	15.12	14.57	17.12	17.36	16.07	16.96	15.74	17.3	16.63	15.99	15.78	16.06	17.04	16.89	14.61	14.88	15.45	17.9	16.73	15.08	17.9
SPAC1006.07	32.36	32.76	30.65	32.1	32.64	32.94	32.21	32.84	31.66	31.75	30.93	32.23	31.65	32.68	31.44	32.06	32.43	30.91	32.54	30.94	33.45	31.3	31.03	31.12	32.66	32.35	31.16	33.35	32.49	31.56	31.78	32.1	32.81	32.61	32.52	32.42	31.53	31.88	34.05	31.48	31.06	31.57	31.91	33.03	32.06	32.69	31.36	31.09	32.41
SPAC1006.08	32.36	32.76	30.65	32.1	32.64	32.94	32.21	32.84	31.66	31.75	30.93	32.23	31.65	32.68	31.44	32.06	32.43	30.91	32.54	30.94	33.45	31.3	31.03	31.12	32.66	32.35	31.16	33.35	32.49	31.56	31.78	32.1	32.81	32.61	32.52	32.42	31.53	31.88	34.05	31.48	31.06	31.57	31.91	33.03	32.06	32.69	31.36	31.09	32.41
SPAC1006.09	97.07	93.3	95.92	97.82	94.4	112.39	114.53	110.14	95.29	113.02	97.95	100.27	143.32	116.14	105.22	101.06	67.56	111.21	112.23	99.36	119.73	101.92	110.51	110.7	102.55	109.54	111.08	98.88	98.37	118.49	116.05	117.85	106.07	110.27	100.28	32	70.77	106.96	116.48	91.1	95.98	113.78	126.25	111.61	88.51	95.51	98.82	99.96	101.02
SPAC1039.01	32.36	32.76	30.65	32.1	32.64	32.94	32.21	32.84	31.66	31.75	30.93	32.23	31.65	32.68	31.44	32.06	32.43	30.91	32.54	30.94	33.45	31.3	31.03	31.12	32.66	32.35	31.16	33.35	32.49	31.56	31.78	32.1	32.81	32.61	32.52	32.42	31.53	31.88	34.05	31.48	31.06	31.57	31.91	33.03	32.06	32.69	31.36	31.09	32.41
SPAC1039.02	17.34	16.06	14.74	15.4	17.14	17.02	17.39	16.51	15.55	16.89	14.62	17.43	16.78	17.45	16.31	15.27	15.19	16.82	17	14.91	17.11	15.49	16.99	15.8	17.53	16.91	16.57	14.86	15.12	14.57	17.12	17.36	16.07	16.96	15.74	17.3	16.63	15.99	15.78	16.06	17.04	16.89	14.61	14.88	15.45	17.9	16.73	15.08	17.9
SPAC1039.03	17.34	16.06	14.74	15.4	17.14	17.02	17.39	16.51	15.55	16.89	14.62	17.43	16.78	17.45	16.31	15.27	15.19	16.82	17	14.91	17.11	15.49	16.99	15.8	17.53	16.91	16.57	14.86	15.12	14.57	17.12	17.36	16.07	16.96	15.74	17.3	16.63	15.99	15.78	16.06	17.04	16.89	14.61	14.88	15.45	17.9	16.73	15.08	17.9
SPAC1039.04	17.34	16.06	14.74	15.4	17.14	17.02	17.39	16.51	15.55	16.89	14.62	17.43	16.78	17.45	16.31	15.27	15.19	16.82	17	14.91	17.11	15.49	16.99	15.8	17.53	16.91	16.57	14.86	15.12	14.57	17.12	17.36	16.07	16.96	15.74	17.3	16.63	15.99	15.78	16.06	17.04	16.89	14.61	14.88	15.45	17.9	16.73	15.08	17.9
SPAC1039.05c	48.08	49.87	46.96	49.3	47.78	46.37	45.85	38.02	30.27	49.73	46.72	39.07	50.13	47.15	31.33	52.66	48.91	33.21	35.89	50.14	45.69	46.17	35.19	31.8	43.77	38.28	44.2	49	53.62	47.84	37.88	35.34	35.61	41.35	50.95	40.2	45.2	56.45	55.65	33.97	39.96	40.86	42.91	44.99	31.36	43.85	34.98	31.13	38.62
SPAC1039.06	17.34	16.06	14.74	15.4	17.14	17.02	17.39	16.51	15.55	16.89	14.62	17.43	16.78	17.45	16.31	15.27	15.19	16.82	17	14.91	17.11	15.49	16.99	15.8	17.53	16.91	16.57	14.86	15.12	14.57	17.12	17.36	16.07	16.96	15.74	17.3	16.63	15.99	15.78	16.06	17.04	16.89	14.61	14.88	15.45	17.9	16.73	15.08	17.9
SPAC1039.07c	32.36	32.76	30.65	32.1	32.64	32.94	32.21	32.84	31.66	31.75	30.93	32.23	31.65	32.68	31.44	32.06	32.43	30.91	32.54	30.94	33.45	31.3	31.03	31.12	32.66	32.35	31.16	33.35	32.49	31.56	31.78	32.1	32.81	32.61	32.52	32.42	31.53	31.88	34.05	31.48	31.06	31.57	31.91	33.03	32.06	32.69	31.36	31.09	32.41
SPAC1039.08	137.6	122.91	124.66	123.58	126.84	133.03	143.07	134.73	121.67	143.69	126.83	130.01	130.57	93.11	103.8	123.83	101.01	140.97	136.67	137.55	150.06	121.88	135.55	145.83	132.88	116.67	145.98	137.86	132.1	135.33	139.7	160.53	132.34	144.01	127.97	146.43	91.24	154.17	97.2	134.84	130.07	132.33	126.25	105.88	142.23	136.37	133.82	143.42	147.96
SPAC1039.09	48.08	49.87	46.96	49.3	47.78	46.37	45.85	38.02	66.23	49.73	46.72	39.07	50.13	47.15	63.2	52.66	48.91	63.24	55.57	50.14	45.69	46.17	35.19	72.83	43.77	69.08	44.2	49	53.62	47.84	37.88	35.34	66.87	41.35	50.95	40.2	45.2	56.45	55.65	54.26	39.96	40.86	42.91	44.99	62.03	43.85	62.45	66.18	38.62
SPAC1039.10	32.36	32.76	30.65	32.1	32.64	32.94	32.21	32.84	31.66	31.75	30.93	32.23	31.65	32.68	31.44	32.06	32.43	30.91	32.54	30.94	33.45	31.3	31.03	31.12	32.66	32.35	31.16	33.35	32.49	31.56	31.78	32.1	32.81	32.61	32.52	32.42	31.53	31.88	34.05	31.48	31.06	31.57	31.91	33.03	32.06	32.69	31.36	31.09	32.41
SPAC1039.11c	32.36	32.76	30.65	32.1	32.64	32.94	32.21	32.84	31.66	31.75	30.93	32.23	31.65	32.68	31.44	32.06	32.43	30.91	32.54	30.94	33.45	31.3	31.03	31.12	32.66	32.35	31.16	33.35	32.49	31.56	31.78	32.1	32.81	32.61	32.52	32.42	31.53	31.88	34.05	31.48	31.06	31.57	31.91	33.03	32.06	32.69	31.36	31.09	32.41
SPAC105.01c	17.34	16.06	14.74	15.4	17.14	17.02	17.39	16.51	15.55	16.89	14.62	17.43	16.78	17.45	16.31	15.27	15.19	16.82	17	14.91	17.11	15.49	16.99	15.8	17.53	16.91	16.57	14.86	15.12	14.57	17.12	17.36	16.07	16.96	15.74	17.3	16.63	15.99	15.78	16.06	17.04	16.89	14.61	14.88	15.45	17.9	16.73	15.08	17.9
SPAC105.02c	17.34	16.06	14.74	15.4	17.14	17.02	17.39	16.51	15.55	16.89	14.62	17.43	16.78	17.45	16.31	15.27	15.19	16.82	17	14.91	17.11	15.49	16.99	15.8	17.53	16.91	16.57	14.86	15.12	14.57	17.12	17.36	16.07	16.96	15.74	17.3	16.63	15.99	15.78	16.06	17.04	16.89	14.61	14.88	15.45	17.9	16.73	15.08	17.9
SPAC105.03c	17.34	16.06	14.74	15.4	17.14	17.02	17.39	16.51	15.55	16.89	14.62	17.43	16.78	17.45	16.31	15.27	15.19	16.82	17	14.91	17.11	15.49	16.99	15.8	17.53	16.91	16.57	14.86	15.12	14.57	17.12	17.36	16.07	16.96	15.74	17.3	16.63	15.99	15.78	16.06	17.04	16.89	14.61	14.88	15.45	17.9	16.73	15.08	17.9
SPAC1071.01c	32.36	32.76	30.65	32.1	32.64	32.94	32.21	32.84	31.66	31.75	30.93	32.23	31.65	32.68	31.44	32.06	32.43	30.91	32.54	30.94	33.45	31.3	31.03	31.12	32.66	32.35	31.16	33.35	32.49	31.56	31.78	32.1	32.81	32.61	32.52	32.42	31.53	31.88	34.05	31.48	31.06	31.57	31.91	33.03	32.06	32.69	31.36	31.09	32.41
SPAC1071.02	97.07	93.3	95.92	97.82	94.4	112.39	114.53	110.14	95.29	113.02	97.95	100.27	92.65	116.14	105.22	101.06	67.56	111.21	112.23	99.36	119.73	101.92	110.51	110.7	102.55	116.67	111.08	98.88	98.37	118.49	116.05	117.85	106.07	110.27	100.28	110.91	98.95	106.96	116.48	98.5	95.98	113.78	126.25	111.61	108.68	95.51	98.82	112.42	101.02
SPAC1071.03c	17.34	28.04	23.54	25.03	17.14	17.02	17.39	38.02	30.27	16.89	21.75	17.43	16.78	17.45	31.33	25.33	24.07	33.21	17	25.25	45.69	27.01	16.99	31.8	17.53	16.91	44.2	24.87	24.51	24.2	17.12	17.36	35.61	16.96	27.52	17.3	16.63	30.39	25.01	33.97	17.04	16.89	24.7	23.21	31.36	17.9	34.98	31.13	17.9
SPAC1071.04c	137.6	122.91	124.66	123.58	126.84	133.03	143.07	134.73	124.73	143.69	126.83	130.01	130.57	93.11	166.27	123.83	101.01	140.97	136.67	137.55	150.06	121.88	135.55	145.83	132.88	116.67	145.98	137.86	132.1	135.33	117.36	117.85	132.34	144.01	127.97	146.43	133.8	154.17	116.48	134.84	130.07	132.33	126.25	144.95	142.23	136.37	133.82	143.42	147.96
SPAC1071.05	17.34	16.06	14.74	15.4	17.14	17.02	17.39	16.51	15.55	16.89	14.62	17.43	16.78	17.45	16.31	15.27	15.19	16.82	17	14.91	17.11	15.49	16.99	15.8	17.53	16.91	16.57	14.86	15.12	14.57	17.12	17.36	16.07	16.96	15.74	17.3	16.63	15.99	15.78	16.06	17.04	16.89	14.61	14.88	15.45	17.9	16.73	15.08	17.9
SPAC1071.06	61.03	49.87	46.96	49.3	47.78	46.37	45.85	38.02	66.23	49.73	46.72	65.42	50.13	47.15	63.2	52.66	48.91	63.24	55.57	50.14	45.69	46.17	35.19	72.83	43.77	69.08	44.2	49	53.62	47.84	57.23	62.71	66.87	67.33	50.95	65.54	45.2	56.45	55.65	81.8	63.54	67.74	75.02	44.99	62.03	53.29	62.45	66.18	66.91
SPAC1071.07c	137.6	122.91	124.66	123.58	126.84	133.03	143.07	77.97	95.01	143.69	126.83	130.01	130.57	81.4	69.76	123.83	119.73	73.54	136.67	137.55	76.9	121.88	135.55	65.21	132.88	84.3	145.98	137.86	132.1	135.33	78.11	72.54	132.34	144.01	127.97	72.13	133.8	98.76	116.48	91.1	130.07	132.33	77.14	144.95	88.51	136.37	87.13	99.96	147.96
SPAC1071.08	97.07	52.76	95.92	54.7	94.4	53.49	114.53	77.97	95.29	57.72	49.22	100.27	92.65	116.14	69.76	57.82	67.56	73.54	112.23	99.36	76.9	101.92	110.51	65.21	102.55	84.3	111.08	98.88	56.52	118.49	78.11	72.54	106.07	110.27	57.68	72.13	70.77	106.96	116.48	91.1	95.98	113.78	77.14	111.61	88.51	51.52	98.82	99.96	101.02
SPAC1071.09c	17.34	16.06	14.74	15.4	17.14	17.02	17.39	16.51	15.55	16.89	14.62	17.43	16.78	17.45	16.31	15.27	15.19	16.82	17	14.91	17.11	15.49	16.99	15.8	17.53	16.91	16.57	14.86	15.12	14.57	17.12	17.36	16.07	16.96	15.74	17.3	16.63	15.99	15.78	16.06	17.04	16.89	14.61	14.88	15.45	17.9	16.73	15.08	17.9
SPAC1071.10c	32.36	32.76	30.65	32.1	32.64	32.94	32.21	32.84	31.66	31.75	30.93	32.23	31.65	32.68	31.44	32.06	32.43	30.91	32.54	30.94	33.45	31.3	31.03	31.12	32.66	32.35	31.16	33.35	32.49	31.56	31.78	32.1	32.81	32.61	32.52	32.42	31.53	31.88	34.05	31.48	31.06	31.57	31.91	33.03	32.06	32.69	31.36	31.09	32.41
SPAC1071.11	97.07	93.3	95.92	97.82	94.4	80.03	64.93	53.09	66.23	82.48	97.95	100.27	92.42	74.31	63.2	101.06	67.56	63.24	55.57	99.36	81.76	101.92	66.42	72.83	70.12	69.08	72.03	98.88	98.37	71.11	74.47	75.39	66.87	79.31	100.28	69.91	70.77	56.45	55.65	54.26	95.98	71.47	79.81	78.19	62.03	95.51	62.45	66.18	101.02
SPAC1071.12c	17.34	16.06	14.74	15.4	17.14	17.02	17.39	16.51	15.55	16.89	14.62	17.43	16.78	17.45	16.31	15.27	15.19	16.82	17	14.91	17.11	15.49	16.99	15.8	17.53	16.91	16.57	14.86	15.12	14.57	17.12	17.36	16.07	16.96	15.74	17.3	16.63	15.99	15.78	16.06	17.04	16.89	14.61	14.88	15.45	17.9	16.73	15.08	17.9
SPAC1093.01	97.07	93.3	95.92	97.82	94.4	80.03	64.93	53.09	66.23	82.48	97.95	100.27	92.65	74.31	63.2	101.06	67.56	94.83	112.23	99.36	81.76	101.92	66.42	72.83	70.12	69.08	72.03	98.88	98.37	71.11	74.47	75.39	66.87	79.31	100.28	69.91	70.77	56.45	116.48	60	95.98	71.47	79.81	78.19	62.03	95.51	52.53	66.18	101.02
SPAC1093.02	17.34	16.06	14.74	15.4	17.14	17.02	17.39	16.51	15.55	16.89	14.62	17.43	16.78	17.45	16.31	15.27	15.19	16.82	17	14.91	17.11	15.49	16.99	15.8	17.53	16.91	16.57	14.86	15.12	14.57	17.12	17.36	16.07	16.96	15.74	17.3	16.63	15.99	15.78	16.06	17.04	16.89	14.61	14.88	15.45	17.9	16.73	15.08	17.9
SPAC1093.03	48.08	49.87	46.96	49.3	47.78	46.37	45.85	38.02	30.27	49.73	46.72	65.42	50.13	47.15	31.33	52.66	48.91	33.21	35.89	50.14	45.69	46.17	35.19	31.8	43.77	38.28	44.2	49	53.62	47.84	57.23	62.71	35.61	67.33	27.52	65.54	45.2	30.39	25.01	33.97	63.54	67.74	75.02	44.99	31.36	53.29	34.98	31.13	66.91
SPAC1093.04c	32.36	32.76	30.65	32.1	32.64	32.94	32.21	32.84	31.66	31.75	30.93	32.23	31.65	32.68	31.44	32.06	32.43	30.91	32.54	30.94	33.45	31.3	31.03	31.12	32.66	32.35	31.16	33.35	32.49	31.56	31.78	32.1	32.81	32.61	32.52	32.42	31.53	31.88	34.05	31.48	31.06	31.57	31.91	33.03	32.06	32.69	31.36	31.09	32.41
SPAC1093.05	32.36	32.76	30.65	32.1	32.64	32.94	32.21	32.84	31.66	31.75	30.93	32.23	31.65	32.68	31.44	32.06	32.43	30.91	32.54	30.94	33.45	31.3	31.03	31.12	32.66	32.35	31.16	33.35	32.49	31.56	31.78	32.1	32.81	32.61	32.52	32.42	31.53	31.88	34.05	31.48	31.06	31.57	31.91	33.03	32.06	32.69	31.36	31.09	32.41
SPAC1093.06c	40.35	49.87	46.96	49.3	47.78	46.37	64.93	81.07	66.23	49.73	46.72	100.27	50.13	47.15	63.2	52.66	48.91	63.24	55.57	50.14	45.69	46.17	66.42	72.83	43.77	69.08	72.03	49	53.62	47.84	37.88	35.34	66.87	41.35	50.95	40.2	45.2	56.45	55.65	60	39.96	40.86	42.91	44.99	62.03	43.85	62.45	66.18	38.62
SPAC10F6.01c	32.36	32.76	30.65	32.1	32.64	32.94	32.21	32.84	31.66	31.75	30.93	32.23	31.65	32.68	31.44	32.06	32.43	30.91	32.54	30.94	33.45	31.3	31.03	31.12	32.66	32.35	31.16	33.35	32.49	31.56	31.78	32.1	32.81	32.61	32.52	32.42	31.53	31.88	34.05	31.48	31.06	31.57	31.91	33.03	32.06	32.69	31.36	31.09	32.41
SPAC10F6.02c	32.36	32.76	30.65	32.1	32.64	32.94	32.21	32.84	31.66	31.75	30.93	32.23	31.65	32.68	31.44	32.06	32.43	30.91	32.54	30.94	33.45	31.3	31.03	31.12	32.66	32.35	31.16	33.35	32.49	31.56	31.78	32.1	32.81	32.61	32.52	32.42	31.53	31.88	34.05	31.48	31.06	31.57	31.91	33.03	32.06	32.69	31.36	31.09	32.41
SPAC10F6.03c	32.36	32.76	30.65	32.1	32.64	32.94	32.21	32.84	31.66	31.75	30.93	32.23	31.65	32.68	31.44	32.06	32.43	30.91	32.54	30.94	33.45	31.3	31.03	31.12	32.66	32.35	31.16	33.35	32.49	31.56	31.78	32.1	32.81	32.61	32.52	32.42	31.53	31.88	34.05	31.48	31.06	31.57	31.91	33.03	32.06	32.69	31.36	31.09	32.41
SPAC10F6.04	48.08	28.04	46.96	25.03	47.78	46.37	17.39	38.02	30.27	16.89	46.72	17.43	16.78	17.45	31.33	25.33	24.07	33.21	35.89	25.25	45.69	46.17	16.99	31.8	43.77	38.28	44.2	24.87	24.51	24.2	17.12	35.34	35.61	41.35	27.52	40.2	45.2	30.39	25.01	33.97	17.04	16.89	24.7	44.99	31.36	17.9	34.98	31.13	17.9
SPAC10F6.05c	17.34	16.06	14.74	15.4	17.14	17.02	17.39	16.51	15.55	16.89	14.62	17.43	16.78	17.45	16.31	15.27	15.19	16.82	17	14.91	17.11	15.49	16.99	15.8	17.53	16.91	16.57	14.86	15.12	14.57	17.12	17.36	16.07	16.96	15.74	17.3	16.63	15.99	15.78	16.06	17.04	16.89	14.61	14.88	15.45	17.9	16.73	15.08	17.9
SPAC10F6.06	17.34	16.06	14.74	15.4	17.14	17.02	17.39	16.51	15.55	16.89	21.23	17.43	16.78	17.45	16.31	15.27	24.07	16.82	17	14.91	17.11	15.49	16.99	15.8	17.53	16.91	16.57	14.86	15.12	24.2	17.12	17.36	16.07	16.96	15.74	17.3	16.63	15.99	15.78	16.06	17.04	16.89	24.7	14.88	15.45	17.9	16.73	15.08	17.9
SPAC10F6.07c	17.34	16.06	14.74	15.4	17.14	17.02	17.39	16.51	15.55	16.89	14.62	17.43	16.78	17.45	16.31	15.27	15.19	16.82	17	14.91	17.11	15.49	16.99	15.8	17.53	16.91	16.57	14.86	15.12	14.57	17.12	17.36	16.07	16.96	15.74	17.3	16.63	15.99	15.78	16.06	17.04	16.89	14.61	14.88	15.45	17.9	16.73	15.08	17.9
SPAC10F6.08c	97.07	93.3	95.92	97.82	94.4	80.03	120.67	53.09	66.23	82.48	97.95	100.27	92.65	74.31	63.2	101.06	67.56	63.24	55.57	99.36	81.76	101.92	66.42	72.83	70.12	69.08	72.03	98.88	98.37	71.11	74.47	75.39	66.87	79.31	100.28	69.91	70.77	56.45	55.65	54.26	95.98	71.47	79.81	78.19	62.03	95.51	62.45	66.18	101.02
SPAC10F6.09c	32.36	32.76	30.65	32.1	32.64	32.94	32.21	32.84	31.66	31.75	30.93	32.23	31.65	32.68	31.44	32.06	32.43	30.91	32.54	30.94	33.45	31.3	31.03	31.12	32.66	32.35	31.16	33.35	32.49	31.56	31.78	32.1	32.81	32.61	32.52	32.42	31.53	31.88	34.05	31.48	31.06	31.57	31.91	33.03	32.06	32.69	31.36	31.09	32.41
SPAC10F6.10	32.36	32.76	30.65	32.1	32.64	32.94	32.21	32.84	31.66	31.75	30.93	32.23	31.65	32.68	31.44	32.06	32.43	30.91	32.54	30.94	33.45	31.3	31.03	31.12	32.66	32.35	31.16	33.35	32.49	31.56	31.78	32.1	32.81	32.61	32.52	32.42	31.53	31.88	34.05	31.48	31.06	31.57	31.91	33.03	32.06	32.69	31.36	31.09	32.41
SPAC10F6.11c	32.36	32.76	30.65	32.1	32.64	32.94	32.21	32.84	31.66	31.75	30.93	32.23	31.65	32.68	31.44	32.06	32.43	30.91	32.54	30.94	33.45	31.3	31.03	31.12	32.66	32.35	31.16	33.35	32.49	31.56	31.78	32.1	32.81	32.61	32.52	32.42	31.53	31.88	34.05	31.48	31.06	31.57	31.91	33.03	32.06	32.69	31.36	31.09	32.41
SPAC10F6.12c	32.36	32.76	30.65	32.1	32.64	32.94	32.21	32.84	31.66	31.75	30.93	32.23	31.65	32.68	31.44	32.06	32.43	30.91	32.54	30.94	33.45	31.3	31.03	31.12	32.66	32.35	31.16	33.35	32.49	31.56	31.78	32.1	32.81	32.61	32.52	32.42	31.53	31.88	34.05	31.48	31.06	31.57	31.91	33.03	32.06	32.69	31.36	31.09	32.41
SPAC10F6.13c	137.6	122.91	124.66	123.58	126.84	133.03	143.07	134.73	121.67	143.69	126.83	130.01	130.57	165.98	103.8	123.83	160.25	140.97	136.67	137.55	150.06	121.88	135.55	145.83	132.88	116.67	145.98	137.86	132.1	135.33	161.61	160.53	132.34	144.01	127.97	146.43	133.8	154.17	97.2	134.84	130.07	132.33	126.25	144.95	142.23	136.37	133.82	143.42	147.96
SPAC10F6.14c	48.08	49.87	46.96	49.3	47.78	46.37	64.93	53.09	66.23	49.73	46.72	65.42	50.13	47.15	63.2	52.66	48.91	63.24	55.57	50.14	45.69	46.17	66.42	72.83	43.77	69.08	44.2	49	53.62	47.84	57.23	62.71	66.87	67.33	50.95	65.54	45.2	56.45	55.65	81.8	63.54	67.74	75.02	44.99	62.03	53.29	62.45	66.18	66.91
SPAC10F6.15	48.08	49.87	46.96	49.3	47.78	46.37	45.85	38.02	30.27	49.73	46.72	39.07	50.13	47.15	31.33	52.66	48.91	33.21	55.57	50.14	45.69	46.17	35.19	31.8	43.77	38.28	44.2	49	53.62	47.84	37.88	35.34	35.61	41.35	50.95	40.2	45.2	56.45	55.65	54.26	39.96	40.86	42.91	44.99	31.36	43.85	34.98	66.18	38.62
SPAC10F6.16	137.6	122.91	124.66	123.58	126.84	133.03	114.53	134.73	124.73	113.02	126.83	130.01	130.57	93.11	105.22	123.83	101.01	111.21	136.67	137.55	119.73	121.88	135.55	110.7	132.88	116.67	111.08	137.86	132.1	135.33	116.05	117.85	132.34	110.27	127.97	110.91	133.8	106.96	116.48	134.84	130.07	132.33	126.25	105.88	142.23	136.37	133.82	112.42	147.96
SPAC10F6.17c	17.34	16.06	14.74	15.4	17.14	17.02	17.39	16.51	15.55	16.89	14.62	17.43	16.78	17.45	16.31	15.27	15.19	16.82	17	14.91	17.11	15.49	16.99	15.8	17.53	16.91	16.57	14.86	15.12	14.57	17.12	17.36	16.07	16.96	15.74	17.3	16.63	15.99	15.78	16.06	17.04	16.89	14.61	14.88	15.45	17.9	16.73	15.08	17.9
SPAC110.01	32.36	32.76	30.65	32.1	32.64	32.94	32.21	32.84	31.66	31.75	30.93	32.23	31.65	32.68	31.44	32.06	32.43	30.91	32.54	30.94	33.45	31.3	31.03	31.12	32.66	32.35	31.16	33.35	32.49	31.56	31.78	32.1	32.81	32.61	32.52	32.42	31.53	31.88	34.05	31.48	31.06	31.57	31.91	33.03	32.06	32.69	31.36	31.09	32.41
SPAC110.02	97.07	93.3	95.92	97.82	94.4	112.39	114.53	110.14	124.73	113.02	97.95	100.27	92.65	116.14	105.22	101.06	119.73	111.21	112.23	99.36	119.73	101.92	110.51	110.7	102.55	109.54	111.08	98.88	98.37	118.49	116.05	117.85	106.07	110.27	100.28	110.91	129.46	106.96	116.48	134.84	95.98	113.78	126.25	111.61	108.68	95.51	98.82	112.42	101.02
SPAC110.03	32.36	32.76	30.65	32.1	32.64	32.94	32.21	32.84	31.66	31.75	30.93	32.23	31.65	32.68	31.44	32.06	32.43	30.91	32.54	30.94	33.45	31.3	31.03	31.12	32.66	32.35	31.16	33.35	32.49	31.56	31.78	32.1	32.81	32.61	32.52	32.42	31.53	31.88	34.05	31.48	31.06	31.57	31.91	33.03	32.06	32.69	31.36	31.09	32.41
SPAC110.04c	32.36	32.76	30.65	32.1	32.64	32.94	32.21	32.84	31.66	31.75	30.93	32.23	31.65	32.68	31.44	32.06	32.43	30.91	32.54	30.94	33.45	31.3	31.03	31.12	32.66	32.35	31.16	33.35	32.49	31.56	31.78	32.1	32.81	32.61	32.52	32.42	31.53	31.88	34.05	31.48	31.06	31.57	31.91	33.03	32.06	32.69	31.36	31.09	32.41
SPAC1142.01	17.34	16.06	14.74	15.4	17.14	17.02	17.39	16.51	15.55	16.89	14.62	17.43	16.78	17.45	16.31	15.27	15.19	16.82	17	14.91	17.11	15.49	16.99	15.8	17.53	16.91	16.57	14.86	15.12	14.57	17.12	17.36	16.07	16.96	15.74	17.3	16.63	15.99	15.78	16.06	17.04	16.89	14.61	14.88	15.45	17.9	16.73	15.08	17.9
SPAC1142.02c	17.34	16.06	14.74	15.4	17.14	77.6	17.39	16.51	15.55	16.89	14.62	17.43	16.78	17.45	16.31	15.27	15.19	16.82	17	14.91	17.11	15.49	16.99	15.8	17.53	16.91	16.57	14.86	15.12	14.57	17.12	17.36	16.07	16.96	15.74	17.3	16.63	15.99	15.78	16.06	17.04	16.89	14.61	14.88	15.45	17.9	16.73	15.08	17.9
SPAC1142.03c	137.6	122.91	119.73	123.58	120.21	133.03	114.53	134.73	124.73	113.02	126.83	127.7	130.57	116.14	105.22	123.83	119.73	111.21	133.13	128.72	119.73	121.88	135.55	110.7	128.41	109.54	111.08	132.33	126.2	128.91	116.05	117.85	132.34	110.27	124.96	108.4	129.46	106.96	116.48	134.84	124.49	132.33	126.25	144.95	135.12	136.37	133.82	112.42	147.96
SPAC1142.04	32.36	32.76	30.65	32.1	32.64	32.94	32.21	32.84	31.66	31.75	30.93	32.23	31.65	32.68	31.44	32.06	32.43	30.91	32.54	30.94	33.45	31.3	31.03	31.12	32.66	32.35	31.16	33.35	32.49	31.56	31.78	32.1	32.81	32.61	32.52	32.42	31.53	31.88	34.05	31.48	31.06	31.57	31.91	33.03	32.06	32.69	31.36	31.09	32.41
SPAC1142.05	32.36	32.76	30.65	32.1	32.64	32.94	32.21	32.84	31.66	31.75	30.93	32.23	31.65	32.68	31.44	32.06	32.43	30.91	32.54	30.94	33.45	31.3	31.03	31.12	32.66	32.35	31.16	33.35	32.49	31.56	31.78	32.1	32.81	32.61	32.52	32.42	31.53	31.88	34.05	31.48	31.06	31.57	31.91	33.03	32.06	32.69	31.36	31.09	32.41
SPAC1142.06	17.34	16.06	14.74	15.4	17.14	17.02	17.39	16.51	15.55	16.89	14.62	17.43	16.78	17.45	16.31	15.27	15.19	16.82	17	14.91	17.11	15.49	16.99	15.8	17.53	16.91	16.57	14.86	15.12	14.57	17.12	17.36	16.07	16.96	15.74	17.3	16.63	15.99	15.78	16.06	17.04	16.89	14.61	14.88	15.45	17.9	16.73	15.08	17.9
SPAC1142.07c	137.6	122.91	124.66	123.58	126.84	133.03	143.07	134.73	124.73	143.69	126.83	130.01	130.57	165.98	166.27	123.83	160.25	140.97	136.67	137.55	150.06	121.88	135.55	145.83	132.88	116.67	145.98	137.86	132.1	135.33	161.61	160.53	132.34	144.01	127.97	146.43	133.8	154.17	116.48	134.84	130.07	132.33	126.25	144.95	142.23	136.37	133.82	143.42	147.96
SPAC1142.08	48.08	49.87	46.96	49.3	47.78	46.37	120.67	53.09	66.23	49.73	46.72	65.42	50.13	47.15	63.2	52.66	48.91	63.24	55.57	50.14	45.69	46.17	66.42	72.83	43.77	69.08	44.2	49	53.62	47.84	57.23	62.71	66.87	67.33	50.95	65.54	45.2	56.45	55.65	54.26	63.54	67.74	42.91	44.99	62.03	43.85	62.45	66.18	66.91
SPAC1142.09	32.36	32.76	30.65	32.1	32.64	32.94	32.21	32.84	31.66	31.75	30.93	32.23	31.65	32.68	31.44	32.06	32.43	30.91	32.54	30.94	33.45	31.3	31.03	31.12	32.66	32.35	31.16	33.35	32.49	31.56	31.78	32.1	32.81	32.61	32.52	32.42	31.53	31.88	34.05	31.48	31.06	31.57	31.91	33.03	32.06	32.69	31.36	31.09	32.41
SPAC11D3.01c	17.34	16.06	14.74	15.4	17.14	17.02	17.39	16.51	15.55	16.89	14.62	17.43	16.78	17.45	16.31	15.27	15.19	16.82	17	14.91	17.11	15.49	16.99	15.8	17.53	16.91	16.57	14.86	15.12	14.57	17.12	17.36	16.07	16.96	15.74	17.3	16.63	15.99	15.78	16.06	17.04	16.89	14.61	14.88	15.45	17.9	16.73	15.08	17.9
SPAC11D3.02c	17.34	16.06	14.74	15.4	17.14	17.02	17.39	16.51	15.55	16.89	14.62	17.43	16.78	17.45	16.31	15.27	15.19	16.82	17	14.91	17.11	15.49	16.99	15.8	17.53	16.91	16.57	14.86	15.12	14.57	17.12	17.36	16.07	16.96	15.74	17.3	16.63	15.99	15.78	16.06	17.04	16.89	14.61	14.88	15.45	17.9	16.73	15.08	17.9
SPAC11D3.03c	17.34	16.06	14.74	15.4	17.14	17.02	17.39	16.51	15.55	16.89	14.62	17.43	16.78	17.45	16.31	15.27	15.19	16.82	17	14.91	17.11	15.49	16.99	15.8	17.53	16.91	16.57	14.86	15.12	14.57	17.12	17.36	16.07	16.96	15.74	17.3	16.63	15.99	15.78	16.06	17.04	16.89	14.61	14.88	15.45	17.9	16.73	15.08	17.9
SPAC11D3.04c	17.34	16.06	14.74	15.4	17.14	17.02	17.39	16.51	15.55	16.89	14.62	17.43	16.78	17.45	16.31	15.27	15.19	16.82	17	14.91	17.11	15.49	16.99	15.8	17.53	16.91	16.57	14.86	15.12	14.57	17.12	17.36	16.07	16.96	15.74	17.3	16.63	15.99	15.78	16.06	17.04	16.89	14.61	14.88	15.45	17.9	16.73	15.08	17.9
SPAC11D3.05	17.34	16.06	14.74	15.4	17.14	17.02	17.39	16.51	15.55	16.89	14.62	17.43	16.78	17.45	16.31	15.27	15.19	16.82	17	14.91	17.11	15.49	16.99	15.8	17.53	16.91	16.57	14.86	15.12	14.57	17.12	17.36	16.07	16.96	15.74	17.3	16.63	15.99	15.78	16.06	17.04	16.89	14.61	14.88	15.45	17.9	16.73	15.08	17.9
SPAC11D3.06	17.34	16.06	14.74	15.4	17.14	17.02	17.39	16.51	15.55	16.89	14.62	17.43	16.78	17.45	16.31	15.27	15.19	16.82	17	14.91	17.11	15.49	16.99	15.8	17.53	16.91	16.57	14.86	15.12	14.57	17.12	17.36	16.07	16.96	15.74	17.3	16.63	15.99	15.78	16.06	17.04	16.89	14.61	14.88	15.45	17.9	16.73	15.08	17.9
SPAC11D3.07c	17.34	16.06	14.74	15.4	17.14	17.02	17.39	16.51	15.55	16.89	14.62	17.43	16.78	17.45	16.31	15.27	15.19	16.82	17	14.91	17.11	15.49	16.99	15.8	17.53	16.91	16.57	14.86	15.12	14.57	17.12	17.36	16.07	16.96	15.74	17.3	16.63	15.99	15.78	16.06	17.04	16.89	14.61	14.88	15.45	17.9	16.73	15.08	17.9
SPAC11D3.08c	32.36	32.76	30.65	32.1	32.64	32.94	32.21	32.84	31.66	31.75	30.93	32.23	31.65	32.68	31.44	32.06	32.43	30.91	32.54	30.94	33.45	31.3	31.03	31.12	32.66	32.35	31.16	33.35	32.49	31.56	31.78	32.1	32.81	32.61	32.52	32.42	31.53	31.88	34.05	31.48	31.06	31.57	31.91	33.03	32.06	32.69	31.36	31.09	32.41
SPAC11D3.09	17.34	16.06	14.74	15.4	17.14	17.02	17.39	16.51	15.55	16.89	14.62	17.43	16.78	17.45	16.31	15.27	15.19	16.82	17	14.91	17.11	15.49	16.99	15.8	17.53	16.91	16.57	14.86	15.12	14.57	17.12	17.36	16.07	16.96	15.74	17.3	16.63	15.99	15.78	16.06	17.04	16.89	14.61	14.88	15.45	17.9	16.73	15.08	17.9
SPAC11D3.10	17.34	16.06	14.74	15.4	17.14	17.02	17.39	16.51	15.55	16.89	14.62	17.43	16.78	17.45	16.31	15.27	15.19	16.82	17	14.91	17.11	15.49	16.99	15.8	17.53	16.91	16.57	14.86	15.12	14.57	17.12	17.36	16.07	16.96	15.74	17.3	16.63	15.99	15.78	16.06	17.04	16.89	14.61	14.88	15.45	17.9	16.73	15.08	17.9
SPAC11D3.11c	32.36	32.76	30.65	32.1	32.64	32.94	32.21	32.84	31.66	31.75	30.93	32.23	31.65	32.68	31.44	32.06	32.43	30.91	32.54	30.94	33.45	31.3	31.03	31.12	32.66	32.35	31.16	33.35	32.49	31.56	31.78	32.1	32.81	32.61	32.52	32.42	31.53	31.88	34.05	31.48	31.06	31.57	31.91	33.03	32.06	32.69	31.36	31.09	32.41
SPAC11D3.13	32.36	32.76	30.65	32.1	32.64	32.94	32.21	32.84	31.66	31.75	30.93	32.23	31.65	32.68	31.44	32.06	32.43	30.91	32.54	30.94	33.45	31.3	31.03	31.12	32.66	32.35	31.16	33.35	32.49	31.56	31.78	32.1	32.81	32.61	32.52	32.42	31.53	31.88	34.05	31.48	31.06	31.57	31.91	33.03	32.06	32.69	31.36	31.09	32.41
SPAC11D3.14c	17.34	16.06	14.74	15.4	17.14	17.02	17.39	16.51	15.55	16.89	14.62	17.43	16.78	17.45	16.31	15.27	15.19	16.82	17	14.91	17.11	15.49	16.99	15.8	17.53	16.91	16.57	14.86	15.12	14.57	17.12	17.36	16.07	16.96	15.74	17.3	16.63	15.99	15.78	16.06	17.04	16.89	14.61	14.88	15.45	17.9	16.73	15.08	17.9
SPAC11D3.15	17.34	16.06	14.74	15.4	17.14	17.02	17.39	16.51	15.55	16.89	14.62	17.43	16.78	17.45	16.31	15.27	15.19	16.82	17	14.91	17.11	15.49	16.99	15.8	17.53	16.91	16.57	14.86	15.12	14.57	17.12	17.36	16.07	16.96	15.74	17.3	16.63	15.99	15.78	16.06	17.04	16.89	14.61	14.88	15.45	17.9	16.73	15.08	17.9
SPAC11D3.16c	17.34	16.06	14.74	15.4	17.14	17.02	17.39	16.51	15.55	16.89	14.62	17.43	16.78	17.45	16.31	15.27	15.19	16.82	17	14.91	17.11	15.49	16.99	15.8	17.53	16.91	16.57	14.86	15.12	14.57	17.12	17.36	16.07	16.96	15.74	17.3	16.63	15.99	15.78	16.06	17.04	16.89	14.61	14.88	15.45	17.9	16.73	15.08	17.9
SPAC11D3.17	17.34	16.06	14.74	15.4	17.14	17.02	17.39	16.51	15.55	16.89	14.62	17.43	16.78	17.45	16.31	15.27	15.19	16.82	17	14.91	17.11	15.49	16.99	15.8	17.53	16.91	16.57	14.86	15.12	14.57	17.12	17.36	16.07	16.96	15.74	17.3	16.63	15.99	15.78	16.06	17.04	16.89	14.61	14.88	15.45	17.9	16.73	15.08	17.9
SPAC11D3.18c	137.6	122.91	124.66	123.58	126.84	133.03	143.07	134.73	95.01	143.69	126.83	130.01	130.57	93.11	103.8	123.83	101.01	140.97	136.67	137.55	150.06	121.88	135.55	145.83	132.88	116.67	145.98	137.86	132.1	135.33	117.36	160.53	132.34	144.01	127.97	146.43	91.24	98.76	97.2	91.1	130.07	132.33	126.25	105.88	88.51	136.37	87.13	99.96	147.96
SPAC11E3.01c	17.34	16.06	14.74	15.4	17.14	17.02	17.39	16.51	15.55	16.89	14.62	17.43	16.78	17.45	16.31	15.27	15.19	16.82	17	14.91	17.11	15.49	16.99	15.8	17.53	16.91	16.57	14.86	15.12	14.57	17.12	17.36	16.07	16.96	15.74	17.3	16.63	15.99	15.78	16.06	17.04	16.89	14.61	14.88	15.45	17.9	16.73	15.08	17.9
SPAC11E3.02c	32.36	32.76	30.65	32.1	32.64	32.94	32.21	32.84	31.66	31.75	30.93	32.23	31.65	32.68	31.44	32.06	32.43	30.91	32.54	30.94	33.45	31.3	31.03	31.12	32.66	32.35	31.16	33.35	32.49	31.56	31.78	32.1	32.81	32.61	32.52	32.42	31.53	31.88	34.05	31.48	31.06	31.57	31.91	33.03	32.06	32.69	31.36	31.09	32.41
SPAC11E3.03	32.36	32.76	30.65	32.1	32.64	32.94	32.21	32.84	31.66	31.75	30.93	32.23	31.65	32.68	31.44	32.06	32.43	30.91	32.54	30.94	33.45	31.3	31.03	31.12	32.66	32.35	31.16	33.35	32.49	31.56	31.78	32.1	32.81	32.61	32.52	32.42	31.53	31.88	34.05	31.48	31.06	31.57	31.91	33.03	32.06	32.69	31.36	31.09	32.41
SPAC11E3.04c	40.35	49.87	46.96	49.3	47.78	46.37	45.85	38.02	30.27	49.73	46.72	65.42	50.13	47.15	31.33	52.66	48.91	33.21	55.57	50.14	45.69	46.17	35.19	31.8	43.77	38.28	44.2	49	53.62	47.84	57.23	62.71	35.61	67.33	50.95	65.54	45.2	56.45	55.65	33.97	63.54	67.74	75.02	44.99	31.36	53.29	34.98	31.13	66.91
SPAC11E3.05	137.6	159.24	124.66	123.58	126.84	133.03	143.07	134.73	121.67	143.69	126.83	130.01	130.57	165.98	103.8	157.12	160.25	140.97	136.67	137.55	150.06	162.52	135.55	145.83	132.88	116.67	145.98	137.86	132.1	135.33	139.7	160.53	132.34	144.01	127.97	146.43	133.8	154.17	97.2	134.84	130.07	132.33	126.25	144.95	142.23	136.37	133.82	143.42	147.96
SPAC11E3.06	32.36	32.76	30.65	32.1	32.64	32.94	32.21	32.84	31.66	31.75	30.93	32.23	31.65	32.68	31.44	32.06	32.43	30.91	32.54	30.94	33.45	31.3	31.03	31.12	32.66	32.35	31.16	33.35	32.49	31.56	31.78	32.1	32.81	32.61	32.52	32.42	31.53	31.88	34.05	31.48	31.06	31.57	31.91	33.03	32.06	32.69	31.36	31.09	32.41
SPAC11E3.07	32.36	32.76	30.65	32.1	32.64	32.94	32.21	32.84	31.66	31.75	30.93	32.23	31.65	32.68	31.44	32.06	32.43	30.91	32.54	30.94	33.45	31.3	31.03	31.12	32.66	32.35	31.16	33.35	32.49	31.56	31.78	32.1	32.81	32.61	32.52	32.42	31.53	31.88	34.05	31.48	31.06	31.57	31.91	33.03	32.06	32.69	31.36	31.09	32.41
SPAC11E3.08c	137.6	122.91	119.73	123.58	120.21	133.03	143.07	134.73	200.92	139.26	126.83	127.7	130.57	165.98	166.27	123.83	160.25	140.97	133.13	128.72	146.14	121.88	135.55	145.83	128.41	109.54	136.1	132.33	126.2	128.91	117.36	160.53	132.34	140.64	124.96	146.43	129.46	154.17	181.26	134.84	124.49	132.33	126.25	144.95	135.12	136.37	133.82	143.42	147.96
SPAC11E3.09	17.34	16.06	14.74	15.4	17.14	17.02	17.39	16.51	15.55	16.89	14.62	17.43	16.78	17.45	16.31	15.27	15.19	16.82	17	14.91	17.11	15.49	16.99	15.8	17.53	16.91	16.57	14.86	15.12	14.57	17.12	17.36	16.07	16.96	15.74	17.3	16.63	15.99	15.78	16.06	17.04	16.89	14.61	14.88	15.45	17.9	16.73	15.08	17.9
SPAC11E3.10	17.34	16.06	23.54	15.4	17.14	17.02	17.39	16.51	15.55	16.89	21.23	17.43	16.78	17.45	16.31	15.27	24.07	16.82	17	25.25	17.11	15.49	16.99	15.8	17.53	16.91	16.57	24.87	24.51	24.2	17.12	17.36	16.07	16.96	15.74	17.3	16.63	15.99	25.01	16.06	17.04	16.89	24.7	22.69	15.45	17.9	16.73	15.08	17.9
SPAC11E3.11c	32.36	32.76	30.65	32.1	32.64	32.94	32.21	32.84	31.66	31.75	30.93	32.23	31.65	32.68	31.44	32.06	32.43	30.91	32.54	30.94	33.45	31.3	31.03	31.12	32.66	32.35	31.16	33.35	32.49	31.56	31.78	32.1	32.81	32.61	32.52	32.42	31.53	31.88	34.05	31.48	31.06	31.57	31.91	33.03	32.06	32.69	31.36	31.09	32.41
SPAC11E3.12	32.36	32.76	30.65	32.1	32.64	32.94	32.21	32.84	31.66	31.75	30.93	32.23	31.65	32.68	31.44	32.06	32.43	30.91	32.54	30.94	33.45	31.3	31.03	31.12	32.66	32.35	31.16	33.35	32.49	31.56	31.78	32.1	32.81	32.61	32.52	32.42	31.53	31.88	34.05	31.48	31.06	31.57	31.91	33.03	32.06	32.69	31.36	31.09	32.41
SPAC11E3.13c	17.34	28.04	23.54	25.03	17.14	17.02	17.39	38.02	30.27	16.89	21.23	17.43	16.78	17.45	31.33	25.33	24.07	33.21	17	25.25	17.11	27.01	16.99	31.8	17.53	16.91	16.57	24.87	24.51	24.2	17.12	17.36	35.61	16.96	27.52	17.3	16.63	30.39	25.01	33.97	17.04	16.89	24.7	22.69	31.36	17.9	34.98	31.13	17.9
SPAC11E3.14	48.08	49.87	46.96	49.3	47.78	46.37	64.93	53.09	66.23	49.73	46.72	100.27	50.13	74.31	63.2	52.66	67.56	63.24	55.57	50.14	81.76	46.17	66.42	72.83	70.12	69.08	72.03	49	53.62	47.84	37.88	35.34	66.87	41.35	50.95	69.91	70.77	56.45	55.65	54.26	39.96	71.47	42.91	44.99	62.03	43.85	62.45	66.18	38.62
SPAC11E3.15	32.36	32.76	30.65	32.1	32.64	32.94	32.21	32.84	31.66	31.75	30.93	32.23	31.65	32.68	31.44	32.06	32.43	30.91	32.54	30.94	33.45	31.3	31.03	31.12	32.66	32.35	31.16	33.35	32.49	31.56	31.78	32.1	32.81	32.61	32.52	32.42	31.53	31.88	34.05	31.48	31.06	31.57	31.91	33.03	32.06	32.69	31.36	31.09	32.41
SPAC11G7.01	48.08	49.87	46.96	49.3	47.78	46.37	45.85	38.02	30.27	49.73	46.72	39.07	50.13	47.15	31.33	52.66	48.91	33.21	55.57	50.14	45.69	46.17	35.19	31.8	43.77	38.28	44.2	49	53.62	47.84	37.88	35.34	35.61	41.35	50.95	40.2	45.2	56.45	55.65	33.97	39.96	40.86	42.91	44.99	31.36	43.85	34.98	31.13	38.62
SPAC11G7.02	137.6	122.91	124.66	123.58	126.84	133.03	143.07	134.73	95.01	143.69	126.83	130.01	130.57	81.4	103.8	123.83	160.25	140.97	136.67	137.55	150.06	121.88	135.55	145.83	132.88	116.67	145.98	137.86	132.1	135.33	161.61	160.53	132.34	144.01	127.97	146.43	133.8	98.76	97.2	91.1	130.07	132.33	126.25	144.95	88.51	136.37	87.13	2	147.96
SPAC11G7.03	32.36	32.76	30.65	32.1	32.64	32.94	32.21	32.84	31.66	31.75	30.93	32.23	31.65	32.68	31.44	32.06	32.43	30.91	32.54	30.94	33.45	31.3	31.03	31.12	32.66	32.35	31.16	33.35	32.49	31.56	31.78	32.1	32.81	32.61	32.52	32.42	31.53	31.88	34.05	31.48	31.06	31.57	31.91	33.03	32.06	32.69	31.36	31.09	32.41
SPAC11G7.04	137.6	159.24	119.73	123.58	120.21	133.03	143.07	77.97	95.01	139.26	126.83	127.7	130.57	81.4	69.76	157.12	160.25	73.54	133.13	128.72	76.9	162.52	135.55	65.21	128.41	84.3	136.1	132.33	126.2	128.91	78.11	72.54	212.2	140.64	124.96	72.13	129.46	98.76	97.2	91.1	124.49	132.33	77.14	144.95	88.51	136.37	87.13	99.96	147.96
SPAC11G7.05c	32.36	32.76	30.65	32.1	32.64	32.94	32.21	32.84	31.66	31.75	30.93	32.23	31.65	32.68	31.44	32.06	32.43	30.91	32.54	30.94	33.45	31.3	31.03	31.12	32.66	32.35	31.16	33.35	32.49	31.56	31.78	32.1	32.81	32.61	32.52	32.42	31.53	31.88	34.05	31.48	31.06	31.57	31.91	33.03	32.06	32.69	31.36	31.09	32.41
SPAC11G7.06c	137.6	93.3	124.66	97.82	94.4	112.39	114.53	110.14	95.01	113.02	97.95	100.27	104.37	116.14	105.22	101.06	119.73	111.21	112.23	99.36	119.73	101.92	110.51	110.7	102.55	116.67	111.08	98.88	98.37	118.49	116.05	117.85	106.07	110.27	100.28	110.91	133.8	106.96	116.48	91.1	130.07	113.78	126.25	111.61	88.51	95.51	98.82	99.96	101.02
SPAC11H11.01	17.34	28.04	23.54	25.03	17.14	17.02	17.39	38.02	30.27	16.89	21.23	17.43	16.78	17.45	31.33	25.33	24.07	33.21	17	25.25	17.11	27.01	16.99	31.8	17.53	16.91	16.57	24.87	24.51	24.2	17.12	17.36	35.61	16.96	27.52	17.3	16.63	30.39	25.01	33.97	17.04	16.89	24.7	22.69	31.36	17.9	34.98	31.13	17.9
SPAC11H11.02c	17.34	16.06	14.74	15.4	17.14	17.02	17.39	16.51	15.55	16.89	14.62	17.43	16.78	17.45	16.31	15.27	15.19	16.82	17	14.91	17.11	15.49	16.99	15.8	17.53	16.91	16.57	14.86	15.12	14.57	17.12	17.36	16.07	16.96	15.74	17.3	16.63	15.99	15.78	16.06	17.04	16.89	14.61	14.88	15.45	17.9	16.73	15.08	17.9
SPAC11H11.03c	17.34	16.06	14.74	15.4	17.14	17.02	17.39	16.51	15.55	16.89	14.62	17.43	16.78	17.45	16.31	15.27	15.19	16.82	17	14.91	17.11	15.49	16.99	15.8	17.53	16.91	16.57	14.86	15.12	14.57	17.12	17.36	16.07	16.96	15.74	17.3	16.63	15.99	15.78	16.06	17.04	16.89	14.61	14.88	15.45	17.9	16.73	15.08	17.9
SPAC11H11.04	17.34	28.04	23.54	25.03	17.14	17.02	17.39	16.51	30.27	16.89	21.23	17.43	16.78	17.45	31.33	25.33	24.07	33.21	17	25.25	17.11	27.01	16.99	31.8	17.53	16.91	16.57	24.87	24.51	24.2	17.12	17.36	35.61	16.96	27.52	17.3	16.63	30.39	25.01	33.97	17.04	16.89	24.7	22.69	31.36	17.9	34.98	31.13	17.9
SPAC11H11.05c	17.34	16.06	14.74	15.4	17.14	17.02	17.39	16.51	15.55	16.89	14.62	17.43	16.78	17.45	16.31	15.27	15.19	16.82	17	14.91	17.11	15.49	16.99	15.8	17.53	16.91	16.57	14.86	15.12	14.57	17.12	17.36	16.07	16.96	15.74	17.3	16.63	15.99	15.78	16.06	17.04	16.89	14.61	14.88	15.45	17.9	16.73	15.08	17.9
SPAC11H11.06	32.36	32.76	30.65	32.1	32.64	32.94	32.21	32.84	31.66	31.75	30.93	32.23	31.65	32.68	31.44	32.06	32.43	30.91	32.54	30.94	33.45	31.3	31.03	31.12	32.66	32.35	31.16	33.35	32.49	31.56	31.78	32.1	32.81	32.61	32.52	32.42	31.53	31.88	34.05	31.48	31.06	31.57	31.91	33.03	32.06	32.69	31.36	31.09	32.41
SPAC1250.01	32.36	32.76	30.65	32.1	32.64	32.94	32.21	32.84	31.66	31.75	30.93	32.23	31.65	32.68	31.44	32.06	32.43	30.91	32.54	30.94	33.45	31.3	31.03	31.12	32.66	32.35	31.16	33.35	32.49	31.56	31.78	32.1	32.81	32.61	32.52	32.42	31.53	31.88	34.05	31.48	31.06	31.57	31.91	33.03	32.06	32.69	31.36	31.09	32.41
SPAC1250.02	32.36	32.76	30.65	32.1	32.64	32.94	32.21	32.84	31.66	31.75	30.93	32.23	31.65	32.68	31.44	32.06	32.43	30.91	32.54	30.94	33.45	31.3	31.03	31.12	32.66	32.35	31.16	33.35	32.49	31.56	31.78	32.1	32.81	32.61	32.52	32.42	31.53	31.88	34.05	31.48	31.06	31.57	31.91	33.03	32.06	32.69	31.36	31.09	32.41
SPAC1250.03	137.6	122.91	124.66	123.58	126.84	133.03	143.07	134.73	95.01	143.69	126.83	130.01	130.57	81.4	166.27	123.83	160.25	73.54	136.67	137.55	150.06	121.88	135.55	145.83	132.88	116.67	145.98	137.86	132.1	135.33	117.36	160.53	132.34	144.01	127.97	146.43	133.8	98.76	181.26	91.1	130.07	132.33	126.25	144.95	88.51	136.37	87.13	99.96	147.96
SPAC1250.04c	137.6	122.91	119.73	123.58	120.21	133.03	143.07	134.73	124.73	139.26	126.83	127.7	130.57	93.11	166.27	123.83	101.01	140.97	133.13	128.72	146.14	121.88	135.55	145.83	128.41	109.54	136.1	132.33	126.2	128.91	161.61	117.85	132.34	140.64	124.96	146.43	91.24	154.17	116.48	134.84	124.49	132.33	126.25	105.88	135.12	136.37	133.82	112.42	147.96
SPAC1250.05	17.34	16.06	14.74	15.4	17.14	17.02	17.39	16.51	15.55	16.89	14.62	17.43	16.78	17.45	16.31	15.27	15.19	16.82	17	14.91	17.11	15.49	16.99	15.8	17.53	16.91	16.57	14.86	15.12	14.57	17.12	17.36	16.07	16.96	15.74	17.3	16.63	15.99	15.78	16.06	17.04	16.89	14.61	14.88	15.45	17.9	16.73	15.08	17.9
SPAC1250.07	32.36	32.76	30.65	32.1	32.64	32.94	32.21	32.84	31.66	31.75	30.93	32.23	31.65	32.68	31.44	32.06	32.43	30.91	32.54	30.94	33.45	31.3	31.03	31.12	32.66	32.35	31.16	33.35	32.49	31.56	31.78	32.1	32.81	32.61	32.52	32.42	31.53	31.88	34.05	31.48	31.06	31.57	31.91	33.03	32.06	32.69	31.36	31.09	32.41
SPAC1296.01c	17.34	16.06	14.74	15.4	17.14	77.6	17.39	16.51	15.55	16.89	14.62	17.43	16.78	17.45	16.31	15.27	15.19	16.82	17	14.91	17.11	15.49	16.99	15.8	17.53	16.91	16.57	14.86	15.12	14.57	17.12	17.36	16.07	16.96	15.74	17.3	16.63	15.99	15.78	16.06	17.04	16.89	14.61	14.88	15.45	17.9	16.73	15.08	17.9
SPAC1296.02	17.34	16.06	14.74	15.4	17.14	17.02	17.39	16.51	15.55	16.89	14.62	17.43	16.78	17.45	16.31	15.27	15.19	16.82	17	14.91	17.11	15.49	16.99	15.8	17.53	16.91	16.57	14.86	15.12	14.57	17.12	17.36	16.07	16.96	15.74	17.3	16.63	15.99	15.78	16.06	17.04	16.89	14.61	14.88	15.45	17.9	16.73	15.08	17.9
SPAC1296.03c	17.34	16.06	14.74	15.4	17.14	17.02	17.39	16.51	15.55	16.89	14.62	17.43	16.78	17.45	16.31	15.27	15.19	16.82	17	14.91	17.11	15.49	16.99	15.8	17.53	16.91	16.57	14.86	15.12	14.57	17.12	17.36	16.07	16.96	15.74	17.3	16.63	15.99	15.78	16.06	17.04	16.89	14.61	14.88	15.45	17.9	16.73	15.08	17.9
SPAC1296.04	17.34	28.04	23.54	25.03	17.14	17.02	17.39	16.51	30.27	16.89	21.23	17.43	16.78	17.45	31.33	25.33	24.07	16.82	17	25.25	17.11	27.01	16.99	31.8	17.53	16.91	16.57	24.87	24.51	24.2	17.12	17.36	35.61	16.96	27.52	17.3	16.63	30.39	25.01	16.06	17.04	16.89	24.7	22.69	31.36	17.9	16.73	31.13	17.9
SPAC1296.05c	32.36	32.76	30.65	32.1	32.64	32.94	32.21	32.84	31.66	31.75	30.93	32.23	31.65	32.68	31.44	32.06	32.43	30.91	32.54	30.94	33.45	31.3	31.03	31.12	32.66	32.35	31.16	33.35	32.49	31.56	31.78	32.1	32.81	32.61	32.52	32.42	31.53	31.88	34.05	31.48	31.06	31.57	31.91	33.03	32.06	32.69	31.36	31.09	32.41
SPAC1296.06	32.36	32.76	30.65	32.1	32.64	32.94	32.21	32.84	31.66	31.75	30.93	32.23	31.65	32.68	31.44	32.06	32.43	30.91	32.54	30.94	33.45	31.3	31.03	31.12	32.66	32.35	31.16	33.35	32.49	31.56	31.78	32.1	32.81	32.61	32.52	32.42	31.53	31.88	34.05	31.48	31.06	31.57	31.91	33.03	32.06	32.69	31.36	31.09	32.41
SPAC12B10.01c	17.34	28.04	23.54	25.03	17.14	17.02	17.39	16.51	30.27	16.89	21.23	17.43	16.78	17.45	31.33	25.33	24.07	33.21	17	25.25	17.11	27.01	16.99	31.8	17.53	16.91	16.57	24.87	24.51	24.2	17.12	17.36	35.61	16.96	27.52	17.3	16.63	30.39	25.01	33.97	17.04	16.89	24.7	22.69	31.36	17.9	34.98	31.13	17.9
SPAC12B10.02c	32.36	32.76	30.65	32.1	32.64	32.94	32.21	32.84	31.66	31.75	30.93	32.23	31.65	32.68	31.44	32.06	32.43	30.91	32.54	30.94	33.45	31.3	31.03	31.12	32.66	32.35	31.16	33.35	32.49	31.56	31.78	32.1	32.81	32.61	32.52	32.42	31.53	31.88	34.05	31.48	31.06	31.57	31.91	33.03	32.06	32.69	31.36	31.09	32.41
SPAC12B10.03	137.6	159.24	124.66	123.58	126.84	133.03	143.07	134.73	124.73	143.69	126.83	130.01	130.57	165.98	166.27	157.12	119.73	140.97	136.67	137.55	150.06	162.52	135.55	145.83	132.88	116.67	145.98	137.86	132.1	135.33	161.61	117.85	212.2	144.01	127.97	146.43	133.8	154.17	116.48	134.84	130.07	132.33	126.25	144.95	142.23	136.37	133.82	112.42	147.96
SPAC12B10.04	99.48	122.91	124.66	123.58	126.84	133.03	143.07	134.73	124.73	143.69	126.83	130.01	130.57	165.98	92.4	123.83	119.73	140.97	136.67	137.55	150.06	121.88	135.55	145.83	132.88	116.67	145.98	137.86	132.1	135.33	139.7	117.85	132.34	144.01	127.97	146.43	133.8	154.17	116.48	134.84	130.07	132.33	126.25	144.95	142.23	95.19	133.82	112.42	95.92
SPAC12B10.05	17.34	16.06	14.74	15.4	17.14	17.02	17.39	16.51	15.55	16.89	14.62	17.43	16.78	17.45	16.31	15.27	15.19	16.82	17	14.91	17.11	15.49	16.99	15.8	17.53	16.91	16.57	14.86	15.12	14.57	17.12	17.36	16.07	16.96	15.74	17.3	16.63	15.99	15.78	16.06	17.04	16.89	14.61	14.88	15.45	17.9	16.73	15.08	17.9
SPAC12B10.06c	32.36	32.76	30.65	32.1	32.64	32.94	32.21	32.84	31.66	31.75	30.93	32.23	31.65	32.68	31.44	32.06	32.43	30.91	32.54	30.94	33.45	31.3	31.03	31.12	32.66	32.35	31.16	33.35	32.49	31.56	31.78	32.1	32.81	32.61	32.52	32.42	31.53	31.88	34.05	31.48	31.06	31.57	31.91	33.03	32.06	32.69	31.36	31.09	32.41
SPAC12B10.07	17.34	16.06	14.74	15.4	17.14	17.02	17.39	16.51	15.55	16.89	14.62	17.43	16.78	17.45	16.31	15.27	15.19	16.82	17	14.91	17.11	15.49	16.99	15.8	17.53	16.91	16.57	14.86	15.12	14.57	17.12	17.36	16.07	16.96	15.74	17.3	16.63	15.99	15.78	16.06	17.04	16.89	14.61	14.88	15.45	17.9	16.73	15.08	17.9
SPAC12B10.08c	32.36	32.76	30.65	32.1	32.64	32.94	32.21	32.84	31.66	31.75	30.93	32.23	31.65	32.68	31.44	32.06	32.43	30.91	32.54	30.94	33.45	31.3	31.03	31.12	32.66	32.35	31.16	33.35	32.49	31.56	31.78	32.1	32.81	32.61	32.52	32.42	31.53	31.88	34.05	31.48	31.06	31.57	31.91	33.03	32.06	32.69	31.36	31.09	32.41
SPAC12B10.09	17.34	16.06	14.74	15.4	17.14	17.02	17.39	16.51	15.55	16.89	14.62	17.43	16.78	17.45	16.31	15.27	15.19	16.82	17	14.91	17.11	15.49	16.99	15.8	17.53	16.91	16.57	14.86	15.12	14.57	17.12	17.36	16.07	16.96	15.74	17.3	16.63	15.99	15.78	16.06	17.04	16.89	14.61	14.88	15.45	17.9	16.73	15.08	17.9
SPAC12B10.10	17.34	16.06	14.74	15.4	17.14	17.02	17.39	16.51	15.55	16.89	14.62	17.43	16.78	17.45	16.31	15.27	15.19	16.82	17	14.91	17.11	15.49	16.99	15.8	17.53	16.91	16.57	14.86	15.12	14.57	17.12	17.36	16.07	16.96	15.74	17.3	16.63	15.99	15.78	16.06	17.04	16.89	14.61	14.88	15.45	17.9	16.73	15.08	17.9
SPAC12B10.11	17.34	16.06	14.74	15.4	17.14	17.02	17.39	16.51	15.55	16.89	14.62	17.43	16.78	17.45	16.31	15.27	15.19	16.82	17	14.91	17.11	15.49	16.99	15.8	17.53	16.91	16.57	14.86	15.12	14.57	17.12	17.36	16.07	16.96	15.74	17.3	16.63	15.99	15.78	16.06	17.04	16.89	14.61	14.88	15.45	17.9	16.73	15.08	17.9
SPAC12B10.12c	17.34	28.04	23.54	25.03	17.14	17.02	17.39	38.02	30.27	16.89	44.71	17.43	16.78	17.45	31.33	25.33	24.07	33.21	17	25.25	17.11	27.01	16.99	31.8	17.53	16.91	16.57	24.87	24.51	24.2	17.12	17.36	35.61	16.96	27.52	17.3	16.63	30.39	25.01	33.97	17.04	16.89	24.7	22.69	31.36	17.9	34.98	31.13	17.9
SPAC12B10.13	17.34	16.06	14.74	15.4	17.14	17.02	17.39	16.51	15.55	16.89	21.23	17.43	16.78	17.45	16.31	15.27	24.07	16.82	17	14.91	17.11	15.49	16.99	15.8	17.53	16.91	16.57	14.86	15.12	24.2	17.12	17.36	16.07	16.96	15.74	17.3	16.63	15.99	15.78	16.06	17.04	16.89	24.7	14.88	15.45	17.9	16.73	15.08	17.9
SPAC12B10.14c	17.34	16.06	14.74	15.4	17.14	17.02	17.39	16.51	15.55	16.89	14.62	17.43	16.78	17.45	16.31	15.27	15.19	16.82	17	14.91	17.11	15.49	16.99	15.8	17.53	16.91	16.57	14.86	15.12	14.57	17.12	17.36	16.07	16.96	15.74	17.3	16.63	15.99	15.78	16.06	17.04	16.89	14.61	14.88	15.45	17.9	16.73	15.08	17.9
SPAC12B10.15c	17.34	28.04	23.54	25.03	17.14	17.02	17.39	16.51	30.27	16.89	21.23	17.43	16.78	17.45	31.33	25.33	24.07	16.82	17	25.25	17.11	27.01	16.99	31.8	17.53	16.91	16.57	24.87	24.51	24.2	17.12	17.36	35.61	16.96	27.52	17.3	16.63	30.39	25.01	16.06	17.04	16.89	24.7	22.69	31.36	17.9	16.73	31.13	17.9
SPAC12B10.16c	17.34	16.06	14.74	15.4	17.14	17.02	17.39	16.51	15.55	16.89	14.62	17.43	16.78	17.45	16.31	15.27	15.19	16.82	17	14.91	17.11	15.49	16.99	15.8	17.53	16.91	16.57	14.86	15.12	14.57	17.12	17.36	16.07	16.96	15.74	17.3	16.63	15.99	15.78	16.06	17.04	16.89	14.61	14.88	15.45	17.9	16.73	15.08	17.9
SPAC12G12.01c	17.34	16.06	14.74	15.4	17.14	17.02	17.39	16.51	15.55	16.89	14.62	17.43	16.78	17.45	16.31	15.27	15.19	16.82	17	14.91	17.11	15.49	16.99	15.8	17.53	16.91	16.57	14.86	15.12	14.57	17.12	17.36	16.07	16.96	15.74	17.3	16.63	15.99	15.78	16.06	17.04	16.89	14.61	14.88	15.45	17.9	16.73	15.08	17.9
SPAC12G12.02	32.36	32.76	30.65	32.1	32.64	32.94	32.21	32.84	31.66	31.75	30.93	32.23	31.65	32.68	31.44	32.06	32.43	30.91	32.54	30.94	33.45	31.3	31.03	31.12	32.66	32.35	31.16	33.35	32.49	31.56	31.78	32.1	32.81	32.61	32.52	32.42	31.53	31.88	34.05	31.48	31.06	31.57	31.91	33.03	32.06	32.69	31.36	31.09	32.41
SPAC12G12.03	17.34	16.06	14.74	15.4	17.14	17.02	17.39	16.51	15.55	16.89	14.62	17.43	16.78	17.45	16.31	15.27	15.19	16.82	17	14.91	17.11	15.49	16.99	15.8	17.53	16.91	16.57	14.86	15.12	14.57	17.12	17.36	16.07	16.96	15.74	17.3	16.63	15.99	15.78	16.06	17.04	16.89	14.61	14.88	15.45	17.9	16.73	15.08	17.9
SPAC12G12.04	32.36	32.76	30.65	32.1	32.64	32.94	32.21	32.84	31.66	31.75	30.93	32.23	31.65	32.68	31.44	32.06	32.43	30.91	32.54	30.94	33.45	31.3	31.03	31.12	32.66	32.35	31.16	33.35	32.49	31.56	31.78	32.1	32.81	32.61	32.52	32.42	31.53	31.88	34.05	31.48	31.06	31.57	31.91	33.03	32.06	32.69	31.36	31.09	32.41
SPAC12G12.05c	32.36	32.76	30.65	32.1	32.64	32.94	32.21	32.84	31.66	31.75	30.93	32.23	31.65	32.68	31.44	32.06	32.43	30.91	32.54	30.94	33.45	31.3	31.03	31.12	32.66	32.35	31.16	33.35	32.49	31.56	31.78	32.1	32.81	32.61	32.52	32.42	31.53	31.88	34.05	31.48	31.06	31.57	31.91	33.03	32.06	32.69	31.36	31.09	32.41
SPAC12G12.06c	32.36	32.76	30.65	32.1	32.64	32.94	32.21	32.84	31.66	31.75	30.93	32.23	31.65	32.68	31.44	32.06	32.43	30.91	32.54	30.94	33.45	31.3	31.03	31.12	32.66	32.35	31.16	33.35	32.49	31.56	31.78	32.1	32.81	32.61	32.52	32.42	31.53	31.88	34.05	31.48	31.06	31.57	31.91	33.03	32.06	32.69	31.36	31.09	32.41
SPAC12G12.07c	17.34	16.06	14.74	15.4	17.14	17.02	17.39	16.51	15.55	16.89	14.62	17.43	16.78	17.45	16.31	15.27	15.19	16.82	17	14.91	17.11	15.49	16.99	15.8	17.53	16.91	16.57	14.86	15.12	14.57	17.12	17.36	16.07	16.96	15.74	17.3	16.63	15.99	15.78	16.06	17.04	16.89	14.61	14.88	15.45	17.9	16.73	15.08	17.9
SPAC12G12.08	32.36	32.76	30.65	32.1	32.64	32.94	32.21	32.84	31.66	31.75	30.93	32.23	31.65	32.68	31.44	32.06	32.43	30.91	32.54	30.94	33.45	31.3	31.03	31.12	32.66	32.35	31.16	33.35	32.49	31.56	31.78	32.1	32.81	32.61	32.52	32.42	31.53	31.88	34.05	31.48	31.06	31.57	31.91	33.03	32.06	32.69	31.36	31.09	32.41
SPAC12G12.09	17.34	16.06	14.74	15.4	17.14	17.02	17.39	16.51	15.55	16.89	14.62	17.43	16.78	17.45	16.31	15.27	15.19	16.82	17	14.91	17.11	15.49	16.99	15.8	17.53	16.91	16.57	14.86	15.12	14.57	17.12	17.36	16.07	16.96	15.74	17.3	16.63	15.99	15.78	16.06	17.04	16.89	14.61	14.88	15.45	17.9	16.73	15.08	17.9
SPAC12G12.10	17.34	16.06	14.74	15.4	17.14	17.02	17.39	16.51	15.55	16.89	14.62	17.43	16.78	17.45	16.31	15.27	15.19	16.82	17	14.91	17.11	15.49	16.99	15.8	17.53	16.91	16.57	14.86	15.12	14.57	17.12	17.36	16.07	16.96	15.74	17.3	16.63	15.99	15.78	16.06	17.04	16.89	14.61	14.88	15.45	17.9	16.73	15.08	17.9
SPAC12G12.11c	17.34	16.06	14.74	15.4	17.14	17.02	17.39	16.51	15.55	16.89	14.62	17.43	16.78	17.45	16.31	15.27	15.19	16.82	17	14.91	17.11	15.49	16.99	15.8	17.53	16.91	16.57	14.86	15.12	14.57	17.12	17.36	16.07	16.96	15.74	17.3	16.63	15.99	15.78	16.06	17.04	16.89	14.61	14.88	15.45	17.9	16.73	15.08	17.9
SPAC12G12.12	17.34	16.06	23.54	25.03	17.14	17.02	17.39	16.51	15.55	16.89	21.23	17.43	16.78	17.45	16.31	15.27	24.07	16.82	17	25.25	17.11	15.49	16.99	15.8	17.53	16.91	16.57	24.87	24.51	24.2	17.12	17.36	16.07	16.96	15.74	17.3	16.63	15.99	25.01	16.06	17.04	16.89	24.7	22.69	15.45	17.9	16.73	15.08	17.9
SPAC12G12.13c	137.6	122.91	119.73	163.8	120.21	133.03	143.07	134.73	121.67	139.26	126.83	127.7	130.57	165.98	103.8	123.83	160.25	140.97	133.13	128.72	146.14	121.88	135.55	145.83	128.41	150.75	136.1	132.33	126.2	128.91	139.7	160.53	132.34	140.64	124.96	146.43	129.46	154.17	97.2	134.84	124.49	132.33	126.25	144.95	135.12	136.37	133.82	143.42	147.96
SPAC12G12.14c	32.36	32.76	30.65	32.1	32.64	32.94	32.21	32.84	31.66	31.75	30.93	32.23	31.65	32.68	31.44	32.06	32.43	30.91	32.54	30.94	33.45	31.3	31.03	31.12	32.66	32.35	31.16	33.35	32.49	31.56	31.78	32.1	32.81	32.61	32.52	32.42	31.53	31.88	34.05	31.48	31.06	31.57	31.91	33.03	32.06	32.69	31.36	31.09	32.41
SPAC12G12.15	97.07	93.3	95.92	97.82	94.4	80.03	64.93	53.09	66.23	82.48	97.95	100.27	50.13	74.31	63.2	52.66	67.56	63.24	55.57	99.36	81.76	46.17	66.42	72.83	70.12	69.08	72.03	98.88	53.62	71.11	74.47	75.39	66.87	79.31	100.28	69.91	93.04	56.45	55.65	81.8	63.54	71.47	79.81	78.19	62.03	95.51	62.45	66.18	101.02
SPAC12G12.16c	32.36	32.76	30.65	32.1	32.64	32.94	32.21	32.84	31.66	31.75	30.93	32.23	31.65	32.68	31.44	32.06	32.43	30.91	32.54	30.94	33.45	31.3	31.03	31.12	32.66	32.35	31.16	33.35	32.49	31.56	31.78	32.1	32.81	32.61	32.52	32.42	31.53	31.88	34.05	31.48	31.06	31.57	31.91	33.03	32.06	32.69	31.36	31.09	32.41
SPAC12G12.17	32.36	32.76	30.65	32.1	32.64	32.94	32.21	32.84	31.66	31.75	30.93	32.23	31.65	32.68	31.44	32.06	32.43	30.91	32.54	30.94	33.45	31.3	31.03	31.12	32.66	32.35	31.16	33.35	32.49	31.56	31.78	32.1	32.81	32.61	32.52	32.42	31.53	31.88	34.05	31.48	31.06	31.57	31.91	33.03	32.06	32.69	31.36	31.09	32.41
SPAC1327.01c	17.34	16.06	14.74	15.4	17.14	17.02	17.39	16.51	15.55	16.89	14.62	17.43	16.78	17.45	16.31	15.27	15.19	16.82	17	14.91	17.11	15.49	16.99	15.8	17.53	16.91	16.57	14.86	15.12	14.57	17.12	17.36	16.07	16.96	15.74	17.3	16.63	15.99	15.78	16.06	17.04	16.89	14.61	14.88	15.45	17.9	16.73	15.08	17.9
SPAC139.01c	17.34	16.06	14.74	15.4	17.14	77.6	17.39	16.51	15.55	16.89	14.62	17.43	16.78	17.45	16.31	15.27	15.19	16.82	17	14.91	17.11	15.49	16.99	15.8	17.53	16.91	16.57	14.86	15.12	14.57	17.12	17.36	16.07	16.96	15.74	17.3	16.63	15.99	15.78	16.06	17.04	16.89	14.61	14.88	15.45	17.9	16.73	15.08	17.9
SPAC139.02c	17.34	16.06	14.74	15.4	17.14	17.02	17.39	16.51	15.55	16.89	14.62	17.43	16.78	17.45	16.31	15.27	15.19	16.82	17	14.91	17.11	15.49	16.99	15.8	17.53	16.91	16.57	14.86	15.12	14.57	17.12	17.36	16.07	16.96	15.74	17.3	16.63	15.99	15.78	16.06	17.04	16.89	14.61	14.88	15.45	17.9	16.73	15.08	17.9
SPAC139.03	17.34	16.06	14.74	15.4	17.14	17.02	17.39	16.51	15.55	16.89	14.62	17.43	16.78	17.45	16.31	15.27	15.19	16.82	17	14.91	17.11	15.49	16.99	15.8	17.53	16.91	16.57	14.86	15.12	14.57	17.12	17.36	16.07	16.96	15.74	17.3	16.63	15.99	15.78	16.06	17.04	16.89	14.61	14.88	15.45	17.9	16.73	15.08	17.9
SPAC139.04c	48.08	49.87	46.96	49.3	47.78	46.37	45.85	38.02	30.27	49.73	46.72	65.42	50.13	47.15	31.33	52.66	48.91	33.21	35.89	50.14	45.69	46.17	35.19	31.8	43.77	38.28	44.2	49	53.62	47.84	57.23	62.71	35.61	67.33	50.95	65.54	45.2	56.45	55.65	33.97	63.54	67.74	75.02	44.99	31.36	53.29	34.98	31.13	66.91
SPAC139.05	17.34	28.04	23.54	25.03	17.14	17.02	17.39	16.51	30.27	16.89	21.23	17.43	16.78	17.45	31.33	25.33	24.07	33.21	17	25.25	17.11	27.01	16.99	31.8	17.53	16.91	16.57	24.87	24.51	24.2	17.12	17.36	35.61	16.96	27.52	17.3	16.63	30.39	25.01	33.97	17.04	16.89	24.7	23.21	31.36	17.9	34.98	31.13	17.9
SPAC139.06	99.48	93.3	124.66	97.82	126.84	112.39	114.53	110.14	124.73	113.02	97.95	100.27	130.57	93.11	105.22	123.83	101.01	111.21	112.23	99.36	119.73	101.92	110.51	110.7	102.55	116.67	111.08	98.88	132.1	118.49	116.05	117.85	132.34	110.27	100.28	110.91	133.8	106.96	116.48	134.84	130.07	113.78	126.25	111.61	108.68	95.51	98.82	112.42	101.02
SPAC1399.01c	17.34	16.06	14.74	15.4	17.14	17.02	17.39	16.51	15.55	16.89	14.62	17.43	16.78	17.45	16.31	15.27	15.19	16.82	17	14.91	17.11	15.49	16.99	15.8	17.53	16.91	16.57	14.86	15.12	14.57	17.12	17.36	16.07	16.96	15.74	17.3	16.63	15.99	15.78	16.06	17.04	16.89	14.61	14.88	15.45	17.9	16.73	15.08	17.9
SPAC1399.02	17.34	16.06	14.74	15.4	17.14	17.02	17.39	16.51	15.55	16.89	14.62	17.43	16.78	17.45	16.31	15.27	15.19	16.82	17	14.91	17.11	15.49	16.99	15.8	17.53	16.91	16.57	14.86	15.12	14.57	17.12	17.36	16.07	16.96	15.74	17.3	16.63	15.99	15.78	16.06	17.04	16.89	14.61	14.88	15.45	17.9	16.73	15.08	17.9
SPAC1399.03	32.36	32.76	30.65	32.1	32.64	32.94	32.21	32.84	31.66	31.75	30.93	32.23	31.65	32.68	31.44	32.06	32.43	30.91	32.54	30.94	33.45	31.3	31.03	31.12	32.66	32.35	31.16	33.35	32.49	31.56	31.78	32.1	32.81	32.61	32.52	32.42	31.53	31.88	34.05	31.48	31.06	31.57	31.91	33.03	32.06	32.69	31.36	31.09	32.41
SPAC1399.04c	48.08	28.04	46.96	25.03	47.78	46.37	17.39	38.02	30.27	16.89	46.72	17.43	16.78	17.45	31.33	25.33	48.91	33.21	35.89	25.25	45.69	46.17	16.99	31.8	43.77	38.28	44.2	24.87	24.51	24.2	17.12	35.34	35.61	41.35	27.52	40.2	45.2	30.39	25.01	33.97	17.04	16.89	24.7	44.99	31.36	43.85	34.98	31.13	17.9
SPAC1399.05c	17.34	16.06	14.74	15.4	17.14	17.02	17.39	16.51	15.55	16.89	14.62	17.43	16.78	17.45	16.31	15.27	15.19	16.82	17	14.91	17.11	15.49	16.99	15.8	17.53	16.91	16.57	14.86	15.12	14.57	17.12	17.36	16.07	16.96	15.74	17.3	16.63	15.99	15.78	16.06	17.04	16.89	14.61	14.88	15.45	17.9	16.73	15.08	17.9
SPAC13A11.01c	17.34	16.06	14.74	15.4	17.14	17.02	17.39	16.51	15.55	16.89	14.62	17.43	16.78	17.45	16.31	15.27	15.19	16.82	17	14.91	17.11	15.49	16.99	15.8	17.53	16.91	16.57	14.86	15.12	14.57	17.12	17.36	16.07	16.96	15.74	17.3	16.63	15.99	15.78	16.06	17.04	16.89	14.61	14.88	15.45	17.9	16.73	15.08	17.9
SPAC13A11.02c	32.36	32.76	30.65	32.1	32.64	32.94	32.21	32.84	31.66	31.75	30.93	32.23	31.65	32.68	31.44	32.06	32.43	30.91	32.54	30.94	33.45	31.3	31.03	31.12	32.66	32.35	31.16	33.35	32.49	31.56	31.78	32.1	32.81	32.61	32.52	32.42	31.53	31.88	34.05	31.48	31.06	31.57	31.91	33.03	32.06	32.69	31.36	31.09	32.41
SPAC13A11.03	97.07	93.3	119.73	97.82	94.4	112.39	114.53	110.14	124.73	113.02	97.95	100.27	92.65	93.11	105.22	101.06	101.01	111.21	112.23	99.36	119.73	101.92	110.51	110.7	102.55	109.54	111.08	98.88	98.37	118.49	116.05	117.85	58.78	110.27	100.28	110.91	91.24	106.96	116.48	134.84	95.98	48.33	126.25	56.38	108.68	95.51	52.53	112.42	101.02
SPAC13A11.04c	17.34	28.04	23.54	25.03	17.14	17.02	17.39	38.02	30.27	16.89	21.23	17.43	16.78	17.45	31.33	25.33	24.07	33.21	17	25.25	17.11	27.01	16.99	31.8	17.53	16.91	16.57	24.87	24.51	24.2	17.12	17.36	35.61	16.96	27.52	17.3	16.63	30.39	25.01	33.97	17.04	16.89	24.7	22.69	31.36	17.9	34.98	31.13	17.9
SPAC13A11.05	17.34	16.06	14.74	15.4	17.14	17.02	17.39	16.51	15.55	16.89	14.62	17.43	16.78	17.45	16.31	15.27	15.19	16.82	17	14.91	17.11	15.49	16.99	15.8	17.53	16.91	16.57	14.86	15.12	14.57	17.12	17.36	16.07	16.96	15.74	17.3	16.63	15.99	15.78	16.06	17.04	16.89	14.61	14.88	15.45	17.9	16.73	15.08	17.9
SPAC13A11.06	48.08	49.87	46.96	49.3	47.78	46.37	64.93	53.09	66.23	49.73	46.72	100.27	50.13	74.31	63.2	52.66	67.56	63.24	55.57	50.14	81.76	46.17	66.42	72.83	70.12	69.08	72.03	49	53.62	47.84	37.88	35.34	66.87	41.35	50.95	69.91	70.77	56.45	55.65	54.26	39.96	71.47	42.91	44.99	62.03	43.85	62.45	66.18	38.62
SPAC13C5.01c	32.36	32.76	30.65	32.1	32.64	32.94	32.21	32.84	31.66	31.75	30.93	32.23	31.65	32.68	31.44	32.06	32.43	30.91	32.54	30.94	33.45	31.3	31.03	31.12	32.66	32.35	31.16	33.35	32.49	31.56	31.78	32.1	32.81	32.61	32.52	32.42	31.53	31.88	34.05	31.48	31.06	31.57	31.91	33.03	32.06	32.69	31.36	31.09	32.41
SPAC13C5.02	48.08	49.87	46.96	49.3	47.78	46.37	64.93	53.09	66.23	49.73	46.72	39.07	50.13	47.15	63.2	52.66	48.91	63.24	55.57	50.14	45.69	46.17	66.42	72.83	43.77	69.08	44.2	49	53.62	47.84	57.23	35.34	66.87	41.35	50.95	40.2	45.2	56.45	55.65	54.26	39.96	40.86	42.91	44.99	62.03	43.85	62.45	66.18	38.62
SPAC13C5.03	48.08	28.04	46.96	25.03	47.78	46.37	17.39	38.02	30.27	16.89	46.72	17.43	16.78	17.45	31.33	25.33	24.07	33.21	35.89	25.25	45.69	46.17	16.99	31.8	43.77	38.28	44.2	24.87	24.51	24.2	17.12	35.34	35.61	41.35	27.52	40.2	45.2	30.39	25.01	33.97	17.04	16.89	24.7	44.99	31.36	17.9	34.98	31.13	17.9
SPAC13C5.04	17.34	16.06	14.74	15.4	17.14	17.02	17.39	16.51	15.55	16.89	14.62	17.43	16.78	17.45	16.31	15.27	15.19	16.82	17	14.91	17.11	15.49	16.99	15.8	17.53	16.91	16.57	14.86	15.12	14.57	17.12	17.36	16.07	16.96	15.74	17.3	16.63	15.99	15.78	16.06	17.04	16.89	14.61	14.88	15.45	17.9	16.73	15.08	17.9
SPAC13C5.05c	32.36	32.76	30.65	32.1	32.64	32.94	32.21	32.84	31.66	31.75	30.93	32.23	31.65	32.68	31.44	32.06	32.43	30.91	32.54	30.94	33.45	31.3	31.03	31.12	32.66	32.35	31.16	33.35	32.49	31.56	31.78	32.1	32.81	32.61	32.52	32.42	31.53	31.88	34.05	31.48	31.06	31.57	31.91	33.03	32.06	32.69	31.36	31.09	32.41
SPAC13C5.06c	97.07	93.3	95.92	97.82	94.4	80.03	64.93	53.09	95.29	82.48	97.95	100.27	104.37	74.31	63.2	101.06	67.56	94.83	112.23	99.36	81.76	101.92	66.42	72.83	102.55	69.08	72.03	98.88	98.37	71.11	74.47	75.39	66.87	79.31	100.28	108.4	70.77	106.96	116.48	54.26	95.98	71.47	79.81	78.19	62.03	95.51	98.82	66.18	101.02
SPAC13C5.07	137.6	122.91	119.73	123.58	120.21	133.03	143.07	134.73	121.67	139.26	126.83	127.7	130.57	165.98	103.8	123.83	160.25	140.97	133.13	128.72	146.14	121.88	135.55	145.83	128.41	150.75	136.1	132.33	126.2	128.91	161.61	160.53	132.34	140.64	124.96	146.43	129.46	154.17	97.2	134.84	124.49	132.33	126.25	144.95	135.12	136.37	133.82	143.42	147.96
SPAC13D1.01c	32.36	32.76	30.65	32.1	32.64	32.94	32.21	32.84	31.66	31.75	30.93	32.23	31.65	32.68	31.44	32.06	32.43	30.91	32.54	30.94	33.45	31.3	31.03	31.12	32.66	32.35	31.16	33.35	32.49	31.56	31.78	32.1	32.81	32.61	32.52	32.42	31.53	31.88	34.05	31.48	31.06	31.57	31.91	33.03	32.06	32.69	31.36	31.09	32.41
SPAC13D6.01	17.34	16.06	14.74	15.4	17.14	17.02	17.39	16.51	15.55	16.89	14.62	17.43	16.78	17.45	16.31	15.27	15.19	16.82	17	14.91	17.11	15.49	16.99	15.8	17.53	16.91	16.57	14.86	15.12	14.57	17.12	17.36	16.07	16.96	15.74	17.3	16.63	15.99	15.78	16.06	17.04	16.89	14.61	14.88	15.45	17.9	16.73	15.08	17.9
SPAC13D6.02c	17.34	28.04	23.54	25.03	17.14	17.02	17.39	38.02	30.27	16.89	44.71	17.43	16.78	17.45	31.33	25.33	24.07	33.21	17	25.25	17.11	27.01	16.99	31.8	17.53	16.91	16.57	24.87	24.51	24.2	17.12	17.36	35.61	16.96	27.52	17.3	16.63	30.39	25.01	33.97	17.04	16.89	24.7	22.69	31.36	17.9	34.98	31.13	17.9
SPAC13D6.03c	48.08	49.87	46.96	49.3	47.78	46.37	45.85	38.02	46.25	49.73	46.72	39.07	50.13	47.15	63.2	52.66	48.91	43.57	55.57	50.14	45.69	46.17	35.19	45.76	43.77	69.08	44.2	49	53.62	47.84	37.88	35.34	66.87	41.35	50.95	40.2	45.2	56.45	55.65	54.26	39.96	40.86	42.91	44.99	62.03	43.85	62.45	66.18	38.62
SPAC13D6.04c	17.34	16.06	14.74	15.4	17.14	17.02	17.39	16.51	15.55	16.89	14.62	17.43	16.78	17.45	16.31	15.27	15.19	16.82	17	14.91	17.11	15.49	16.99	15.8	17.53	16.91	16.57	14.86	15.12	14.57	17.12	17.36	16.07	16.96	15.74	17.3	16.63	15.99	15.78	16.06	17.04	16.89	14.61	14.88	15.45	17.9	16.73	15.08	17.9
SPAC13D6.05	32.36	32.76	30.65	32.1	32.64	32.94	32.21	32.84	31.66	31.75	30.93	32.23	31.65	32.68	31.44	32.06	32.43	30.91	32.54	30.94	33.45	31.3	31.03	31.12	32.66	32.35	31.16	33.35	32.49	31.56	31.78	32.1	32.81	32.61	32.52	32.42	31.53	31.88	34.05	31.48	31.06	31.57	31.91	33.03	32.06	32.69	31.36	31.09	32.41
SPAC13F5.01c	17.34	16.06	14.74	15.4	17.14	17.02	17.39	16.51	15.55	16.89	14.62	17.43	16.78	17.45	16.31	15.27	15.19	16.82	17	14.91	17.11	15.49	16.99	15.8	17.53	16.91	16.57	14.86	15.12	14.57	17.12	17.36	16.07	16.96	15.74	17.3	16.63	15.99	15.78	16.06	17.04	16.89	14.61	14.88	15.45	17.9	16.73	15.08	17.9
SPAC13F5.02c	32.36	32.76	30.65	32.1	32.64	32.94	32.21	32.84	31.66	31.75	30.93	32.23	31.65	32.68	31.44	32.06	32.43	30.91	32.54	30.94	33.45	31.3	31.03	31.12	32.66	32.35	31.16	33.35	32.49	31.56	31.78	32.1	32.81	32.61	32.52	32.42	31.53	31.88	34.05	31.48	31.06	31.57	31.91	33.03	32.06	32.69	31.36	31.09	32.41
SPAC13F5.03c	17.34	16.06	14.74	15.4	17.14	17.02	17.39	16.51	15.55	16.89	14.62	17.43	16.78	17.45	16.31	15.27	15.19	16.82	17	14.91	17.11	15.49	16.99	15.8	17.53	16.91	16.57	14.86	15.12	14.57	17.12	17.36	16.07	16.96	15.74	17.3	16.63	15.99	15.78	16.06	17.04	16.89	14.61	14.88	15.45	17.9	16.73	15.08	17.9
SPAC13F5.04c	17.34	16.06	14.74	15.4	17.14	17.02	17.39	16.51	15.55	16.89	14.62	17.43	16.78	17.45	16.31	15.27	15.19	16.82	17	14.91	17.11	15.49	16.99	15.8	17.53	16.91	16.57	14.86	15.12	14.57	17.12	17.36	16.07	16.96	15.74	17.3	16.63	15.99	15.78	16.06	17.04	16.89	14.61	14.88	15.45	17.9	16.73	15.08	17.9
SPAC13F5.05	17.34	16.06	23.54	25.03	17.14	17.02	17.39	16.51	15.55	16.89	21.23	17.43	16.78	17.45	16.31	25.33	24.07	16.82	17	25.25	17.11	15.49	16.99	15.8	17.53	16.91	16.57	24.87	24.51	24.2	17.12	17.36	16.07	16.96	15.74	17.3	16.63	15.99	25.01	16.06	17.04	16.89	24.7	22.69	15.45	17.9	16.73	15.08	17.9
SPAC13F5.06c	32.36	32.76	30.65	32.1	32.64	32.94	32.21	32.84	31.66	31.75	30.93	32.23	31.65	32.68	31.44	32.06	32.43	30.91	32.54	30.94	33.45	31.3	31.03	31.12	32.66	32.35	31.16	33.35	32.49	31.56	31.78	32.1	32.81	32.61	32.52	32.42	31.53	31.88	34.05	31.48	31.06	31.57	31.91	33.03	32.06	32.69	31.36	31.09	32.41
SPAC13F5.07c	17.34	16.06	14.74	15.4	17.14	17.02	17.39	16.51	15.55	16.89	14.62	17.43	16.78	17.45	16.31	15.27	15.19	16.82	17	14.91	17.11	15.49	16.99	15.8	17.53	16.91	16.57	14.86	15.12	14.57	17.12	17.36	16.07	16.96	15.74	17.3	16.63	15.99	15.78	16.06	17.04	16.89	14.61	14.88	15.45	17.9	16.73	15.08	17.9
SPAC13G6.01c	17.34	16.06	14.74	15.4	17.14	17.02	17.39	16.51	15.55	16.89	14.62	17.43	16.78	17.45	16.31	15.27	15.19	16.82	17	14.91	17.11	15.49	16.99	15.8	17.53	16.91	16.57	14.86	15.12	14.57	17.12	17.36	16.07	16.96	15.74	17.3	16.63	15.99	15.78	16.06	17.04	16.89	14.61	14.88	15.45	17.9	16.73	15.08	17.9
SPAC13G6.02c	48.08	49.87	46.96	49.3	47.78	46.37	64.93	53.09	66.23	49.73	46.72	65.42	50.13	47.15	63.2	52.66	48.91	63.24	55.57	50.14	45.69	46.17	66.42	72.83	43.77	69.08	44.2	49	53.62	47.84	57.23	62.71	66.87	67.33	50.95	65.54	45.2	56.45	55.65	81.8	63.54	67.74	75.02	44.99	62.03	53.29	62.45	66.18	66.91
SPAC13G6.03	32.36	32.76	30.65	32.1	32.64	32.94	32.21	32.84	31.66	31.75	30.93	32.23	31.65	32.68	31.44	32.06	32.43	30.91	32.54	30.94	33.45	31.3	31.03	31.12	32.66	32.35	31.16	33.35	32.49	31.56	31.78	32.1	32.81	32.61	32.52	32.42	31.53	31.88	34.05	31.48	31.06	31.57	31.91	33.03	32.06	32.69	31.36	31.09	32.41
SPAC13G6.04	32.36	32.76	30.65	32.1	32.64	32.94	32.21	32.84	31.66	31.75	30.93	32.23	31.65	32.68	31.44	32.06	32.43	30.91	32.54	30.94	33.45	31.3	31.03	31.12	32.66	32.35	31.16	33.35	32.49	31.56	31.78	32.1	32.81	32.61	32.52	32.42	31.53	31.88	34.05	31.48	31.06	31.57	31.91	33.03	32.06	32.69	31.36	31.09	32.41
SPAC13G6.05c	32.36	32.76	30.65	32.1	32.64	32.94	32.21	32.84	31.66	31.75	30.93	32.23	31.65	32.68	31.44	32.06	32.43	30.91	32.54	30.94	33.45	31.3	31.03	31.12	32.66	32.35	31.16	33.35	32.49	31.56	31.78	32.1	32.81	32.61	32.52	32.42	31.53	31.88	34.05	31.48	31.06	31.57	31.91	33.03	32.06	32.69	31.36	31.09	32.41
SPAC13G6.06c	17.34	16.06	14.74	15.4	17.14	17.02	17.39	16.51	15.55	16.89	14.62	17.43	16.78	17.45	16.31	15.27	15.19	16.82	17	14.91	17.11	15.49	16.99	15.8	17.53	16.91	16.57	14.86	15.12	14.57	17.12	17.36	16.07	16.96	15.74	17.3	16.63	15.99	15.78	16.06	17.04	16.89	14.61	14.88	15.45	17.9	16.73	15.08	17.9
SPAC13G6.07c	17.34	16.06	14.74	15.4	17.14	17.02	17.39	16.51	15.55	16.89	14.62	17.43	16.78	17.45	16.31	15.27	15.19	16.82	17	14.91	17.11	15.49	16.99	15.8	17.53	16.91	16.57	14.86	15.12	14.57	17.12	17.36	16.07	16.96	15.74	17.3	16.63	15.99	15.78	16.06	17.04	16.89	14.61	14.88	15.45	17.9	16.73	15.08	17.9
SPAC13G6.08	48.08	49.87	46.96	49.3	47.78	46.37	45.85	38.02	66.23	49.73	46.72	39.07	50.13	47.15	63.2	52.66	48.91	63.24	55.57	50.14	45.69	46.17	35.19	31.8	43.77	38.28	44.2	49	53.62	47.84	37.88	35.34	35.61	41.35	50.95	40.2	45.2	56.45	55.65	54.26	39.96	40.86	42.91	44.99	62.03	43.85	34.98	66.18	38.62
SPAC13G6.09	17.34	16.06	14.74	15.4	17.14	17.02	17.39	16.51	15.55	16.89	14.62	17.43	16.78	17.45	16.31	15.27	15.19	16.82	17	14.91	17.11	15.49	16.99	15.8	17.53	16.91	16.57	14.86	15.12	14.57	17.12	17.36	16.07	16.96	15.74	17.3	16.63	15.99	15.78	16.06	17.04	16.89	14.61	14.88	15.45	17.9	16.73	15.08	17.9
SPAC13G6.10c	17.34	16.06	14.74	15.4	17.14	17.02	17.39	16.51	15.55	16.89	14.62	17.43	16.78	17.45	16.31	15.27	15.19	16.82	17	14.91	17.11	15.49	16.99	15.8	17.53	16.91	16.57	14.86	15.12	14.57	17.12	17.36	16.07	16.96	15.74	17.3	16.63	15.99	15.78	16.06	17.04	16.89	14.61	14.88	15.45	17.9	16.73	15.08	17.9
SPAC13G6.11c	32.36	32.76	30.65	32.1	32.64	32.94	32.21	32.84	31.66	31.75	30.93	32.23	31.65	32.68	31.44	32.06	32.43	30.91	32.54	30.94	33.45	31.3	31.03	31.12	32.66	32.35	31.16	33.35	32.49	31.56	31.78	32.1	32.81	32.61	32.52	32.42	31.53	31.88	34.05	31.48	31.06	31.57	31.91	33.03	32.06	32.69	31.36	31.09	32.41
SPAC13G6.12c	32.36	32.76	30.65	32.1	32.64	32.94	32.21	32.84	31.66	31.75	30.93	32.23	31.65	32.68	31.44	32.06	32.43	30.91	32.54	30.94	33.45	31.3	31.03	31.12	32.66	32.35	31.16	33.35	32.49	31.56	31.78	32.1	32.81	32.61	32.52	32.42	31.53	31.88	34.05	31.48	31.06	31.57	31.91	33.03	32.06	32.69	31.36	31.09	32.41
SPAC13G6.13	17.34	16.06	14.74	15.4	17.14	17.02	17.39	16.51	15.55	16.89	14.62	17.43	16.78	17.45	16.31	15.27	15.19	16.82	17	14.91	17.11	15.49	16.99	15.8	17.53	16.91	16.57	14.86	15.12	14.57	17.12	17.36	16.07	16.96	15.74	17.3	16.63	15.99	15.78	16.06	17.04	16.89	14.61	14.88	15.45	17.9	16.73	15.08	17.9
SPAC13G6.14	17.34	28.04	23.54	25.03	17.14	17.02	17.39	38.02	30.27	16.89	21.23	17.43	16.78	17.45	31.33	25.33	24.07	33.21	17	25.25	45.69	27.01	16.99	31.8	17.53	16.91	44.2	24.87	24.51	24.2	17.12	17.36	35.61	16.96	27.52	17.3	16.63	30.39	25.01	33.97	17.04	16.89	24.7	22.69	31.36	17.9	34.98	31.13	17.9
SPAC13G6.15c	48.08	49.87	46.96	49.3	47.78	46.37	64.93	53.09	66.23	49.73	46.72	100.27	50.13	74.31	63.2	52.66	67.56	63.24	55.57	50.14	81.76	46.17	66.42	72.83	70.12	69.08	72.03	49	53.62	47.84	37.88	35.34	66.87	41.35	50.95	40.2	70.77	56.45	55.65	54.26	39.96	71.47	42.91	44.99	62.03	43.85	62.45	66.18	38.62
SPAC13G7.01c	32.36	32.76	30.65	32.1	32.64	32.94	32.21	32.84	31.66	31.75	30.93	32.23	31.65	32.68	31.44	32.06	32.43	30.91	32.54	30.94	33.45	31.3	31.03	31.12	32.66	32.35	31.16	33.35	32.49	31.56	31.78	32.1	32.81	32.61	32.52	32.42	31.53	31.88	34.05	31.48	31.06	31.57	31.91	33.03	32.06	32.69	31.36	31.09	32.41
SPAC13G7.02c	97.07	52.76	95.92	54.7	94.4	112.39	114.53	77.97	95.29	57.72	49.22	100.27	61.96	93.11	69.76	57.82	67.56	73.54	112.23	99.36	81.76	101.92	110.51	65.21	102.55	116.67	111.08	98.88	56.52	84.88	78.11	72.54	58.78	110.27	57.68	72.13	70.77	106.96	116.48	91.1	95.98	48.33	79.81	56.38	88.51	51.52	52.53	99.96	101.02
SPAC13G7.03	97.07	93.3	95.92	97.82	94.4	112.39	114.53	110.14	95.29	113.02	97.95	100.27	92.65	116.14	105.22	101.06	67.56	111.21	112.23	99.36	81.76	101.92	110.51	110.7	102.55	116.67	111.08	98.88	98.37	118.49	116.05	117.85	106.07	110.27	100.28	110.91	70.77	106.96	116.48	98.5	95.98	113.78	79.81	111.61	108.68	95.51	98.82	112.42	101.02
SPAC13G7.04c	17.34	16.06	14.74	15.4	17.14	17.02	17.39	16.51	15.55	16.89	14.62	17.43	16.78	17.45	16.31	15.27	15.19	16.82	17	14.91	17.11	15.49	16.99	15.8	17.53	16.91	16.57	14.86	15.12	14.57	17.12	17.36	16.07	16.96	15.74	17.3	16.63	15.99	15.78	16.06	17.04	16.89	14.61	14.88	15.45	17.9	16.73	15.08	17.9
SPAC13G7.05	17.34	16.06	14.74	15.4	17.14	17.02	17.39	16.51	15.55	16.89	14.62	17.43	16.78	17.45	16.31	15.27	15.19	16.82	17	14.91	17.11	15.49	16.99	15.8	17.53	16.91	16.57	14.86	15.12	14.57	17.12	17.36	16.07	16.96	15.74	17.3	16.63	15.99	15.78	16.06	17.04	16.89	14.61	14.88	15.45	17.9	16.73	15.08	17.9
SPAC13G7.06	48.08	49.87	46.96	49.3	47.78	46.37	45.85	38.02	66.23	49.73	46.72	65.42	50.13	47.15	63.2	52.66	48.91	63.24	55.57	50.14	45.69	46.17	35.19	31.8	43.77	38.28	44.2	49	53.62	47.84	57.23	62.71	35.61	67.33	50.95	65.54	45.2	56.45	55.65	81.8	63.54	67.74	75.02	44.99	62.03	53.29	34.98	66.18	66.91
SPAC13G7.07	97.07	93.3	95.92	97.82	94.4	80.03	64.93	53.09	66.23	82.48	97.95	100.27	92.65	74.31	63.2	101.06	67.56	63.24	55.57	99.36	81.76	101.92	66.42	72.83	70.12	69.08	72.03	98.88	98.37	71.11	74.47	75.39	66.87	79.31	100.28	69.91	70.77	56.45	55.65	54.26	95.98	71.47	79.81	78.19	62.03	95.51	62.45	66.18	101.02
SPAC13G7.08c	32.36	32.76	30.65	32.1	32.64	32.94	32.21	32.84	31.66	31.75	30.93	32.23	31.65	32.68	31.44	32.06	32.43	30.91	32.54	30.94	33.45	31.3	31.03	31.12	32.66	32.35	31.16	33.35	32.49	31.56	31.78	32.1	32.81	32.61	32.52	32.42	31.53	31.88	34.05	31.48	31.06	31.57	31.91	33.03	32.06	32.69	31.36	31.09	32.41
SPAC13G7.09c	48.08	49.87	46.96	49.3	47.78	46.37	45.85	38.02	30.27	49.73	46.72	39.07	50.13	47.15	31.33	52.66	48.91	33.21	35.89	50.14	45.69	46.17	35.19	31.8	43.77	38.28	44.2	49	53.62	47.84	57.23	35.34	35.61	41.35	50.95	40.2	45.2	56.45	55.65	33.97	39.96	40.86	42.91	44.99	31.36	43.85	34.98	31.13	38.62
SPAC13G7.10	32.36	32.76	30.65	32.1	32.64	32.94	32.21	32.84	31.66	31.75	30.93	32.23	31.65	32.68	31.44	32.06	32.43	30.91	32.54	30.94	33.45	31.3	31.03	31.12	32.66	32.35	31.16	33.35	32.49	31.56	31.78	32.1	32.81	32.61	32.52	32.42	31.53	31.88	34.05	31.48	31.06	31.57	31.91	33.03	32.06	32.69	31.36	31.09	32.41
SPAC13G7.11	137.6	159.24	124.66	123.58	126.84	133.03	143.07	134.73	121.67	143.69	126.83	130.01	130.57	165.98	103.8	157.12	160.25	140.97	136.67	137.55	150.06	162.52	135.55	145.83	132.88	116.67	145.98	137.86	132.1	135.33	117.36	160.53	132.34	144.01	127.97	146.43	133.8	154.17	97.2	134.84	130.07	132.33	126.25	144.95	142.23	136.37	133.82	143.42	147.96
SPAC13G7.12c	17.34	28.04	23.54	25.03	17.14	17.02	17.39	38.02	30.27	16.89	21.23	17.43	16.78	17.45	31.33	25.33	24.07	33.21	17	25.25	17.11	27.01	16.99	31.8	17.53	16.91	16.57	24.87	24.51	24.2	17.12	17.36	35.61	16.96	27.52	17.3	16.63	30.39	25.01	33.97	17.04	16.89	24.7	55.71	31.36	17.9	34.98	31.13	17.9
SPAC13G7.13c	17.34	16.06	14.74	15.4	17.14	17.02	17.39	16.51	15.55	16.89	14.62	17.43	16.78	17.45	16.31	15.27	15.19	16.82	17	14.91	17.11	15.49	16.99	15.8	17.53	16.91	16.57	14.86	15.12	14.57	17.12	17.36	16.07	16.96	15.74	17.3	16.63	15.99	15.78	16.06	17.04	16.89	14.61	14.88	15.45	17.9	16.73	15.08	17.9
SPAC140.01	32.36	32.76	30.65	32.1	32.64	32.94	32.21	32.84	31.66	31.75	30.93	32.23	31.65	32.68	31.44	32.06	32.43	30.91	32.54	30.94	33.45	31.3	31.03	31.12	32.66	32.35	31.16	33.35	32.49	31.56	31.78	32.1	32.81	32.61	32.52	32.42	31.53	31.88	34.05	31.48	31.06	31.57	31.91	33.03	32.06	32.69	31.36	31.09	32.41
SPAC140.02	137.6	122.91	119.73	123.58	120.21	133.03	114.53	134.73	124.73	57.72	126.83	127.7	130.57	93.11	105.22	123.83	101.01	73.54	133.13	128.72	119.73	121.88	135.55	110.7	128.41	109.54	111.08	132.33	126.2	128.91	116.05	117.85	132.34	110.27	124.96	110.91	91.24	106.96	116.48	134.84	124.49	132.33	126.25	105.88	135.12	136.37	133.82	112.42	147.96
SPAC140.03	48.08	49.87	46.96	49.3	47.78	46.37	64.93	53.09	66.23	49.73	46.72	100.27	50.13	74.31	63.2	52.66	67.56	63.24	55.57	50.14	81.76	46.17	66.42	72.83	70.12	69.08	72.03	49	53.62	47.84	37.88	35.34	66.87	41.35	50.95	69.91	70.77	56.45	55.65	54.26	39.96	71.47	42.91	44.99	62.03	43.85	62.45	66.18	38.62
SPAC140.04	48.08	49.87	46.96	49.3	47.78	46.37	120.67	53.09	66.23	49.73	46.72	39.07	50.13	47.15	63.2	52.66	48.91	63.24	55.57	50.14	45.69	46.17	66.42	72.83	43.77	69.08	44.2	49	53.62	47.84	37.88	35.34	66.87	41.35	50.95	40.2	45.2	56.45	55.65	54.26	39.96	40.86	42.91	44.99	62.03	43.85	62.45	66.18	38.62
SPAC1420.01c	48.08	49.87	46.96	49.3	47.78	46.37	45.85	38.02	66.23	49.73	46.72	39.07	50.13	47.15	63.2	52.66	48.91	63.24	55.57	50.14	45.69	46.17	35.19	72.83	43.77	69.08	44.2	49	53.62	47.84	57.23	35.34	66.87	41.35	50.95	40.2	45.2	56.45	55.65	54.26	39.96	40.86	42.91	44.99	62.03	43.85	62.45	66.18	38.62
SPAC1420.02c	32.36	32.76	30.65	32.1	32.64	32.94	32.21	32.84	31.66	31.75	30.93	32.23	31.65	32.68	31.44	32.06	32.43	30.91	32.54	30.94	33.45	31.3	31.03	31.12	32.66	32.35	31.16	33.35	32.49	31.56	31.78	32.1	32.81	32.61	32.52	32.42	31.53	31.88	34.05	31.48	31.06	31.57	31.91	33.03	32.06	32.69	31.36	31.09	32.41
SPAC1420.03	17.34	16.06	14.74	15.4	17.14	17.02	17.39	16.51	15.55	16.89	14.62	17.43	16.78	17.45	16.31	15.27	15.19	16.82	17	14.91	17.11	15.49	16.99	15.8	17.53	16.91	16.57	14.86	15.12	14.57	17.12	17.36	16.07	16.96	15.74	17.3	16.63	15.99	15.78	16.06	17.04	16.89	14.61	14.88	15.45	17.9	16.73	15.08	17.9
SPAC1420.04c	32.36	32.76	30.65	32.1	32.64	32.94	32.21	32.84	31.66	31.75	30.93	32.23	31.65	32.68	31.44	32.06	32.43	30.91	32.54	30.94	33.45	31.3	31.03	31.12	32.66	32.35	31.16	33.35	32.49	31.56	31.78	32.1	32.81	32.61	32.52	32.42	31.53	31.88	34.05	31.48	31.06	31.57	31.91	33.03	32.06	32.69	31.36	31.09	32.41
SPAC144.01	48.08	49.87	46.96	49.3	47.78	46.37	45.85	38.02	66.23	49.73	46.72	39.07	50.13	47.15	63.2	52.66	48.91	43.57	55.57	50.14	45.69	46.17	35.19	31.8	43.77	69.08	44.2	49	53.62	47.84	37.88	35.34	66.87	41.35	50.95	40.2	45.2	56.45	55.65	54.26	39.96	40.86	42.91	44.99	62.03	43.85	34.98	66.18	38.62
SPAC144.02	97.07	93.3	95.92	97.82	94.4	112.39	114.53	110.14	95.29	113.02	97.95	100.27	92.65	116.14	105.22	101.06	67.56	111.21	112.23	99.36	81.76	101.92	110.51	110.7	102.55	116.67	111.08	98.88	98.37	84.88	116.05	117.85	106.07	110.27	100.28	110.91	98.95	106.96	116.48	98.5	95.98	113.78	79.81	111.61	108.68	95.51	98.82	112.42	101.02
SPAC144.03	17.34	16.06	14.74	15.4	17.14	17.02	17.39	16.51	15.55	16.89	14.62	17.43	16.78	17.45	16.31	15.27	15.19	16.82	17	14.91	17.11	15.49	16.99	15.8	17.53	16.91	16.57	14.86	15.12	14.57	17.12	17.36	16.07	16.96	15.74	17.3	16.63	15.99	15.78	16.06	17.04	16.89	14.61	14.88	15.45	17.9	16.73	15.08	17.9
SPAC144.04c	17.34	16.06	14.74	15.4	17.14	17.02	17.39	16.51	15.55	16.89	14.62	17.43	16.78	17.45	16.31	15.27	15.19	16.82	17	14.91	17.11	15.49	16.99	15.8	17.53	16.91	16.57	14.86	15.12	14.57	17.12	17.36	16.07	16.96	15.74	17.3	16.63	15.99	15.78	16.06	17.04	16.89	14.61	14.88	15.45	17.9	16.73	15.08	17.9
SPAC144.05	17.34	16.06	14.74	15.4	17.14	17.02	17.39	16.51	15.55	16.89	14.62	17.43	16.78	17.45	16.31	15.27	15.19	16.82	17	14.91	17.11	15.49	16.99	15.8	17.53	16.91	16.57	14.86	15.12	14.57	17.12	17.36	16.07	16.96	15.74	17.3	16.63	15.99	15.78	16.06	17.04	16.89	14.61	14.88	15.45	17.9	16.73	15.08	17.9
SPAC144.06	97.07	93.3	124.66	97.82	94.4	112.39	114.53	110.14	124.73	113.02	97.95	100.27	92.65	116.14	105.22	101.06	119.73	111.21	112.23	99.36	119.73	101.92	110.51	110.7	102.55	116.67	111.08	98.88	98.37	118.49	116.05	117.85	106.07	110.27	100.28	110.91	133.8	106.96	116.48	134.84	95.98	113.78	126.25	111.61	108.68	95.51	98.82	112.42	101.02
SPAC144.07c	32.36	32.76	30.65	32.1	32.64	32.94	32.21	32.84	31.66	31.75	30.93	32.23	31.65	32.68	31.44	32.06	32.43	30.91	32.54	30.94	33.45	31.3	31.03	31.12	32.66	32.35	31.16	33.35	32.49	31.56	31.78	32.1	32.81	32.61	32.52	32.42	31.53	31.88	34.05	31.48	31.06	31.57	31.91	33.03	32.06	32.69	31.36	31.09	32.41
SPAC144.08	32.36	32.76	30.65	32.1	32.64	32.94	32.21	32.84	31.66	31.75	30.93	32.23	31.65	32.68	31.44	32.06	32.43	30.91	32.54	30.94	33.45	31.3	31.03	31.12	32.66	32.35	31.16	33.35	32.49	31.56	31.78	32.1	32.81	32.61	32.52	32.42	31.53	31.88	34.05	31.48	31.06	31.57	31.91	33.03	32.06	32.69	31.36	31.09	32.41
SPAC144.09c	32.36	32.76	30.65	32.1	32.64	32.94	32.21	32.84	31.66	31.75	30.93	32.23	31.65	32.68	31.44	32.06	32.43	30.91	32.54	30.94	33.45	31.3	31.03	31.12	32.66	32.35	31.16	33.35	32.49	31.56	31.78	32.1	32.81	32.61	32.52	32.42	31.53	31.88	34.05	31.48	31.06	31.57	31.91	33.03	32.06	32.69	31.36	31.09	32.41
SPAC144.10c	32.36	32.76	30.65	32.1	32.64	32.94	32.21	32.84	31.66	31.75	30.93	32.23	31.65	32.68	31.44	32.06	32.43	30.91	32.54	30.94	33.45	31.3	31.03	31.12	32.66	32.35	31.16	33.35	32.49	31.56	31.78	32.1	32.81	32.61	32.52	32.42	31.53	31.88	34.05	31.48	31.06	31.57	31.91	33.03	32.06	32.69	31.36	31.09	32.41
SPAC144.11	48.08	49.87	46.96	49.3	47.78	46.37	64.93	53.09	66.23	49.73	46.72	65.42	50.13	47.15	63.2	52.66	48.91	63.24	55.57	50.14	45.69	46.17	66.42	72.83	43.77	69.08	44.2	49	53.62	47.84	57.23	62.71	66.87	67.33	50.95	65.54	45.2	56.45	55.65	81.8	63.54	67.74	75.02	44.99	62.03	53.29	62.45	66.18	66.91
SPAC144.12	32.36	32.76	30.65	32.1	32.64	32.94	32.21	32.84	31.66	31.75	30.93	32.23	31.65	32.68	31.44	32.06	32.43	30.91	32.54	30.94	33.45	31.3	31.03	31.12	32.66	32.35	31.16	33.35	32.49	31.56	31.78	32.1	32.81	32.61	32.52	32.42	31.53	31.88	34.05	31.48	31.06	31.57	31.91	33.03	32.06	32.69	31.36	31.09	32.41
SPAC144.13c	32.36	32.76	30.65	32.1	32.64	32.94	32.21	32.84	31.66	31.75	30.93	32.23	31.65	32.68	31.44	32.06	32.43	30.91	32.54	30.94	33.45	31.3	31.03	31.12	32.66	32.35	31.16	33.35	32.49	31.56	31.78	32.1	32.81	32.61	32.52	32.42	31.53	31.88	34.05	31.48	31.06	31.57	31.91	33.03	32.06	32.69	31.36	31.09	32.41
SPAC144.14	17.34	16.06	14.74	15.4	17.14	17.02	17.39	16.51	15.55	16.89	14.62	17.43	16.78	17.45	16.31	15.27	15.19	16.82	17	14.91	17.11	15.49	16.99	15.8	17.53	16.91	16.57	14.86	15.12	14.57	17.12	17.36	16.07	16.96	15.74	17.3	16.63	15.99	15.78	16.06	17.04	16.89	14.61	14.88	15.45	17.9	16.73	15.08	17.9
SPAC144.15c	32.36	32.76	30.65	32.1	32.64	32.94	32.21	32.84	31.66	31.75	30.93	32.23	31.65	32.68	31.44	32.06	32.43	30.91	32.54	30.94	33.45	31.3	31.03	31.12	32.66	32.35	31.16	33.35	32.49	31.56	31.78	32.1	32.81	32.61	32.52	32.42	31.53	31.88	34.05	31.48	31.06	31.57	31.91	33.03	32.06	32.69	31.36	31.09	32.41
SPAC144.16	32.36	32.76	30.65	32.1	32.64	32.94	32.21	32.84	31.66	31.75	30.93	32.23	31.65	32.68	31.44	32.06	32.43	30.91	32.54	30.94	33.45	31.3	31.03	31.12	32.66	32.35	31.16	33.35	32.49	31.56	31.78	32.1	32.81	32.61	32.52	32.42	31.53	31.88	34.05	31.48	31.06	31.57	31.91	33.03	32.06	32.69	31.36	31.09	32.41
SPAC144.17c	48.08	49.87	46.96	49.3	47.78	46.37	64.93	53.09	66.23	49.73	46.72	65.42	50.13	47.15	63.2	52.66	48.91	63.24	55.57	50.14	45.69	46.17	35.19	72.83	43.77	69.08	44.2	49	53.62	47.84	57.23	62.71	66.87	67.33	50.95	65.54	45.2	56.45	55.65	54.26	63.54	67.74	42.91	44.99	62.03	43.85	62.45	66.18	66.91
SPAC144.18	32.36	32.76	30.65	32.1	32.64	32.94	32.21	32.84	31.66	31.75	30.93	32.23	31.65	32.68	31.44	32.06	32.43	30.91	32.54	30.94	33.45	31.3	31.03	31.12	32.66	32.35	31.16	33.35	32.49	31.56	31.78	32.1	32.81	32.61	32.52	32.42	31.53	31.88	34.05	31.48	31.06	31.57	31.91	33.03	32.06	32.69	31.36	31.09	32.41
SPAC1486.01	17.34	28.04	23.54	25.03	17.14	17.02	17.39	38.02	30.27	16.89	21.23	17.43	16.78	17.45	31.33	25.33	24.07	33.21	17	25.25	17.11	27.01	16.99	31.8	17.53	16.91	16.57	24.87	24.51	24.2	17.12	17.36	35.61	16.96	27.52	17.3	16.63	30.39	25.01	33.97	17.04	16.89	24.7	55.71	31.36	17.9	34.98	31.13	17.9
SPAC1486.02c	97.07	93.3	95.92	97.82	94.4	112.39	114.53	110.14	124.73	57.72	97.95	100.27	92.65	116.14	105.22	57.82	119.73	73.54	112.23	99.36	119.73	101.92	110.51	110.7	102.55	116.67	111.08	98.88	56.52	118.49	116.05	117.85	106.07	110.27	100.28	110.91	133.8	106.96	116.48	134.84	95.98	113.78	126.25	111.61	108.68	51.52	98.82	112.42	101.02
SPAC1486.03c	32.36	32.76	30.65	32.1	32.64	32.94	32.21	32.84	31.66	31.75	30.93	32.23	31.65	32.68	31.44	32.06	32.43	30.91	32.54	30.94	33.45	31.3	31.03	31.12	32.66	32.35	31.16	33.35	32.49	31.56	31.78	32.1	32.81	32.61	32.52	32.42	31.53	31.88	34.05	31.48	31.06	31.57	31.91	33.03	32.06	32.69	31.36	31.09	32.41
SPAC1486.04c	97.07	93.3	95.92	97.82	94.4	112.39	114.53	110.14	95.29	113.02	97.95	100.27	143.32	116.14	105.22	101.06	119.73	111.21	112.23	99.36	119.73	101.92	110.51	110.7	102.55	116.67	111.08	98.88	98.37	118.49	116.05	117.85	106.07	110.27	100.28	110.91	98.95	106.96	116.48	98.5	95.98	113.78	126.25	111.61	108.68	95.51	98.82	112.42	101.02
SPAC1486.05	32.36	32.76	30.65	32.1	32.64	32.94	32.21	32.84	31.66	31.75	30.93	32.23	31.65	32.68	31.44	32.06	32.43	30.91	32.54	30.94	33.45	31.3	31.03	31.12	32.66	32.35	31.16	33.35	32.49	31.56	31.78	32.1	32.81	32.61	32.52	32.42	31.53	31.88	34.05	31.48	31.06	31.57	31.91	33.03	32.06	32.69	31.36	31.09	32.41
SPAC1486.06	32.36	32.76	30.65	32.1	32.64	32.94	32.21	32.84	31.66	31.75	30.93	32.23	31.65	32.68	31.44	32.06	32.43	30.91	32.54	30.94	33.45	31.3	31.03	31.12	32.66	32.35	31.16	33.35	32.49	31.56	31.78	32.1	32.81	32.61	32.52	32.42	31.53	31.88	34.05	31.48	31.06	31.57	31.91	33.03	32.06	32.69	31.36	31.09	32.41
SPAC1486.07c	32.36	32.76	30.65	32.1	32.64	32.94	32.21	32.84	31.66	31.75	30.93	32.23	31.65	32.68	31.44	32.06	32.43	30.91	32.54	30.94	33.45	31.3	31.03	31.12	32.66	32.35	31.16	33.35	32.49	31.56	31.78	32.1	32.81	32.61	32.52	32.42	31.53	31.88	34.05	31.48	31.06	31.57	31.91	33.03	32.06	32.69	31.36	31.09	32.41
SPAC1486.08	32.36	32.76	30.65	32.1	32.64	32.94	32.21	32.84	31.66	31.75	30.93	32.23	31.65	32.68	31.44	32.06	32.43	30.91	32.54	30.94	33.45	31.3	31.03	31.12	32.66	32.35	31.16	33.35	32.49	31.56	31.78	32.1	32.81	32.61	32.52	32.42	31.53	31.88	34.05	31.48	31.06	31.57	31.91	33.03	32.06	32.69	31.36	31.09	32.41
SPAC1486.09	32.36	32.76	30.65	32.1	32.64	32.94	32.21	32.84	31.66	31.75	30.93	32.23	31.65	32.68	31.44	32.06	32.43	30.91	32.54	30.94	33.45	31.3	31.03	31.12	32.66	32.35	31.16	33.35	32.49	31.56	31.78	32.1	32.81	32.61	32.52	32.42	31.53	31.88	34.05	31.48	31.06	31.57	31.91	33.03	32.06	32.69	31.36	31.09	32.41
SPAC1486.10	32.36	32.76	30.65	32.1	32.64	32.94	32.21	32.84	31.66	31.75	30.93	32.23	31.65	32.68	31.44	32.06	32.43	30.91	32.54	30.94	33.45	31.3	31.03	31.12	32.66	32.35	31.16	33.35	32.49	31.56	31.78	32.1	32.81	32.61	32.52	32.42	31.53	31.88	34.05	31.48	31.06	31.57	31.91	33.03	32.06	32.69	31.36	31.09	32.41
SPAC14C4.01c	17.34	16.06	14.74	15.4	17.14	17.02	17.39	16.51	15.55	16.89	14.62	17.43	16.78	17.45	16.31	15.27	15.19	16.82	17	14.91	17.11	15.49	16.99	15.8	17.53	16.91	16.57	14.86	15.12	14.57	17.12	17.36	16.07	16.96	15.74	17.3	16.63	15.99	15.78	16.06	17.04	16.89	14.61	14.88	15.45	17.9	16.73	15.08	17.9
SPAC14C4.02c	32.36	32.76	30.65	32.1	32.64	32.94	32.21	32.84	31.66	31.75	30.93	32.23	31.65	32.68	31.44	32.06	32.43	30.91	32.54	30.94	33.45	31.3	31.03	31.12	32.66	32.35	31.16	33.35	32.49	31.56	31.78	32.1	32.81	32.61	32.52	32.42	31.53	31.88	34.05	31.48	31.06	31.57	31.91	33.03	32.06	32.69	31.36	31.09	32.41
SPAC14C4.03	32.36	32.76	30.65	32.1	32.64	32.94	32.21	32.84	31.66	31.75	30.93	32.23	31.65	32.68	31.44	32.06	32.43	30.91	32.54	30.94	33.45	31.3	31.03	31.12	32.66	32.35	31.16	33.35	32.49	31.56	31.78	32.1	32.81	32.61	32.52	32.42	31.53	31.88	34.05	31.48	31.06	31.57	31.91	33.03	32.06	32.69	31.36	31.09	32.41
SPAC14C4.04	17.34	16.06	14.74	15.4	17.14	17.02	17.39	16.51	15.55	16.89	14.62	17.43	16.78	17.45	16.31	15.27	15.19	16.82	17	14.91	17.11	15.49	16.99	15.8	17.53	16.91	16.57	14.86	15.12	14.57	17.12	17.36	16.07	16.96	15.74	17.3	16.63	15.99	15.78	16.06	17.04	16.89	14.61	14.88	15.45	17.9	16.73	15.08	17.9
SPAC14C4.05c	17.34	16.06	23.54	25.03	17.14	17.02	17.39	16.51	15.55	16.89	21.23	17.43	16.78	17.45	16.31	25.33	24.07	16.82	17	25.25	17.11	15.49	16.99	15.8	17.53	16.91	16.57	24.87	24.51	24.2	17.12	17.36	16.07	16.96	15.74	17.3	16.63	15.99	25.01	16.06	17.04	16.89	24.7	22.69	15.45	17.9	16.73	15.08	17.9
SPAC14C4.06c	97.07	93.3	95.92	97.82	94.4	112.39	114.53	110.14	95.29	113.02	97.95	100.27	92.65	116.14	105.22	101.06	67.56	111.21	112.23	99.36	119.73	101.92	110.51	110.7	102.55	116.67	111.08	98.88	98.37	118.49	116.05	117.85	106.07	110.27	100.28	110.91	70.77	106.96	116.48	98.5	95.98	113.78	79.81	111.61	108.68	95.51	98.82	112.42	101.02
SPAC14C4.07	17.34	16.06	14.74	15.4	17.14	17.02	17.39	16.51	15.55	16.89	14.62	17.43	16.78	17.45	16.31	15.27	15.19	16.82	17	14.91	17.11	15.49	16.99	15.8	17.53	16.91	16.57	14.86	15.12	14.57	17.12	17.36	16.07	16.96	15.74	17.3	16.63	15.99	15.78	16.06	17.04	16.89	14.61	14.88	15.45	17.9	16.73	15.08	17.9
SPAC14C4.08	17.34	16.06	14.74	15.4	17.14	17.02	17.39	16.51	15.55	16.89	14.62	17.43	16.78	17.45	16.31	15.27	15.19	16.82	17	14.91	17.11	15.49	16.99	15.8	17.53	16.91	16.57	14.86	15.12	14.57	17.12	17.36	16.07	16.96	15.74	17.3	16.63	15.99	15.78	16.06	17.04	16.89	14.61	14.88	15.45	17.9	16.73	15.08	17.9
SPAC14C4.09	17.34	16.06	14.74	15.4	17.14	17.02	17.39	16.51	15.55	16.89	14.62	17.43	16.78	17.45	16.31	15.27	15.19	16.82	17	14.91	17.11	15.49	16.99	15.8	17.53	16.91	16.57	14.86	15.12	14.57	17.12	17.36	16.07	16.96	15.74	17.3	16.63	15.99	15.78	16.06	17.04	16.89	14.61	14.88	15.45	17.9	16.73	15.08	17.9
SPAC14C4.10c	17.34	16.06	14.74	15.4	17.14	17.02	17.39	16.51	15.55	16.89	14.62	17.43	16.78	17.45	16.31	15.27	15.19	16.82	17	14.91	17.11	15.49	16.99	15.8	17.53	16.91	16.57	14.86	15.12	14.57	17.12	17.36	16.07	16.96	15.74	17.3	16.63	15.99	15.78	16.06	17.04	16.89	14.61	14.88	15.45	17.9	16.73	15.08	17.9
SPAC14C4.11	17.34	16.06	14.74	15.4	17.14	17.02	17.39	16.51	15.55	16.89	14.62	17.43	16.78	17.45	16.31	15.27	15.19	16.82	17	14.91	17.11	15.49	16.99	15.8	17.53	16.91	16.57	14.86	15.12	14.57	17.12	17.36	16.07	16.96	15.74	17.3	16.63	15.99	15.78	16.06	17.04	16.89	14.61	14.88	15.45	17.9	16.73	15.08	17.9
SPAC14C4.12c	17.34	16.06	14.74	15.4	17.14	17.02	17.39	16.51	15.55	16.89	14.62	17.43	16.78	17.45	16.31	15.27	15.19	16.82	17	14.91	17.11	15.49	16.99	15.8	17.53	16.91	16.57	14.86	15.12	14.57	17.12	17.36	16.07	16.96	15.74	17.3	16.63	15.99	15.78	16.06	17.04	16.89	14.61	14.88	15.45	17.9	16.73	15.08	17.9
SPAC14C4.13	17.34	16.06	14.74	15.4	17.14	17.02	17.39	16.51	15.55	16.89	14.62	17.43	16.78	17.45	16.31	15.27	15.19	16.82	17	14.91	17.11	15.49	16.99	15.8	17.53	16.91	16.57	14.86	15.12	14.57	17.12	17.36	16.07	16.96	15.74	17.3	16.63	15.99	15.78	16.06	17.04	16.89	14.61	14.88	15.45	17.9	16.73	15.08	17.9
SPAC14C4.14	17.34	16.06	14.74	15.4	17.14	17.02	17.39	16.51	15.55	16.89	14.62	17.43	16.78	17.45	16.31	15.27	15.19	16.82	17	14.91	17.11	15.49	16.99	15.8	17.53	16.91	16.57	14.86	15.12	14.57	17.12	17.36	16.07	16.96	15.74	17.3	16.63	15.99	15.78	16.06	17.04	16.89	14.61	14.88	15.45	17.9	16.73	15.08	17.9
SPAC14C4.15c	17.34	16.06	14.74	15.4	17.14	17.02	17.39	16.51	15.55	16.89	14.62	17.43	16.78	17.45	16.31	15.27	15.19	16.82	17	14.91	17.11	15.49	16.99	15.8	17.53	16.91	16.57	14.86	15.12	14.57	17.12	17.36	16.07	16.96	15.74	17.3	16.63	15.99	15.78	16.06	17.04	16.89	14.61	14.88	15.45	17.9	16.73	15.08	17.9
SPAC14C4.16	137.6	122.91	119.73	123.58	120.21	133.03	143.07	134.73	124.73	139.26	126.83	127.7	130.57	93.11	166.27	123.83	101.01	140.97	133.13	128.72	146.14	121.88	135.55	145.83	128.41	109.54	136.1	132.33	126.2	128.91	117.36	160.53	132.34	140.64	124.96	146.43	91.24	154.17	116.48	134.84	124.49	132.33	126.25	105.88	135.12	136.37	133.82	143.42	147.96
SPAC1527.01	17.34	16.06	23.54	25.03	17.14	17.02	17.39	16.51	15.55	16.89	21.23	17.43	16.78	17.45	16.31	25.33	24.07	16.82	17	25.25	17.11	15.49	16.99	15.8	17.53	16.91	16.57	24.87	24.51	24.2	17.12	17.36	16.07	16.96	15.74	17.3	16.63	15.99	25.01	16.06	17.04	16.89	24.7	22.69	15.45	17.9	16.73	15.08	17.9
SPAC1527.02	48.08	28.04	46.96	25.03	47.78	46.37	45.85	38.02	30.27	49.73	46.72	65.42	16.78	47.15	31.33	25.33	48.91	33.21	35.89	25.25	45.69	46.17	16.99	31.8	43.77	38.28	44.2	24.87	24.51	24.2	57.23	62.71	35.61	67.33	27.52	65.54	45.2	30.39	25.01	33.97	63.54	16.89	24.7	44.99	31.36	53.29	34.98	31.13	66.91
SPAC1527.03	48.08	49.87	46.96	49.3	47.78	46.37	120.67	53.09	66.23	49.73	46.72	39.07	50.13	47.15	63.2	52.66	48.91	63.24	55.57	50.14	45.69	46.17	66.42	72.83	43.77	69.08	44.2	49	53.62	47.84	37.88	35.34	66.87	41.35	50.95	40.2	45.2	56.45	55.65	54.26	39.96	40.86	42.91	44.99	62.03	43.85	62.45	66.18	38.62
SPAC1556.01c	137.6	122.91	119.73	123.58	120.21	133.03	143.07	134.73	200.92	139.26	126.83	127.7	130.57	93.11	166.27	123.83	101.01	140.97	133.13	128.72	146.14	121.88	135.55	145.83	128.41	150.75	136.1	132.33	126.2	128.91	117.36	160.53	132.34	140.64	124.96	146.43	129.46	154.17	181.26	134.84	124.49	132.33	126.25	105.88	135.12	136.37	133.82	143.42	147.96
SPAC1556.02c	17.34	16.06	14.74	15.4	17.14	17.02	17.39	16.51	15.55	16.89	14.62	17.43	16.78	17.45	16.31	15.27	15.19	16.82	17	14.91	17.11	15.49	16.99	15.8	17.53	16.91	16.57	14.86	15.12	14.57	17.12	17.36	16.07	16.96	15.74	17.3	16.63	15.99	15.78	16.06	17.04	16.89	14.61	14.88	15.45	17.9	16.73	15.08	17.9
SPAC1556.03	17.34	28.04	23.54	25.03	17.14	17.02	17.39	16.51	30.27	16.89	21.23	17.43	16.78	17.45	31.33	25.33	24.07	16.82	17	25.25	17.11	27.01	16.99	31.8	17.53	16.91	16.57	24.87	24.51	24.2	17.12	17.36	35.61	16.96	27.52	17.3	16.63	30.39	25.01	16.06	17.04	16.89	24.7	22.69	31.36	17.9	16.73	31.13	17.9
SPAC1556.04c	137.6	122.91	124.66	123.58	126.84	133.03	114.53	110.14	124.73	113.02	126.83	130.01	130.57	93.11	105.22	123.83	101.01	111.21	112.23	137.55	119.73	121.88	110.51	110.7	102.55	116.67	111.08	137.86	132.1	84.88	116.05	117.85	132.34	110.27	127.97	110.91	133.8	106.96	116.48	134.84	130.07	132.33	126.25	111.61	108.68	136.37	133.82	112.42	147.96
SPAC1556.05c	32.36	32.76	30.65	32.1	32.64	32.94	32.21	32.84	31.66	31.75	30.93	32.23	31.65	32.68	31.44	32.06	32.43	30.91	32.54	30.94	33.45	31.3	31.03	31.12	32.66	32.35	31.16	33.35	32.49	31.56	31.78	32.1	32.81	32.61	32.52	32.42	31.53	31.88	34.05	31.48	31.06	31.57	31.91	33.03	32.06	32.69	31.36	31.09	32.41
SPAC1556.06.1	17.34	16.06	14.74	15.4	17.14	17.45	17.39	16.51	15.55	16.89	14.62	17.43	16.78	17.45	16.31	15.27	15.19	16.82	17	14.91	17.11	15.49	16.99	15.8	17.53	16.91	16.57	14.86	15.12	14.57	17.12	17.36	16.07	16.96	15.74	17.3	16.63	15.99	15.78	16.06	17.04	16.89	14.61	14.88	15.45	17.9	16.73	15.08	17.9
SPAC1556.06.2	32.36	32.76	30.65	32.1	32.64	32.94	32.21	32.84	31.66	31.75	30.93	32.23	31.65	32.68	31.44	32.06	32.43	30.91	32.54	30.94	33.45	31.3	31.03	31.12	32.66	32.35	31.16	33.35	32.49	31.56	31.78	32.1	32.81	32.61	32.52	32.42	31.53	31.88	34.05	31.48	31.06	31.57	31.91	33.03	32.06	32.69	31.36	31.09	32.41
SPAC1556.07	32.36	32.76	30.65	32.1	32.64	32.94	32.21	32.84	31.66	31.75	30.93	32.23	31.65	32.68	31.44	32.06	32.43	30.91	32.54	30.94	33.45	31.3	31.03	31.12	32.66	32.35	31.16	33.35	32.49	31.56	31.78	32.1	32.81	32.61	32.52	32.42	31.53	31.88	34.05	31.48	31.06	31.57	31.91	33.03	32.06	32.69	31.36	31.09	32.41
SPAC1556.08c	17.34	28.04	23.54	25.03	17.14	77.6	17.39	16.51	30.27	16.89	21.23	17.43	16.78	17.45	31.33	25.33	24.07	16.82	17	25.25	17.11	27.01	16.99	31.8	17.53	16.91	16.57	24.87	24.51	24.2	17.12	17.36	35.61	16.96	27.52	17.3	16.63	30.39	25.01	16.06	17.04	16.89	24.7	22.69	31.36	17.9	16.73	31.13	17.9
SPAC1565.01	17.34	16.06	14.74	15.4	17.14	17.02	17.39	16.51	15.55	16.89	14.62	17.43	16.78	17.45	16.31	15.27	15.19	16.82	17	14.91	17.11	15.49	16.99	15.8	17.53	16.91	16.57	14.86	15.12	14.57	17.12	17.36	16.07	16.96	15.74	17.3	16.63	15.99	15.78	16.06	17.04	16.89	14.61	14.88	15.45	17.9	16.73	15.08	17.9
SPAC1565.02c	32.36	32.76	30.65	32.1	32.64	32.94	32.21	32.84	31.66	31.75	30.93	32.23	31.65	32.68	31.44	32.06	32.43	30.91	32.54	30.94	33.45	31.3	31.03	31.12	32.66	32.35	31.16	33.35	32.49	31.56	31.78	32.1	32.81	32.61	32.52	32.42	31.53	31.88	34.05	31.48	31.06	31.57	31.91	33.03	32.06	32.69	31.36	31.09	32.41
SPAC1565.03	17.34	16.06	14.74	15.4	17.14	17.02	17.39	16.51	15.55	16.89	14.62	17.43	16.78	17.45	16.31	15.27	15.19	16.82	17	14.91	17.11	15.49	16.99	15.8	17.53	16.91	16.57	14.86	15.12	14.57	17.12	17.36	16.07	16.96	15.74	17.3	16.63	15.99	15.78	16.06	17.04	16.89	14.61	14.88	15.45	17.9	16.73	15.08	17.9
SPAC1565.04c	32.36	32.76	30.65	32.1	32.64	32.94	32.21	32.84	31.66	31.75	30.93	32.23	31.65	32.68	31.44	32.06	32.43	30.91	32.54	30.94	33.45	31.3	31.03	31.12	32.66	32.35	31.16	33.35	32.49	31.56	31.78	32.1	32.81	32.61	32.52	32.42	31.53	31.88	34.05	31.48	31.06	31.57	31.91	33.03	32.06	32.69	31.36	31.09	32.41
SPAC1565.05	32.36	32.76	30.65	32.1	32.64	32.94	32.21	32.84	31.66	31.75	30.93	32.23	31.65	32.68	31.44	32.06	32.43	30.91	32.54	30.94	33.45	31.3	31.03	31.12	32.66	32.35	31.16	33.35	32.49	31.56	31.78	32.1	32.81	32.61	32.52	32.42	31.53	31.88	34.05	31.48	31.06	31.57	31.91	33.03	32.06	32.69	31.36	31.09	32.41
SPAC1565.06c	32.36	32.76	30.65	32.1	32.64	32.94	32.21	32.84	31.66	31.75	30.93	32.23	31.65	32.68	31.44	32.06	32.43	30.91	32.54	30.94	33.45	31.3	31.03	31.12	32.66	32.35	31.16	33.35	32.49	31.56	31.78	32.1	32.81	32.61	32.52	32.42	31.53	31.88	34.05	31.48	31.06	31.57	31.91	33.03	32.06	32.69	31.36	31.09	32.41
SPAC1565.07c	17.34	16.06	14.74	15.4	17.14	17.02	17.39	16.51	15.55	16.89	14.62	17.43	16.78	17.45	16.31	15.27	15.19	16.82	17	14.91	17.11	15.49	16.99	15.8	17.53	16.91	16.57	14.86	15.12	14.57	17.12	17.36	16.07	16.96	15.74	17.3	16.63	15.99	15.78	16.06	17.04	16.89	14.61	14.88	15.45	17.9	16.73	15.08	17.9
SPAC1565.08	32.36	32.76	30.65	32.1	32.64	32.94	32.21	32.84	31.66	31.75	30.93	32.23	31.65	32.68	31.44	32.06	32.43	30.91	32.54	30.94	33.45	31.3	31.03	31.12	32.66	32.35	31.16	33.35	32.49	31.56	31.78	32.1	32.81	32.61	32.52	32.42	31.53	31.88	34.05	31.48	31.06	31.57	31.91	33.03	32.06	32.69	31.36	31.09	32.41
SPAC15A10.01	32.36	32.76	30.65	32.1	32.64	32.94	32.21	32.84	31.66	31.75	30.93	32.23	31.65	32.68	31.44	32.06	32.43	30.91	32.54	30.94	33.45	31.3	31.03	31.12	32.66	32.35	31.16	33.35	32.49	31.56	31.78	32.1	32.81	32.61	32.52	32.42	31.53	31.88	34.05	31.48	31.06	31.57	31.91	33.03	32.06	32.69	31.36	31.09	32.41
SPAC15A10.02	32.36	32.76	30.65	32.1	32.64	32.94	32.21	32.84	31.66	31.75	30.93	32.23	31.65	32.68	31.44	32.06	32.43	30.91	32.54	30.94	33.45	31.3	31.03	31.12	32.66	32.35	31.16	33.35	32.49	31.56	31.78	32.1	32.81	32.61	32.52	32.42	31.53	31.88	34.05	31.48	31.06	31.57	31.91	33.03	32.06	32.69	31.36	31.09	32.41
SPAC15A10.03c	137.6	122.91	119.73	123.58	120.21	133.03	143.07	134.73	121.67	139.26	126.83	127.7	130.57	93.11	103.8	123.83	101.01	140.97	133.13	128.72	146.14	121.88	135.55	145.83	128.41	109.54	136.1	132.33	126.2	128.91	161.61	160.53	132.34	140.64	124.96	146.43	129.46	154.17	97.2	134.84	124.49	132.33	126.25	105.88	135.12	136.37	133.82	143.42	147.96
SPAC15A10.04c	32.36	32.76	30.65	32.1	32.64	32.94	32.21	32.84	31.66	31.75	30.93	32.23	31.65	32.68	31.44	32.06	32.43	30.91	32.54	30.94	33.45	31.3	31.03	31.12	32.66	32.35	31.16	33.35	32.49	31.56	31.78	32.1	32.81	32.61	32.52	32.42	31.53	31.88	34.05	31.48	31.06	31.57	31.91	33.03	32.06	32.69	31.36	31.09	32.41
SPAC15A10.05c	17.34	16.06	14.74	15.4	17.14	17.02	17.39	16.51	15.55	16.89	14.62	17.43	16.78	17.45	16.31	15.27	15.19	16.82	17	14.91	17.11	15.49	16.99	15.8	17.53	16.91	16.57	14.86	15.12	14.57	17.12	17.36	16.07	16.96	15.74	17.3	16.63	15.99	15.78	16.06	17.04	16.89	14.61	14.88	15.45	17.9	16.73	15.08	17.9
SPAC15A10.06	97.07	93.3	95.92	54.7	94.4	80.03	64.93	77.97	95.29	57.72	97.95	100.27	92.65	74.31	69.76	57.82	67.56	94.83	112.23	99.36	81.76	101.92	110.51	72.83	102.55	69.08	72.03	98.88	56.52	71.11	74.47	75.39	66.87	79.31	57.68	110.91	98.95	106.96	116.48	54.26	95.98	71.47	79.81	78.19	108.68	51.52	98.82	66.18	101.02
SPAC15A10.07	17.34	16.06	14.74	15.4	17.14	17.02	17.39	16.51	15.55	16.89	14.62	17.43	16.78	17.45	16.31	15.27	15.19	16.82	17	14.91	17.11	15.49	16.99	15.8	17.53	16.91	16.57	14.86	15.12	14.57	17.12	17.36	16.07	16.96	15.74	17.3	16.63	15.99	15.78	16.06	17.04	16.89	14.61	14.88	15.45	17.9	16.73	15.08	17.9
SPAC15A10.08	17.34	16.06	14.74	15.4	17.14	17.02	17.39	16.51	15.55	16.89	14.62	17.43	16.78	17.45	16.31	15.27	15.19	16.82	17	14.91	17.11	15.49	16.99	15.8	17.53	16.91	16.57	14.86	15.12	14.57	17.12	17.36	16.07	16.96	15.74	17.3	16.63	15.99	15.78	16.06	17.04	16.89	14.61	14.88	15.45	17.9	16.73	15.08	17.9
SPAC15A10.09c	17.34	16.06	14.74	15.4	17.14	17.02	17.39	16.51	15.55	16.89	14.62	17.43	16.78	17.45	16.31	15.27	15.19	16.82	17	14.91	17.11	15.49	16.99	15.8	17.53	16.91	16.57	14.86	15.12	14.57	17.12	17.36	16.07	16.96	15.74	17.3	16.63	15.99	15.78	16.06	17.04	16.89	14.61	14.88	15.45	17.9	16.73	15.08	17.9
SPAC15A10.10	17.34	16.06	14.74	15.4	17.14	17.02	17.39	16.51	15.55	16.89	14.62	17.43	16.78	17.45	16.31	15.27	15.19	16.82	17	14.91	17.11	15.49	16.99	15.8	17.53	16.91	16.57	14.86	15.12	14.57	17.12	17.36	16.07	16.96	15.74	17.3	16.63	15.99	15.78	16.06	17.04	16.89	14.61	14.88	15.45	17.9	16.73	15.08	17.9
SPAC15A10.11	48.08	28.04	46.96	25.03	47.78	46.37	17.39	38.02	30.27	16.89	46.72	17.43	16.78	17.45	31.33	25.33	48.91	33.21	35.89	25.25	45.69	46.17	16.99	31.8	43.77	38.28	44.2	24.87	24.51	24.2	17.12	62.71	35.61	67.33	27.52	65.54	45.2	30.39	25.01	33.97	17.04	16.89	24.7	44.99	31.36	53.29	34.98	31.13	17.9
SPAC15A10.12c	32.36	32.76	30.65	32.1	32.64	32.94	32.21	32.84	31.66	31.75	30.93	32.23	31.65	32.68	31.44	32.06	32.43	30.91	32.54	30.94	33.45	31.3	31.03	31.12	32.66	32.35	31.16	33.35	32.49	31.56	31.78	32.1	32.81	32.61	32.52	32.42	31.53	31.88	34.05	31.48	31.06	31.57	31.91	33.03	32.06	32.69	31.36	31.09	32.41
SPAC15A10.13	32.36	32.76	30.65	32.1	32.64	32.94	32.21	32.84	31.66	31.75	30.93	32.23	31.65	32.68	31.44	32.06	32.43	30.91	32.54	30.94	33.45	31.3	31.03	31.12	32.66	32.35	31.16	33.35	32.49	31.56	31.78	32.1	32.81	32.61	32.52	32.42	31.53	31.88	34.05	31.48	31.06	31.57	31.91	33.03	32.06	32.69	31.36	31.09	32.41
SPAC15A10.15	137.6	122.91	119.73	123.58	120.21	133.03	143.07	134.73	95.01	113.02	126.83	127.7	130.57	93.11	166.27	123.83	101.01	140.97	133.13	128.72	119.73	121.88	135.55	110.7	128.41	109.54	111.08	132.33	126.2	128.91	116.05	117.85	132.34	110.27	124.96	110.91	129.46	98.76	116.48	91.1	124.49	132.33	126.25	105.88	88.51	136.37	87.13	99.96	147.96
SPAC15A10.16	17.34	16.06	14.74	15.4	17.14	17.02	17.39	16.51	15.55	16.89	14.62	17.43	16.78	17.45	16.31	15.27	15.19	16.82	17	14.91	17.11	15.49	16.99	15.8	17.53	16.91	16.57	14.86	15.12	14.57	17.12	17.36	16.07	16.96	15.74	17.3	16.63	15.99	15.78	16.06	17.04	16.89	14.61	14.88	15.45	17.9	16.73	15.08	17.9
SPAC15E1.02c	17.34	16.06	14.74	15.4	17.14	17.02	17.39	16.51	15.55	16.89	14.62	17.43	16.78	17.45	16.31	15.27	15.19	16.82	17	14.91	17.11	15.49	16.99	15.8	17.53	16.91	16.57	14.86	15.12	14.57	17.12	17.36	16.07	16.96	15.74	17.3	16.63	15.99	15.78	16.06	17.04	16.89	14.61	14.88	15.45	17.9	16.73	15.08	17.9
SPAC15E1.03	137.6	159.24	124.66	123.58	126.84	133.03	114.53	77.97	124.73	57.72	126.83	130.01	130.57	116.14	69.76	157.12	119.73	73.54	112.23	137.55	76.9	162.52	110.51	65.21	132.88	84.3	111.08	137.86	132.1	84.88	78.11	72.54	132.34	110.27	127.97	72.13	133.8	106.96	116.48	134.84	130.07	132.33	77.14	144.95	108.68	136.37	133.82	112.42	147.96
SPAC15E1.04	32.36	32.76	30.65	32.1	32.64	32.94	32.21	32.84	31.66	31.75	30.93	32.23	31.65	32.68	31.44	32.06	32.43	30.91	32.54	30.94	33.45	31.3	31.03	31.12	32.66	32.35	31.16	33.35	32.49	31.56	31.78	32.1	32.81	32.61	32.52	32.42	31.53	31.88	34.05	31.48	31.06	31.57	31.91	33.03	32.06	32.69	31.36	31.09	32.41
SPAC15E1.05c	17.34	16.06	14.74	15.4	17.14	17.02	17.39	16.51	15.55	16.89	14.62	17.43	16.78	17.45	16.31	15.27	15.19	16.82	17	14.91	17.11	15.49	16.99	15.8	17.53	16.91	16.57	14.86	15.12	14.57	17.12	17.36	16.07	16.96	15.74	17.3	16.63	15.99	15.78	16.06	17.04	16.89	14.61	14.88	15.45	17.9	16.73	15.08	17.9
SPAC15E1.06	137.6	159.24	119.73	123.58	120.21	133.03	143.07	134.73	121.67	139.26	126.83	127.7	130.57	165.98	103.8	157.12	160.25	140.97	133.13	128.72	146.14	162.52	135.55	145.83	128.41	109.54	136.1	132.33	126.2	128.91	161.61	160.53	132.34	140.64	124.96	146.43	129.46	154.17	97.2	134.84	124.49	132.33	126.25	144.95	135.12	136.37	133.82	143.42	147.96
SPAC15E1.07c	17.34	28.04	23.54	25.03	17.14	17.02	17.39	38.02	30.27	16.89	21.75	17.43	16.78	17.45	31.33	25.33	24.07	33.21	17	25.25	45.69	27.01	16.99	31.8	17.53	16.91	44.2	24.87	24.51	24.2	17.12	17.36	35.61	16.96	27.52	17.3	16.63	30.39	25.01	33.97	17.04	16.89	24.7	23.21	31.36	17.9	34.98	31.13	17.9
SPAC15E1.08	32.36	32.76	30.65	32.1	32.64	32.94	32.21	32.84	31.66	31.75	30.93	32.23	31.65	32.68	31.44	32.06	32.43	30.91	32.54	30.94	33.45	31.3	31.03	31.12	32.66	32.35	31.16	33.35	32.49	31.56	31.78	32.1	32.81	32.61	32.52	32.42	31.53	31.88	34.05	31.48	31.06	31.57	31.91	33.03	32.06	32.69	31.36	31.09	32.41
SPAC15E1.09	17.34	16.06	14.74	15.4	17.14	17.02	17.39	16.51	15.55	16.89	14.62	17.43	16.78	17.45	16.31	15.27	15.19	16.82	17	14.91	17.11	15.49	16.99	15.8	17.53	16.91	16.57	14.86	15.12	14.57	17.12	17.36	16.07	16.96	15.74	17.3	16.63	15.99	15.78	16.06	17.04	16.89	14.61	14.88	15.45	17.9	16.73	15.08	17.9
SPAC15E1.10	17.34	16.06	14.74	15.4	17.14	17.02	17.39	16.51	15.55	16.89	14.62	17.43	16.78	17.45	16.31	15.27	15.19	16.82	17	14.91	17.11	15.49	16.99	15.8	17.53	16.91	16.57	14.86	15.12	14.57	17.12	17.36	16.07	16.96	15.74	17.3	16.63	15.99	15.78	16.06	17.04	16.89	14.61	14.88	15.45	17.9	16.73	15.08	17.9
SPAC15F9.01c	17.34	16.06	14.74	15.4	17.14	17.02	17.39	16.51	15.55	16.89	14.62	17.43	16.78	17.45	16.31	15.27	15.19	16.82	17	14.91	17.11	15.49	16.99	15.8	17.53	16.91	16.57	14.86	15.12	14.57	17.12	17.36	16.07	16.96	15.74	17.3	16.63	15.99	15.78	16.06	17.04	16.89	14.61	14.88	15.45	17.9	16.73	15.08	17.9
SPAC15F9.02	17.34	16.06	14.74	15.4	17.14	17.02	17.39	16.51	15.55	16.89	14.62	17.43	16.78	17.45	16.31	15.27	15.19	16.82	17	14.91	17.11	15.49	16.99	15.8	17.53	16.91	16.57	14.86	15.12	14.57	17.12	17.36	16.07	16.96	15.74	17.3	16.63	15.99	15.78	16.06	17.04	16.89	14.61	14.88	15.45	17.9	16.73	15.08	17.9
SPAC15F9.03c	32.36	32.76	30.65	32.1	32.64	32.94	32.21	32.84	31.66	31.75	30.93	32.23	31.65	32.68	31.44	32.06	32.43	30.91	32.54	30.94	33.45	31.3	31.03	31.12	32.66	32.35	31.16	33.35	32.49	31.56	31.78	32.1	32.81	32.61	32.52	32.42	31.53	31.88	34.05	31.48	31.06	31.57	31.91	33.03	32.06	32.69	31.36	31.09	32.41
SPAC16.01	17.34	16.06	14.74	15.4	17.14	17.02	17.39	16.51	15.55	16.89	14.62	17.43	16.78	17.45	16.31	15.27	15.19	16.82	17	14.91	17.11	15.49	16.99	15.8	17.53	16.91	16.57	14.86	15.12	14.57	17.12	17.36	16.07	16.96	15.74	17.3	16.63	15.99	15.78	16.06	17.04	16.89	14.61	14.88	15.45	17.9	16.73	15.08	17.9
SPAC16.02c	32.36	32.76	30.65	32.1	32.64	32.94	32.21	32.84	31.66	31.75	30.93	32.23	31.65	32.68	31.44	32.06	32.43	30.91	32.54	30.94	33.45	31.3	31.03	31.12	32.66	32.35	31.16	33.35	32.49	31.56	31.78	32.1	32.81	32.61	32.52	32.42	31.53	31.88	34.05	31.48	31.06	31.57	31.91	33.03	32.06	32.69	31.36	31.09	32.41
SPAC16.03c	32.36	32.76	30.65	32.1	32.64	32.94	32.21	32.84	31.66	31.75	30.93	32.23	31.65	32.68	31.44	32.06	32.43	30.91	32.54	30.94	33.45	31.3	31.03	31.12	32.66	32.35	31.16	33.35	32.49	31.56	31.78	32.1	32.81	32.61	32.52	32.42	31.53	31.88	34.05	31.48	31.06	31.57	31.91	33.03	32.06	32.69	31.36	31.09	32.41
SPAC16.04	17.34	16.06	14.74	15.4	17.14	17.02	17.39	16.51	15.55	16.89	14.62	17.43	16.78	17.45	16.31	15.27	15.19	16.82	17	14.91	17.11	15.49	16.99	15.8	17.53	16.91	16.57	14.86	15.12	14.57	17.12	17.36	16.07	16.96	15.74	17.3	16.63	15.99	15.78	16.06	17.04	16.89	14.61	14.88	15.45	17.9	16.73	15.08	17.9
SPAC16.05c	32.36	32.76	30.65	32.1	32.64	32.94	32.21	32.84	31.66	31.75	30.93	32.23	31.65	32.68	31.44	32.06	32.43	30.91	32.54	30.94	33.45	31.3	31.03	31.12	32.66	32.35	31.16	33.35	32.49	31.56	31.78	32.1	32.81	32.61	32.52	32.42	31.53	31.88	34.05	31.48	31.06	31.57	31.91	33.03	32.06	32.69	31.36	31.09	32.41
SPAC1610.01	137.6	122.91	124.66	123.58	126.84	133.03	114.53	134.73	124.73	113.02	126.83	130.01	130.57	116.14	105.22	123.83	119.73	111.21	136.67	137.55	119.73	121.88	135.55	110.7	132.88	116.67	111.08	137.86	132.1	135.33	116.05	117.85	132.34	110.27	127.97	108.4	133.8	106.96	116.48	134.84	130.07	132.33	126.25	144.95	142.23	136.37	133.82	112.42	147.96
SPAC1610.02c	137.6	159.24	124.66	123.58	126.84	133.03	143.07	134.73	124.73	113.02	126.83	130.01	130.57	116.14	166.27	157.12	119.73	140.97	136.67	137.55	119.73	162.52	135.55	110.7	132.88	116.67	111.08	137.86	132.1	135.33	116.05	117.85	212.2	110.27	127.97	110.91	133.8	154.17	116.48	134.84	130.07	132.33	126.25	144.95	142.23	136.37	133.82	112.42	147.96
SPAC1610.03c	17.34	16.06	14.74	15.4	17.14	17.02	17.39	16.51	15.55	16.89	14.62	17.43	16.78	17.45	16.31	15.27	15.19	16.82	17	14.91	17.11	15.49	16.99	15.8	17.53	16.91	16.57	14.86	15.12	14.57	17.12	17.36	16.07	16.96	15.74	17.3	16.63	15.99	15.78	16.06	17.04	16.89	14.61	14.88	15.45	17.9	16.73	15.08	17.9
SPAC1610.04	17.34	16.06	14.74	15.4	17.14	17.02	17.39	16.51	15.55	16.89	14.62	17.43	16.78	17.45	16.31	15.27	15.19	16.82	17	14.91	17.11	15.49	16.99	15.8	17.53	16.91	16.57	14.86	15.12	14.57	17.12	17.36	16.07	16.96	15.74	17.3	16.63	15.99	15.78	16.06	17.04	16.89	14.61	14.88	15.45	17.9	16.73	15.08	17.9
SPAC1635.01	17.34	16.06	23.54	15.4	17.14	17.02	17.39	16.51	15.55	16.89	21.23	17.43	16.78	17.45	16.31	15.27	24.07	16.82	17	25.25	17.11	15.49	16.99	15.8	17.53	16.91	16.57	24.87	24.51	24.2	17.12	17.36	16.07	16.96	15.74	17.3	16.63	15.99	25.01	16.06	17.04	16.89	24.7	22.69	15.45	17.9	16.73	15.08	17.9
SPAC1639.01c	97.07	93.3	95.92	97.82	94.4	112.39	114.53	110.14	95.01	113.02	97.95	100.27	92.65	93.11	105.22	101.06	101.01	111.21	112.23	99.36	119.73	101.92	110.51	110.7	102.55	116.67	111.08	98.88	98.37	118.49	116.05	117.85	58.78	110.27	100.28	110.91	91.24	106.96	116.48	91.1	95.98	48.33	126.25	56.38	88.51	95.51	52.53	99.96	101.02
SPAC1639.02c	97.07	93.3	95.92	97.82	94.4	112.39	114.53	110.14	95.29	113.02	97.95	100.27	143.32	116.14	105.22	101.06	67.56	111.21	112.23	99.36	119.73	101.92	110.51	110.7	102.55	116.67	111.08	98.88	98.37	118.49	116.05	117.85	106.07	110.27	100.28	110.91	70.77	106.96	116.48	91.1	95.98	113.78	79.81	111.61	88.51	95.51	98.82	99.96	101.02
SPAC167.01	137.6	159.24	124.66	123.58	126.84	133.03	114.53	134.73	124.73	113.02	126.83	130.01	130.57	116.14	105.22	157.12	119.73	111.21	136.67	137.55	119.73	162.52	135.55	110.7	132.88	116.67	111.08	137.86	132.1	135.33	116.05	117.85	212.2	110.27	127.97	110.91	133.8	106.96	116.48	134.84	130.07	132.33	126.25	144.95	142.23	136.37	133.82	112.42	147.96
SPAC167.02	32.36	32.76	30.65	32.1	32.64	32.94	32.21	32.84	31.66	31.75	30.93	32.23	31.65	32.68	31.44	32.06	32.43	30.91	32.54	30.94	33.45	31.3	31.03	31.12	32.66	32.35	31.16	33.35	32.49	31.56	31.78	32.1	32.81	32.61	32.52	32.42	31.53	31.88	34.05	31.48	31.06	31.57	31.91	33.03	32.06	32.69	31.36	31.09	32.41
SPAC167.03c	32.36	32.76	30.65	32.1	32.64	32.94	32.21	32.84	31.66	31.75	30.93	32.23	31.65	32.68	31.44	32.06	32.43	30.91	32.54	30.94	33.45	31.3	31.03	31.12	32.66	32.35	31.16	33.35	32.49	31.56	31.78	32.1	32.81	32.61	32.52	32.42	31.53	31.88	34.05	31.48	31.06	31.57	31.91	33.03	32.06	32.69	31.36	31.09	32.41
SPAC167.04	17.34	16.06	23.54	15.4	17.14	17.02	17.39	16.51	15.55	16.89	21.23	17.43	16.78	17.45	16.31	15.27	24.07	16.82	17	25.25	17.11	15.49	16.99	15.8	17.53	16.91	16.57	24.87	24.51	24.2	17.12	17.36	16.07	16.96	15.74	17.3	16.63	15.99	25.01	16.06	17.04	16.89	24.7	22.69	15.45	17.9	16.73	15.08	17.9
SPAC167.05	32.36	32.76	30.65	32.1	32.64	32.94	32.21	32.84	31.66	31.75	30.93	32.23	31.65	32.68	31.44	32.06	32.43	30.91	32.54	30.94	33.45	31.3	31.03	31.12	32.66	32.35	31.16	33.35	32.49	31.56	31.78	32.1	32.81	32.61	32.52	32.42	31.53	31.88	34.05	31.48	31.06	31.57	31.91	33.03	32.06	32.69	31.36	31.09	32.41
SPAC167.06c	17.34	28.04	23.54	25.03	17.14	17.02	17.39	38.02	30.27	16.89	21.75	17.43	16.78	17.45	31.33	25.33	24.07	33.21	17	25.25	17.11	27.01	16.99	31.8	17.53	16.91	16.57	24.87	24.51	24.2	17.12	17.36	35.61	16.96	27.52	17.3	16.63	30.39	25.01	33.97	17.04	16.89	24.7	23.21	31.36	17.9	34.98	31.13	17.9
SPAC167.07c	17.34	16.06	14.74	15.4	17.14	17.02	17.39	16.51	15.55	16.89	14.62	17.43	16.78	17.45	16.31	15.27	15.19	16.82	17	14.91	17.11	15.49	16.99	15.8	17.53	16.91	16.57	14.86	15.12	14.57	17.12	17.36	16.07	16.96	15.74	17.3	16.63	15.99	15.78	16.06	17.04	16.89	14.61	14.88	15.45	17.9	16.73	15.08	17.9
SPAC167.08	32.36	32.76	30.65	32.1	32.64	32.94	32.21	32.84	31.66	31.75	30.93	32.23	31.65	32.68	31.44	32.06	32.43	30.91	32.54	30.94	33.45	31.3	31.03	31.12	32.66	32.35	31.16	33.35	32.49	31.56	31.78	32.1	32.81	32.61	32.52	32.42	31.53	31.88	34.05	31.48	31.06	31.57	31.91	33.03	32.06	32.69	31.36	31.09	32.41
SPAC167.09	32.36	32.76	30.65	32.1	32.64	32.94	32.21	32.84	31.66	31.75	30.93	32.23	31.65	32.68	31.44	32.06	32.43	30.91	32.54	30.94	33.45	31.3	31.03	31.12	32.66	32.35	31.16	33.35	32.49	31.56	31.78	32.1	32.81	32.61	32.52	32.42	31.53	31.88	34.05	31.48	31.06	31.57	31.91	33.03	32.06	32.69	31.36	31.09	32.41
SPAC1687.01	32.36	32.76	30.65	32.1	32.64	32.94	32.21	32.84	31.66	31.75	30.93	32.23	31.65	32.68	31.44	32.06	32.43	30.91	32.54	30.94	33.45	31.3	31.03	31.12	32.66	32.35	31.16	33.35	32.49	31.56	31.78	32.1	32.81	32.61	32.52	32.42	31.53	31.88	34.05	31.48	31.06	31.57	31.91	33.03	32.06	32.69	31.36	31.09	32.41
SPAC1687.02	32.36	32.76	30.65	32.1	32.64	32.94	32.21	32.84	31.66	31.75	30.93	32.23	31.65	32.68	31.44	32.06	32.43	30.91	32.54	30.94	33.45	31.3	31.03	31.12	32.66	32.35	31.16	33.35	32.49	31.56	31.78	32.1	32.81	32.61	32.52	32.42	31.53	31.88	34.05	31.48	31.06	31.57	31.91	33.03	32.06	32.69	31.36	31.09	32.41
SPAC1687.03c	32.36	32.76	30.65	32.1	32.64	32.94	32.21	32.84	31.66	31.75	30.93	32.23	31.65	32.68	31.44	32.06	32.43	30.91	32.54	30.94	33.45	31.3	31.03	31.12	32.66	32.35	31.16	33.35	32.49	31.56	31.78	32.1	32.81	32.61	32.52	32.42	31.53	31.88	34.05	31.48	31.06	31.57	31.91	33.03	32.06	32.69	31.36	31.09	32.41
SPAC1687.04	32.36	32.76	30.65	32.1	32.64	32.94	32.21	32.84	31.66	31.75	30.93	32.23	31.65	32.68	31.44	32.06	32.43	30.91	32.54	30.94	33.45	31.3	31.03	31.12	32.66	32.35	31.16	33.35	32.49	31.56	31.78	32.1	32.81	32.61	32.52	32.42	31.53	31.88	34.05	31.48	31.06	31.57	31.91	33.03	32.06	32.69	31.36	31.09	32.41
SPAC1687.05	97.07	93.3	95.92	97.82	94.4	112.39	114.53	110.14	95.29	113.02	97.95	100.27	92.65	116.14	105.22	101.06	67.56	111.21	112.23	99.36	81.76	101.92	110.51	110.7	102.55	109.54	111.08	98.88	98.37	118.49	116.05	117.85	106.07	110.27	100.28	110.91	93.04	106.96	116.48	98.5	95.98	113.78	79.81	111.61	108.68	95.51	98.82	112.42	101.02
SPAC1687.06c	17.34	16.06	14.74	15.4	17.14	17.02	17.39	16.51	15.55	16.89	14.62	17.43	16.78	17.45	16.31	15.27	15.19	16.82	17	14.91	17.11	15.49	16.99	15.8	17.53	16.91	16.57	14.86	15.12	14.57	17.12	17.36	16.07	16.96	15.74	17.3	16.63	15.99	15.78	16.06	17.04	16.89	14.61	14.88	15.45	17.9	16.73	15.08	17.9
SPAC1687.07	17.34	16.06	14.74	15.4	17.14	17.02	17.39	16.51	15.55	16.89	14.62	17.43	16.78	17.45	16.31	15.27	15.19	16.82	17	14.91	17.11	15.49	16.99	15.8	17.53	16.91	16.57	14.86	15.12	14.57	17.12	17.36	16.07	16.96	15.74	17.3	16.63	15.99	15.78	16.06	17.04	16.89	14.61	14.88	15.45	17.9	16.73	15.08	17.9
SPAC1687.08	17.34	16.06	14.74	15.4	17.14	17.02	17.39	16.51	15.55	16.89	14.62	17.43	16.78	17.45	16.31	15.27	15.19	16.82	17	14.91	17.11	15.49	16.99	15.8	17.53	16.91	16.57	14.86	15.12	14.57	17.12	17.36	16.07	16.96	15.74	17.3	16.63	15.99	15.78	16.06	17.04	16.89	14.61	14.88	15.45	17.9	16.73	15.08	17.9
SPAC1687.09	17.34	16.06	14.74	15.4	17.14	17.02	17.39	16.51	15.55	16.89	14.62	17.43	16.78	17.45	16.31	15.27	15.19	16.82	17	14.91	17.11	15.49	16.99	15.8	17.53	16.91	16.57	14.86	15.12	14.57	17.12	17.36	16.07	16.96	15.74	17.3	16.63	15.99	15.78	16.06	17.04	16.89	14.61	14.88	15.45	17.9	16.73	15.08	17.9
SPAC1687.10	48.08	49.87	46.96	49.3	47.78	46.37	120.67	53.09	66.23	49.73	46.72	39.07	50.13	47.15	63.2	52.66	48.91	63.24	55.57	50.14	45.69	46.17	35.19	72.83	43.77	69.08	44.2	49	53.62	47.84	57.23	35.34	66.87	41.35	50.95	40.2	45.2	56.45	55.65	54.26	39.96	40.86	42.91	44.99	62.03	43.85	62.45	66.18	38.62
SPAC1687.11	32.36	32.76	30.65	32.1	32.64	32.94	32.21	32.84	31.66	31.75	30.93	32.23	31.65	32.68	31.44	32.06	32.43	30.91	32.54	30.94	33.45	31.3	31.03	31.12	32.66	32.35	31.16	33.35	32.49	31.56	31.78	32.1	32.81	32.61	32.52	32.42	31.53	31.88	34.05	31.48	31.06	31.57	31.91	33.03	32.06	32.69	31.36	31.09	32.41
SPAC1687.12c	137.6	159.24	124.66	123.58	126.84	133.03	143.07	134.73	124.73	143.69	126.83	130.01	130.57	165.98	166.27	157.12	119.73	73.54	136.67	137.55	150.06	162.52	135.55	145.83	132.88	116.67	145.98	137.86	132.1	135.33	161.61	117.85	212.2	144.01	127.97	146.43	133.8	154.17	116.48	134.84	130.07	132.33	126.25	144.95	142.23	136.37	133.82	112.42	147.96
SPAC1687.13c	17.34	28.04	23.54	25.03	17.14	17.02	17.39	16.51	30.27	16.89	21.23	17.43	16.78	17.45	31.33	25.33	24.07	16.82	17	25.25	17.11	27.01	16.99	31.8	17.53	16.91	16.57	24.87	24.51	24.2	17.12	17.36	35.61	16.96	27.52	17.3	16.63	30.39	25.01	16.06	17.04	16.89	24.7	22.69	31.36	17.9	16.73	31.13	17.9
SPAC1687.14c	17.34	16.06	14.74	15.4	17.14	17.02	17.39	16.51	15.55	16.89	14.62	17.43	16.78	17.45	16.31	15.27	15.19	16.82	17	14.91	17.11	15.49	16.99	15.8	17.53	16.91	16.57	14.86	15.12	14.57	17.12	17.36	16.07	16.96	15.74	17.3	16.63	15.99	15.78	16.06	17.04	16.89	14.61	14.88	15.45	17.9	16.73	15.08	17.9
SPAC1687.15	17.34	28.04	23.54	25.03	17.14	17.02	17.39	16.51	30.27	16.89	21.23	17.43	16.78	17.45	31.33	25.33	24.07	16.82	17	25.25	17.11	27.01	16.99	31.8	17.53	16.91	16.57	24.87	24.51	24.2	17.12	17.36	35.61	16.96	27.52	17.3	16.63	30.39	25.01	16.06	17.04	16.89	24.7	55.71	31.36	17.9	16.73	31.13	17.9
SPAC1687.16c	17.34	16.06	14.74	15.4	17.14	17.02	17.39	16.51	15.55	16.89	21.23	17.43	16.78	17.45	16.31	15.27	24.07	16.82	17	14.91	17.11	15.49	16.99	15.8	17.53	16.91	16.57	14.86	15.12	24.2	17.12	17.36	16.07	16.96	15.74	17.3	16.63	15.99	15.78	16.06	17.04	16.89	24.7	14.88	15.45	17.9	16.73	15.08	17.9
SPAC1687.17c	32.36	32.76	30.65	32.1	32.64	32.94	32.21	32.84	31.66	31.75	30.93	32.23	31.65	32.68	31.44	32.06	32.43	30.91	32.54	30.94	33.45	31.3	31.03	31.12	32.66	32.35	31.16	33.35	32.49	31.56	31.78	32.1	32.81	32.61	32.52	32.42	31.53	31.88	34.05	31.48	31.06	31.57	31.91	33.03	32.06	32.69	31.36	31.09	32.41
SPAC1687.18c	32.36	32.76	30.65	32.1	32.64	32.94	32.21	32.84	31.66	31.75	30.93	32.23	31.65	32.68	31.44	32.06	32.43	30.91	32.54	30.94	33.45	31.3	31.03	31.12	32.66	32.35	31.16	33.35	32.49	31.56	31.78	32.1	32.81	32.61	32.52	32.42	31.53	31.88	34.05	31.48	31.06	31.57	31.91	33.03	32.06	32.69	31.36	31.09	32.41
SPAC1687.19c	48.08	49.87	46.96	49.3	47.78	46.37	45.85	38.02	30.27	49.73	46.72	39.07	50.13	47.15	31.33	52.66	48.91	33.21	35.89	50.14	45.69	46.17	35.19	31.8	43.77	38.28	44.2	49	53.62	47.84	57.23	35.34	35.61	41.35	50.95	40.2	45.2	56.45	55.65	33.97	39.96	40.86	42.91	44.99	31.36	43.85	34.98	31.13	38.62
SPAC1687.20c	32.36	32.76	30.65	32.1	32.64	32.94	32.21	32.84	31.66	31.75	30.93	32.23	31.65	32.68	31.44	32.06	32.43	30.91	32.54	30.94	33.45	31.3	31.03	31.12	32.66	32.35	31.16	33.35	32.49	31.56	31.78	32.1	32.81	32.61	32.52	32.42	31.53	31.88	34.05	31.48	31.06	31.57	31.91	33.03	32.06	32.69	31.36	31.09	32.41
SPAC1687.21	17.34	16.06	14.74	15.4	17.14	17.02	17.39	16.51	15.55	16.89	21.23	17.43	16.78	17.45	16.31	15.27	24.07	16.82	17	14.91	17.11	15.49	16.99	15.8	17.53	16.91	16.57	14.86	15.12	24.2	17.12	17.36	16.07	16.96	15.74	17.3	16.63	15.99	15.78	16.06	17.04	16.89	24.7	22.69	15.45	17.9	16.73	15.08	17.9
SPAC1687.22c	17.34	16.06	14.74	15.4	17.14	17.02	17.39	16.51	15.55	16.89	14.62	17.43	16.78	17.45	16.31	15.27	15.19	16.82	17	14.91	17.11	15.49	16.99	15.8	17.53	16.91	16.57	14.86	15.12	14.57	17.12	17.36	16.07	16.96	15.74	17.3	16.63	15.99	15.78	16.06	17.04	16.89	14.61	14.88	15.45	17.9	16.73	15.08	17.9
SPAC1687.23c	17.34	16.06	14.74	15.4	17.14	17.02	17.39	16.51	15.55	16.89	14.62	17.43	16.78	17.45	16.31	15.27	15.19	16.82	17	14.91	17.11	15.49	16.99	15.8	17.53	16.91	16.57	14.86	15.12	14.57	17.12	17.36	16.07	16.96	15.74	17.3	16.63	15.99	15.78	16.06	17.04	16.89	14.61	14.88	15.45	17.9	16.73	15.08	17.9
SPAC16A10.01	32.36	32.76	30.65	32.1	32.64	32.94	32.21	32.84	31.66	31.75	30.93	32.23	31.65	32.68	31.44	32.06	32.43	30.91	32.54	30.94	33.45	31.3	31.03	31.12	32.66	32.35	31.16	33.35	32.49	31.56	31.78	32.1	32.81	32.61	32.52	32.42	31.53	31.88	34.05	31.48	31.06	31.57	31.91	33.03	32.06	32.69	31.36	31.09	32.41
SPAC16A10.02	17.34	16.06	14.74	15.4	17.14	17.02	17.39	16.51	15.55	16.89	14.62	17.43	16.78	17.45	16.31	15.27	15.19	16.82	17	14.91	17.11	15.49	16.99	15.8	17.53	16.91	16.57	14.86	15.12	14.57	17.12	17.36	16.07	16.96	15.74	17.3	16.63	15.99	15.78	16.06	17.04	16.89	14.61	14.88	15.45	17.9	16.73	15.08	17.9
SPAC16A10.03c	97.07	93.3	95.92	97.82	94.4	80.03	64.93	53.09	66.23	82.48	97.95	100.27	92.42	74.31	63.2	101.06	67.56	94.83	112.23	99.36	81.76	101.92	66.42	72.83	102.55	69.08	72.03	98.88	98.37	71.11	74.47	75.39	66.87	79.31	100.28	69.91	98.95	106.96	116.48	81.8	95.98	71.47	79.81	78.19	62.03	95.51	98.82	66.18	101.02
SPAC16A10.04	17.34	16.06	14.74	15.4	17.14	17.02	17.39	16.51	15.55	16.89	14.62	17.43	16.78	17.45	16.31	15.27	15.19	16.82	17	14.91	17.11	15.49	16.99	15.8	17.53	16.91	16.57	14.86	15.12	14.57	17.12	17.36	16.07	16.96	15.74	17.3	16.63	15.99	15.78	16.06	17.04	16.89	14.61	14.88	15.45	17.9	16.73	15.08	17.9
SPAC16A10.05c	17.34	16.06	14.74	15.4	17.14	17.02	17.39	16.51	15.55	16.89	14.62	17.43	16.78	17.45	16.31	15.27	15.19	16.82	17	14.91	17.11	15.49	16.99	15.8	17.53	16.91	16.57	14.86	15.12	14.57	17.12	17.36	16.07	16.96	15.74	17.3	16.63	15.99	15.78	16.06	17.04	16.89	14.61	14.88	15.45	17.9	16.73	15.08	17.9
SPAC16A10.06c	32.36	32.76	30.65	32.1	32.64	32.94	32.21	32.84	31.66	31.75	30.93	32.23	31.65	32.68	31.44	32.06	32.43	30.91	32.54	30.94	33.45	31.3	31.03	31.12	32.66	32.35	31.16	33.35	32.49	31.56	31.78	32.1	32.81	32.61	32.52	32.42	31.53	31.88	34.05	31.48	31.06	31.57	31.91	33.03	32.06	32.69	31.36	31.09	32.41
SPAC16A10.07c	32.36	32.76	30.65	32.1	32.64	32.94	32.21	32.84	31.66	31.75	30.93	32.23	31.65	32.68	31.44	32.06	32.43	30.91	32.54	30.94	33.45	31.3	31.03	31.12	32.66	32.35	31.16	33.35	32.49	31.56	31.78	32.1	32.81	32.61	32.52	32.42	31.53	31.88	34.05	31.48	31.06	31.57	31.91	33.03	32.06	32.69	31.36	31.09	32.41
SPAC16A10.08c	32.36	32.76	30.65	32.1	32.64	32.94	32.21	32.84	31.66	31.75	30.93	32.23	31.65	32.68	31.44	32.06	32.43	30.91	32.54	30.94	33.45	31.3	31.03	31.12	32.66	32.35	31.16	33.35	32.49	31.56	31.78	32.1	32.81	32.61	32.52	32.42	31.53	31.88	34.05	31.48	31.06	31.57	31.91	33.03	32.06	32.69	31.36	31.09	32.41
SPAC16C9.01c	17.34	16.06	14.74	15.4	17.14	17.02	17.39	16.51	15.55	16.89	14.62	17.43	16.78	17.45	16.31	15.27	15.19	16.82	17	14.91	17.11	15.49	16.99	15.8	17.53	16.91	16.57	14.86	15.12	14.57	17.12	17.36	16.07	16.96	15.74	17.3	16.63	15.99	15.78	16.06	17.04	16.89	14.61	14.88	15.45	17.9	16.73	15.08	17.9
SPAC16C9.02c	17.34	16.06	14.74	15.4	17.14	17.02	17.39	16.51	15.55	16.89	14.62	17.43	16.78	17.45	16.31	15.27	15.19	16.82	17	14.91	17.11	15.49	16.99	15.8	17.53	16.91	16.57	14.86	15.12	14.57	17.12	17.36	16.07	16.96	15.74	17.3	16.63	15.99	15.78	16.06	17.04	16.89	14.61	14.88	15.45	17.9	16.73	15.08	17.9
SPAC16C9.03	32.36	32.76	30.65	32.1	32.64	32.94	32.21	32.84	31.66	31.75	30.93	32.23	31.65	32.68	31.44	32.06	32.43	30.91	32.54	30.94	33.45	31.3	31.03	31.12	32.66	32.35	31.16	33.35	32.49	31.56	31.78	32.1	32.81	32.61	32.52	32.42	31.53	31.88	34.05	31.48	31.06	31.57	31.91	33.03	32.06	32.69	31.36	31.09	32.41
SPAC16C9.04c	32.36	32.76	30.65	32.1	32.64	32.94	32.21	32.84	31.66	31.75	30.93	32.23	31.65	32.68	31.44	32.06	32.43	30.91	32.54	30.94	33.45	31.3	31.03	31.12	32.66	32.35	31.16	33.35	32.49	31.56	31.78	32.1	32.81	32.61	32.52	32.42	31.53	31.88	34.05	31.48	31.06	31.57	31.91	33.03	32.06	32.69	31.36	31.09	32.41
SPAC16C9.05	137.6	122.91	124.66	123.58	126.84	133.03	143.07	134.73	95.01	143.69	126.83	130.01	130.57	93.11	166.27	123.83	101.01	140.97	136.67	137.55	150.06	121.88	135.55	145.83	132.88	116.67	145.98	137.86	132.1	135.33	117.36	117.85	132.34	144.01	127.97	146.43	133.8	98.76	116.48	91.1	130.07	132.33	126.25	105.88	88.51	136.37	87.13	99.96	147.96
SPAC16C9.06c	48.08	49.87	46.96	49.3	47.78	46.37	64.93	53.09	66.23	49.73	46.72	39.07	50.13	47.15	63.2	52.66	48.91	63.24	55.57	50.14	45.69	46.17	66.42	72.83	43.77	69.08	44.2	49	53.62	47.84	57.23	35.34	66.87	41.35	50.95	40.2	45.2	56.45	55.65	54.26	39.96	40.86	42.91	44.99	62.03	43.85	62.45	66.18	38.62
SPAC16C9.07	17.34	16.06	14.74	15.4	17.14	77.6	17.39	16.51	15.55	16.89	14.62	17.43	16.78	17.45	16.31	15.27	15.19	16.82	17	14.91	17.11	15.49	16.99	15.8	17.53	16.91	16.57	14.86	15.12	14.57	17.12	17.36	16.07	16.96	15.74	17.3	16.63	15.99	15.78	16.06	17.04	16.89	14.61	14.88	15.45	17.9	16.73	15.08	17.9
SPAC16E8.01	137.6	122.91	124.66	123.58	126.84	133.03	143.07	134.73	124.73	143.69	126.83	130.01	130.57	165.98	166.27	123.83	160.25	140.97	136.67	137.55	150.06	121.88	135.55	145.83	132.88	116.67	145.98	137.86	132.1	135.33	161.61	160.53	132.34	144.01	127.97	146.43	133.8	154.17	116.48	134.84	130.07	132.33	126.25	144.95	142.23	136.37	133.82	143.42	147.96
SPAC16E8.02	32.36	32.76	30.65	32.1	32.64	32.94	32.21	32.84	31.66	31.75	30.93	32.23	31.65	32.68	31.44	32.06	32.43	30.91	32.54	30.94	33.45	31.3	31.03	31.12	32.66	32.35	31.16	33.35	32.49	31.56	31.78	32.1	32.81	32.61	32.52	32.42	31.53	31.88	34.05	31.48	31.06	31.57	31.91	33.03	32.06	32.69	31.36	31.09	32.41
SPAC16E8.03	32.36	32.76	30.65	32.1	32.64	32.94	32.21	32.84	31.66	31.75	30.93	32.23	31.65	32.68	31.44	32.06	32.43	30.91	32.54	30.94	33.45	31.3	31.03	31.12	32.66	32.35	31.16	33.35	32.49	31.56	31.78	32.1	32.81	32.61	32.52	32.42	31.53	31.88	34.05	31.48	31.06	31.57	31.91	33.03	32.06	32.69	31.36	31.09	32.41
SPAC16E8.04c	32.36	32.76	30.65	32.1	32.64	32.94	32.21	32.84	31.66	31.75	30.93	32.23	31.65	32.68	31.44	32.06	32.43	30.91	32.54	30.94	33.45	31.3	31.03	31.12	32.66	32.35	31.16	33.35	32.49	31.56	31.78	32.1	32.81	32.61	32.52	32.42	31.53	31.88	34.05	31.48	31.06	31.57	31.91	33.03	32.06	32.69	31.36	31.09	32.41
SPAC16E8.05c	17.34	28.04	23.54	25.03	17.14	17.02	17.39	16.51	30.27	16.89	21.75	17.43	16.78	17.45	31.33	25.33	24.07	33.21	17	25.25	17.11	27.01	16.99	31.8	17.53	16.91	16.57	24.87	24.51	24.2	17.12	17.36	35.61	16.96	27.52	17.3	16.63	30.39	25.01	33.97	17.04	16.89	24.7	23.21	31.36	17.9	34.98	31.13	17.9
SPAC16E8.06c	17.34	16.06	14.74	15.4	17.14	17.02	17.39	16.51	15.55	16.89	14.62	17.43	16.78	17.45	16.31	15.27	15.19	16.82	17	14.91	17.11	15.49	16.99	15.8	17.53	16.91	16.57	14.86	15.12	14.57	17.12	17.36	16.07	16.96	15.74	17.3	16.63	15.99	15.78	16.06	17.04	16.89	14.61	14.88	15.45	17.9	16.73	15.08	17.9
SPAC16E8.07c	32.36	32.76	30.65	32.1	32.64	32.94	32.21	32.84	31.66	31.75	30.93	32.23	31.65	32.68	31.44	32.06	32.43	30.91	32.54	30.94	33.45	31.3	31.03	31.12	32.66	32.35	31.16	33.35	32.49	31.56	31.78	32.1	32.81	32.61	32.52	32.42	31.53	31.88	34.05	31.48	31.06	31.57	31.91	33.03	32.06	32.69	31.36	31.09	32.41
SPAC16E8.08	97.07	93.3	95.92	97.82	94.4	80.03	64.93	53.09	66.23	82.48	97.95	100.27	104.37	74.31	63.2	101.06	67.56	63.24	55.57	99.36	81.76	101.92	66.42	72.83	70.12	69.08	72.03	98.88	98.37	71.11	74.47	75.39	66.87	79.31	100.28	69.91	70.77	56.45	55.65	54.26	95.98	71.47	79.81	78.19	62.03	95.51	62.45	66.18	101.02
SPAC16E8.09	17.34	16.06	14.74	15.4	17.14	17.02	17.39	16.51	15.55	16.89	14.62	17.43	16.78	17.45	16.31	15.27	15.19	16.82	17	14.91	17.11	15.49	16.99	15.8	17.53	16.91	16.57	14.86	15.12	14.57	17.12	17.36	16.07	16.96	15.74	17.3	16.63	15.99	15.78	16.06	17.04	16.89	14.61	14.88	15.45	17.9	16.73	15.08	17.9
SPAC16E8.10c	32.36	32.76	30.65	32.1	32.64	32.94	32.21	32.84	31.66	31.75	30.93	32.23	31.65	32.68	31.44	32.06	32.43	30.91	32.54	30.94	33.45	31.3	31.03	31.12	32.66	32.35	31.16	33.35	32.49	31.56	31.78	32.1	32.81	32.61	32.52	32.42	31.53	31.88	34.05	31.48	31.06	31.57	31.91	33.03	32.06	32.69	31.36	31.09	32.41
SPAC16E8.11c	32.36	32.76	30.65	32.1	32.64	32.94	32.21	32.84	31.66	31.75	30.93	32.23	31.65	32.68	31.44	32.06	32.43	30.91	32.54	30.94	33.45	31.3	31.03	31.12	32.66	32.35	31.16	33.35	32.49	31.56	31.78	32.1	32.81	32.61	32.52	32.42	31.53	31.88	34.05	31.48	31.06	31.57	31.91	33.03	32.06	32.69	31.36	31.09	32.41
SPAC16E8.12c	17.34	16.06	14.74	15.4	17.14	17.02	17.39	16.51	15.55	16.89	14.62	17.43	16.78	17.45	16.31	15.27	15.19	16.82	17	14.91	17.11	15.49	16.99	15.8	17.53	16.91	16.57	14.86	15.12	14.57	17.12	17.36	16.07	16.96	15.74	17.3	16.63	15.99	15.78	16.06	17.04	16.89	14.61	14.88	15.45	17.9	16.73	15.08	17.9
SPAC16E8.13	17.34	28.04	23.54	25.03	17.14	17.02	17.39	16.51	30.27	16.89	21.23	17.43	16.78	17.45	31.33	25.33	24.07	16.82	17	25.25	17.11	27.01	16.99	31.8	17.53	16.91	16.57	24.87	24.51	24.2	17.12	17.36	35.61	16.96	27.52	17.3	16.63	30.39	25.01	16.06	17.04	16.89	24.7	22.69	31.36	17.9	16.73	31.13	17.9
SPAC16E8.14c	17.34	16.06	14.74	15.4	17.14	17.02	17.39	16.51	15.55	16.89	14.62	17.43	16.78	17.45	16.31	15.27	15.19	16.82	17	14.91	17.11	15.49	16.99	15.8	17.53	16.91	16.57	14.86	15.12	14.57	17.12	17.36	16.07	16.96	15.74	17.3	16.63	15.99	15.78	16.06	17.04	16.89	14.61	14.88	15.45	17.9	16.73	15.08	17.9
SPAC16E8.15	32.36	32.76	30.65	32.1	32.64	32.94	32.21	32.84	31.66	31.75	30.93	32.23	31.65	32.68	31.44	32.06	32.43	30.91	32.54	30.94	33.45	31.3	31.03	31.12	32.66	32.35	31.16	33.35	32.49	31.56	31.78	32.1	32.81	32.61	32.52	32.42	31.53	31.88	34.05	31.48	31.06	31.57	31.91	33.03	32.06	32.69	31.36	31.09	32.41
SPAC16E8.16	32.36	32.76	30.65	32.1	32.64	32.94	32.21	32.84	31.66	31.75	30.93	32.23	31.65	32.68	31.44	32.06	32.43	30.91	32.54	30.94	33.45	31.3	31.03	31.12	32.66	32.35	31.16	33.35	32.49	31.56	31.78	32.1	32.81	32.61	32.52	32.42	31.53	31.88	34.05	31.48	31.06	31.57	31.91	33.03	32.06	32.69	31.36	31.09	32.41
SPAC16E8.17c	17.34	16.06	14.74	15.4	17.14	17.02	17.39	16.51	15.55	16.89	14.62	17.43	16.78	17.45	16.31	15.27	15.19	16.82	17	14.91	17.11	15.49	16.99	15.8	17.53	16.91	16.57	14.86	15.12	14.57	17.12	17.36	16.07	16.96	15.74	17.3	16.63	15.99	15.78	16.06	17.04	16.89	14.61	14.88	15.45	17.9	16.73	15.08	17.9
SPAC16E8.18	40.35	49.87	46.96	49.3	47.78	46.37	64.93	53.09	66.23	49.73	46.72	65.42	50.13	47.15	63.2	52.66	48.91	63.24	55.57	50.14	45.69	46.17	66.42	72.83	43.77	69.08	44.2	49	53.62	47.84	57.23	62.71	66.87	67.33	50.95	65.54	45.2	56.45	55.65	81.8	63.54	67.74	75.02	44.99	62.03	53.29	62.45	66.18	66.91
SPAC1705.02	17.34	16.06	23.54	15.4	17.14	17.02	17.39	16.51	15.55	16.89	21.23	17.43	16.78	17.45	16.31	15.27	24.07	16.82	17	14.91	17.11	15.49	16.99	15.8	17.53	16.91	16.57	24.87	24.51	24.2	17.12	17.36	16.07	16.96	15.74	17.3	16.63	15.99	25.01	16.06	17.04	16.89	24.7	22.69	15.45	17.9	16.73	15.08	17.9
SPAC1705.03c	32.36	32.76	30.65	32.1	32.64	32.94	32.21	32.84	31.66	31.75	30.93	32.23	31.65	32.68	31.44	32.06	32.43	30.91	32.54	30.94	33.45	31.3	31.03	31.12	32.66	32.35	31.16	33.35	32.49	31.56	31.78	32.1	32.81	32.61	32.52	32.42	31.53	31.88	34.05	31.48	31.06	31.57	31.91	33.03	32.06	32.69	31.36	31.09	32.41
SPAC1751.01c	17.34	16.06	14.74	15.4	17.14	17.02	17.39	16.51	15.55	16.89	14.62	17.43	16.78	17.45	16.31	15.27	15.19	16.82	17	14.91	17.11	15.49	16.99	15.8	17.53	16.91	16.57	14.86	15.12	14.57	17.12	17.36	16.07	16.96	15.74	17.3	16.63	15.99	15.78	16.06	17.04	16.89	14.61	14.88	15.45	17.9	16.73	15.08	17.9
SPAC1751.02c	32.36	32.76	30.65	32.1	32.64	32.94	32.21	32.84	31.66	31.75	30.93	32.23	31.65	32.68	31.44	32.06	32.43	30.91	32.54	30.94	33.45	31.3	31.03	31.12	32.66	32.35	31.16	33.35	32.49	31.56	31.78	32.1	32.81	32.61	32.52	32.42	31.53	31.88	34.05	31.48	31.06	31.57	31.91	33.03	32.06	32.69	31.36	31.09	32.41
SPAC1751.03	32.36	32.76	30.65	32.1	32.64	32.94	32.21	32.84	31.66	31.75	30.93	32.23	31.65	32.68	31.44	32.06	32.43	30.91	32.54	30.94	33.45	31.3	31.03	31.12	32.66	32.35	31.16	33.35	32.49	31.56	31.78	32.1	32.81	32.61	32.52	32.42	31.53	31.88	34.05	31.48	31.06	31.57	31.91	33.03	32.06	32.69	31.36	31.09	32.41
SPAC1751.04	17.34	16.06	14.74	15.4	17.14	17.02	17.39	16.51	15.55	16.89	14.62	17.43	16.78	17.45	16.31	15.27	15.19	16.82	17	14.91	17.11	15.49	16.99	15.8	17.53	16.91	16.57	14.86	15.12	14.57	17.12	17.36	16.07	16.96	15.74	17.3	16.63	15.99	15.78	16.06	17.04	16.89	14.61	14.88	15.45	17.9	16.73	15.08	17.9
SPAC1782.01	17.34	16.06	14.74	15.4	17.14	17.02	17.39	16.51	15.55	16.89	14.62	17.43	16.78	17.45	16.31	15.27	15.19	16.82	17	14.91	17.11	15.49	16.99	15.8	17.53	16.91	16.57	14.86	15.12	14.57	17.12	17.36	16.07	16.96	15.74	17.3	16.63	15.99	15.78	16.06	17.04	16.89	14.61	14.88	15.45	17.9	16.73	15.08	17.9
SPAC1782.02c	48.08	49.87	46.96	49.3	47.78	46.37	45.85	38.02	66.23	49.73	46.72	39.07	50.13	47.15	63.2	52.66	48.91	63.24	55.57	50.14	45.69	46.17	35.19	72.83	43.77	69.08	44.2	49	53.62	47.84	37.88	35.34	66.87	41.35	50.95	40.2	45.2	56.45	55.65	54.26	39.96	40.86	42.91	44.99	62.03	43.85	62.45	66.18	38.62
SPAC1782.03	32.36	32.76	30.65	32.1	32.64	32.94	32.21	32.84	31.66	31.75	30.93	32.23	31.65	32.68	31.44	32.06	32.43	30.91	32.54	30.94	33.45	31.3	31.03	31.12	32.66	32.35	31.16	33.35	32.49	31.56	31.78	32.1	32.81	32.61	32.52	32.42	31.53	31.88	34.05	31.48	31.06	31.57	31.91	33.03	32.06	32.69	31.36	31.09	32.41
SPAC1782.04	17.34	28.04	23.54	25.03	17.14	17.02	17.39	38.02	30.27	16.89	21.23	17.43	16.78	17.45	31.33	25.33	24.07	33.21	17	25.25	45.69	27.01	16.99	31.8	17.53	16.91	44.2	24.87	24.51	24.2	17.12	17.36	35.61	16.96	27.52	17.3	16.63	30.39	25.01	33.97	17.04	16.89	24.7	22.69	31.36	17.9	34.98	31.13	17.9
SPAC1782.05	97.07	93.3	95.92	97.82	94.4	112.39	114.53	110.14	95.29	113.02	97.95	100.27	92.65	116.14	105.22	101.06	67.56	111.21	112.23	99.36	119.73	101.92	110.51	110.7	102.55	116.67	111.08	98.88	98.37	84.88	116.05	117.85	106.07	110.27	100.28	110.91	98.95	106.96	116.48	98.5	95.98	113.78	79.81	111.61	108.68	95.51	98.82	112.42	101.02
SPAC1782.06c	17.34	16.06	14.74	15.4	17.14	17.02	17.39	16.51	15.55	16.89	14.62	17.43	16.78	17.45	16.31	15.27	15.19	16.82	17	14.91	17.11	15.49	16.99	15.8	17.53	16.91	16.57	14.86	15.12	14.57	17.12	17.36	16.07	16.96	15.74	17.3	16.63	15.99	15.78	16.06	17.04	16.89	14.61	14.88	15.45	17.9	16.73	15.08	17.9
SPAC1782.07	32.36	32.76	30.65	32.1	32.64	32.94	32.21	32.84	31.66	31.75	30.93	32.23	31.65	32.68	31.44	32.06	32.43	30.91	32.54	30.94	33.45	31.3	31.03	31.12	32.66	32.35	31.16	33.35	32.49	31.56	31.78	32.1	32.81	32.61	32.52	32.42	31.53	31.88	34.05	31.48	31.06	31.57	31.91	33.03	32.06	32.69	31.36	31.09	32.41
SPAC1782.08c	17.34	16.06	14.74	15.4	17.14	17.02	17.39	16.51	15.55	16.89	14.62	17.43	16.78	17.45	16.31	15.27	15.19	16.82	17	14.91	17.11	15.49	16.99	15.8	17.53	16.91	16.57	14.86	15.12	14.57	17.12	17.36	16.07	16.96	15.74	17.3	16.63	15.99	15.78	16.06	17.04	16.89	14.61	14.88	15.45	17.9	16.73	15.08	17.9
SPAC1782.09c	61.03	49.87	46.96	49.3	47.78	46.37	64.93	81.07	66.23	49.73	46.72	39.07	50.13	47.15	63.2	52.66	48.91	63.24	55.57	50.14	45.69	46.17	66.42	72.83	43.77	69.08	44.2	49	53.62	47.84	57.23	35.34	66.87	41.35	50.95	40.2	45.2	56.45	55.65	54.26	39.96	40.86	42.91	44.99	92.3	43.85	62.45	66.18	38.62
SPAC1782.10c	32.36	32.76	30.65	32.1	32.64	32.94	32.21	32.84	31.66	31.75	30.93	32.23	31.65	32.68	31.44	32.06	32.43	30.91	32.54	30.94	33.45	31.3	31.03	31.12	32.66	32.35	31.16	33.35	32.49	31.56	31.78	32.1	32.81	32.61	32.52	32.42	31.53	31.88	34.05	31.48	31.06	31.57	31.91	33.03	32.06	32.69	31.36	31.09	32.41
SPAC1782.11	97.07	93.3	95.92	97.82	94.4	53.49	114.53	110.14	95.29	113.02	97.95	100.27	92.65	116.14	105.22	101.06	67.56	111.21	112.23	99.36	119.73	101.92	110.51	110.7	102.55	84.3	111.08	98.88	98.37	84.88	116.05	117.85	106.07	110.27	100.28	110.91	70.77	106.96	116.48	98.5	95.98	113.78	79.81	111.61	108.68	95.51	98.82	112.42	101.02
SPAC1782.12c	32.36	32.76	30.65	32.1	32.64	32.94	32.21	32.84	31.66	31.75	30.93	32.23	31.65	32.68	31.44	32.06	32.43	30.91	32.54	30.94	33.45	31.3	31.03	31.12	32.66	32.35	31.16	33.35	32.49	31.56	31.78	32.1	32.81	32.61	32.52	32.42	31.53	31.88	34.05	31.48	31.06	31.57	31.91	33.03	32.06	32.69	31.36	31.09	32.41
SPAC1783.01	17.34	16.06	14.74	15.4	17.14	17.02	17.39	16.51	15.55	16.89	14.62	17.43	16.78	17.45	16.31	15.27	15.19	16.82	17	14.91	17.11	15.49	16.99	15.8	17.53	16.91	16.57	14.86	15.12	14.57	17.12	17.36	16.07	16.96	15.74	17.3	16.63	15.99	15.78	16.06	17.04	16.89	14.61	14.88	15.45	17.9	16.73	15.08	17.9
SPAC1783.02c	97.07	93.3	95.92	97.82	94.4	80.03	64.93	53.09	66.23	82.48	97.95	100.27	92.65	74.31	63.2	101.06	67.56	94.83	112.23	99.36	81.76	101.92	66.42	72.83	102.55	69.08	72.03	98.88	98.37	71.11	74.47	75.39	66.87	79.31	100.28	69.91	98.95	106.96	116.48	54.26	95.98	71.47	79.81	78.19	62.03	95.51	98.82	66.18	101.02
SPAC1783.03	32.36	32.76	30.65	32.1	32.64	32.94	32.21	32.84	31.66	31.75	30.93	32.23	31.65	32.68	31.44	32.06	32.43	30.91	32.54	30.94	33.45	31.3	31.03	31.12	32.66	32.35	31.16	33.35	32.49	31.56	31.78	32.1	32.81	32.61	32.52	32.42	31.53	31.88	34.05	31.48	31.06	31.57	31.91	33.03	32.06	32.69	31.36	31.09	32.41
SPAC1783.04c	32.36	32.76	30.65	32.1	32.64	32.94	32.21	32.84	31.66	31.75	30.93	32.23	31.65	32.68	31.44	32.06	32.43	30.91	32.54	30.94	33.45	31.3	31.03	31.12	32.66	32.35	31.16	33.35	32.49	31.56	31.78	32.1	32.81	32.61	32.52	32.42	31.53	31.88	34.05	31.48	31.06	31.57	31.91	33.03	32.06	32.69	31.36	31.09	32.41
SPAC1783.05	17.34	16.06	14.74	15.4	17.14	17.02	17.39	16.51	15.55	16.89	14.62	17.43	16.78	17.45	16.31	15.27	15.19	16.82	17	14.91	17.11	15.49	16.99	15.8	17.53	16.91	16.57	14.86	15.12	14.57	17.12	17.36	16.07	16.96	15.74	17.3	16.63	15.99	15.78	16.06	17.04	16.89	14.61	14.88	15.45	17.9	16.73	15.08	17.9
SPAC1783.06c	32.36	32.76	30.65	32.1	32.64	32.94	32.21	32.84	31.66	31.75	30.93	32.23	31.65	32.68	31.44	32.06	32.43	30.91	32.54	30.94	33.45	31.3	31.03	31.12	32.66	32.35	31.16	33.35	32.49	31.56	31.78	32.1	32.81	32.61	32.52	32.42	31.53	31.88	34.05	31.48	31.06	31.57	31.91	33.03	32.06	32.69	31.36	31.09	32.41
SPAC1783.07c	17.34	16.06	14.74	15.4	17.14	17.02	17.39	16.51	15.55	16.89	14.62	17.43	16.78	17.45	16.31	15.27	15.19	16.82	17	14.91	17.11	15.49	16.99	15.8	17.53	16.91	16.57	14.86	15.12	14.57	17.12	17.36	16.07	16.96	15.74	17.3	16.63	15.99	15.78	16.06	17.04	16.89	14.61	14.88	15.45	17.9	16.73	15.08	17.9
SPAC1783.08c	97.07	52.76	95.92	54.7	94.4	53.49	114.53	77.97	95.29	57.72	49.22	100.27	92.65	116.14	69.76	57.82	67.56	73.54	112.23	99.36	76.9	101.92	110.51	65.21	102.55	84.3	111.08	98.88	56.52	84.88	78.11	72.54	106.07	110.27	57.68	72.13	98.95	106.96	116.48	91.1	95.98	113.78	79.81	111.61	88.51	51.52	98.82	99.96	101.02
SPAC1786.01c	17.34	28.04	23.54	25.03	17.14	17.02	17.39	16.51	30.27	16.89	21.23	17.43	16.78	17.45	31.33	25.33	24.07	33.21	17	25.25	17.11	27.01	16.99	31.8	17.53	16.91	16.57	24.87	24.51	24.2	17.12	17.36	35.61	16.96	27.52	17.3	16.63	30.39	25.01	33.97	17.04	16.89	24.7	22.69	31.36	17.9	34.98	31.13	17.9
SPAC1786.02	97.07	52.76	95.92	54.7	94.4	53.49	64.93	53.09	66.23	57.72	49.22	100.27	92.42	74.31	63.2	57.82	67.56	63.24	55.57	99.36	81.76	101.92	66.42	72.83	70.12	69.08	72.03	98.88	56.52	71.11	74.47	75.39	66.87	79.31	57.68	69.91	70.77	56.45	55.65	54.26	95.98	71.47	79.81	78.19	62.03	51.52	62.45	66.18	101.02
SPAC1786.03	32.36	32.76	30.65	32.1	32.64	32.94	32.21	32.84	31.66	31.75	30.93	32.23	31.65	32.68	31.44	32.06	32.43	30.91	32.54	30.94	33.45	31.3	31.03	31.12	32.66	32.35	31.16	33.35	32.49	31.56	31.78	32.1	32.81	32.61	32.52	32.42	31.53	31.88	34.05	31.48	31.06	31.57	31.91	33.03	32.06	32.69	31.36	31.09	32.41
SPAC1786.04	48.08	49.87	46.96	49.3	47.78	46.37	45.85	38.02	66.23	49.73	46.72	39.07	50.13	47.15	63.2	52.66	48.91	63.24	55.57	50.14	45.69	46.17	35.19	31.8	43.77	69.08	44.2	49	53.62	47.84	37.88	35.34	66.87	41.35	50.95	40.2	45.2	56.45	55.65	54.26	39.96	40.86	42.91	44.99	62.03	43.85	34.98	66.18	38.62
SPAC17A2.01	17.34	16.06	14.74	15.4	17.14	17.02	17.39	16.51	15.55	16.89	14.62	17.43	16.78	17.45	16.31	15.27	15.19	16.82	17	14.91	17.11	15.49	16.99	15.8	17.53	16.91	16.57	14.86	15.12	14.57	17.12	17.36	16.07	16.96	15.74	17.3	16.63	15.99	15.78	16.06	17.04	16.89	14.61	14.88	15.45	17.9	16.73	15.08	17.9
SPAC17A2.02c	17.34	16.06	14.74	15.4	17.14	17.02	17.39	16.51	15.55	16.89	14.62	17.43	16.78	17.45	16.31	15.27	15.19	16.82	17	14.91	17.11	15.49	16.99	15.8	17.53	16.91	16.57	14.86	15.12	14.57	17.12	17.36	16.07	16.96	15.74	17.3	16.63	15.99	15.78	16.06	17.04	16.89	14.61	14.88	15.45	17.9	16.73	15.08	17.9
SPAC17A2.03c	32.36	32.76	30.65	32.1	32.64	32.94	32.21	32.84	31.66	31.75	30.93	32.23	31.65	32.68	31.44	32.06	32.43	30.91	32.54	30.94	33.45	31.3	31.03	31.12	32.66	32.35	31.16	33.35	32.49	31.56	31.78	32.1	32.81	32.61	32.52	32.42	31.53	31.88	34.05	31.48	31.06	31.57	31.91	33.03	32.06	32.69	31.36	31.09	32.41
SPAC17A2.04c	32.36	32.76	30.65	32.1	32.64	32.94	32.21	32.84	31.66	31.75	30.93	32.23	31.65	32.68	31.44	32.06	32.43	30.91	32.54	30.94	33.45	31.3	31.03	31.12	32.66	32.35	31.16	33.35	32.49	31.56	31.78	32.1	32.81	32.61	32.52	32.42	31.53	31.88	34.05	31.48	31.06	31.57	31.91	33.03	32.06	32.69	31.36	31.09	32.41
SPAC17A2.05	17.34	16.06	14.74	15.4	17.14	17.02	17.39	16.51	15.55	16.89	14.62	17.43	16.78	17.45	16.31	15.27	15.19	16.82	17	14.91	17.11	15.49	16.99	15.8	17.53	16.91	16.57	14.86	15.12	14.57	17.12	17.36	16.07	16.96	15.74	17.3	16.63	15.99	15.78	16.06	17.04	16.89	14.61	14.88	15.45	17.9	16.73	15.08	17.9
SPAC17A2.06c	97.07	93.3	95.92	97.82	94.4	112.39	114.53	110.14	124.73	113.02	97.95	100.27	92.65	116.14	105.22	101.06	119.73	111.21	112.23	99.36	119.73	101.92	110.51	110.7	102.55	116.67	111.08	98.88	98.37	118.49	116.05	117.85	106.07	110.27	100.28	110.91	133.8	106.96	116.48	134.84	95.98	113.78	126.25	111.61	108.68	95.51	98.82	112.42	101.02
SPAC17A2.07c	17.34	28.04	23.54	25.03	17.14	17.02	17.39	16.51	30.27	16.89	21.75	17.43	16.78	17.45	16.31	25.33	24.07	16.82	17	25.25	17.11	27.01	16.99	15.8	17.53	16.91	16.57	24.87	24.51	24.2	17.12	17.36	16.07	16.96	27.52	17.3	16.63	15.99	25.01	16.06	17.04	16.89	24.7	23.21	15.45	17.9	16.73	15.08	17.9
SPAC17A2.08c	32.36	32.76	30.65	32.1	32.64	32.94	32.21	32.84	31.66	31.75	30.93	32.23	31.65	32.68	31.44	32.06	32.43	30.91	32.54	30.94	33.45	31.3	31.03	31.12	32.66	32.35	31.16	33.35	32.49	31.56	31.78	32.1	32.81	32.61	32.52	32.42	31.53	31.88	34.05	31.48	31.06	31.57	31.91	33.03	32.06	32.69	31.36	31.09	32.41
SPAC17A2.09c	97.07	93.3	95.92	54.7	94.4	112.39	114.53	110.14	95.29	57.72	97.95	100.27	92.65	93.11	69.76	57.82	67.56	73.54	112.23	99.36	119.73	101.92	110.51	110.7	102.55	109.54	111.08	98.88	56.52	118.49	116.05	72.54	58.78	110.27	57.68	110.91	70.77	106.96	116.48	91.1	95.98	48.33	79.81	56.38	88.51	51.52	52.53	99.96	101.02
SPAC17A2.10c	17.34	16.06	14.74	15.4	17.14	17.02	17.39	16.51	15.55	16.89	14.62	17.43	16.78	17.45	16.31	15.27	15.19	16.82	17	14.91	17.11	15.49	16.99	15.8	17.53	16.91	16.57	14.86	15.12	14.57	17.12	17.36	16.07	16.96	15.74	17.3	16.63	15.99	15.78	16.06	17.04	16.89	14.61	14.88	15.45	17.9	16.73	15.08	17.9
SPAC17A2.11	17.34	16.06	14.74	15.4	17.14	17.02	17.39	16.51	15.55	16.89	14.62	17.43	16.78	17.45	16.31	15.27	15.19	16.82	17	14.91	17.11	15.49	16.99	15.8	17.53	16.91	16.57	14.86	15.12	14.57	17.12	17.36	16.07	16.96	15.74	17.3	16.63	15.99	15.78	16.06	17.04	16.89	14.61	14.88	15.45	17.9	16.73	15.08	17.9
SPAC17A2.12	17.34	16.06	14.74	15.4	17.14	17.02	17.39	16.51	15.55	16.89	14.62	17.43	16.78	17.45	16.31	15.27	15.19	16.82	17	14.91	17.11	15.49	16.99	15.8	17.53	16.91	16.57	14.86	15.12	14.57	17.12	17.36	16.07	16.96	15.74	17.3	16.63	15.99	15.78	16.06	17.04	16.89	14.61	14.88	15.45	17.9	16.73	15.08	17.9
SPAC17A2.13c	17.34	28.04	23.54	25.03	17.14	17.02	17.39	16.51	30.27	16.89	21.23	17.43	16.78	17.45	31.33	25.33	24.07	33.21	17	25.25	17.11	27.01	16.99	31.8	17.53	16.91	16.57	24.87	24.51	24.2	17.12	17.36	35.61	16.96	27.52	17.3	16.63	30.39	25.01	33.97	17.04	16.89	24.7	22.69	31.36	17.9	34.98	31.13	17.9
SPAC17A2.14	17.34	16.06	14.74	15.4	17.14	17.02	17.39	16.51	15.55	16.89	14.62	17.43	16.78	17.45	16.31	15.27	15.19	16.82	17	14.91	17.11	15.49	16.99	15.8	17.53	16.91	16.57	14.86	15.12	14.57	17.12	17.36	16.07	16.96	15.74	17.3	16.63	15.99	15.78	16.06	17.04	16.89	14.61	14.88	15.45	17.9	16.73	15.08	17.9
SPAC17A2.15	32.36	32.76	30.65	32.1	32.64	32.94	32.21	32.84	31.66	31.75	30.93	32.23	31.65	32.68	31.44	32.06	32.43	30.91	32.54	30.94	33.45	31.3	31.03	31.12	32.66	32.35	31.16	33.35	32.49	31.56	31.78	32.1	32.81	32.61	32.52	32.42	31.53	31.88	34.05	31.48	31.06	31.57	31.91	33.03	32.06	32.69	31.36	31.09	32.41
SPAC17A5.01	17.34	16.06	14.74	15.4	17.14	17.02	17.39	16.51	15.55	16.89	14.62	17.43	16.78	17.45	16.31	15.27	15.19	16.82	17	14.91	17.11	15.49	16.99	15.8	17.53	16.91	16.57	14.86	15.12	14.57	17.12	17.36	16.07	16.96	15.74	17.3	16.63	15.99	15.78	16.06	17.04	16.89	14.61	14.88	15.45	17.9	16.73	15.08	17.9
SPAC17A5.02c	97.07	93.3	95.92	97.82	94.4	112.39	114.53	110.14	95.29	113.02	97.95	100.27	92.65	116.14	105.22	101.06	119.73	111.21	112.23	99.36	119.73	101.92	110.51	110.7	102.55	116.67	111.08	98.88	98.37	84.88	116.05	117.85	106.07	110.27	100.28	110.91	70.77	106.96	116.48	98.5	95.98	113.78	126.25	111.61	108.68	95.51	98.82	112.42	101.02
SPAC17A5.03	32.36	32.76	30.65	32.1	32.64	32.94	32.21	32.84	31.66	31.75	30.93	32.23	31.65	32.68	31.44	32.06	32.43	30.91	32.54	30.94	33.45	31.3	31.03	31.12	32.66	32.35	31.16	33.35	32.49	31.56	31.78	32.1	32.81	32.61	32.52	32.42	31.53	31.88	34.05	31.48	31.06	31.57	31.91	33.03	32.06	32.69	31.36	31.09	32.41
SPAC17A5.04c	48.08	49.87	46.96	49.3	47.78	46.37	64.93	53.09	66.23	49.73	46.72	100.27	50.13	74.31	63.2	52.66	67.56	63.24	55.57	50.14	81.76	46.17	66.42	72.83	70.12	69.08	72.03	49	53.62	47.84	37.88	35.34	66.87	41.35	50.95	69.91	70.77	56.45	55.65	54.26	39.96	71.47	42.91	44.99	62.03	43.85	62.45	66.18	38.62
SPAC17A5.05c	17.34	16.06	14.74	15.4	17.14	17.02	17.39	16.51	15.55	16.89	14.62	17.43	16.78	17.45	16.31	15.27	15.19	16.82	17	14.91	17.11	15.49	16.99	15.8	17.53	16.91	16.57	14.86	15.12	14.57	17.12	17.36	16.07	16.96	15.74	17.3	16.63	15.99	15.78	16.06	17.04	16.89	14.61	14.88	15.45	17.9	16.73	15.08	17.9
SPAC17A5.06	32.36	32.76	30.65	32.1	32.64	32.94	32.21	32.84	31.66	31.75	30.93	32.23	31.65	32.68	31.44	32.06	32.43	30.91	32.54	30.94	33.45	31.3	31.03	31.12	32.66	32.35	31.16	33.35	32.49	31.56	31.78	32.1	32.81	32.61	32.52	32.42	31.53	31.88	34.05	31.48	31.06	31.57	31.91	33.03	32.06	32.69	31.36	31.09	32.41
SPAC17A5.07c	137.6	93.3	124.66	97.82	126.84	133.03	114.53	110.14	124.73	113.02	97.95	100.27	130.57	116.14	105.22	123.83	119.73	111.21	112.23	99.36	119.73	101.92	110.51	110.7	102.55	116.67	111.08	137.86	132.1	118.49	116.05	117.85	132.34	110.27	100.28	110.91	133.8	106.96	116.48	134.84	130.07	113.78	126.25	111.61	108.68	136.37	133.82	112.42	101.02
SPAC17A5.08	48.08	49.87	46.96	49.3	47.78	46.37	45.85	38.02	66.23	49.73	46.72	65.42	50.13	47.15	63.2	52.66	48.91	63.24	55.57	50.14	45.69	46.17	35.19	72.83	43.77	69.08	44.2	49	53.62	47.84	57.23	62.71	66.87	67.33	50.95	65.54	45.2	56.45	55.65	81.8	63.54	67.74	75.02	44.99	62.03	53.29	62.45	66.18	66.91
SPAC17A5.09c	17.34	16.06	14.74	15.4	17.14	17.02	17.39	16.51	15.55	16.89	14.62	17.43	16.78	17.45	16.31	15.27	15.19	16.82	17	14.91	17.11	15.49	16.99	15.8	17.53	16.91	16.57	14.86	15.12	14.57	17.12	17.36	16.07	16.96	15.74	17.3	16.63	15.99	15.78	16.06	17.04	16.89	14.61	14.88	15.45	17.9	16.73	15.08	17.9
SPAC17A5.10	17.34	16.06	14.74	15.4	17.14	17.02	17.39	16.51	15.55	16.89	14.62	17.43	16.78	17.45	16.31	15.27	15.19	16.82	17	14.91	17.11	15.49	16.99	15.8	17.53	16.91	16.57	14.86	15.12	14.57	17.12	17.36	16.07	16.96	15.74	17.3	16.63	15.99	15.78	16.06	17.04	16.89	14.61	14.88	15.45	17.9	16.73	15.08	17.9
SPAC17A5.11	17.34	16.06	14.74	15.4	17.14	17.02	17.39	16.51	15.55	16.89	14.62	17.43	16.78	17.45	16.31	15.27	15.19	16.82	17	14.91	17.11	15.49	16.99	15.8	17.53	16.91	16.57	14.86	15.12	14.57	17.12	17.36	16.07	16.96	15.74	17.3	16.63	15.99	15.78	16.06	17.04	16.89	14.61	14.88	15.45	17.9	16.73	15.08	17.9
SPAC17A5.12	32.36	32.76	30.65	32.1	32.64	32.94	32.21	32.84	31.66	31.75	30.93	32.23	31.65	32.68	31.44	32.06	32.43	30.91	32.54	30.94	33.45	31.3	31.03	31.12	32.66	32.35	31.16	33.35	32.49	31.56	31.78	32.1	32.81	32.61	32.52	32.42	31.53	31.88	34.05	31.48	31.06	31.57	31.91	33.03	32.06	32.69	31.36	31.09	32.41
SPAC17A5.13	32.36	32.76	30.65	32.1	32.64	32.94	32.21	32.84	31.66	31.75	30.93	32.23	31.65	32.68	31.44	32.06	32.43	30.91	32.54	30.94	33.45	31.3	31.03	31.12	32.66	32.35	31.16	33.35	32.49	31.56	31.78	32.1	32.81	32.61	32.52	32.42	31.53	31.88	34.05	31.48	31.06	31.57	31.91	33.03	32.06	32.69	31.36	31.09	32.41
SPAC17A5.14	17.34	16.06	14.74	15.4	17.14	17.02	17.39	16.51	15.55	16.89	14.62	17.43	16.78	17.45	16.31	15.27	15.19	16.82	17	14.91	17.11	15.49	16.99	15.8	17.53	16.91	16.57	14.86	15.12	14.57	17.12	17.36	16.07	16.96	15.74	17.3	16.63	15.99	15.78	16.06	17.04	16.89	14.61	14.88	15.45	17.9	16.73	15.08	17.9
SPAC17A5.15c	32.36	32.76	30.65	32.1	32.64	32.94	32.21	32.84	31.66	31.75	30.93	32.23	31.65	32.68	31.44	32.06	32.43	30.91	32.54	30.94	33.45	31.3	31.03	31.12	32.66	32.35	31.16	33.35	32.49	31.56	31.78	32.1	32.81	32.61	32.52	32.42	31.53	31.88	34.05	31.48	31.06	31.57	31.91	33.03	32.06	32.69	31.36	31.09	32.41
SPAC17A5.16	97.07	93.3	95.92	97.82	94.4	112.39	114.53	110.14	124.73	113.02	97.95	100.27	92.65	116.14	105.22	101.06	119.73	111.21	112.23	99.36	119.73	101.92	110.51	110.7	102.55	116.67	111.08	98.88	98.37	118.49	116.05	117.85	106.07	110.27	100.28	110.91	133.8	106.96	116.48	134.84	95.98	113.78	126.25	111.61	108.68	95.51	98.82	112.42	101.02
SPAC17A5.18c	17.34	16.06	14.74	15.4	17.14	17.02	17.39	16.51	15.55	16.89	14.62	17.43	16.78	17.45	16.31	15.27	15.19	16.82	17	14.91	17.11	15.49	16.99	15.8	17.53	16.91	16.57	14.86	15.12	14.57	17.12	17.36	16.07	16.96	15.74	17.3	16.63	15.99	15.78	16.06	17.04	16.89	14.61	14.88	15.45	17.9	16.73	15.08	17.9
SPAC17C9.01c	32.36	32.76	30.65	32.1	32.64	32.94	32.21	32.84	31.66	31.75	30.93	32.23	31.65	32.68	31.44	32.06	32.43	30.91	32.54	30.94	33.45	31.3	31.03	31.12	32.66	32.35	31.16	33.35	32.49	31.56	31.78	32.1	32.81	32.61	32.52	32.42	31.53	31.88	34.05	31.48	31.06	31.57	31.91	33.03	32.06	32.69	31.36	31.09	32.41
SPAC17C9.02c	17.34	16.06	14.74	15.4	17.14	17.02	17.39	16.51	15.55	16.89	14.62	17.43	16.78	17.45	16.31	15.27	15.19	16.82	17	14.91	17.11	15.49	16.99	15.8	17.53	16.91	16.57	14.86	15.12	14.57	17.12	17.36	16.07	16.96	15.74	17.3	16.63	15.99	15.78	16.06	17.04	16.89	14.61	14.88	15.45	17.9	16.73	15.08	17.9
SPAC17C9.03	32.36	32.76	30.65	32.1	32.64	32.94	32.21	32.84	31.66	31.75	30.93	32.23	31.65	32.68	31.44	32.06	32.43	30.91	32.54	30.94	33.45	31.3	31.03	31.12	32.66	32.35	31.16	33.35	32.49	31.56	31.78	32.1	32.81	32.61	32.52	32.42	31.53	31.88	34.05	31.48	31.06	31.57	31.91	33.03	32.06	32.69	31.36	31.09	32.41
SPAC17C9.05c	17.34	16.06	14.74	15.4	17.14	17.02	17.39	16.51	15.55	16.89	14.62	17.43	16.78	17.45	16.31	15.27	15.19	16.82	17	14.91	17.11	15.49	16.99	15.8	17.53	16.91	16.57	14.86	15.12	14.57	17.12	17.36	16.07	16.96	15.74	17.3	16.63	15.99	15.78	16.06	17.04	16.89	14.61	14.88	15.45	17.9	16.73	15.08	17.9
SPAC17C9.06	32.36	32.76	30.65	32.1	32.64	32.94	32.21	32.84	31.66	31.75	30.93	32.23	31.65	32.68	31.44	32.06	32.43	30.91	32.54	30.94	33.45	31.3	31.03	31.12	32.66	32.35	31.16	33.35	32.49	31.56	31.78	32.1	32.81	32.61	32.52	32.42	31.53	31.88	34.05	31.48	31.06	31.57	31.91	33.03	32.06	32.69	31.36	31.09	32.41
SPAC17C9.07	48.08	28.04	46.96	25.03	47.78	46.37	45.85	38.02	30.27	49.73	46.72	65.42	16.78	47.15	31.33	25.33	48.91	33.21	35.89	25.25	45.69	46.17	16.99	31.8	43.77	38.28	44.2	24.87	24.51	24.2	57.23	62.71	35.61	67.33	27.52	65.54	45.2	30.39	25.01	33.97	63.54	16.89	24.7	44.99	31.36	53.29	34.98	31.13	66.91
SPAC17C9.08	32.36	32.76	30.65	32.1	32.64	32.94	32.21	32.84	31.66	31.75	30.93	32.23	31.65	32.68	31.44	32.06	32.43	30.91	32.54	30.94	33.45	31.3	31.03	31.12	32.66	32.35	31.16	33.35	32.49	31.56	31.78	32.1	32.81	32.61	32.52	32.42	31.53	31.88	34.05	31.48	31.06	31.57	31.91	33.03	32.06	32.69	31.36	31.09	32.41
SPAC17C9.09c	17.34	16.06	14.74	15.4	17.14	17.02	17.39	16.51	15.55	16.89	14.62	17.43	16.78	17.45	16.31	15.27	15.19	16.82	17	14.91	17.11	15.49	16.99	15.8	17.53	16.91	16.57	14.86	15.12	14.57	17.12	17.36	16.07	16.96	15.74	17.3	16.63	15.99	15.78	16.06	17.04	16.89	14.61	14.88	15.45	17.9	16.73	15.08	17.9
SPAC17C9.10	17.34	16.06	14.74	15.4	17.14	17.02	17.39	16.51	15.55	16.89	14.62	17.43	16.78	17.45	16.31	15.27	15.19	16.82	17	14.91	17.11	15.49	16.99	15.8	17.53	16.91	16.57	14.86	15.12	14.57	17.12	17.36	16.07	16.96	15.74	17.3	16.63	15.99	15.78	16.06	17.04	16.89	14.61	14.88	15.45	17.9	16.73	15.08	17.9
SPAC17C9.11c	17.34	16.06	14.74	15.4	17.14	17.02	17.39	16.51	15.55	16.89	14.62	17.43	16.78	17.45	16.31	15.27	15.19	16.82	17	14.91	17.11	15.49	16.99	15.8	17.53	16.91	16.57	14.86	15.12	14.57	17.12	17.36	16.07	16.96	15.74	17.3	16.63	15.99	15.78	16.06	17.04	16.89	14.61	14.88	15.45	17.9	16.73	15.08	17.9
SPAC17C9.12	17.34	16.06	14.74	15.4	17.14	17.02	17.39	16.51	15.55	16.89	14.62	17.43	16.78	17.45	16.31	15.27	15.19	16.82	17	14.91	17.11	15.49	16.99	15.8	17.53	16.91	16.57	14.86	15.12	14.57	17.12	17.36	16.07	16.96	15.74	17.3	16.63	15.99	15.78	16.06	17.04	16.89	14.61	14.88	15.45	17.9	16.73	15.08	17.9
SPAC17C9.13c	32.36	32.76	30.65	32.1	32.64	32.94	32.21	32.84	31.66	31.75	30.93	32.23	31.65	32.68	31.44	32.06	32.43	30.91	32.54	30.94	33.45	31.3	31.03	31.12	32.66	32.35	31.16	33.35	32.49	31.56	31.78	32.1	32.81	32.61	32.52	32.42	31.53	31.88	34.05	31.48	31.06	31.57	31.91	33.03	32.06	32.69	31.36	31.09	32.41
SPAC17C9.14	17.34	16.06	14.74	15.4	17.14	17.02	17.39	16.51	15.55	16.89	14.62	17.43	16.78	17.45	16.31	15.27	15.19	16.82	17	14.91	17.11	15.49	16.99	15.8	17.53	16.91	16.57	14.86	15.12	14.57	17.12	17.36	16.07	16.96	15.74	17.3	16.63	15.99	15.78	16.06	17.04	16.89	14.61	14.88	15.45	17.9	16.73	15.08	17.9
SPAC17C9.15c	137.6	122.91	124.66	123.58	126.84	133.03	143.07	134.73	124.73	143.69	126.83	130.01	130.57	93.11	166.27	123.83	119.73	140.97	136.67	137.55	150.06	121.88	135.55	145.83	132.88	116.67	145.98	137.86	132.1	135.33	117.36	117.85	132.34	144.01	127.97	146.43	133.8	154.17	116.48	134.84	130.07	132.33	126.25	144.95	142.23	136.37	133.82	143.42	147.96
SPAC17C9.16c	17.34	16.06	14.74	15.4	17.14	17.02	17.39	16.51	15.55	16.89	14.62	17.43	16.78	17.45	16.31	15.27	15.19	16.82	17	14.91	17.11	15.49	16.99	15.8	17.53	16.91	16.57	14.86	15.12	14.57	17.12	17.36	16.07	16.96	15.74	17.3	16.63	15.99	15.78	16.06	17.04	16.89	14.61	14.88	15.45	17.9	16.73	15.08	17.9
SPAC17D4.01	48.08	28.04	46.96	25.03	47.78	46.37	17.39	38.02	30.27	16.89	46.72	17.43	16.78	17.45	31.33	25.33	24.07	33.21	35.89	25.25	45.69	46.17	16.99	31.8	43.77	38.28	44.2	24.87	24.51	24.2	17.12	35.34	35.61	41.35	27.52	40.2	45.2	30.39	25.01	33.97	17.04	16.89	24.7	44.99	31.36	17.9	34.98	31.13	17.9
SPAC17D4.02	32.36	32.76	30.65	32.1	32.64	32.94	32.21	32.84	31.66	31.75	30.93	32.23	31.65	32.68	31.44	32.06	32.43	30.91	32.54	30.94	33.45	31.3	31.03	31.12	32.66	32.35	31.16	33.35	32.49	31.56	31.78	32.1	32.81	32.61	32.52	32.42	31.53	31.88	34.05	31.48	31.06	31.57	31.91	33.03	32.06	32.69	31.36	31.09	32.41
SPAC17D4.03c	17.34	16.06	14.74	15.4	17.14	17.02	17.39	16.51	15.55	16.89	14.62	17.43	16.78	17.45	16.31	15.27	15.19	16.82	17	14.91	17.11	15.49	16.99	15.8	17.53	16.91	16.57	14.86	15.12	14.57	17.12	17.36	16.07	16.96	15.74	17.3	16.63	15.99	15.78	16.06	17.04	16.89	14.61	14.88	15.45	17.9	16.73	15.08	17.9
SPAC17D4.04	48.08	49.87	46.96	49.3	47.78	46.37	64.93	53.09	46.25	49.73	46.72	39.07	50.13	47.15	63.2	52.66	48.91	43.57	55.57	50.14	45.69	46.17	66.42	45.76	43.77	69.08	44.2	49	53.62	47.84	37.88	35.34	66.87	41.35	50.95	40.2	45.2	56.45	55.65	54.26	39.96	40.86	42.91	44.99	62.03	43.85	62.45	66.18	38.62
SPAC17G6.02c	17.34	16.06	14.74	15.4	17.14	17.02	17.39	16.51	15.55	16.89	14.62	17.43	16.78	17.45	16.31	15.27	15.19	16.82	17	14.91	17.11	15.49	16.99	15.8	17.53	16.91	16.57	14.86	15.12	14.57	17.12	17.36	16.07	16.96	15.74	17.3	16.63	15.99	15.78	16.06	17.04	16.89	14.61	14.88	15.45	17.9	16.73	15.08	17.9
SPAC17G6.03	17.34	16.06	14.74	15.4	17.14	17.02	17.39	16.51	15.55	16.89	14.62	17.43	16.78	17.45	16.31	15.27	15.19	16.82	17	14.91	17.11	15.49	16.99	15.8	17.53	16.91	16.57	14.86	15.12	14.57	17.12	17.36	16.07	16.96	15.74	17.3	16.63	15.99	15.78	16.06	17.04	16.89	14.61	14.88	15.45	17.9	16.73	15.08	17.9
SPAC17G6.04c	32.36	32.76	30.65	32.1	32.64	32.94	32.21	32.84	31.66	31.75	30.93	32.23	31.65	32.68	31.44	32.06	32.43	30.91	32.54	30.94	33.45	31.3	31.03	31.12	32.66	32.35	31.16	33.35	32.49	31.56	31.78	32.1	32.81	32.61	32.52	32.42	31.53	31.88	34.05	31.48	31.06	31.57	31.91	33.03	32.06	32.69	31.36	31.09	32.41
SPAC17G6.05c	17.34	16.06	14.74	15.4	17.14	17.02	17.39	16.51	15.55	16.89	14.62	17.43	16.78	17.45	16.31	15.27	15.19	16.82	17	14.91	17.11	15.49	16.99	15.8	17.53	16.91	16.57	14.86	15.12	14.57	17.12	17.36	16.07	16.96	15.74	17.3	16.63	15.99	15.78	16.06	17.04	16.89	14.61	14.88	15.45	17.9	16.73	15.08	17.9
SPAC17G6.06	40.35	28.04	46.96	25.03	47.78	46.37	17.39	38.02	30.27	49.73	46.72	65.42	16.78	47.15	31.33	25.33	48.91	33.21	35.89	25.25	45.69	46.17	16.99	31.8	43.77	38.28	44.2	24.87	24.51	24.2	57.23	62.71	35.61	67.33	27.52	65.54	45.2	30.39	25.01	33.97	17.04	16.89	24.7	44.99	31.36	53.29	34.98	31.13	17.9
SPAC17G6.07c	32.36	32.76	30.65	32.1	32.64	32.94	32.21	32.84	31.66	31.75	30.93	32.23	31.65	32.68	31.44	32.06	32.43	30.91	32.54	30.94	33.45	31.3	31.03	31.12	32.66	32.35	31.16	33.35	32.49	31.56	31.78	32.1	32.81	32.61	32.52	32.42	31.53	31.88	34.05	31.48	31.06	31.57	31.91	33.03	32.06	32.69	31.36	31.09	32.41
SPAC17G6.08	17.34	16.06	14.74	15.4	17.14	17.02	17.39	16.51	15.55	16.89	14.62	17.43	16.78	17.45	16.31	15.27	15.19	16.82	17	14.91	17.11	15.49	16.99	15.8	17.53	16.91	16.57	14.86	15.12	14.57	17.12	17.36	16.07	16.96	15.74	17.3	16.63	15.99	15.78	16.06	17.04	16.89	14.61	14.88	15.45	17.9	16.73	15.08	17.9
SPAC17G6.09	32.36	32.76	30.65	32.1	32.64	32.94	32.21	32.84	31.66	31.75	30.93	32.23	31.65	32.68	31.44	32.06	32.43	30.91	32.54	30.94	33.45	31.3	31.03	31.12	32.66	32.35	31.16	33.35	32.49	31.56	31.78	32.1	32.81	32.61	32.52	32.42	31.53	31.88	34.05	31.48	31.06	31.57	31.91	33.03	32.06	32.69	31.36	31.09	32.41
SPAC17G6.10	32.36	32.76	30.65	32.1	32.64	32.94	32.21	32.84	31.66	31.75	30.93	32.23	31.65	32.68	31.44	32.06	32.43	30.91	32.54	30.94	33.45	31.3	31.03	31.12	32.66	32.35	31.16	33.35	32.49	31.56	31.78	32.1	32.81	32.61	32.52	32.42	31.53	31.88	34.05	31.48	31.06	31.57	31.91	33.03	32.06	32.69	31.36	31.09	32.41
SPAC17G6.11c	32.36	32.76	30.65	32.1	32.64	32.94	32.21	32.84	31.66	31.75	30.93	32.23	31.65	32.68	31.44	32.06	32.43	30.91	32.54	30.94	33.45	31.3	31.03	31.12	32.66	32.35	31.16	33.35	32.49	31.56	31.78	32.1	32.81	32.61	32.52	32.42	31.53	31.88	34.05	31.48	31.06	31.57	31.91	33.03	32.06	32.69	31.36	31.09	32.41
SPAC17G6.12	32.36	32.76	30.65	32.1	32.64	32.94	32.21	32.84	31.66	31.75	30.93	32.23	31.65	32.68	31.44	32.06	32.43	30.91	32.54	30.94	33.45	31.3	31.03	31.12	32.66	32.35	31.16	33.35	32.49	31.56	31.78	32.1	32.81	32.61	32.52	32.42	31.53	31.88	34.05	31.48	31.06	31.57	31.91	33.03	32.06	32.69	31.36	31.09	32.41
SPAC17G6.13	17.34	16.06	14.74	15.4	17.14	17.02	17.39	16.51	15.55	16.89	14.62	17.43	16.78	17.45	16.31	15.27	15.19	16.82	17	14.91	17.11	15.49	16.99	15.8	17.53	16.91	16.57	14.86	15.12	14.57	17.12	17.36	16.07	16.96	15.74	17.3	16.63	15.99	15.78	16.06	17.04	16.89	14.61	14.88	15.45	17.9	16.73	15.08	17.9
SPAC17G6.14c	32.36	32.76	30.65	32.1	32.64	32.94	32.21	32.84	31.66	31.75	30.93	32.23	31.65	32.68	31.44	32.06	32.43	30.91	32.54	30.94	33.45	31.3	31.03	31.12	32.66	32.35	31.16	33.35	32.49	31.56	31.78	32.1	32.81	32.61	32.52	32.42	31.53	31.88	34.05	31.48	31.06	31.57	31.91	33.03	32.06	32.69	31.36	31.09	32.41
SPAC17G6.15c	17.34	16.06	14.74	15.4	17.14	17.02	17.39	16.51	15.55	16.89	14.62	17.43	16.78	17.45	16.31	15.27	15.19	16.82	17	14.91	17.11	15.49	16.99	15.8	17.53	16.91	16.57	14.86	15.12	14.57	17.12	17.36	16.07	16.96	15.74	17.3	16.63	15.99	15.78	16.06	17.04	16.89	14.61	14.88	15.45	17.9	16.73	15.08	17.9
SPAC17G6.16c	32.36	32.76	30.65	32.1	32.64	32.94	32.21	32.84	31.66	31.75	30.93	32.23	31.65	32.68	31.44	32.06	32.43	30.91	32.54	30.94	33.45	31.3	31.03	31.12	32.66	32.35	31.16	33.35	32.49	31.56	31.78	32.1	32.81	32.61	32.52	32.42	31.53	31.88	34.05	31.48	31.06	31.57	31.91	33.03	32.06	32.69	31.36	31.09	32.41
SPAC17G6.17	17.34	16.06	14.74	15.4	17.14	77.6	17.39	16.51	15.55	16.89	14.62	17.43	16.78	17.45	16.31	15.27	15.19	16.82	17	14.91	17.11	15.49	16.99	15.8	17.53	16.91	16.57	14.86	15.12	14.57	17.12	17.36	16.07	16.96	15.74	17.3	16.63	15.99	15.78	16.06	17.04	16.89	14.61	14.88	15.45	17.9	16.73	15.08	17.9
SPAC17G8.01c	32.36	32.76	30.65	32.1	32.64	32.94	32.21	32.84	31.66	31.75	30.93	32.23	31.65	32.68	31.44	32.06	32.43	30.91	32.54	30.94	33.45	31.3	31.03	31.12	32.66	32.35	31.16	33.35	32.49	31.56	31.78	32.1	32.81	32.61	32.52	32.42	31.53	31.88	34.05	31.48	31.06	31.57	31.91	33.03	32.06	32.69	31.36	31.09	32.41
SPAC17G8.02	32.36	32.76	30.65	32.1	32.64	32.94	32.21	32.84	31.66	31.75	30.93	32.23	31.65	32.68	31.44	32.06	32.43	30.91	32.54	30.94	33.45	31.3	31.03	31.12	32.66	32.35	31.16	33.35	32.49	31.56	31.78	32.1	32.81	32.61	32.52	32.42	31.53	31.88	34.05	31.48	31.06	31.57	31.91	33.03	32.06	32.69	31.36	31.09	32.41
SPAC17G8.03c	32.36	32.76	30.65	32.1	32.64	32.94	32.21	32.84	31.66	31.75	30.93	32.23	31.65	32.68	31.44	32.06	32.43	30.91	32.54	30.94	33.45	31.3	31.03	31.12	32.66	32.35	31.16	33.35	32.49	31.56	31.78	32.1	32.81	32.61	32.52	32.42	31.53	31.88	34.05	31.48	31.06	31.57	31.91	33.03	32.06	32.69	31.36	31.09	32.41
SPAC17G8.04c	32.36	32.76	30.65	32.1	32.64	32.94	32.21	32.84	31.66	31.75	30.93	32.23	31.65	32.68	31.44	32.06	32.43	30.91	32.54	30.94	33.45	31.3	31.03	31.12	32.66	32.35	31.16	33.35	32.49	31.56	31.78	32.1	32.81	32.61	32.52	32.42	31.53	31.88	34.05	31.48	31.06	31.57	31.91	33.03	32.06	32.69	31.36	31.09	32.41
SPAC17G8.05	137.6	122.91	119.73	123.58	120.21	133.03	143.07	134.73	200.92	139.26	126.83	127.7	130.57	165.98	166.27	123.83	160.25	140.97	133.13	128.72	146.14	121.88	135.55	145.83	128.41	109.54	136.1	132.33	126.2	128.91	117.36	160.53	132.34	140.64	124.96	146.43	129.46	154.17	181.26	134.84	124.49	132.33	126.25	144.95	135.12	136.37	133.82	143.42	147.96
SPAC17G8.06c	32.36	32.76	30.65	32.1	32.64	32.94	32.21	32.84	31.66	31.75	30.93	32.23	31.65	32.68	31.44	32.06	32.43	30.91	32.54	30.94	33.45	31.3	31.03	31.12	32.66	32.35	31.16	33.35	32.49	31.56	31.78	32.1	32.81	32.61	32.52	32.42	31.53	31.88	34.05	31.48	31.06	31.57	31.91	33.03	32.06	32.69	31.36	31.09	32.41
SPAC17G8.07	48.08	49.87	46.96	49.3	47.78	46.37	45.85	38.02	30.27	49.73	46.72	65.42	50.13	47.15	31.33	52.66	48.91	33.21	35.89	50.14	45.69	46.17	35.19	31.8	43.77	38.28	44.2	49	53.62	47.84	57.23	62.71	35.61	67.33	50.95	65.54	45.2	56.45	55.65	33.97	63.54	67.74	75.02	44.99	31.36	53.29	34.98	31.13	66.91
SPAC17G8.08c	48.08	28.04	46.96	25.03	47.78	46.37	45.85	38.02	30.27	49.73	46.72	39.07	16.78	47.15	31.33	25.33	48.91	33.21	35.89	25.25	45.69	46.17	16.99	31.8	43.77	38.28	44.2	24.87	24.51	24.2	37.88	35.34	35.61	41.35	27.52	40.2	45.2	30.39	25.01	33.97	39.96	16.89	24.7	44.99	31.36	43.85	34.98	31.13	38.62
SPAC17G8.09	17.34	16.06	23.54	25.03	17.14	17.02	17.39	16.51	30.27	16.89	21.23	17.43	16.78	17.45	16.31	25.33	24.07	16.82	17	25.25	17.11	27.01	16.99	15.8	17.53	16.91	16.57	24.87	24.51	24.2	17.12	17.36	16.07	16.96	27.52	17.3	16.63	15.99	25.01	16.06	17.04	16.89	24.7	23.21	15.45	17.9	16.73	15.08	17.9
SPAC17G8.10c	17.34	16.06	14.74	15.4	17.14	17.02	17.39	16.51	15.55	16.89	14.62	17.43	16.78	17.45	16.31	15.27	15.19	16.82	17	14.91	17.11	15.49	16.99	15.8	17.53	16.91	16.57	14.86	15.12	14.57	17.12	17.36	16.07	16.96	15.74	17.3	16.63	15.99	15.78	16.06	17.04	16.89	14.61	14.88	15.45	17.9	16.73	15.08	17.9
SPAC17G8.11c	17.34	16.06	14.74	15.4	17.14	17.02	17.39	16.51	15.55	16.89	14.62	17.43	16.78	17.45	16.31	15.27	15.19	16.82	17	14.91	17.11	15.49	16.99	15.8	17.53	16.91	16.57	14.86	15.12	14.57	17.12	17.36	16.07	16.96	15.74	17.3	16.63	15.99	15.78	16.06	17.04	16.89	14.61	14.88	15.45	17.9	16.73	15.08	17.9
SPAC17G8.12	32.36	32.76	30.65	32.1	32.64	32.94	32.21	32.84	31.66	31.75	30.93	32.23	31.65	32.68	31.44	32.06	32.43	30.91	32.54	30.94	33.45	31.3	31.03	31.12	32.66	32.35	31.16	33.35	32.49	31.56	31.78	32.1	32.81	32.61	32.52	32.42	31.53	31.88	34.05	31.48	31.06	31.57	31.91	33.03	32.06	32.69	31.36	31.09	32.41
SPAC17G8.13c	137.6	122.91	124.66	123.58	126.84	133.03	143.07	134.73	121.67	143.69	126.83	130.01	130.57	165.98	103.8	123.83	160.25	140.97	136.67	137.55	150.06	121.88	135.55	145.83	132.88	116.67	145.98	137.86	132.1	135.33	161.61	160.53	132.34	144.01	127.97	146.43	133.8	154.17	97.2	134.84	130.07	132.33	126.25	144.95	142.23	136.37	133.82	143.42	147.96
SPAC17G8.14c	40.35	49.87	46.96	49.3	47.78	46.37	45.85	38.02	30.27	49.73	46.72	39.07	50.13	47.15	31.33	52.66	48.91	33.21	35.89	50.14	45.69	46.17	62.65	31.8	43.77	38.28	44.2	49	53.62	47.84	57.23	35.34	35.61	41.35	50.95	40.2	45.2	56.45	55.65	33.97	39.96	67.74	42.91	44.99	31.36	43.85	34.98	31.13	38.62
SPAC17H9.01	17.34	16.06	14.74	15.4	17.14	17.02	17.39	16.51	15.55	16.89	14.62	17.43	16.78	17.45	16.31	15.27	15.19	16.82	17	14.91	17.11	15.49	16.99	15.8	17.53	16.91	16.57	14.86	15.12	14.57	17.12	17.36	16.07	16.96	15.74	17.3	16.63	15.99	15.78	16.06	17.04	16.89	14.61	14.88	15.45	17.9	16.73	15.08	17.9
SPAC17H9.02	32.36	32.76	30.65	32.1	32.64	32.94	32.21	32.84	31.66	31.75	30.93	32.23	31.65	32.68	31.44	32.06	32.43	30.91	32.54	30.94	33.45	31.3	31.03	31.12	32.66	32.35	31.16	33.35	32.49	31.56	31.78	32.1	32.81	32.61	32.52	32.42	31.53	31.88	34.05	31.48	31.06	31.57	31.91	33.03	32.06	32.69	31.36	31.09	32.41
SPAC17H9.03c	40.35	49.87	46.96	49.3	47.78	46.37	64.93	53.09	66.23	49.73	46.72	65.42	50.13	47.15	63.2	52.66	48.91	63.24	55.57	50.14	45.69	46.17	35.19	72.83	43.77	69.08	44.2	49	53.62	47.84	57.23	62.71	66.87	67.33	50.95	65.54	45.2	56.45	55.65	81.8	63.54	67.74	75.02	44.99	62.03	53.29	62.45	66.18	66.91
SPAC17H9.04c	17.34	16.06	14.74	15.4	17.14	17.02	17.39	16.51	15.55	16.89	14.62	17.43	16.78	17.45	16.31	15.27	15.19	16.82	17	14.91	17.11	15.49	16.99	15.8	17.53	16.91	16.57	14.86	15.12	14.57	17.12	17.36	16.07	16.96	15.74	17.3	16.63	15.99	15.78	16.06	17.04	16.89	14.61	14.88	15.45	17.9	16.73	15.08	17.9
SPAC17H9.05	32.36	32.76	30.65	32.1	32.64	32.94	32.21	32.84	31.66	31.75	30.93	32.23	31.65	32.68	31.44	32.06	32.43	30.91	32.54	30.94	33.45	31.3	31.03	31.12	32.66	32.35	31.16	33.35	32.49	31.56	31.78	32.1	32.81	32.61	32.52	32.42	31.53	31.88	34.05	31.48	31.06	31.57	31.91	33.03	32.06	32.69	31.36	31.09	32.41
SPAC17H9.06c	17.34	28.04	23.54	25.03	17.14	17.02	17.39	38.02	30.27	16.89	21.23	17.43	16.78	17.45	31.33	25.33	24.07	33.21	17	25.25	17.11	27.01	16.99	31.8	17.53	16.91	16.57	24.87	24.51	24.2	17.12	17.36	35.61	16.96	27.52	17.3	16.63	30.39	25.01	33.97	17.04	16.89	24.7	22.69	31.36	17.9	34.98	31.13	17.9
SPAC17H9.07	32.36	32.76	30.65	32.1	32.64	32.94	32.21	32.84	31.66	31.75	30.93	32.23	31.65	32.68	31.44	32.06	32.43	30.91	32.54	30.94	33.45	31.3	31.03	31.12	32.66	32.35	31.16	33.35	32.49	31.56	31.78	32.1	32.81	32.61	32.52	32.42	31.53	31.88	34.05	31.48	31.06	31.57	31.91	33.03	32.06	32.69	31.36	31.09	32.41
SPAC17H9.08	48.08	49.87	46.96	49.3	47.78	46.37	45.85	38.02	66.23	49.73	46.72	39.07	50.13	47.15	63.2	52.66	48.91	63.24	55.57	50.14	45.69	46.17	35.19	72.83	43.77	69.08	44.2	49	53.62	47.84	37.88	35.34	66.87	41.35	50.95	40.2	45.2	56.45	55.65	54.26	39.96	40.86	42.91	44.99	62.03	43.85	62.45	66.18	38.62
SPAC17H9.09c	32.36	32.76	30.65	32.1	32.64	32.94	32.21	32.84	31.66	31.75	30.93	32.23	31.65	32.68	31.44	32.06	32.43	30.91	32.54	30.94	33.45	31.3	31.03	31.12	32.66	32.35	31.16	33.35	32.49	31.56	31.78	32.1	32.81	32.61	32.52	32.42	31.53	31.88	34.05	31.48	31.06	31.57	31.91	33.03	32.06	32.69	31.36	31.09	32.41
SPAC17H9.10c	137.6	122.91	119.73	123.58	120.21	133.03	143.07	134.73	124.73	139.26	126.83	127.7	130.57	165.98	166.27	123.83	119.73	140.97	133.13	128.72	146.14	121.88	135.55	145.83	128.41	150.75	136.1	132.33	126.2	128.91	139.7	117.85	132.34	140.64	124.96	146.43	129.46	154.17	116.48	134.84	124.49	132.33	126.25	144.95	135.12	136.37	133.82	143.42	147.96
SPAC17H9.11	17.34	16.06	14.74	15.4	17.14	17.02	17.39	16.51	15.55	16.89	14.62	17.43	16.78	17.45	16.31	15.27	15.19	16.82	17	14.91	17.11	15.49	16.99	15.8	17.53	16.91	16.57	14.86	15.12	14.57	17.12	17.36	16.07	16.96	15.74	17.3	16.63	15.99	15.78	16.06	17.04	16.89	14.61	14.88	15.45	17.9	16.73	15.08	17.9
SPAC17H9.12c	17.34	16.06	14.74	15.4	17.14	17.02	17.39	16.51	15.55	16.89	14.62	17.43	16.78	17.45	16.31	15.27	15.19	16.82	17	14.91	17.11	15.49	16.99	15.8	17.53	16.91	16.57	14.86	15.12	14.57	17.12	17.36	16.07	16.96	15.74	17.3	16.63	15.99	15.78	16.06	17.04	16.89	14.61	14.88	15.45	17.9	16.73	15.08	17.9
SPAC17H9.13c	137.6	93.3	124.66	97.82	126.84	112.39	114.53	110.14	124.73	113.02	97.95	100.27	130.57	116.14	105.22	157.12	119.73	111.21	112.23	99.36	119.73	101.92	110.51	110.7	102.55	116.67	111.08	98.88	132.1	84.88	116.05	117.85	132.34	110.27	100.28	110.91	133.8	106.96	116.48	134.84	130.07	113.78	126.25	111.61	108.68	95.51	98.82	112.42	101.02
SPAC17H9.14c	17.34	16.06	14.74	15.4	17.14	17.02	17.39	16.51	15.55	16.89	14.62	17.43	16.78	17.45	16.31	15.27	15.19	16.82	17	14.91	17.11	15.49	16.99	15.8	17.53	16.91	16.57	14.86	15.12	14.57	17.12	17.36	16.07	16.96	15.74	17.3	16.63	15.99	15.78	16.06	17.04	16.89	14.61	14.88	15.45	17.9	16.73	15.08	17.9
SPAC17H9.16	32.36	32.76	30.65	32.1	32.64	32.94	32.21	32.84	31.66	31.75	30.93	32.23	31.65	32.68	31.44	32.06	32.43	30.91	32.54	30.94	33.45	31.3	31.03	31.12	32.66	32.35	31.16	33.35	32.49	31.56	31.78	32.1	32.81	32.61	32.52	32.42	31.53	31.88	34.05	31.48	31.06	31.57	31.91	33.03	32.06	32.69	31.36	31.09	32.41
SPAC17H9.17c	32.36	32.76	30.65	32.1	32.64	32.94	32.21	32.84	31.66	31.75	30.93	32.23	31.65	32.68	31.44	32.06	32.43	30.91	32.54	30.94	33.45	31.3	31.03	31.12	32.66	32.35	31.16	33.35	32.49	31.56	31.78	32.1	32.81	32.61	32.52	32.42	31.53	31.88	34.05	31.48	31.06	31.57	31.91	33.03	32.06	32.69	31.36	31.09	32.41
SPAC17H9.18c	32.36	32.76	30.65	32.1	32.64	32.94	32.21	32.84	31.66	31.75	30.93	32.23	31.65	32.68	31.44	32.06	32.43	30.91	32.54	30.94	33.45	31.3	31.03	31.12	32.66	32.35	31.16	33.35	32.49	31.56	31.78	32.1	32.81	32.61	32.52	32.42	31.53	31.88	34.05	31.48	31.06	31.57	31.91	33.03	32.06	32.69	31.36	31.09	32.41
SPAC17H9.19c	137.6	122.91	119.73	123.58	120.21	133.03	143.07	134.73	124.73	139.26	126.83	127.7	130.57	93.11	166.27	123.83	101.01	140.97	133.13	128.72	146.14	121.88	135.55	145.83	128.41	116.37	136.1	132.33	126.2	128.91	139.7	160.53	132.34	140.64	124.96	146.43	91.24	154.17	181.26	134.84	124.49	132.33	126.25	105.88	135.12	136.37	133.82	143.42	147.96
SPAC17H9.20	32.36	32.76	30.65	32.1	32.64	32.94	32.21	32.84	31.66	31.75	30.93	32.23	31.65	32.68	31.44	32.06	32.43	30.91	32.54	30.94	33.45	31.3	31.03	31.12	32.66	32.35	31.16	33.35	32.49	31.56	31.78	32.1	32.81	32.61	32.52	32.42	31.53	31.88	34.05	31.48	31.06	31.57	31.91	33.03	32.06	32.69	31.36	31.09	32.41
SPAC1805.01c	17.34	28.04	23.54	25.03	17.14	17.02	17.39	38.02	30.27	16.89	21.23	17.43	16.78	17.45	31.33	25.33	24.07	33.21	17	25.25	17.11	27.01	16.99	31.8	17.53	16.91	16.57	24.87	24.51	24.2	17.12	17.36	35.61	16.96	27.52	17.3	16.63	30.39	25.01	33.97	17.04	16.89	24.7	22.69	31.36	17.9	34.98	31.13	17.9
SPAC1805.02c	17.34	16.06	14.74	15.4	17.14	17.02	17.39	16.51	15.55	16.89	14.62	17.43	16.78	17.45	16.31	15.27	15.19	16.82	17	14.91	17.11	15.49	16.99	15.8	17.53	16.91	16.57	14.86	15.12	14.57	17.12	17.36	16.07	16.96	15.74	17.3	16.63	15.99	15.78	16.06	17.04	16.89	14.61	14.88	15.45	17.9	16.73	15.08	17.9
SPAC1805.03c	17.34	16.06	14.74	15.4	17.14	17.02	17.39	16.51	15.55	16.89	14.62	17.43	16.78	17.45	16.31	15.27	15.19	16.82	17	14.91	17.11	15.49	16.99	15.8	17.53	16.91	16.57	14.86	15.12	14.57	17.12	17.36	16.07	16.96	15.74	17.3	16.63	15.99	15.78	16.06	17.04	16.89	14.61	14.88	15.45	17.9	16.73	15.08	17.9
SPAC1805.04	40.35	49.87	46.96	49.3	47.78	46.37	64.93	81.07	66.23	49.73	46.72	65.42	50.13	47.15	63.2	52.66	48.91	63.24	55.57	50.14	45.69	46.17	66.42	72.83	43.77	69.08	44.2	49	53.62	47.84	57.23	62.71	66.87	67.33	50.95	65.54	45.2	56.45	55.65	81.8	63.54	67.74	75.02	44.99	62.03	53.29	62.45	66.18	66.91
SPAC1805.05	32.36	32.76	30.65	32.1	32.64	32.94	32.21	32.84	31.66	31.75	30.93	32.23	31.65	32.68	31.44	32.06	32.43	30.91	32.54	30.94	33.45	31.3	31.03	31.12	32.66	32.35	31.16	33.35	32.49	31.56	31.78	32.1	32.81	32.61	32.52	32.42	31.53	31.88	34.05	31.48	31.06	31.57	31.91	33.03	32.06	32.69	31.36	31.09	32.41
SPAC1805.06c	48.08	28.04	46.96	25.03	47.78	46.37	17.39	38.02	30.27	16.89	46.72	17.43	16.78	17.45	31.33	25.33	48.91	33.21	35.89	25.25	45.69	46.17	16.99	31.8	43.77	38.28	44.2	24.87	24.51	24.2	17.12	62.71	35.61	67.33	27.52	65.54	45.2	30.39	25.01	33.97	17.04	16.89	24.7	44.99	31.36	53.29	34.98	31.13	17.9
SPAC1805.07c	137.6	122.91	119.73	123.58	120.21	133.03	143.07	134.73	200.92	139.26	126.83	127.7	130.57	165.98	166.27	123.83	160.25	140.97	133.13	128.72	146.14	121.88	135.55	145.83	128.41	109.54	136.1	132.33	126.2	128.91	117.36	160.53	132.34	140.64	124.96	146.43	129.46	154.17	181.26	134.84	124.49	132.33	126.25	144.95	135.12	136.37	133.82	143.42	147.96
SPAC1805.08	32.36	32.76	30.65	32.1	32.64	32.94	32.21	32.84	31.66	31.75	30.93	32.23	31.65	32.68	31.44	32.06	32.43	30.91	32.54	30.94	33.45	31.3	31.03	31.12	32.66	32.35	31.16	33.35	32.49	31.56	31.78	32.1	32.81	32.61	32.52	32.42	31.53	31.88	34.05	31.48	31.06	31.57	31.91	33.03	32.06	32.69	31.36	31.09	32.41
SPAC1805.09c	17.34	16.06	14.74	15.4	17.14	17.02	17.39	16.51	15.55	16.89	14.62	17.43	16.78	17.45	16.31	15.27	15.19	16.82	17	14.91	17.11	15.49	16.99	15.8	17.53	16.91	16.57	14.86	15.12	14.57	17.12	17.36	16.07	16.96	15.74	17.3	16.63	15.99	15.78	16.06	17.04	16.89	14.61	14.88	15.45	17.9	16.73	15.08	17.9
SPAC1805.10	17.34	16.06	14.74	15.4	17.14	77.6	17.39	16.51	15.55	16.89	14.62	17.43	16.78	17.45	16.31	15.27	15.19	16.82	17	14.91	17.11	15.49	16.99	15.8	17.53	16.91	16.57	14.86	15.12	14.57	17.12	17.36	16.07	16.96	15.74	17.3	16.63	15.99	15.78	16.06	17.04	16.89	14.61	14.88	15.45	17.9	16.73	15.08	17.9
SPAC1805.11c	17.34	16.06	14.74	15.4	17.14	17.02	17.39	16.51	15.55	16.89	14.62	17.43	16.78	17.45	16.31	15.27	15.19	16.82	17	14.91	17.11	15.49	16.99	15.8	17.53	16.91	16.57	14.86	15.12	14.57	17.12	17.36	16.07	16.96	15.74	17.3	16.63	15.99	15.78	16.06	17.04	16.89	14.61	14.88	15.45	17.9	16.73	15.08	17.9
SPAC1805.12c	17.34	16.06	14.74	15.4	17.14	77.6	17.39	16.51	15.55	16.89	14.62	17.43	16.78	17.45	16.31	15.27	15.19	16.82	17	14.91	17.11	15.49	16.99	15.8	17.53	16.91	16.57	14.86	15.12	14.57	17.12	17.36	16.07	16.96	15.74	17.3	16.63	15.99	15.78	16.06	17.04	16.89	14.61	14.88	15.45	17.9	16.73	15.08	17.9
SPAC1805.13	32.36	32.76	30.65	32.1	32.64	32.94	32.21	32.84	31.66	31.75	30.93	32.23	31.65	32.68	31.44	32.06	32.43	30.91	32.54	30.94	33.45	31.3	31.03	31.12	32.66	32.35	31.16	33.35	32.49	31.56	31.78	32.1	32.81	32.61	32.52	32.42	31.53	31.88	34.05	31.48	31.06	31.57	31.91	33.03	32.06	32.69	31.36	31.09	32.41
SPAC1805.14	48.08	49.87	46.96	49.3	47.78	46.37	45.85	38.02	66.23	49.73	46.72	65.42	50.13	47.15	63.2	52.66	48.91	63.24	55.57	50.14	45.69	46.17	35.19	72.83	43.77	69.08	44.2	49	53.62	47.84	57.23	62.71	66.87	67.33	50.95	65.54	45.2	56.45	55.65	81.8	63.54	67.74	75.02	44.99	62.03	53.29	62.45	66.18	66.91
SPAC1805.15c	17.34	16.06	14.74	15.4	17.14	17.02	17.39	16.51	15.55	16.89	14.62	17.43	16.78	17.45	16.31	15.27	15.19	16.82	17	14.91	17.11	15.49	16.99	15.8	17.53	16.91	16.57	14.86	15.12	14.57	17.12	17.36	16.07	16.96	15.74	17.3	16.63	15.99	15.78	16.06	17.04	16.89	14.61	14.88	15.45	17.9	16.73	15.08	17.9
SPAC1805.16c	17.34	16.06	14.74	15.4	17.14	17.02	17.39	16.51	15.55	16.89	14.62	17.43	16.78	17.45	16.31	15.27	15.19	16.82	17	14.91	17.11	15.49	16.99	15.8	17.53	16.91	16.57	14.86	15.12	14.57	17.12	17.36	16.07	16.96	15.74	17.3	16.63	15.99	15.78	16.06	17.04	16.89	14.61	14.88	15.45	17.9	16.73	15.08	17.9
SPAC1805.17	32.36	32.76	30.65	32.1	32.64	32.94	32.21	32.84	31.66	31.75	30.93	32.23	31.65	32.68	31.44	32.06	32.43	30.91	32.54	30.94	33.45	31.3	31.03	31.12	32.66	32.35	31.16	33.35	32.49	31.56	31.78	32.1	32.81	32.61	32.52	32.42	31.53	31.88	34.05	31.48	31.06	31.57	31.91	33.03	32.06	32.69	31.36	31.09	32.41
SPAC1834.01	32.36	32.76	30.65	32.1	32.64	32.94	32.21	32.84	31.66	31.75	30.93	32.23	31.65	32.68	31.44	32.06	32.43	30.91	32.54	30.94	33.45	31.3	31.03	31.12	32.66	32.35	31.16	33.35	32.49	31.56	31.78	32.1	32.81	32.61	32.52	32.42	31.53	31.88	34.05	31.48	31.06	31.57	31.91	33.03	32.06	32.69	31.36	31.09	32.41
SPAC1834.02	32.36	32.76	30.65	32.1	32.64	32.94	32.21	32.84	31.66	31.75	30.93	32.23	31.65	32.68	31.44	32.06	32.43	30.91	32.54	30.94	33.45	31.3	31.03	31.12	32.66	32.35	31.16	33.35	32.49	31.56	31.78	32.1	32.81	32.61	32.52	32.42	31.53	31.88	34.05	31.48	31.06	31.57	31.91	33.03	32.06	32.69	31.36	31.09	32.41
SPAC1834.03c	17.34	16.06	14.74	15.4	17.14	17.02	17.39	16.51	15.55	16.89	14.62	17.43	16.78	17.45	16.31	15.27	15.19	16.82	17	14.91	17.11	15.49	16.99	15.8	17.53	16.91	16.57	14.86	15.12	14.57	17.12	17.36	16.07	16.96	15.74	17.3	16.63	15.99	15.78	16.06	17.04	16.89	14.61	14.88	15.45	17.9	16.73	15.08	17.9
SPAC1834.04	17.34	16.06	14.74	15.4	17.14	17.02	17.39	16.51	15.55	16.89	14.62	17.43	16.78	17.45	16.31	15.27	15.19	16.82	17	14.91	17.11	15.49	16.99	15.8	17.53	16.91	16.57	14.86	15.12	14.57	17.12	17.36	16.07	16.96	15.74	17.3	16.63	15.99	15.78	16.06	17.04	16.89	14.61	14.88	15.45	17.9	16.73	15.08	17.9
SPAC1834.05	17.34	28.04	23.54	25.03	17.14	17.02	17.39	16.51	30.27	16.89	21.23	17.43	16.78	17.45	31.33	25.33	24.07	16.82	17	25.25	17.11	27.01	16.99	31.8	17.53	16.91	16.57	24.87	24.51	24.2	17.12	17.36	35.61	16.96	27.52	17.3	16.63	30.39	25.01	16.06	17.04	16.89	24.7	22.69	31.36	17.9	16.73	31.13	17.9
SPAC1834.06c	32.36	32.76	30.65	32.1	32.64	32.94	32.21	32.84	31.66	31.75	30.93	32.23	31.65	32.68	31.44	32.06	32.43	30.91	32.54	30.94	33.45	31.3	31.03	31.12	32.66	32.35	31.16	33.35	32.49	31.56	31.78	32.1	32.81	32.61	32.52	32.42	31.53	31.88	34.05	31.48	31.06	31.57	31.91	33.03	32.06	32.69	31.36	31.09	32.41
SPAC1834.07	17.34	16.06	14.74	15.4	17.14	17.02	17.39	16.51	15.55	16.89	14.62	17.43	16.78	17.45	16.31	15.27	15.19	16.82	17	14.91	17.11	15.49	16.99	15.8	17.53	16.91	16.57	14.86	15.12	14.57	17.12	17.36	16.07	16.96	15.74	17.3	16.63	15.99	15.78	16.06	17.04	16.89	14.61	14.88	15.45	17.9	16.73	15.08	17.9
SPAC1834.08	40.35	49.87	46.96	49.3	47.78	46.37	45.85	38.02	30.27	49.73	46.72	65.42	50.13	47.15	31.33	52.66	48.91	33.21	35.89	50.14	45.69	46.17	62.65	31.8	43.77	38.28	44.2	49	53.62	47.84	57.23	62.71	35.61	67.33	27.52	65.54	45.2	30.39	25.01	33.97	63.54	67.74	75.02	44.99	31.36	111.75	34.98	31.13	66.91
SPAC1834.09	137.6	122.91	124.66	123.58	126.84	133.03	143.07	134.73	124.73	113.02	126.83	130.01	130.57	93.11	166.27	123.83	101.01	140.97	136.67	137.55	119.73	121.88	135.55	110.7	132.88	116.67	111.08	137.86	132.1	135.33	116.05	117.85	132.34	110.27	127.97	110.91	133.8	154.17	116.48	134.84	130.07	132.33	126.25	105.88	142.23	136.37	133.82	112.42	147.96
SPAC1834.10c	17.34	16.06	14.74	15.4	17.14	17.02	17.39	16.51	15.55	16.89	14.62	17.43	16.78	17.45	16.31	15.27	15.19	16.82	17	14.91	17.11	15.49	16.99	15.8	17.53	16.91	16.57	14.86	15.12	14.57	17.12	17.36	16.07	16.96	15.74	17.3	16.63	15.99	15.78	16.06	17.04	16.89	14.61	14.88	15.45	17.9	16.73	15.08	17.9
SPAC1834.11c	32.36	32.76	30.65	32.1	32.64	32.94	32.21	32.84	31.66	31.75	30.93	32.23	31.65	32.68	31.44	32.06	32.43	30.91	32.54	30.94	33.45	31.3	31.03	31.12	32.66	32.35	31.16	33.35	32.49	31.56	31.78	32.1	32.81	32.61	32.52	32.42	31.53	31.88	34.05	31.48	31.06	31.57	31.91	33.03	32.06	32.69	31.36	31.09	32.41
SPAC1851.02	17.34	16.06	23.54	25.03	17.14	17.02	17.39	16.51	15.55	16.89	21.23	17.43	16.78	17.45	16.31	25.33	24.07	16.82	17	25.25	17.11	15.49	16.99	15.8	17.53	16.91	16.57	24.87	24.51	24.2	17.12	17.36	16.07	16.96	27.52	17.3	16.63	15.99	25.01	16.06	17.04	16.89	24.7	22.69	15.45	17.9	16.73	15.08	17.9
SPAC1851.03	137.6	159.24	124.66	123.58	126.84	133.03	143.07	134.73	95.01	143.69	126.83	130.01	130.57	81.4	166.27	157.12	160.25	140.97	136.67	137.55	150.06	162.52	135.55	145.83	132.88	116.67	145.98	137.86	132.1	135.33	161.61	160.53	212.2	144.01	127.97	146.43	133.8	98.76	181.26	91.1	130.07	132.33	126.25	144.95	88.51	136.37	87.13	99.96	147.96
SPAC1851.04c	32.36	32.76	30.65	32.1	32.64	32.94	32.21	32.84	31.66	31.75	30.93	32.23	31.65	32.68	31.44	32.06	32.43	30.91	32.54	30.94	33.45	31.3	31.03	31.12	32.66	32.35	31.16	33.35	32.49	31.56	31.78	32.1	32.81	32.61	32.52	32.42	31.53	31.88	34.05	31.48	31.06	31.57	31.91	33.03	32.06	32.69	31.36	31.09	32.41
SPAC186.01	17.34	16.06	14.74	15.4	17.14	17.02	17.39	16.51	15.55	16.89	14.62	17.43	16.78	17.45	16.31	15.27	15.19	16.82	17	14.91	17.11	15.49	16.99	15.8	17.53	16.91	16.57	14.86	15.12	14.57	17.12	17.36	16.07	16.96	15.74	17.3	16.63	15.99	15.78	16.06	17.04	16.89	14.61	14.88	15.45	17.9	16.73	15.08	17.9
SPAC186.02c	32.36	32.76	30.65	32.1	32.64	32.94	32.21	32.84	31.66	31.75	30.93	32.23	31.65	32.68	31.44	32.06	32.43	30.91	32.54	30.94	33.45	31.3	31.03	31.12	32.66	32.35	31.16	33.35	32.49	31.56	31.78	32.1	32.81	32.61	32.52	32.42	31.53	31.88	34.05	31.48	31.06	31.57	31.91	33.03	32.06	32.69	31.36	31.09	32.41
SPAC186.03	17.34	16.06	14.74	15.4	17.14	17.02	17.39	16.51	15.55	16.89	14.62	17.43	16.78	17.45	16.31	15.27	15.19	16.82	17	14.91	17.11	15.49	16.99	15.8	17.53	16.91	16.57	14.86	15.12	14.57	17.12	17.36	16.07	16.96	15.74	17.3	16.63	15.99	15.78	16.06	17.04	16.89	14.61	14.88	15.45	17.9	16.73	15.08	17.9
SPAC186.04c	32.36	32.76	30.65	32.1	32.64	32.94	32.21	32.84	31.66	31.75	30.93	32.23	31.65	32.68	31.44	32.06	32.43	30.91	32.54	30.94	33.45	31.3	31.03	31.12	32.66	32.35	31.16	33.35	32.49	31.56	31.78	32.1	32.81	32.61	32.52	32.42	31.53	31.88	34.05	31.48	31.06	31.57	31.91	33.03	32.06	32.69	31.36	31.09	32.41
SPAC186.05c	17.34	16.06	14.74	15.4	17.14	17.02	17.39	16.51	15.55	16.89	21.23	17.43	16.78	17.45	16.31	15.27	24.07	16.82	17	14.91	17.11	15.49	16.99	15.8	17.53	16.91	16.57	14.86	15.12	24.2	17.12	17.36	16.07	16.96	15.74	17.3	16.63	15.99	15.78	16.06	17.04	16.89	24.7	14.88	15.45	17.9	16.73	15.08	17.9
SPAC186.06	17.34	16.06	14.74	15.4	17.14	17.02	17.39	16.51	15.55	16.89	14.62	17.43	16.78	17.45	16.31	15.27	15.19	16.82	17	14.91	17.11	15.49	16.99	15.8	17.53	16.91	16.57	14.86	15.12	14.57	17.12	17.36	16.07	16.96	15.74	17.3	16.63	15.99	15.78	16.06	17.04	16.89	14.61	14.88	15.45	17.9	16.73	15.08	17.9
SPAC186.07c	32.36	32.76	30.65	32.1	32.64	32.94	32.21	32.84	31.66	31.75	30.93	32.23	31.65	32.68	31.44	32.06	32.43	30.91	32.54	30.94	33.45	31.3	31.03	31.12	32.66	32.35	31.16	33.35	32.49	31.56	31.78	32.1	32.81	32.61	32.52	32.42	31.53	31.88	34.05	31.48	31.06	31.57	31.91	33.03	32.06	32.69	31.36	31.09	32.41
SPAC186.08c	17.34	16.06	14.74	15.4	17.14	17.02	17.39	16.51	15.55	16.89	14.62	17.43	16.78	17.45	16.31	15.27	15.19	16.82	17	14.91	17.11	15.49	16.99	15.8	17.53	16.91	16.57	14.86	15.12	14.57	17.12	17.36	16.07	16.96	15.74	17.3	16.63	15.99	15.78	16.06	17.04	16.89	14.61	14.88	15.45	17.9	16.73	15.08	17.9
SPAC186.09	17.34	16.06	14.74	15.4	17.14	17.02	17.39	16.51	15.55	16.89	14.62	17.43	16.78	17.45	16.31	15.27	15.19	16.82	17	14.91	17.11	15.49	16.99	15.8	17.53	16.91	16.57	14.86	15.12	14.57	17.12	17.36	16.07	16.96	15.74	17.3	16.63	15.99	15.78	16.06	17.04	16.89	14.61	14.88	15.45	17.9	16.73	15.08	17.9
SPAC18B11.02c	17.34	16.06	23.54	15.4	17.14	17.02	17.39	16.51	15.55	16.89	21.23	17.43	16.78	17.45	16.31	15.27	24.07	16.82	17	14.91	17.11	15.49	16.99	15.8	17.53	16.91	16.57	24.87	24.51	24.2	17.12	17.36	16.07	16.96	15.74	17.3	16.63	15.99	25.01	16.06	17.04	16.89	24.7	55.71	15.45	17.9	16.73	15.08	17.9
SPAC18B11.03c	17.34	16.06	14.74	15.4	17.14	17.02	17.39	16.51	15.55	16.89	14.62	17.43	16.78	17.45	16.31	15.27	15.19	16.82	17	14.91	17.11	15.49	16.99	15.8	17.53	16.91	16.57	14.86	15.12	14.57	17.12	17.36	16.07	16.96	15.74	17.3	16.63	15.99	15.78	16.06	17.04	16.89	14.61	14.88	15.45	17.9	16.73	15.08	17.9
SPAC18B11.04	17.34	16.06	14.74	15.4	17.14	17.02	17.39	16.51	15.55	16.89	14.62	17.43	16.78	17.45	16.31	15.27	15.19	16.82	17	14.91	17.11	15.49	16.99	15.8	17.53	16.91	16.57	14.86	15.12	14.57	17.12	17.36	16.07	16.96	15.74	17.3	16.63	15.99	15.78	16.06	17.04	16.89	14.61	14.88	15.45	17.9	16.73	15.08	17.9
SPAC18B11.05	32.36	32.76	30.65	32.1	32.64	32.94	32.21	32.84	31.66	31.75	30.93	32.23	31.65	32.68	31.44	32.06	32.43	30.91	32.54	30.94	33.45	31.3	31.03	31.12	32.66	32.35	31.16	33.35	32.49	31.56	31.78	32.1	32.81	32.61	32.52	32.42	31.53	31.88	34.05	31.48	31.06	31.57	31.91	33.03	32.06	32.69	31.36	31.09	32.41
SPAC18B11.06	32.36	32.76	30.65	32.1	32.64	32.94	32.21	32.84	31.66	31.75	30.93	32.23	31.65	32.68	31.44	32.06	32.43	30.91	32.54	30.94	33.45	31.3	31.03	31.12	32.66	32.35	31.16	33.35	32.49	31.56	31.78	32.1	32.81	32.61	32.52	32.42	31.53	31.88	34.05	31.48	31.06	31.57	31.91	33.03	32.06	32.69	31.36	31.09	32.41
SPAC18B11.07c	32.36	32.76	30.65	32.1	32.64	32.94	32.21	32.84	31.66	31.75	30.93	32.23	31.65	32.68	31.44	32.06	32.43	30.91	32.54	30.94	33.45	31.3	31.03	31.12	32.66	32.35	31.16	33.35	32.49	31.56	31.78	32.1	32.81	32.61	32.52	32.42	31.53	31.88	34.05	31.48	31.06	31.57	31.91	33.03	32.06	32.69	31.36	31.09	32.41
SPAC18B11.08c	17.34	28.04	23.54	25.03	17.14	17.02	17.39	16.51	30.27	16.89	21.23	17.43	16.78	17.45	31.33	25.33	24.07	16.82	17	25.25	17.11	27.01	16.99	31.8	17.53	16.91	16.57	24.87	24.51	24.2	17.12	17.36	35.61	16.96	27.52	17.3	16.63	30.39	25.01	16.06	17.04	16.89	24.7	22.69	31.36	17.9	16.73	31.13	17.9
SPAC18B11.09c	17.34	16.06	14.74	15.4	17.14	17.02	17.39	16.51	15.55	16.89	14.62	17.43	16.78	17.45	16.31	15.27	15.19	16.82	17	14.91	17.11	15.49	16.99	15.8	17.53	16.91	16.57	14.86	15.12	14.57	17.12	17.36	16.07	16.96	15.74	17.3	16.63	15.99	15.78	16.06	17.04	16.89	14.61	14.88	15.45	17.9	16.73	15.08	17.9
SPAC18B11.10	17.34	16.06	14.74	15.4	17.14	17.02	17.39	16.51	15.55	16.89	14.62	17.43	16.78	17.45	16.31	15.27	15.19	16.82	17	14.91	17.11	15.49	16.99	15.8	17.53	16.91	16.57	14.86	15.12	14.57	17.12	17.36	16.07	16.96	15.74	17.3	16.63	15.99	15.78	16.06	17.04	16.89	14.61	14.88	15.45	17.9	16.73	15.08	17.9
SPAC18B11.11	32.36	32.76	30.65	32.1	32.64	32.94	32.21	32.84	31.66	31.75	30.93	32.23	31.65	32.68	31.44	32.06	32.43	30.91	32.54	30.94	33.45	31.3	31.03	31.12	32.66	32.35	31.16	33.35	32.49	31.56	31.78	32.1	32.81	32.61	32.52	32.42	31.53	31.88	34.05	31.48	31.06	31.57	31.91	33.03	32.06	32.69	31.36	31.09	32.41
SPAC18G6.01c	17.34	28.04	23.54	25.03	17.14	17.02	17.39	16.51	30.27	16.89	21.23	17.43	16.78	17.45	31.33	25.33	24.07	16.82	17	25.25	17.11	27.01	16.99	31.8	17.53	16.91	16.57	24.87	24.51	24.2	17.12	17.36	35.61	16.96	27.52	17.3	16.63	30.39	25.01	16.06	17.04	16.89	24.7	22.69	31.36	17.9	16.73	31.13	17.9
SPAC18G6.02c	61.03	49.87	46.96	49.3	47.78	46.37	64.93	81.07	66.23	49.73	46.72	39.07	50.13	47.15	63.2	52.66	48.91	63.24	55.57	50.14	45.69	46.17	66.42	72.83	43.77	69.08	44.2	49	53.62	47.84	37.88	35.34	66.87	41.35	50.95	40.2	45.2	56.45	55.65	54.26	39.96	40.86	42.91	44.99	92.3	43.85	62.45	66.18	38.62
SPAC18G6.03	32.36	32.76	30.65	32.1	32.64	32.94	32.21	32.84	31.66	31.75	30.93	32.23	31.65	32.68	31.44	32.06	32.43	30.91	32.54	30.94	33.45	31.3	31.03	31.12	32.66	32.35	31.16	33.35	32.49	31.56	31.78	32.1	32.81	32.61	32.52	32.42	31.53	31.88	34.05	31.48	31.06	31.57	31.91	33.03	32.06	32.69	31.36	31.09	32.41
SPAC18G6.04c	137.6	122.91	124.66	123.58	126.84	133.03	143.07	134.73	124.73	143.69	126.83	130.01	130.57	165.98	166.27	123.83	160.25	140.97	136.67	137.55	150.06	121.88	135.55	145.83	132.88	116.67	145.98	137.86	132.1	135.33	161.61	160.53	132.34	144.01	127.97	146.43	133.8	154.17	181.26	134.84	130.07	132.33	126.25	144.95	142.23	136.37	133.82	143.42	147.96
SPAC18G6.05c	48.08	49.87	46.96	49.3	47.78	46.37	64.93	53.09	66.23	49.73	46.72	65.42	50.13	47.15	63.2	52.66	48.91	63.24	55.57	50.14	45.69	46.17	66.42	72.83	43.77	69.08	44.2	49	53.62	47.84	57.23	62.71	66.87	67.33	50.95	65.54	45.2	56.45	55.65	60	63.54	67.74	42.91	44.99	62.03	43.85	62.45	66.18	66.91
SPAC18G6.06	32.36	32.76	30.65	32.1	32.64	32.94	32.21	32.84	31.66	31.75	30.93	32.23	31.65	32.68	31.44	32.06	32.43	30.91	32.54	30.94	33.45	31.3	31.03	31.12	32.66	32.35	31.16	33.35	32.49	31.56	31.78	32.1	32.81	32.61	32.52	32.42	31.53	31.88	34.05	31.48	31.06	31.57	31.91	33.03	32.06	32.69	31.36	31.09	32.41
SPAC18G6.07c	32.36	32.76	30.65	32.1	32.64	32.94	32.21	32.84	31.66	31.75	30.93	32.23	31.65	32.68	31.44	32.06	32.43	30.91	32.54	30.94	33.45	31.3	31.03	31.12	32.66	32.35	31.16	33.35	32.49	31.56	31.78	32.1	32.81	32.61	32.52	32.42	31.53	31.88	34.05	31.48	31.06	31.57	31.91	33.03	32.06	32.69	31.36	31.09	32.41
SPAC18G6.09c	32.36	32.76	30.65	32.1	32.64	32.94	32.21	32.84	31.66	31.75	30.93	32.23	31.65	32.68	31.44	32.06	32.43	30.91	32.54	30.94	33.45	31.3	31.03	31.12	32.66	32.35	31.16	33.35	32.49	31.56	31.78	32.1	32.81	32.61	32.52	32.42	31.53	31.88	34.05	31.48	31.06	31.57	31.91	33.03	32.06	32.69	31.36	31.09	32.41
SPAC18G6.10	48.08	49.87	46.96	49.3	47.78	46.37	64.93	53.09	66.23	49.73	46.72	39.07	50.13	47.15	63.2	52.66	48.91	63.24	55.57	50.14	45.69	46.17	66.42	72.83	43.77	69.08	44.2	49	53.62	47.84	57.23	35.34	66.87	41.35	50.95	40.2	45.2	56.45	55.65	54.26	39.96	40.86	42.91	44.99	62.03	43.85	62.45	66.18	38.62
SPAC18G6.11c	32.36	32.76	30.65	32.1	32.64	32.94	32.21	32.84	31.66	31.75	30.93	32.23	31.65	32.68	31.44	32.06	32.43	30.91	32.54	30.94	33.45	31.3	31.03	31.12	32.66	32.35	31.16	33.35	32.49	31.56	31.78	32.1	32.81	32.61	32.52	32.42	31.53	31.88	34.05	31.48	31.06	31.57	31.91	33.03	32.06	32.69	31.36	31.09	32.41
SPAC18G6.12c	17.34	16.06	14.74	15.4	17.14	17.02	17.39	16.51	15.55	16.89	14.62	17.43	16.78	17.45	16.31	15.27	15.19	16.82	17	14.91	17.11	15.49	16.99	15.8	17.53	16.91	16.57	14.86	15.12	14.57	17.12	17.36	16.07	16.96	15.74	17.3	16.63	15.99	15.78	16.06	17.04	16.89	14.61	14.88	15.45	17.9	16.73	15.08	17.9
SPAC18G6.13	137.6	122.91	124.66	123.58	126.84	133.03	143.07	134.73	124.73	143.69	126.83	130.01	130.57	93.11	166.27	123.83	101.01	140.97	136.67	137.55	150.06	121.88	135.55	145.83	132.88	116.67	145.98	137.86	132.1	135.33	117.36	117.85	132.34	144.01	127.97	146.43	133.8	154.17	116.48	134.84	130.07	132.33	126.25	105.88	142.23	136.37	133.82	112.42	147.96
SPAC18G6.14c	32.36	32.76	30.65	32.1	32.64	32.94	32.21	32.84	31.66	31.75	30.93	32.23	31.65	32.68	31.44	32.06	32.43	30.91	32.54	30.94	33.45	31.3	31.03	31.12	32.66	32.35	31.16	33.35	32.49	31.56	31.78	32.1	32.81	32.61	32.52	32.42	31.53	31.88	34.05	31.48	31.06	31.57	31.91	33.03	32.06	32.69	31.36	31.09	32.41
SPAC18G6.15	61.03	49.87	46.96	49.3	47.78	46.37	45.85	38.02	30.27	49.73	46.72	39.07	50.13	47.15	31.33	52.66	48.91	33.21	55.57	50.14	45.69	46.17	62.65	31.8	43.77	38.28	44.2	49	53.62	47.84	37.88	35.34	35.61	41.35	50.95	40.2	45.2	56.45	55.65	33.97	39.96	40.86	42.91	44.99	31.36	43.85	34.98	31.13	38.62
SPAC1952.01	32.36	32.76	30.65	32.1	32.64	32.94	32.21	32.84	31.66	31.75	30.93	32.23	31.65	32.68	31.44	32.06	32.43	30.91	32.54	30.94	33.45	31.3	31.03	31.12	32.66	32.35	31.16	33.35	32.49	31.56	31.78	32.1	32.81	32.61	32.52	32.42	31.53	31.88	34.05	31.48	31.06	31.57	31.91	33.03	32.06	32.69	31.36	31.09	32.41
SPAC1952.02	137.6	122.91	124.66	123.58	126.84	133.03	143.07	134.73	124.73	143.69	126.83	130.01	130.57	93.11	166.27	123.83	101.01	140.97	136.67	137.55	150.06	121.88	135.55	145.83	132.88	84.3	145.98	137.86	132.1	135.33	117.36	117.85	132.34	144.01	127.97	146.43	91.24	154.17	116.48	134.84	130.07	132.33	126.25	105.88	142.23	95.19	133.82	143.42	95.92
SPAC1952.03	48.08	49.87	46.96	49.3	47.78	46.37	64.93	53.09	66.23	49.73	46.72	39.07	50.13	47.15	63.2	52.66	48.91	43.57	55.57	50.14	45.69	46.17	66.42	45.76	43.77	69.08	44.2	49	53.62	47.84	37.88	35.34	66.87	41.35	50.95	40.2	45.2	56.45	55.65	54.26	39.96	40.86	42.91	44.99	62.03	43.85	62.45	66.18	38.62
SPAC1952.04c	32.36	32.76	30.65	32.1	32.64	32.94	32.21	32.84	31.66	31.75	30.93	32.23	31.65	32.68	31.44	32.06	32.43	30.91	32.54	30.94	33.45	31.3	31.03	31.12	32.66	32.35	31.16	33.35	32.49	31.56	31.78	32.1	32.81	32.61	32.52	32.42	31.53	31.88	34.05	31.48	31.06	31.57	31.91	33.03	32.06	32.69	31.36	31.09	32.41
SPAC1952.05	40.35	49.87	46.96	49.3	47.78	46.37	64.93	53.09	66.23	49.73	46.72	39.07	50.13	47.15	63.2	52.66	48.91	63.24	55.57	50.14	45.69	46.17	66.42	72.83	43.77	69.08	44.2	49	53.62	47.84	37.88	35.34	66.87	41.35	50.95	40.2	45.2	56.45	55.65	54.26	39.96	40.86	42.91	44.99	62.03	43.85	62.45	66.18	38.62
SPAC1952.06c	17.34	16.06	14.74	15.4	17.14	17.02	17.39	16.51	15.55	16.89	14.62	17.43	16.78	17.45	16.31	15.27	15.19	16.82	17	14.91	17.11	15.49	16.99	15.8	17.53	16.91	16.57	14.86	15.12	14.57	17.12	17.36	16.07	16.96	15.74	17.3	16.63	15.99	15.78	16.06	17.04	16.89	14.61	14.88	15.45	17.9	16.73	15.08	17.9
SPAC1952.07	17.34	16.06	14.74	15.4	17.14	17.02	17.39	16.51	15.55	16.89	14.62	17.43	16.78	17.45	16.31	15.27	15.19	16.82	17	14.91	17.11	15.49	16.99	15.8	17.53	16.91	16.57	14.86	15.12	14.57	17.12	17.36	16.07	16.96	15.74	17.3	16.63	15.99	15.78	16.06	17.04	16.89	14.61	14.88	15.45	17.9	16.73	15.08	17.9
SPAC1952.08c	17.34	16.06	14.74	15.4	17.14	17.02	17.39	16.51	15.55	16.89	14.62	17.43	16.78	17.45	16.31	15.27	15.19	16.82	17	14.91	17.11	15.49	16.99	15.8	17.53	16.91	16.57	14.86	15.12	14.57	17.12	17.36	16.07	16.96	15.74	17.3	16.63	15.99	15.78	16.06	17.04	16.89	14.61	14.88	15.45	17.9	16.73	15.08	17.9
SPAC1952.09c	17.34	16.06	14.74	15.4	17.14	17.02	17.39	16.51	15.55	16.89	14.62	17.43	16.78	17.45	16.31	15.27	15.19	16.82	17	14.91	17.11	15.49	16.99	15.8	17.53	16.91	16.57	14.86	15.12	14.57	17.12	17.36	16.07	16.96	15.74	17.3	16.63	15.99	15.78	16.06	17.04	16.89	14.61	14.88	15.45	17.9	16.73	15.08	17.9
SPAC1952.10c	17.34	16.06	14.74	15.4	17.14	17.02	17.39	16.51	15.55	16.89	14.62	17.43	16.78	17.45	16.31	15.27	15.19	16.82	17	14.91	17.11	15.49	16.99	15.8	17.53	16.91	16.57	14.86	15.12	14.57	17.12	17.36	16.07	16.96	15.74	17.3	16.63	15.99	15.78	16.06	17.04	16.89	14.61	14.88	15.45	17.9	16.73	15.08	17.9
SPAC1952.11c	17.34	16.06	23.54	25.03	17.14	17.02	17.39	16.51	30.27	16.89	44.71	17.43	16.78	17.45	16.31	25.33	24.07	16.82	17	25.25	17.11	27.01	16.99	15.8	17.53	16.91	16.57	24.87	24.51	24.2	17.12	17.36	16.07	16.96	27.52	17.3	16.63	15.99	25.01	16.06	17.04	16.89	24.7	22.69	15.45	17.9	16.73	15.08	17.9
SPAC1952.12c	17.34	28.04	23.54	25.03	17.14	17.02	17.39	16.51	30.27	16.89	21.23	17.43	16.78	17.45	31.33	25.33	24.07	16.82	17	25.25	17.11	27.01	16.99	31.8	17.53	16.91	16.57	24.87	24.51	24.2	17.12	17.36	35.61	16.96	27.52	17.3	16.63	30.39	25.01	16.06	17.04	16.89	24.7	22.69	31.36	17.9	16.73	31.13	17.9
SPAC1952.13	32.36	32.76	30.65	32.1	32.64	32.94	32.21	32.84	31.66	31.75	30.93	32.23	31.65	32.68	31.44	32.06	32.43	30.91	32.54	30.94	33.45	31.3	31.03	31.12	32.66	32.35	31.16	33.35	32.49	31.56	31.78	32.1	32.81	32.61	32.52	32.42	31.53	31.88	34.05	31.48	31.06	31.57	31.91	33.03	32.06	32.69	31.36	31.09	32.41
SPAC1952.14c	32.36	32.76	30.65	32.1	32.64	32.94	32.21	32.84	31.66	31.75	30.93	32.23	31.65	32.68	31.44	32.06	32.43	30.91	32.54	30.94	33.45	31.3	31.03	31.12	32.66	32.35	31.16	33.35	32.49	31.56	31.78	32.1	32.81	32.61	32.52	32.42	31.53	31.88	34.05	31.48	31.06	31.57	31.91	33.03	32.06	32.69	31.36	31.09	32.41
SPAC1952.15c	17.34	16.06	14.74	15.4	17.14	17.02	17.39	16.51	15.55	16.89	14.62	17.43	16.78	17.45	16.31	15.27	15.19	16.82	17	14.91	17.11	15.49	16.99	15.8	17.53	16.91	16.57	14.86	15.12	14.57	17.12	17.36	16.07	16.96	15.74	17.3	16.63	15.99	15.78	16.06	17.04	16.89	14.61	14.88	15.45	17.9	16.73	15.08	17.9
SPAC1952.16	48.08	28.04	46.96	25.03	47.78	46.37	45.85	38.02	30.27	49.73	46.72	65.42	16.78	47.15	31.33	25.33	48.91	33.21	35.89	25.25	45.69	46.17	16.99	31.8	43.77	38.28	44.2	24.87	24.51	24.2	57.23	62.71	35.61	67.33	27.52	65.54	45.2	30.39	25.01	33.97	63.54	16.89	24.7	44.99	31.36	53.29	34.98	31.13	66.91
SPAC1952.17c	17.34	16.06	14.74	15.4	17.14	17.02	17.39	16.51	15.55	16.89	14.62	17.43	16.78	17.45	16.31	15.27	15.19	16.82	17	14.91	17.11	15.49	16.99	15.8	17.53	16.91	16.57	14.86	15.12	14.57	17.12	17.36	16.07	16.96	15.74	17.3	16.63	15.99	15.78	16.06	17.04	16.89	14.61	14.88	15.45	17.9	16.73	15.08	17.9
SPAC19A8.01c	32.36	32.76	30.65	32.1	32.64	32.94	32.21	32.84	31.66	31.75	30.93	32.23	31.65	32.68	31.44	32.06	32.43	30.91	32.54	30.94	33.45	31.3	31.03	31.12	32.66	32.35	31.16	33.35	32.49	31.56	31.78	32.1	32.81	32.61	32.52	32.42	31.53	31.88	34.05	31.48	31.06	31.57	31.91	33.03	32.06	32.69	31.36	31.09	32.41
SPAC19A8.02	17.34	16.06	14.74	15.4	17.14	17.02	17.39	16.51	15.55	16.89	14.62	17.43	16.78	17.45	16.31	15.27	15.19	16.82	17	14.91	17.11	15.49	16.99	15.8	17.53	16.91	16.57	14.86	15.12	14.57	17.12	17.36	16.07	16.96	15.74	17.3	16.63	15.99	15.78	16.06	17.04	16.89	14.61	14.88	15.45	17.9	16.73	15.08	17.9
SPAC19A8.03	17.34	28.04	23.54	25.03	17.14	77.6	17.39	16.51	30.27	16.89	21.23	17.43	16.78	17.45	31.33	25.33	24.07	16.82	17	25.25	17.11	27.01	16.99	31.8	17.53	16.91	16.57	24.87	24.51	24.2	17.12	17.36	35.61	16.96	27.52	17.3	16.63	30.39	25.01	16.06	17.04	16.89	24.7	22.69	31.36	17.9	16.73	31.13	17.9
SPAC19A8.04	17.34	16.06	14.74	15.4	17.14	17.02	17.39	16.51	15.55	16.89	14.62	17.43	16.78	17.45	16.31	15.27	15.19	16.82	17	14.91	17.11	15.49	16.99	15.8	17.53	16.91	16.57	14.86	15.12	14.57	17.12	17.36	16.07	16.96	15.74	17.3	16.63	15.99	15.78	16.06	17.04	16.89	14.61	14.88	15.45	17.9	16.73	15.08	17.9
SPAC19A8.05c	48.08	49.87	46.96	49.3	47.78	46.37	45.85	38.02	30.27	49.73	46.72	39.07	50.13	47.15	31.33	52.66	48.91	33.21	35.89	50.14	45.69	46.17	62.65	31.8	43.77	38.28	44.2	49	53.62	47.84	37.88	35.34	35.61	41.35	50.95	40.2	45.2	56.45	55.65	33.97	39.96	40.86	42.91	44.99	31.36	43.85	34.98	31.13	38.62
SPAC19A8.06	32.36	32.76	30.65	32.1	32.64	32.94	32.21	32.84	31.66	31.75	30.93	32.23	31.65	32.68	31.44	32.06	32.43	30.91	32.54	30.94	33.45	31.3	31.03	31.12	32.66	32.35	31.16	33.35	32.49	31.56	31.78	32.1	32.81	32.61	32.52	32.42	31.53	31.88	34.05	31.48	31.06	31.57	31.91	33.03	32.06	32.69	31.36	31.09	32.41
SPAC19A8.07c	32.36	32.76	30.65	32.1	32.64	32.94	32.21	32.84	31.66	31.75	30.93	32.23	31.65	32.68	31.44	32.06	32.43	30.91	32.54	30.94	33.45	31.3	31.03	31.12	32.66	32.35	31.16	33.35	32.49	31.56	31.78	32.1	32.81	32.61	32.52	32.42	31.53	31.88	34.05	31.48	31.06	31.57	31.91	33.03	32.06	32.69	31.36	31.09	32.41
SPAC19A8.08	32.36	32.76	30.65	32.1	32.64	32.94	32.21	32.84	31.66	31.75	30.93	32.23	31.65	32.68	31.44	32.06	32.43	30.91	32.54	30.94	33.45	31.3	31.03	31.12	32.66	32.35	31.16	33.35	32.49	31.56	31.78	32.1	32.81	32.61	32.52	32.42	31.53	31.88	34.05	31.48	31.06	31.57	31.91	33.03	32.06	32.69	31.36	31.09	32.41
SPAC19A8.09	32.36	32.76	30.65	32.1	32.64	32.94	32.21	32.84	31.66	31.75	30.93	32.23	31.65	32.68	31.44	32.06	32.43	30.91	32.54	30.94	33.45	31.3	31.03	31.12	32.66	32.35	31.16	33.35	32.49	31.56	31.78	32.1	32.81	32.61	32.52	32.42	31.53	31.88	34.05	31.48	31.06	31.57	31.91	33.03	32.06	32.69	31.36	31.09	32.41
SPAC19A8.10	17.34	16.06	14.74	15.4	17.14	17.02	17.39	16.51	15.55	16.89	14.62	17.43	16.78	17.45	16.31	15.27	15.19	16.82	17	14.91	17.11	15.49	16.99	15.8	17.53	16.91	16.57	14.86	15.12	14.57	17.12	17.36	16.07	16.96	15.74	17.3	16.63	15.99	15.78	16.06	17.04	16.89	14.61	14.88	15.45	17.9	16.73	15.08	17.9
SPAC19A8.11c	137.6	159.24	124.66	123.58	126.84	133.03	114.53	134.73	124.73	113.02	126.83	130.01	130.57	116.14	105.22	157.12	119.73	111.21	136.67	137.55	119.73	162.52	135.55	110.7	132.88	116.67	111.08	137.86	132.1	135.33	116.05	117.85	212.2	110.27	127.97	110.91	133.8	106.96	116.48	134.84	130.07	132.33	126.25	144.95	142.23	95.19	133.82	112.42	95.92
SPAC19A8.12	32.36	32.76	30.65	32.1	32.64	32.94	32.21	32.84	31.66	31.75	30.93	32.23	31.65	32.68	31.44	32.06	32.43	30.91	32.54	30.94	33.45	31.3	31.03	31.12	32.66	32.35	31.16	33.35	32.49	31.56	31.78	32.1	32.81	32.61	32.52	32.42	31.53	31.88	34.05	31.48	31.06	31.57	31.91	33.03	32.06	32.69	31.36	31.09	32.41
SPAC19A8.13	32.36	32.76	30.65	32.1	32.64	32.94	32.21	32.84	31.66	31.75	30.93	32.23	31.65	32.68	31.44	32.06	32.43	30.91	32.54	30.94	33.45	31.3	31.03	31.12	32.66	32.35	31.16	33.35	32.49	31.56	31.78	32.1	32.81	32.61	32.52	32.42	31.53	31.88	34.05	31.48	31.06	31.57	31.91	33.03	32.06	32.69	31.36	31.09	32.41
SPAC19A8.14	17.34	16.06	14.74	15.4	17.14	17.02	17.39	16.51	15.55	16.89	14.62	17.43	16.78	17.45	16.31	15.27	15.19	16.82	17	14.91	17.11	15.49	16.99	15.8	17.53	16.91	16.57	14.86	15.12	14.57	17.12	17.36	16.07	16.96	15.74	17.3	16.63	15.99	15.78	16.06	17.04	16.89	14.61	14.88	15.45	17.9	16.73	15.08	17.9
SPAC19A8.15	32.36	32.76	30.65	32.1	32.64	32.94	32.21	32.84	31.66	31.75	30.93	32.23	31.65	32.68	31.44	32.06	32.43	30.91	32.54	30.94	33.45	31.3	31.03	31.12	32.66	32.35	31.16	33.35	32.49	31.56	31.78	32.1	32.81	32.61	32.52	32.42	31.53	31.88	34.05	31.48	31.06	31.57	31.91	33.03	32.06	32.69	31.36	31.09	32.41
SPAC19B12.01	32.36	32.76	30.65	32.1	32.64	32.94	32.21	32.84	31.66	31.75	30.93	32.23	31.65	32.68	31.44	32.06	32.43	30.91	32.54	30.94	33.45	31.3	31.03	31.12	32.66	32.35	31.16	33.35	32.49	31.56	31.78	32.1	32.81	32.61	32.52	32.42	31.53	31.88	34.05	31.48	31.06	31.57	31.91	33.03	32.06	32.69	31.36	31.09	32.41
SPAC19B12.02c	32.36	32.76	30.65	32.1	32.64	32.94	32.21	32.84	31.66	31.75	30.93	32.23	31.65	32.68	31.44	32.06	32.43	30.91	32.54	30.94	33.45	31.3	31.03	31.12	32.66	32.35	31.16	33.35	32.49	31.56	31.78	32.1	32.81	32.61	32.52	32.42	31.53	31.88	34.05	31.48	31.06	31.57	31.91	33.03	32.06	32.69	31.36	31.09	32.41
SPAC19B12.03	32.36	32.76	30.65	32.1	32.64	32.94	32.21	32.84	31.66	31.75	30.93	32.23	31.65	32.68	31.44	32.06	32.43	30.91	32.54	30.94	33.45	31.3	31.03	31.12	32.66	32.35	31.16	33.35	32.49	31.56	31.78	32.1	32.81	32.61	32.52	32.42	31.53	31.88	34.05	31.48	31.06	31.57	31.91	33.03	32.06	32.69	31.36	31.09	32.41
SPAC19B12.04	48.08	49.87	46.96	49.3	47.78	46.37	120.67	53.09	66.23	49.73	46.72	100.27	50.13	74.31	63.2	52.66	67.56	63.24	55.57	50.14	81.76	46.17	66.42	72.83	70.12	69.08	72.03	49	53.62	47.84	57.23	62.71	66.87	67.33	50.95	69.91	98.95	56.45	55.65	81.8	63.54	71.47	75.02	44.99	62.03	53.29	62.45	66.18	66.91
SPAC19B12.05c	32.36	32.76	30.65	32.1	32.64	32.94	32.21	32.84	31.66	31.75	30.93	32.23	31.65	32.68	31.44	32.06	32.43	30.91	32.54	30.94	33.45	31.3	31.03	31.12	32.66	32.35	31.16	33.35	32.49	31.56	31.78	32.1	32.81	32.61	32.52	32.42	31.53	31.88	34.05	31.48	31.06	31.57	31.91	33.03	32.06	32.69	31.36	31.09	32.41
SPAC19B12.06c	17.34	16.06	23.54	15.4	17.14	17.02	17.39	16.51	15.55	16.89	21.23	17.43	16.78	17.45	16.31	15.27	24.07	16.82	17	25.25	17.11	15.49	16.99	15.8	17.53	16.91	16.57	24.87	24.51	24.2	17.12	17.36	16.07	16.96	15.74	17.3	16.63	15.99	25.01	16.06	17.04	16.89	24.7	22.69	15.45	17.9	16.73	15.08	17.9
SPAC19B12.07c	17.34	16.06	14.74	15.4	17.14	17.02	17.39	16.51	15.55	16.89	21.23	17.43	16.78	17.45	16.31	15.27	15.19	16.82	17	14.91	17.11	15.49	16.99	15.8	17.53	16.91	16.57	14.86	15.12	14.57	17.12	17.36	16.07	16.96	15.74	17.3	16.63	15.99	15.78	16.06	17.04	16.89	14.61	14.88	15.45	17.9	16.73	15.08	17.9
SPAC19B12.08	97.07	93.3	95.92	97.82	94.4	80.03	64.93	53.09	66.23	82.48	97.95	100.27	92.65	74.31	63.2	101.06	67.56	94.83	112.23	99.36	81.76	101.92	66.42	72.83	102.55	69.08	72.03	98.88	98.37	71.11	74.47	75.39	66.87	79.31	100.28	69.91	70.77	106.96	116.48	54.26	95.98	71.47	79.81	56.38	62.03	95.51	52.53	66.18	101.02
SPAC19B12.09	32.36	32.76	30.65	32.1	32.64	32.94	32.21	32.84	31.66	31.75	30.93	32.23	31.65	32.68	31.44	32.06	32.43	30.91	32.54	30.94	33.45	31.3	31.03	31.12	32.66	32.35	31.16	33.35	32.49	31.56	31.78	32.1	32.81	32.61	32.52	32.42	31.53	31.88	34.05	31.48	31.06	31.57	31.91	33.03	32.06	32.69	31.36	31.09	32.41
SPAC19B12.10	17.34	16.06	14.74	15.4	17.14	17.02	17.39	16.51	15.55	16.89	14.62	17.43	16.78	17.45	16.31	15.27	15.19	16.82	17	14.91	17.11	15.49	16.99	15.8	17.53	16.91	16.57	14.86	15.12	14.57	17.12	17.36	16.07	16.96	15.74	17.3	16.63	15.99	15.78	16.06	17.04	16.89	14.61	14.88	15.45	17.9	16.73	15.08	17.9
SPAC19B12.11c	97.07	93.3	95.92	97.82	94.4	80.03	64.93	53.09	66.23	82.48	97.95	100.27	92.65	74.31	63.2	101.06	67.56	63.24	55.57	99.36	81.76	101.92	66.42	72.83	70.12	69.08	72.03	98.88	98.37	71.11	74.47	75.39	66.87	79.31	100.28	69.91	70.77	56.45	55.65	54.26	95.98	71.47	79.81	78.19	62.03	95.51	62.45	66.18	101.02
SPAC19B12.12c	17.34	16.06	14.74	15.4	17.14	17.02	17.39	16.51	15.55	16.89	14.62	17.43	16.78	17.45	16.31	15.27	15.19	16.82	17	14.91	17.11	15.49	16.99	15.8	17.53	16.91	16.57	14.86	15.12	14.57	17.12	17.36	16.07	16.96	15.74	17.3	16.63	15.99	15.78	16.06	17.04	16.89	14.61	14.88	15.45	17.9	16.73	15.08	17.9
SPAC19B12.13	32.36	32.76	30.65	32.1	32.64	32.94	32.21	32.84	31.66	31.75	30.93	32.23	31.65	32.68	31.44	32.06	32.43	30.91	32.54	30.94	33.45	31.3	31.03	31.12	32.66	32.35	31.16	33.35	32.49	31.56	31.78	32.1	32.81	32.61	32.52	32.42	31.53	31.88	34.05	31.48	31.06	31.57	31.91	33.03	32.06	32.69	31.36	31.09	32.41
SPAC19D5.01	40.35	49.87	46.96	49.3	47.78	46.37	45.85	38.02	66.23	49.73	46.72	39.07	50.13	47.15	63.2	52.66	48.91	63.24	55.57	50.14	45.69	46.17	35.19	31.8	43.77	69.08	44.2	49	53.62	47.84	37.88	35.34	66.87	41.35	50.95	40.2	45.2	56.45	55.65	54.26	39.96	40.86	42.91	44.99	62.03	43.85	34.98	66.18	38.62
SPAC19D5.02c	17.34	16.06	14.74	15.4	17.14	17.02	17.39	16.51	15.55	16.89	14.62	17.43	16.78	17.45	16.31	15.27	15.19	16.82	17	14.91	17.11	15.49	16.99	15.8	17.53	16.91	16.57	14.86	15.12	14.57	17.12	17.36	16.07	16.96	15.74	17.3	16.63	15.99	15.78	16.06	17.04	16.89	14.61	14.88	15.45	17.9	16.73	15.08	17.9
SPAC19D5.03	17.34	16.06	14.74	15.4	17.14	17.02	17.39	16.51	15.55	16.89	14.62	17.43	16.78	17.45	16.31	15.27	15.19	16.82	17	14.91	17.11	15.49	16.99	15.8	17.53	16.91	16.57	14.86	15.12	14.57	17.12	17.36	16.07	16.96	15.74	17.3	16.63	15.99	15.78	16.06	17.04	16.89	14.61	14.88	15.45	17.9	16.73	15.08	17.9
SPAC19D5.04	32.36	32.76	30.65	32.1	32.64	32.94	32.21	32.84	31.66	31.75	30.93	32.23	31.65	32.68	31.44	32.06	32.43	30.91	32.54	30.94	33.45	31.3	31.03	31.12	32.66	32.35	31.16	33.35	32.49	31.56	31.78	32.1	32.81	32.61	32.52	32.42	31.53	31.88	34.05	31.48	31.06	31.57	31.91	33.03	32.06	32.69	31.36	31.09	32.41
SPAC19D5.05c	32.36	32.76	30.65	32.1	32.64	32.94	32.21	32.84	31.66	31.75	30.93	32.23	31.65	32.68	31.44	32.06	32.43	30.91	32.54	30.94	33.45	31.3	31.03	31.12	32.66	32.35	31.16	33.35	32.49	31.56	31.78	32.1	32.81	32.61	32.52	32.42	31.53	31.88	34.05	31.48	31.06	31.57	31.91	33.03	32.06	32.69	31.36	31.09	32.41
SPAC19D5.06c	48.08	28.04	46.96	25.03	47.78	17.02	17.39	38.02	30.27	16.89	46.72	17.43	16.78	17.45	31.33	25.33	24.07	33.21	35.89	25.25	45.69	46.17	16.99	31.8	43.77	16.91	44.2	24.87	24.51	24.2	17.12	35.34	35.61	41.35	27.52	17.3	16.63	30.39	25.01	33.97	17.04	16.89	24.7	44.99	31.36	17.9	34.98	31.13	17.9
SPAC19D5.07	17.34	16.06	14.74	15.4	17.14	17.02	17.39	16.51	15.55	16.89	14.62	17.43	16.78	17.45	16.31	15.27	15.19	16.82	17	14.91	17.11	15.49	16.99	15.8	17.53	16.91	16.57	14.86	15.12	14.57	17.12	17.36	16.07	16.96	15.74	17.3	16.63	15.99	15.78	16.06	17.04	16.89	14.61	14.88	15.45	17.9	16.73	15.08	17.9
SPAC19D5.09c	32.36	32.76	30.65	32.1	32.64	32.94	32.21	32.84	31.66	31.75	30.93	32.23	31.65	32.68	31.44	32.06	32.43	30.91	32.54	30.94	33.45	31.3	31.03	31.12	32.66	32.35	31.16	33.35	32.49	31.56	31.78	32.1	32.81	32.61	32.52	32.42	31.53	31.88	34.05	31.48	31.06	31.57	31.91	33.03	32.06	32.69	31.36	31.09	32.41
SPAC19D5.10c	32.36	32.76	30.65	32.1	32.64	32.94	32.21	32.84	31.66	31.75	30.93	32.23	31.65	32.68	31.44	32.06	32.43	30.91	32.54	30.94	33.45	31.3	31.03	31.12	32.66	32.35	31.16	33.35	32.49	31.56	31.78	32.1	32.81	32.61	32.52	32.42	31.53	31.88	34.05	31.48	31.06	31.57	31.91	33.03	32.06	32.69	31.36	31.09	32.41
SPAC19D5.11c	17.34	28.04	23.54	25.03	17.14	17.45	17.39	16.51	30.27	16.89	21.23	17.43	16.78	17.45	31.33	25.33	24.07	16.82	17	25.25	17.11	27.01	16.99	31.8	17.53	16.91	16.57	24.87	24.51	24.2	17.12	17.36	35.61	16.96	27.52	17.3	16.63	30.39	25.01	16.06	17.04	16.89	24.7	22.69	31.36	17.9	16.73	31.13	17.9
SPAC19E9.01c	17.34	16.06	14.74	15.4	17.14	17.02	17.39	16.51	15.55	16.89	14.62	17.43	16.78	17.45	16.31	15.27	15.19	16.82	17	14.91	17.11	15.49	16.99	15.8	17.53	16.91	16.57	14.86	15.12	14.57	17.12	17.36	16.07	16.96	15.74	17.3	16.63	15.99	15.78	16.06	17.04	16.89	14.61	14.88	15.45	17.9	16.73	15.08	17.9
SPAC19E9.02	40.35	49.87	46.96	49.3	47.78	46.37	45.85	38.02	30.27	49.73	46.72	39.07	50.13	47.15	31.33	52.66	48.91	33.21	35.89	50.14	45.69	46.17	62.65	31.8	43.77	38.28	44.2	49	53.62	47.84	37.88	35.34	35.61	41.35	27.52	40.2	45.2	30.39	55.65	33.97	39.96	40.86	42.91	44.99	31.36	43.85	34.98	31.13	38.62
SPAC19E9.03	32.36	32.76	30.65	32.1	32.64	32.94	32.21	32.84	31.66	31.75	30.93	32.23	31.65	32.68	31.44	32.06	32.43	30.91	32.54	30.94	33.45	31.3	31.03	31.12	32.66	32.35	31.16	33.35	32.49	31.56	31.78	32.1	32.81	32.61	32.52	32.42	31.53	31.88	34.05	31.48	31.06	31.57	31.91	33.03	32.06	32.69	31.36	31.09	32.41
SPAC19G12.01c	32.36	32.76	30.65	32.1	32.64	32.94	32.21	32.84	31.66	31.75	30.93	32.23	31.65	32.68	31.44	32.06	32.43	30.91	32.54	30.94	33.45	31.3	31.03	31.12	32.66	32.35	31.16	33.35	32.49	31.56	31.78	32.1	32.81	32.61	32.52	32.42	31.53	31.88	34.05	31.48	31.06	31.57	31.91	33.03	32.06	32.69	31.36	31.09	32.41
SPAC19G12.02c	17.34	16.06	14.74	15.4	17.14	17.02	17.39	16.51	15.55	16.89	14.62	17.43	16.78	17.45	16.31	15.27	15.19	16.82	17	14.91	17.11	15.49	16.99	15.8	17.53	16.91	16.57	14.86	15.12	14.57	17.12	17.36	16.07	16.96	15.74	17.3	16.63	15.99	15.78	16.06	17.04	16.89	14.61	14.88	15.45	17.9	16.73	15.08	17.9
SPAC19G12.03	17.34	16.06	14.74	15.4	17.14	17.02	17.39	16.51	15.55	16.89	14.62	17.43	16.78	17.45	16.31	15.27	15.19	16.82	17	14.91	17.11	15.49	16.99	15.8	17.53	16.91	16.57	14.86	15.12	14.57	17.12	17.36	16.07	16.96	15.74	17.3	16.63	15.99	15.78	16.06	17.04	16.89	14.61	14.88	15.45	17.9	16.73	15.08	17.9
SPAC19G12.04	17.34	16.06	14.74	15.4	17.14	17.02	17.39	16.51	15.55	16.89	14.62	17.43	16.78	17.45	16.31	15.27	15.19	16.82	17	14.91	17.11	15.49	16.99	15.8	17.53	16.91	16.57	14.86	15.12	14.57	17.12	17.36	16.07	16.96	15.74	17.3	16.63	15.99	15.78	16.06	17.04	16.89	14.61	14.88	15.45	17.9	16.73	15.08	17.9
SPAC19G12.05	32.36	32.76	30.65	32.1	32.64	32.94	32.21	32.84	31.66	31.75	30.93	32.23	31.65	32.68	31.44	32.06	32.43	30.91	32.54	30.94	33.45	31.3	31.03	31.12	32.66	32.35	31.16	33.35	32.49	31.56	31.78	32.1	32.81	32.61	32.52	32.42	31.53	31.88	34.05	31.48	31.06	31.57	31.91	33.03	32.06	32.69	31.36	31.09	32.41
SPAC19G12.06c	32.36	32.76	30.65	32.1	32.64	32.94	32.21	32.84	31.66	31.75	30.93	32.23	31.65	32.68	31.44	32.06	32.43	30.91	32.54	30.94	33.45	31.3	31.03	31.12	32.66	32.35	31.16	33.35	32.49	31.56	31.78	32.1	32.81	32.61	32.52	32.42	31.53	31.88	34.05	31.48	31.06	31.57	31.91	33.03	32.06	32.69	31.36	31.09	32.41
SPAC19G12.07c	32.36	32.76	30.65	32.1	32.64	32.94	32.21	32.84	31.66	31.75	30.93	32.23	31.65	32.68	31.44	32.06	32.43	30.91	32.54	30.94	33.45	31.3	31.03	31.12	32.66	32.35	31.16	33.35	32.49	31.56	31.78	32.1	32.81	32.61	32.52	32.42	31.53	31.88	34.05	31.48	31.06	31.57	31.91	33.03	32.06	32.69	31.36	31.09	32.41
SPAC19G12.08	97.07	52.76	95.92	54.7	94.4	53.49	64.93	81.07	95.29	57.72	49.22	100.27	92.65	74.31	63.2	57.82	67.56	94.83	112.23	99.36	81.76	101.92	66.42	72.83	102.55	69.08	72.03	98.88	56.52	71.11	74.47	75.39	66.87	79.31	57.68	72.13	70.77	106.96	116.48	54.26	95.98	71.47	79.81	78.19	62.03	51.52	98.82	66.18	101.02
SPAC19G12.09	17.34	28.04	23.54	25.03	17.14	17.02	17.39	16.51	30.27	16.89	21.23	17.43	16.78	17.45	16.31	25.33	24.07	16.82	17	25.25	17.11	27.01	16.99	15.8	17.53	16.91	16.57	24.87	24.51	24.2	17.12	17.36	16.07	16.96	27.52	17.3	16.63	15.99	25.01	16.06	17.04	16.89	24.7	22.69	15.45	17.9	16.73	15.08	17.9
SPAC19G12.10c	32.36	32.76	30.65	32.1	32.64	32.94	32.21	32.84	31.66	31.75	30.93	32.23	31.65	32.68	31.44	32.06	32.43	30.91	32.54	30.94	33.45	31.3	31.03	31.12	32.66	32.35	31.16	33.35	32.49	31.56	31.78	32.1	32.81	32.61	32.52	32.42	31.53	31.88	34.05	31.48	31.06	31.57	31.91	33.03	32.06	32.69	31.36	31.09	32.41
SPAC19G12.11	32.36	32.76	30.65	32.1	32.64	32.94	32.21	32.84	31.66	31.75	30.93	32.23	31.65	32.68	31.44	32.06	32.43	30.91	32.54	30.94	33.45	31.3	31.03	31.12	32.66	32.35	31.16	33.35	32.49	31.56	31.78	32.1	32.81	32.61	32.52	32.42	31.53	31.88	34.05	31.48	31.06	31.57	31.91	33.03	32.06	32.69	31.36	31.09	32.41
SPAC19G12.12	32.36	32.76	30.65	32.1	32.64	32.94	32.21	32.84	31.66	31.75	30.93	32.23	31.65	32.68	31.44	32.06	32.43	30.91	32.54	30.94	33.45	31.3	31.03	31.12	32.66	32.35	31.16	33.35	32.49	31.56	31.78	32.1	32.81	32.61	32.52	32.42	31.53	31.88	34.05	31.48	31.06	31.57	31.91	33.03	32.06	32.69	31.36	31.09	32.41
SPAC19G12.13c	17.34	28.04	23.54	25.03	17.14	17.02	17.39	38.02	30.27	16.89	21.75	17.43	16.78	17.45	31.33	25.33	24.07	33.21	17	25.25	17.11	27.01	16.99	31.8	17.53	16.91	16.57	24.87	24.51	24.2	17.12	17.36	35.61	16.96	27.52	17.3	16.63	30.39	25.01	33.97	17.04	16.89	24.7	23.21	31.36	17.9	34.98	31.13	17.9
SPAC19G12.14	32.36	32.76	30.65	32.1	32.64	32.94	32.21	32.84	31.66	31.75	30.93	32.23	31.65	32.68	31.44	32.06	32.43	30.91	32.54	30.94	33.45	31.3	31.03	31.12	32.66	32.35	31.16	33.35	32.49	31.56	31.78	32.1	32.81	32.61	32.52	32.42	31.53	31.88	34.05	31.48	31.06	31.57	31.91	33.03	32.06	32.69	31.36	31.09	32.41
SPAC19G12.15c	97.07	93.3	95.92	97.82	94.4	112.39	114.53	110.14	95.29	113.02	97.95	100.27	92.65	93.11	105.22	101.06	67.56	111.21	112.23	99.36	81.76	101.92	110.51	110.7	102.55	109.54	111.08	98.88	98.37	84.88	116.05	117.85	106.07	110.27	100.28	110.91	70.77	106.96	116.48	91.1	95.98	113.78	79.81	111.61	88.51	95.51	98.82	99.96	101.02
SPAC19G12.16c	17.34	16.06	23.54	25.03	17.14	17.02	17.39	16.51	30.27	16.89	21.75	17.43	16.78	17.45	16.31	25.33	24.07	16.82	17	25.25	17.11	27.01	16.99	15.8	17.53	16.91	16.57	24.87	24.51	24.2	17.12	17.36	16.07	16.96	27.52	17.3	16.63	15.99	25.01	16.06	17.04	16.89	24.7	22.69	15.45	17.9	16.73	15.08	17.9
SPAC1A6.01c	48.08	28.04	46.96	25.03	47.78	46.37	17.39	38.02	30.27	16.89	46.72	17.43	16.78	17.45	31.33	25.33	24.07	33.21	35.89	25.25	45.69	46.17	16.99	31.8	43.77	38.28	44.2	24.87	24.51	24.2	17.12	62.71	35.61	67.33	27.52	65.54	45.2	30.39	25.01	33.97	17.04	16.89	24.7	44.99	31.36	17.9	34.98	31.13	17.9
SPAC1A6.02	32.36	32.76	30.65	32.1	32.64	32.94	32.21	32.84	31.66	31.75	30.93	32.23	31.65	32.68	31.44	32.06	32.43	30.91	32.54	30.94	33.45	31.3	31.03	31.12	32.66	32.35	31.16	33.35	32.49	31.56	31.78	32.1	32.81	32.61	32.52	32.42	31.53	31.88	34.05	31.48	31.06	31.57	31.91	33.03	32.06	32.69	31.36	31.09	32.41
SPAC1A6.03c	17.34	16.06	14.74	15.4	17.14	17.02	17.39	16.51	15.55	16.89	14.62	17.43	16.78	17.45	16.31	15.27	15.19	16.82	17	14.91	17.11	15.49	16.99	15.8	17.53	16.91	16.57	14.86	15.12	14.57	17.12	17.36	16.07	16.96	15.74	17.3	16.63	15.99	15.78	16.06	17.04	16.89	14.61	14.88	15.45	17.9	16.73	15.08	17.9
SPAC1A6.04c	48.08	52.76	46.96	49.3	47.78	46.37	64.93	81.07	66.23	49.73	49.22	100.27	50.13	74.31	63.2	52.66	67.56	63.24	55.57	50.14	81.76	46.17	66.42	72.83	70.12	69.08	72.03	49	53.62	71.11	74.47	35.34	66.87	41.35	50.95	69.91	70.77	56.45	55.65	54.26	39.96	71.47	79.81	78.19	62.03	51.52	62.45	66.18	38.62
SPAC1A6.05c	17.34	16.06	14.74	15.4	17.14	17.02	17.39	16.51	15.55	16.89	14.62	17.43	16.78	17.45	16.31	15.27	15.19	16.82	17	14.91	17.11	15.49	16.99	15.8	17.53	16.91	16.57	14.86	15.12	14.57	17.12	17.36	16.07	16.96	15.74	17.3	16.63	15.99	15.78	16.06	17.04	16.89	14.61	14.88	15.45	17.9	16.73	15.08	17.9
SPAC1A6.06c	17.34	16.06	14.74	15.4	17.14	17.02	17.39	16.51	15.55	16.89	14.62	17.43	16.78	17.45	16.31	15.27	15.19	16.82	17	14.91	17.11	15.49	16.99	15.8	17.53	16.91	16.57	14.86	15.12	14.57	17.12	17.36	16.07	16.96	15.74	17.3	16.63	15.99	15.78	16.06	17.04	16.89	14.61	14.88	15.45	17.9	16.73	15.08	17.9
SPAC1A6.07	17.34	16.06	14.74	15.4	17.14	17.02	17.39	16.51	15.55	16.89	14.62	17.43	16.78	17.45	16.31	15.27	15.19	16.82	17	14.91	17.11	15.49	16.99	15.8	17.53	16.91	16.57	14.86	15.12	14.57	17.12	17.36	16.07	16.96	15.74	17.3	16.63	15.99	15.78	16.06	17.04	16.89	14.61	14.88	15.45	17.9	16.73	15.08	17.9
SPAC1A6.08c	17.34	16.06	14.74	15.4	17.14	17.02	17.39	16.51	15.55	16.89	14.62	17.43	16.78	17.45	16.31	15.27	15.19	16.82	17	14.91	17.11	15.49	16.99	15.8	17.53	16.91	16.57	14.86	15.12	14.57	17.12	17.36	16.07	16.96	15.74	17.3	16.63	15.99	15.78	16.06	17.04	16.89	14.61	14.88	15.45	17.9	16.73	15.08	17.9
SPAC1A6.09c	17.34	16.06	14.74	15.4	17.14	17.02	17.39	16.51	15.55	16.89	14.62	17.43	16.78	17.45	16.31	15.27	15.19	16.82	17	14.91	17.11	15.49	16.99	15.8	17.53	16.91	16.57	14.86	15.12	14.57	17.12	17.36	16.07	16.96	15.74	17.3	16.63	15.99	15.78	16.06	17.04	16.89	14.61	14.88	15.45	17.9	16.73	15.08	17.9
SPAC1A6.10	32.36	32.76	30.65	32.1	32.64	32.94	32.21	32.84	31.66	31.75	30.93	32.23	31.65	32.68	31.44	32.06	32.43	30.91	32.54	30.94	33.45	31.3	31.03	31.12	32.66	32.35	31.16	33.35	32.49	31.56	31.78	32.1	32.81	32.61	32.52	32.42	31.53	31.88	34.05	31.48	31.06	31.57	31.91	33.03	32.06	32.69	31.36	31.09	32.41
SPAC1A6.11	32.36	32.76	30.65	32.1	32.64	32.94	32.21	32.84	31.66	31.75	30.93	32.23	31.65	32.68	31.44	32.06	32.43	30.91	32.54	30.94	33.45	31.3	31.03	31.12	32.66	32.35	31.16	33.35	32.49	31.56	31.78	32.1	32.81	32.61	32.52	32.42	31.53	31.88	34.05	31.48	31.06	31.57	31.91	33.03	32.06	32.69	31.36	31.09	32.41
SPAC1B1.01	32.36	32.76	30.65	32.1	32.64	32.94	32.21	32.84	31.66	31.75	30.93	32.23	31.65	32.68	31.44	32.06	32.43	30.91	32.54	30.94	33.45	31.3	31.03	31.12	32.66	32.35	31.16	33.35	32.49	31.56	31.78	32.1	32.81	32.61	32.52	32.42	31.53	31.88	34.05	31.48	31.06	31.57	31.91	33.03	32.06	32.69	31.36	31.09	32.41
SPAC1B1.02c	17.34	16.06	14.74	15.4	17.14	17.02	17.39	16.51	15.55	16.89	14.62	17.43	16.78	17.45	16.31	15.27	15.19	16.82	17	14.91	17.11	15.49	16.99	15.8	17.53	16.91	16.57	14.86	15.12	14.57	17.12	17.36	16.07	16.96	15.74	17.3	16.63	15.99	15.78	16.06	17.04	16.89	14.61	14.88	15.45	17.9	16.73	15.08	17.9
SPAC1B1.03c	32.36	32.76	30.65	32.1	32.64	32.94	32.21	32.84	31.66	31.75	30.93	32.23	31.65	32.68	31.44	32.06	32.43	30.91	32.54	30.94	33.45	31.3	31.03	31.12	32.66	32.35	31.16	33.35	32.49	31.56	31.78	32.1	32.81	32.61	32.52	32.42	31.53	31.88	34.05	31.48	31.06	31.57	31.91	33.03	32.06	32.69	31.36	31.09	32.41
SPAC1B1.04c	17.34	16.06	14.74	15.4	17.14	17.02	17.39	16.51	15.55	16.89	14.62	17.43	16.78	17.45	16.31	15.27	15.19	16.82	17	14.91	17.11	15.49	16.99	15.8	17.53	16.91	16.57	14.86	15.12	14.57	17.12	17.36	16.07	16.96	15.74	17.3	16.63	15.99	15.78	16.06	17.04	16.89	14.61	14.88	15.45	17.9	16.73	15.08	17.9
SPAC1B2.02c	32.36	32.76	30.65	32.1	32.64	32.94	32.21	32.84	31.66	31.75	30.93	32.23	31.65	32.68	31.44	32.06	32.43	30.91	32.54	30.94	33.45	31.3	31.03	31.12	32.66	32.35	31.16	33.35	32.49	31.56	31.78	32.1	32.81	32.61	32.52	32.42	31.53	31.88	34.05	31.48	31.06	31.57	31.91	33.03	32.06	32.69	31.36	31.09	32.41
SPAC1B2.03c	32.36	32.76	30.65	32.1	32.64	32.94	32.21	32.84	31.66	31.75	30.93	32.23	31.65	32.68	31.44	32.06	32.43	30.91	32.54	30.94	33.45	31.3	31.03	31.12	32.66	32.35	31.16	33.35	32.49	31.56	31.78	32.1	32.81	32.61	32.52	32.42	31.53	31.88	34.05	31.48	31.06	31.57	31.91	33.03	32.06	32.69	31.36	31.09	32.41
SPAC1B2.04	48.08	49.87	46.96	49.3	47.78	46.37	64.93	53.09	66.23	49.73	46.72	65.42	50.13	47.15	63.2	52.66	48.91	63.24	55.57	50.14	45.69	46.17	66.42	72.83	43.77	69.08	44.2	49	53.62	47.84	57.23	62.71	66.87	67.33	50.95	65.54	45.2	56.45	55.65	81.8	63.54	67.74	75.02	44.99	62.03	53.29	62.45	66.18	66.91
SPAC1B2.05	32.36	32.76	30.65	32.1	32.64	32.94	32.21	32.84	31.66	31.75	30.93	32.23	31.65	32.68	31.44	32.06	32.43	30.91	32.54	30.94	33.45	31.3	31.03	31.12	32.66	32.35	31.16	33.35	32.49	31.56	31.78	32.1	32.81	32.61	32.52	32.42	31.53	31.88	34.05	31.48	31.06	31.57	31.91	33.03	32.06	32.69	31.36	31.09	32.41
SPAC1B3.01c	137.6	122.91	124.66	123.58	126.84	133.03	114.53	134.73	95.01	57.72	126.83	130.01	130.57	116.14	105.22	123.83	119.73	73.54	136.67	137.55	119.73	121.88	135.55	110.7	132.88	116.67	111.08	137.86	132.1	135.33	116.05	117.85	132.34	110.27	127.97	110.91	133.8	106.96	116.48	91.1	130.07	132.33	126.25	144.95	88.51	136.37	87.13	90.22	147.96
SPAC1B3.02c	17.34	16.06	14.74	15.4	17.14	17.02	17.39	16.51	15.55	16.89	14.62	17.43	16.78	17.45	16.31	15.27	15.19	16.82	17	14.91	17.11	15.49	16.99	15.8	17.53	16.91	16.57	14.86	15.12	14.57	17.12	17.36	16.07	16.96	15.74	17.3	16.63	15.99	15.78	16.06	17.04	16.89	14.61	14.88	15.45	17.9	16.73	15.08	17.9
SPAC1B3.03c	48.08	49.87	46.96	49.3	47.78	46.37	45.85	38.02	30.27	49.73	46.72	39.07	50.13	47.15	31.33	52.66	48.91	33.21	35.89	50.14	45.69	46.17	35.19	31.8	43.77	38.28	44.2	49	53.62	47.84	37.88	35.34	35.61	41.35	50.95	40.2	45.2	56.45	55.65	33.97	39.96	40.86	42.91	44.99	31.36	43.85	34.98	31.13	38.62
SPAC1B3.04c	137.6	93.3	124.66	97.82	94.4	112.39	114.53	110.14	124.73	113.02	97.95	100.27	92.65	93.11	105.22	101.06	101.01	111.21	112.23	99.36	119.73	101.92	110.51	110.7	102.55	116.67	111.08	98.88	98.37	98.55	116.05	117.85	58.78	110.27	100.28	108.4	133.8	106.96	116.48	134.84	130.07	108.67	126.25	111.61	108.68	95.51	98.82	112.42	101.02
SPAC1B3.05	137.6	159.24	124.66	123.58	126.84	133.03	143.07	134.73	124.73	113.02	126.83	130.01	130.57	116.14	166.27	157.12	119.73	140.97	136.67	137.55	119.73	162.52	135.55	110.7	132.88	116.67	111.08	137.86	132.1	135.33	116.05	117.85	132.34	110.27	127.97	110.91	133.8	154.17	116.48	134.84	130.07	132.33	126.25	144.95	142.23	136.37	133.82	112.42	147.96
SPAC1B3.06c	17.34	16.06	14.74	15.4	17.14	17.02	17.39	16.51	15.55	16.89	14.62	17.43	16.78	17.45	16.31	15.27	15.19	16.82	17	14.91	17.11	15.49	16.99	15.8	17.53	16.91	16.57	14.86	15.12	14.57	17.12	17.36	16.07	16.96	15.74	17.3	16.63	15.99	15.78	16.06	17.04	16.89	14.61	14.88	15.45	17.9	16.73	15.08	17.9
SPAC1B3.07c	17.34	28.04	23.54	25.03	17.14	17.02	17.39	38.02	30.27	16.89	21.23	17.43	16.78	17.45	31.33	25.33	24.07	33.21	17	25.25	45.69	27.01	16.99	31.8	17.53	16.91	44.2	24.87	24.51	24.2	17.12	17.36	35.61	16.96	27.52	17.3	16.63	30.39	25.01	33.97	17.04	16.89	24.7	22.69	31.36	17.9	34.98	31.13	17.9
SPAC1B3.08	17.34	16.06	14.74	15.4	17.14	17.02	17.39	16.51	15.55	16.89	14.62	17.43	16.78	17.45	16.31	15.27	15.19	16.82	17	14.91	17.11	15.49	16.99	15.8	17.53	16.91	16.57	14.86	15.12	14.57	17.12	17.36	16.07	16.96	15.74	17.3	16.63	15.99	15.78	16.06	17.04	16.89	14.61	14.88	15.45	17.9	16.73	15.08	17.9
SPAC1B3.09c	32.36	32.76	30.65	32.1	32.64	32.94	32.21	32.84	31.66	31.75	30.93	32.23	31.65	32.68	31.44	32.06	32.43	30.91	32.54	30.94	33.45	31.3	31.03	31.12	32.66	32.35	31.16	33.35	32.49	31.56	31.78	32.1	32.81	32.61	32.52	32.42	31.53	31.88	34.05	31.48	31.06	31.57	31.91	33.03	32.06	32.69	31.36	31.09	32.41
SPAC1B3.10c	17.34	16.06	14.74	15.4	17.14	17.02	17.39	16.51	15.55	16.89	14.62	17.43	16.78	17.45	16.31	15.27	15.19	16.82	17	14.91	17.11	15.49	16.99	15.8	17.53	16.91	16.57	14.86	15.12	14.57	17.12	17.36	16.07	16.96	15.74	17.3	16.63	15.99	15.78	16.06	17.04	16.89	14.61	14.88	15.45	17.9	16.73	15.08	17.9
SPAC1B3.11c	17.34	16.06	14.74	15.4	17.14	17.02	17.39	16.51	15.55	16.89	14.62	17.43	16.78	17.45	16.31	15.27	15.19	16.82	17	14.91	17.11	15.49	16.99	15.8	17.53	16.91	16.57	14.86	15.12	14.57	17.12	17.36	16.07	16.96	15.74	17.3	16.63	15.99	15.78	16.06	17.04	16.89	14.61	14.88	15.45	17.9	16.73	15.08	17.9
SPAC1B3.12c	32.36	32.76	30.65	32.1	32.64	32.94	32.21	32.84	31.66	31.75	30.93	32.23	31.65	32.68	31.44	32.06	32.43	30.91	32.54	30.94	33.45	31.3	31.03	31.12	32.66	32.35	31.16	33.35	32.49	31.56	31.78	32.1	32.81	32.61	32.52	32.42	31.53	31.88	34.05	31.48	31.06	31.57	31.91	33.03	32.06	32.69	31.36	31.09	32.41
SPAC1B3.13	32.36	32.76	30.65	32.1	32.64	32.94	32.21	32.84	31.66	31.75	30.93	32.23	31.65	32.68	31.44	32.06	32.43	30.91	32.54	30.94	33.45	31.3	31.03	31.12	32.66	32.35	31.16	33.35	32.49	31.56	31.78	32.1	32.81	32.61	32.52	32.42	31.53	31.88	34.05	31.48	31.06	31.57	31.91	33.03	32.06	32.69	31.36	31.09	32.41
SPAC1B3.14	32.36	32.76	30.65	32.1	32.64	32.94	32.21	32.84	31.66	31.75	30.93	32.23	31.65	32.68	31.44	32.06	32.43	30.91	32.54	30.94	33.45	31.3	31.03	31.12	32.66	32.35	31.16	33.35	32.49	31.56	31.78	32.1	32.81	32.61	32.52	32.42	31.53	31.88	34.05	31.48	31.06	31.57	31.91	33.03	32.06	32.69	31.36	31.09	32.41
SPAC1B3.15c	17.34	16.06	14.74	15.4	17.14	17.02	17.39	16.51	15.55	16.89	14.62	17.43	16.78	17.45	16.31	15.27	15.19	16.82	17	14.91	17.11	15.49	16.99	15.8	17.53	16.91	16.57	14.86	15.12	14.57	17.12	17.36	16.07	16.96	15.74	17.3	16.63	15.99	15.78	16.06	17.04	16.89	14.61	14.88	15.45	17.9	16.73	15.08	17.9
SPAC1B3.16c	48.08	49.87	46.96	49.3	47.78	46.37	64.93	53.09	66.23	49.73	46.72	39.07	50.13	47.15	63.2	52.66	48.91	63.24	55.57	50.14	45.69	46.17	66.42	72.83	43.77	69.08	44.2	49	53.62	47.84	37.88	35.34	66.87	41.35	50.95	40.2	45.2	56.45	55.65	54.26	39.96	40.86	42.91	44.99	62.03	43.85	62.45	66.18	38.62
SPAC1B3.17	137.6	122.91	124.66	123.58	126.84	133.03	143.07	134.73	124.73	143.69	126.83	130.01	130.57	165.98	166.27	123.83	160.25	140.97	136.67	137.55	150.06	121.88	135.55	145.83	132.88	116.67	145.98	137.86	132.1	135.33	117.36	160.53	132.34	144.01	127.97	146.43	133.8	154.17	181.26	134.84	130.07	132.33	126.25	144.95	142.23	136.37	133.82	143.42	147.96
SPAC1B3.18c	32.36	32.76	30.65	32.1	32.64	32.94	32.21	32.84	31.66	31.75	30.93	32.23	31.65	32.68	31.44	32.06	32.43	30.91	32.54	30.94	33.45	31.3	31.03	31.12	32.66	32.35	31.16	33.35	32.49	31.56	31.78	32.1	32.81	32.61	32.52	32.42	31.53	31.88	34.05	31.48	31.06	31.57	31.91	33.03	32.06	32.69	31.36	31.09	32.41
SPAC1B3.20	32.36	32.76	30.65	32.1	32.64	32.94	32.21	32.84	31.66	31.75	30.93	32.23	31.65	32.68	31.44	32.06	32.43	30.91	32.54	30.94	33.45	31.3	31.03	31.12	32.66	32.35	31.16	33.35	32.49	31.56	31.78	32.1	32.81	32.61	32.52	32.42	31.53	31.88	34.05	31.48	31.06	31.57	31.91	33.03	32.06	32.69	31.36	31.09	32.41
SPAC1B9.02c	137.6	93.3	119.73	97.82	120.21	112.39	114.53	110.14	95.01	113.02	97.95	100.27	130.57	116.14	105.22	123.83	119.73	111.21	112.23	99.36	119.73	101.92	110.51	110.7	102.55	109.54	111.08	98.88	126.2	118.49	116.05	117.85	132.34	110.27	100.28	110.91	129.46	106.96	116.48	91.1	124.49	113.78	126.25	111.61	88.51	95.51	98.82	99.96	101.02
SPAC1B9.03c	32.36	32.76	30.65	32.1	32.64	32.94	32.21	32.84	31.66	31.75	30.93	32.23	31.65	32.68	31.44	32.06	32.43	30.91	32.54	30.94	33.45	31.3	31.03	31.12	32.66	32.35	31.16	33.35	32.49	31.56	31.78	32.1	32.81	32.61	32.52	32.42	31.53	31.88	34.05	31.48	31.06	31.57	31.91	33.03	32.06	32.69	31.36	31.09	32.41
SPAC1D4.01	17.34	16.06	14.74	15.4	17.14	17.02	17.39	16.51	15.55	16.89	14.62	17.43	16.78	17.45	16.31	15.27	15.19	16.82	17	14.91	17.11	15.49	16.99	15.8	17.53	16.91	16.57	14.86	15.12	14.57	17.12	17.36	16.07	16.96	15.74	17.3	16.63	15.99	15.78	16.06	17.04	16.89	14.61	14.88	15.45	17.9	16.73	15.08	17.9
SPAC1D4.02c	17.34	16.06	14.74	15.4	17.14	17.02	17.39	16.51	15.55	16.89	14.62	17.43	16.78	17.45	16.31	15.27	15.19	16.82	17	14.91	17.11	15.49	16.99	15.8	17.53	16.91	16.57	14.86	15.12	14.57	17.12	17.36	16.07	16.96	15.74	17.3	16.63	15.99	15.78	16.06	17.04	16.89	14.61	14.88	15.45	17.9	16.73	15.08	17.9
SPAC1D4.03c	48.08	49.87	46.96	49.3	47.78	46.37	64.93	53.09	66.23	49.73	46.72	39.07	50.13	47.15	63.2	52.66	48.91	63.24	55.57	50.14	45.69	46.17	66.42	72.83	43.77	69.08	44.2	49	53.62	47.84	57.23	35.34	66.87	41.35	50.95	40.2	45.2	56.45	55.65	54.26	39.96	40.86	42.91	44.99	62.03	43.85	62.45	66.18	38.62
SPAC1D4.04	32.36	32.76	30.65	32.1	32.64	32.94	32.21	32.84	31.66	31.75	30.93	32.23	31.65	32.68	31.44	32.06	32.43	30.91	32.54	30.94	33.45	31.3	31.03	31.12	32.66	32.35	31.16	33.35	32.49	31.56	31.78	32.1	32.81	32.61	32.52	32.42	31.53	31.88	34.05	31.48	31.06	31.57	31.91	33.03	32.06	32.69	31.36	31.09	32.41
SPAC1D4.05c	97.07	93.3	95.92	97.82	94.4	80.03	64.93	53.09	95.29	82.48	97.95	100.27	92.65	74.31	63.2	101.06	67.56	94.83	112.23	99.36	81.76	101.92	66.42	72.83	102.55	69.08	72.03	98.88	98.37	71.11	74.47	75.39	66.87	79.31	100.28	69.91	98.95	106.96	116.48	54.26	95.98	71.47	79.81	78.19	62.03	95.51	98.82	66.18	101.02
SPAC1D4.06c	137.6	122.91	119.73	123.58	120.21	133.03	143.07	134.73	95.01	139.26	126.83	127.7	130.57	81.4	103.8	123.83	160.25	140.97	133.13	128.72	146.14	121.88	135.55	145.83	128.41	109.54	136.1	132.33	126.2	128.91	139.7	160.53	132.34	140.64	124.96	146.43	129.46	98.76	97.2	91.1	124.49	132.33	126.25	144.95	88.51	136.37	87.13	99.96	147.96
SPAC1D4.07c	32.36	32.76	30.65	32.1	32.64	32.94	32.21	32.84	31.66	31.75	30.93	32.23	31.65	32.68	31.44	32.06	32.43	30.91	32.54	30.94	33.45	31.3	31.03	31.12	32.66	32.35	31.16	33.35	32.49	31.56	31.78	32.1	32.81	32.61	32.52	32.42	31.53	31.88	34.05	31.48	31.06	31.57	31.91	33.03	32.06	32.69	31.36	31.09	32.41
SPAC1D4.08	32.36	32.76	30.65	32.1	32.64	32.94	32.21	32.84	31.66	31.75	30.93	32.23	31.65	32.68	31.44	32.06	32.43	30.91	32.54	30.94	33.45	31.3	31.03	31.12	32.66	32.35	31.16	33.35	32.49	31.56	31.78	32.1	32.81	32.61	32.52	32.42	31.53	31.88	34.05	31.48	31.06	31.57	31.91	33.03	32.06	32.69	31.36	31.09	32.41
SPAC1D4.09c	97.07	93.3	95.92	97.82	94.4	112.39	114.53	110.14	95.29	113.02	97.95	100.27	92.65	116.14	105.22	101.06	67.56	111.21	112.23	99.36	119.73	101.92	110.51	110.7	102.55	116.67	111.08	98.88	98.37	118.49	116.05	117.85	106.07	110.27	100.28	110.91	70.77	106.96	116.48	98.5	95.98	113.78	126.25	111.61	108.68	95.51	98.82	112.42	101.02
SPAC1D4.10	32.36	32.76	30.65	32.1	32.64	32.94	32.21	32.84	31.66	31.75	30.93	32.23	31.65	32.68	31.44	32.06	32.43	30.91	32.54	30.94	33.45	31.3	31.03	31.12	32.66	32.35	31.16	33.35	32.49	31.56	31.78	32.1	32.81	32.61	32.52	32.42	31.53	31.88	34.05	31.48	31.06	31.57	31.91	33.03	32.06	32.69	31.36	31.09	32.41
SPAC1D4.11c	32.36	32.76	30.65	32.1	32.64	32.94	32.21	32.84	31.66	31.75	30.93	32.23	31.65	32.68	31.44	32.06	32.43	30.91	32.54	30.94	33.45	31.3	31.03	31.12	32.66	32.35	31.16	33.35	32.49	31.56	31.78	32.1	32.81	32.61	32.52	32.42	31.53	31.88	34.05	31.48	31.06	31.57	31.91	33.03	32.06	32.69	31.36	31.09	32.41
SPAC1D4.12	32.36	32.76	30.65	32.1	32.64	32.94	32.21	32.84	31.66	31.75	30.93	32.23	31.65	32.68	31.44	32.06	32.43	30.91	32.54	30.94	33.45	31.3	31.03	31.12	32.66	32.35	31.16	33.35	32.49	31.56	31.78	32.1	32.81	32.61	32.52	32.42	31.53	31.88	34.05	31.48	31.06	31.57	31.91	33.03	32.06	32.69	31.36	31.09	32.41
SPAC1D4.13	32.36	32.76	30.65	32.1	32.64	32.94	32.21	32.84	31.66	31.75	30.93	32.23	31.65	32.68	31.44	32.06	32.43	30.91	32.54	30.94	33.45	31.3	31.03	31.12	32.66	32.35	31.16	33.35	32.49	31.56	31.78	32.1	32.81	32.61	32.52	32.42	31.53	31.88	34.05	31.48	31.06	31.57	31.91	33.03	32.06	32.69	31.36	31.09	32.41
SPAC1D4.14	32.36	32.76	30.65	32.1	32.64	32.94	32.21	32.84	31.66	31.75	30.93	32.23	31.65	32.68	31.44	32.06	32.43	30.91	32.54	30.94	33.45	31.3	31.03	31.12	32.66	32.35	31.16	33.35	32.49	31.56	31.78	32.1	32.81	32.61	32.52	32.42	31.53	31.88	34.05	31.48	31.06	31.57	31.91	33.03	32.06	32.69	31.36	31.09	32.41
SPAC1F12.02c	17.34	28.04	23.54	25.03	17.14	17.02	17.39	38.02	30.27	16.89	21.23	17.43	16.78	17.45	31.33	25.33	24.07	33.21	17	25.25	17.11	27.01	16.99	31.8	17.53	16.91	16.57	24.87	24.51	24.2	17.12	17.36	35.61	16.96	27.52	17.3	16.63	30.39	25.01	33.97	17.04	16.89	24.7	55.71	31.36	17.9	34.98	31.13	17.9
SPAC1F12.03c	32.36	32.76	30.65	32.1	32.64	32.94	32.21	32.84	31.66	31.75	30.93	32.23	31.65	32.68	31.44	32.06	32.43	30.91	32.54	30.94	33.45	31.3	31.03	31.12	32.66	32.35	31.16	33.35	32.49	31.56	31.78	32.1	32.81	32.61	32.52	32.42	31.53	31.88	34.05	31.48	31.06	31.57	31.91	33.03	32.06	32.69	31.36	31.09	32.41
SPAC1F12.04c	17.34	16.06	14.74	15.4	17.14	17.02	17.39	16.51	15.55	16.89	14.62	17.43	16.78	17.45	16.31	15.27	15.19	16.82	17	14.91	17.11	15.49	16.99	15.8	17.53	16.91	16.57	14.86	15.12	14.57	17.12	17.36	16.07	16.96	15.74	17.3	16.63	15.99	15.78	16.06	17.04	16.89	14.61	14.88	15.45	17.9	16.73	15.08	17.9
SPAC1F12.05	32.36	32.76	30.65	32.1	32.64	32.94	32.21	32.84	31.66	31.75	30.93	32.23	31.65	32.68	31.44	32.06	32.43	30.91	32.54	30.94	33.45	31.3	31.03	31.12	32.66	32.35	31.16	33.35	32.49	31.56	31.78	32.1	32.81	32.61	32.52	32.42	31.53	31.88	34.05	31.48	31.06	31.57	31.91	33.03	32.06	32.69	31.36	31.09	32.41
SPAC1F12.06c	32.36	32.76	30.65	32.1	32.64	32.94	32.21	32.84	31.66	31.75	30.93	32.23	31.65	32.68	31.44	32.06	32.43	30.91	32.54	30.94	33.45	31.3	31.03	31.12	32.66	32.35	31.16	33.35	32.49	31.56	31.78	32.1	32.81	32.61	32.52	32.42	31.53	31.88	34.05	31.48	31.06	31.57	31.91	33.03	32.06	32.69	31.36	31.09	32.41
SPAC1F12.07	137.6	122.91	124.66	123.58	126.84	133.03	143.07	134.73	121.67	143.69	126.83	130.01	130.57	165.98	103.8	123.83	160.25	140.97	136.67	137.55	150.06	121.88	135.55	145.83	132.88	116.67	145.98	137.86	132.1	135.33	139.7	160.53	132.34	144.01	127.97	146.43	133.8	154.17	97.2	134.84	130.07	132.33	126.25	144.95	142.23	136.37	133.82	143.42	147.96
SPAC1F12.08	32.36	32.76	30.65	32.1	32.64	32.94	32.21	32.84	31.66	31.75	30.93	32.23	31.65	32.68	31.44	32.06	32.43	30.91	32.54	30.94	33.45	31.3	31.03	31.12	32.66	32.35	31.16	33.35	32.49	31.56	31.78	32.1	32.81	32.61	32.52	32.42	31.53	31.88	34.05	31.48	31.06	31.57	31.91	33.03	32.06	32.69	31.36	31.09	32.41
SPAC1F12.09	32.36	32.76	30.65	32.1	32.64	32.94	32.21	32.84	31.66	31.75	30.93	32.23	31.65	32.68	31.44	32.06	32.43	30.91	32.54	30.94	33.45	31.3	31.03	31.12	32.66	32.35	31.16	33.35	32.49	31.56	31.78	32.1	32.81	32.61	32.52	32.42	31.53	31.88	34.05	31.48	31.06	31.57	31.91	33.03	32.06	32.69	31.36	31.09	32.41
SPAC1F12.10c	32.36	32.76	30.65	32.1	32.64	32.94	32.21	32.84	31.66	31.75	30.93	32.23	31.65	32.68	31.44	32.06	32.43	30.91	32.54	30.94	33.45	31.3	31.03	31.12	32.66	32.35	31.16	33.35	32.49	31.56	31.78	32.1	32.81	32.61	32.52	32.42	31.53	31.88	34.05	31.48	31.06	31.57	31.91	33.03	32.06	32.69	31.36	31.09	32.41
SPAC1F3.01	32.36	32.76	30.65	32.1	32.64	32.94	32.21	32.84	31.66	31.75	30.93	32.23	31.65	32.68	31.44	32.06	32.43	30.91	32.54	30.94	33.45	31.3	31.03	31.12	32.66	32.35	31.16	33.35	32.49	31.56	31.78	32.1	32.81	32.61	32.52	32.42	31.53	31.88	34.05	31.48	31.06	31.57	31.91	33.03	32.06	32.69	31.36	31.09	32.41
SPAC1F3.02c	32.36	32.76	30.65	32.1	32.64	32.94	32.21	32.84	31.66	31.75	30.93	32.23	31.65	32.68	31.44	32.06	32.43	30.91	32.54	30.94	33.45	31.3	31.03	31.12	32.66	32.35	31.16	33.35	32.49	31.56	31.78	32.1	32.81	32.61	32.52	32.42	31.53	31.88	34.05	31.48	31.06	31.57	31.91	33.03	32.06	32.69	31.36	31.09	32.41
SPAC1F3.03	17.34	16.06	14.74	15.4	17.14	17.02	17.39	16.51	15.55	16.89	14.62	17.43	16.78	17.45	16.31	15.27	15.19	16.82	17	14.91	17.11	15.49	16.99	15.8	17.53	16.91	16.57	14.86	15.12	14.57	17.12	17.36	16.07	16.96	15.74	17.3	16.63	15.99	15.78	16.06	17.04	16.89	14.61	14.88	15.45	17.9	16.73	15.08	17.9
SPAC1F3.04c	32.36	32.76	30.65	32.1	32.64	32.94	32.21	32.84	31.66	31.75	30.93	32.23	31.65	32.68	31.44	32.06	32.43	30.91	32.54	30.94	33.45	31.3	31.03	31.12	32.66	32.35	31.16	33.35	32.49	31.56	31.78	32.1	32.81	32.61	32.52	32.42	31.53	31.88	34.05	31.48	31.06	31.57	31.91	33.03	32.06	32.69	31.36	31.09	32.41
SPAC1F3.05	48.08	49.87	46.96	49.3	47.78	46.37	64.93	53.09	66.23	49.73	46.72	39.07	50.13	47.15	63.2	52.66	48.91	63.24	55.57	50.14	45.69	46.17	66.42	72.83	43.77	69.08	44.2	49	53.62	47.84	37.88	35.34	66.87	41.35	50.95	40.2	45.2	56.45	55.65	54.26	39.96	40.86	42.91	44.99	62.03	43.85	62.45	66.18	38.62
SPAC1F3.06c	17.34	16.06	23.54	25.03	17.14	17.02	17.39	16.51	30.27	16.89	21.75	17.43	16.78	17.45	16.31	25.33	24.07	16.82	17	25.25	17.11	27.01	16.99	15.8	17.53	16.91	16.57	24.87	24.51	24.2	17.12	17.36	16.07	16.96	27.52	17.3	16.63	15.99	25.01	16.06	17.04	16.89	24.7	22.69	15.45	17.9	16.73	15.08	17.9
SPAC1F3.07c	32.36	32.76	30.65	32.1	32.64	32.94	32.21	32.84	31.66	31.75	30.93	32.23	31.65	32.68	31.44	32.06	32.43	30.91	32.54	30.94	33.45	31.3	31.03	31.12	32.66	32.35	31.16	33.35	32.49	31.56	31.78	32.1	32.81	32.61	32.52	32.42	31.53	31.88	34.05	31.48	31.06	31.57	31.91	33.03	32.06	32.69	31.36	31.09	32.41
SPAC1F3.08c	32.36	32.76	30.65	32.1	32.64	32.94	32.21	32.84	31.66	31.75	30.93	32.23	31.65	32.68	31.44	32.06	32.43	30.91	32.54	30.94	33.45	31.3	31.03	31.12	32.66	32.35	31.16	33.35	32.49	31.56	31.78	32.1	32.81	32.61	32.52	32.42	31.53	31.88	34.05	31.48	31.06	31.57	31.91	33.03	32.06	32.69	31.36	31.09	32.41
SPAC1F3.09	137.6	122.91	124.66	123.58	126.84	133.03	143.07	134.73	124.73	143.69	126.83	130.01	130.57	93.11	166.27	123.83	101.01	140.97	136.67	137.55	150.06	121.88	135.55	145.83	132.88	116.67	145.98	137.86	132.1	135.33	161.61	160.53	132.34	144.01	127.97	146.43	133.8	154.17	116.48	134.84	130.07	132.33	126.25	105.88	142.23	136.37	133.82	143.42	147.96
SPAC1F3.10c	17.34	16.06	14.74	15.4	17.14	77.6	17.39	16.51	15.55	16.89	14.62	17.43	16.78	17.45	16.31	15.27	15.19	16.82	17	14.91	17.11	15.49	16.99	15.8	17.53	16.91	16.57	14.86	15.12	14.57	17.12	17.36	16.07	16.96	15.74	17.3	16.63	15.99	15.78	16.06	17.04	16.89	14.61	14.88	15.45	17.9	16.73	15.08	17.9
SPAC1F5.02	32.36	32.76	30.65	32.1	32.64	32.94	32.21	32.84	31.66	31.75	30.93	32.23	31.65	32.68	31.44	32.06	32.43	30.91	32.54	30.94	33.45	31.3	31.03	31.12	32.66	32.35	31.16	33.35	32.49	31.56	31.78	32.1	32.81	32.61	32.52	32.42	31.53	31.88	34.05	31.48	31.06	31.57	31.91	33.03	32.06	32.69	31.36	31.09	32.41
SPAC1F5.03c	17.34	16.06	14.74	15.4	17.14	17.02	17.39	16.51	15.55	16.89	14.62	17.43	16.78	17.45	16.31	15.27	15.19	16.82	17	14.91	17.11	15.49	16.99	15.8	17.53	16.91	16.57	14.86	15.12	14.57	17.12	17.36	16.07	16.96	15.74	17.3	16.63	15.99	15.78	16.06	17.04	16.89	14.61	14.88	15.45	17.9	16.73	15.08	17.9
SPAC1F5.04c	32.36	32.76	30.65	32.1	32.64	32.94	32.21	32.84	31.66	31.75	30.93	32.23	31.65	32.68	31.44	32.06	32.43	30.91	32.54	30.94	33.45	31.3	31.03	31.12	32.66	32.35	31.16	33.35	32.49	31.56	31.78	32.1	32.81	32.61	32.52	32.42	31.53	31.88	34.05	31.48	31.06	31.57	31.91	33.03	32.06	32.69	31.36	31.09	32.41
SPAC1F5.05c	97.07	93.3	95.92	97.82	94.4	80.03	120.67	110.14	95.29	82.48	97.95	100.27	104.37	74.31	105.22	101.06	67.56	94.83	112.23	99.36	81.76	101.92	110.51	72.83	102.55	69.08	72.03	98.88	98.37	71.11	74.47	75.39	66.87	79.31	100.28	110.91	98.95	106.96	116.48	54.26	95.98	71.47	79.81	78.19	108.68	95.51	98.82	66.18	101.02
SPAC1F5.06	32.36	32.76	30.65	32.1	32.64	32.94	32.21	32.84	31.66	31.75	30.93	32.23	31.65	32.68	31.44	32.06	32.43	30.91	32.54	30.94	33.45	31.3	31.03	31.12	32.66	32.35	31.16	33.35	32.49	31.56	31.78	32.1	32.81	32.61	32.52	32.42	31.53	31.88	34.05	31.48	31.06	31.57	31.91	33.03	32.06	32.69	31.36	31.09	32.41
SPAC1F5.07c	17.34	16.06	14.74	15.4	17.14	17.02	17.39	16.51	15.55	16.89	14.62	17.43	16.78	17.45	16.31	15.27	15.19	16.82	17	14.91	17.11	15.49	16.99	15.8	17.53	16.91	16.57	14.86	15.12	14.57	17.12	17.36	16.07	16.96	15.74	17.3	16.63	15.99	15.78	16.06	17.04	16.89	14.61	14.88	15.45	17.9	16.73	15.08	17.9
SPAC1F5.08c	48.08	49.87	46.96	49.3	47.78	46.37	45.85	38.02	30.27	49.73	46.72	39.07	50.13	47.15	31.33	52.66	48.91	33.21	55.57	50.14	45.69	46.17	35.19	31.8	43.77	38.28	44.2	49	53.62	47.84	57.23	35.34	35.61	41.35	50.95	40.2	45.2	56.45	55.65	54.26	39.96	40.86	42.91	44.99	31.36	43.85	34.98	66.18	38.62
SPAC1F5.09c	17.34	16.06	14.74	15.4	17.14	17.02	17.39	16.51	15.55	16.89	14.62	17.43	16.78	17.45	16.31	15.27	15.19	16.82	17	14.91	17.11	15.49	16.99	15.8	17.53	16.91	16.57	14.86	15.12	14.57	17.12	17.36	16.07	16.96	15.74	17.3	16.63	15.99	15.78	16.06	17.04	16.89	14.61	14.88	15.45	17.9	16.73	15.08	17.9
SPAC1F5.10	48.08	28.04	46.96	25.03	47.78	46.37	45.85	38.02	30.27	49.73	46.72	39.07	16.78	47.15	31.33	25.33	48.91	33.21	35.89	25.25	45.69	46.17	16.99	31.8	43.77	38.28	44.2	24.87	24.51	24.2	37.88	35.34	35.61	41.35	27.52	40.2	45.2	30.39	25.01	33.97	39.96	16.89	24.7	44.99	31.36	43.85	34.98	31.13	38.62
SPAC1F5.11c	32.36	32.76	30.65	32.1	32.64	32.94	32.21	32.84	31.66	31.75	30.93	32.23	31.65	32.68	31.44	32.06	32.43	30.91	32.54	30.94	33.45	31.3	31.03	31.12	32.66	32.35	31.16	33.35	32.49	31.56	31.78	32.1	32.81	32.61	32.52	32.42	31.53	31.88	34.05	31.48	31.06	31.57	31.91	33.03	32.06	32.69	31.36	31.09	32.41
SPAC1F7.01c	137.6	159.24	124.66	123.58	126.84	133.03	143.07	134.73	200.92	143.69	126.83	130.01	130.57	165.98	166.27	157.12	160.25	140.97	136.67	137.55	150.06	162.52	135.55	145.83	132.88	116.67	145.98	137.86	132.1	135.33	161.61	160.53	132.34	144.01	127.97	146.43	133.8	154.17	181.26	134.84	130.07	132.33	126.25	144.95	142.23	136.37	133.82	143.42	147.96
SPAC1F7.02c	32.36	32.76	30.65	32.1	32.64	32.94	32.21	32.84	31.66	31.75	30.93	32.23	31.65	32.68	31.44	32.06	32.43	30.91	32.54	30.94	33.45	31.3	31.03	31.12	32.66	32.35	31.16	33.35	32.49	31.56	31.78	32.1	32.81	32.61	32.52	32.42	31.53	31.88	34.05	31.48	31.06	31.57	31.91	33.03	32.06	32.69	31.36	31.09	32.41
SPAC1F7.03	32.36	32.76	30.65	32.1	32.64	32.94	32.21	32.84	31.66	31.75	30.93	32.23	31.65	32.68	31.44	32.06	32.43	30.91	32.54	30.94	33.45	31.3	31.03	31.12	32.66	32.35	31.16	33.35	32.49	31.56	31.78	32.1	32.81	32.61	32.52	32.42	31.53	31.88	34.05	31.48	31.06	31.57	31.91	33.03	32.06	32.69	31.36	31.09	32.41
SPAC1F7.04	32.36	32.76	30.65	32.1	32.64	32.94	32.21	32.84	31.66	31.75	30.93	32.23	31.65	32.68	31.44	32.06	32.43	30.91	32.54	30.94	33.45	31.3	31.03	31.12	32.66	32.35	31.16	33.35	32.49	31.56	31.78	32.1	32.81	32.61	32.52	32.42	31.53	31.88	34.05	31.48	31.06	31.57	31.91	33.03	32.06	32.69	31.36	31.09	32.41
SPAC1F7.05	32.36	32.76	30.65	32.1	32.64	32.94	32.21	32.84	31.66	31.75	30.93	32.23	31.65	32.68	31.44	32.06	32.43	30.91	32.54	30.94	33.45	31.3	31.03	31.12	32.66	32.35	31.16	33.35	32.49	31.56	31.78	32.1	32.81	32.61	32.52	32.42	31.53	31.88	34.05	31.48	31.06	31.57	31.91	33.03	32.06	32.69	31.36	31.09	32.41
SPAC1F7.06	17.34	16.06	14.74	15.4	17.14	17.02	17.39	16.51	15.55	16.89	14.62	17.43	16.78	17.45	16.31	15.27	15.19	16.82	17	14.91	17.11	15.49	16.99	15.8	17.53	16.91	16.57	14.86	15.12	14.57	17.12	17.36	16.07	16.96	15.74	17.3	16.63	15.99	15.78	16.06	17.04	16.89	14.61	14.88	15.45	17.9	16.73	15.08	17.9
SPAC1F7.07c	32.36	32.76	30.65	32.1	32.64	32.94	32.21	32.84	31.66	31.75	30.93	32.23	31.65	32.68	31.44	32.06	32.43	30.91	32.54	30.94	33.45	31.3	31.03	31.12	32.66	32.35	31.16	33.35	32.49	31.56	31.78	32.1	32.81	32.61	32.52	32.42	31.53	31.88	34.05	31.48	31.06	31.57	31.91	33.03	32.06	32.69	31.36	31.09	32.41
SPAC1F7.08	17.34	16.06	14.74	15.4	17.14	17.02	17.39	16.51	15.55	16.89	14.62	17.43	16.78	17.45	16.31	15.27	15.19	16.82	17	14.91	17.11	15.49	16.99	15.8	17.53	16.91	16.57	14.86	15.12	14.57	17.12	17.36	16.07	16.96	15.74	17.3	16.63	15.99	15.78	16.06	17.04	16.89	14.61	14.88	15.45	17.9	16.73	15.08	17.9
SPAC1F7.09c	17.34	16.06	14.74	15.4	17.14	17.02	17.39	16.51	15.55	16.89	14.62	17.43	16.78	17.45	16.31	15.27	15.19	16.82	17	14.91	17.11	15.49	16.99	15.8	17.53	16.91	16.57	14.86	15.12	14.57	17.12	17.36	16.07	16.96	15.74	17.3	16.63	15.99	15.78	16.06	17.04	16.89	14.61	14.88	15.45	17.9	16.73	15.08	17.9
SPAC1F7.10	17.34	28.04	23.54	25.03	17.14	17.02	17.39	38.02	30.27	16.89	21.23	17.43	16.78	17.45	31.33	25.33	24.07	33.21	17	25.25	17.11	27.01	16.99	31.8	17.53	16.91	16.57	24.87	24.51	24.2	17.12	17.36	35.61	16.96	27.52	17.3	16.63	30.39	25.01	33.97	17.04	16.89	24.7	22.69	31.36	17.9	34.98	31.13	17.9
SPAC1F7.11c	17.34	16.06	14.74	15.4	17.14	17.02	17.39	16.51	15.55	16.89	14.62	17.43	16.78	17.45	16.31	15.27	15.19	16.82	17	14.91	17.11	15.49	16.99	15.8	17.53	16.91	16.57	14.86	15.12	14.57	17.12	17.36	16.07	16.96	15.74	17.3	16.63	15.99	15.78	16.06	17.04	16.89	14.61	14.88	15.45	17.9	16.73	15.08	17.9
SPAC1F7.12	48.08	49.87	46.96	49.3	47.78	46.37	64.93	53.09	66.23	49.73	46.72	100.27	50.13	74.31	63.2	52.66	67.56	63.24	55.57	50.14	81.76	46.17	66.42	72.83	70.12	69.08	72.03	49	53.62	47.84	37.88	35.34	66.87	41.35	50.95	69.91	70.77	56.45	55.65	54.26	39.96	71.47	42.91	44.99	62.03	43.85	62.45	66.18	38.62
SPAC1F7.13c	32.36	32.76	30.65	32.1	32.64	32.94	32.21	32.84	31.66	31.75	30.93	32.23	31.65	32.68	31.44	32.06	32.43	30.91	32.54	30.94	33.45	31.3	31.03	31.12	32.66	32.35	31.16	33.35	32.49	31.56	31.78	32.1	32.81	32.61	32.52	32.42	31.53	31.88	34.05	31.48	31.06	31.57	31.91	33.03	32.06	32.69	31.36	31.09	32.41
SPAC1F8.01	17.34	16.06	14.74	15.4	17.14	17.02	17.39	16.51	15.55	16.89	14.62	17.43	16.78	17.45	16.31	15.27	15.19	16.82	17	14.91	17.11	15.49	16.99	15.8	17.53	16.91	16.57	14.86	15.12	14.57	17.12	17.36	16.07	16.96	15.74	17.3	16.63	15.99	15.78	16.06	17.04	16.89	14.61	14.88	15.45	17.9	16.73	15.08	17.9
SPAC1F8.02c	32.36	32.76	30.65	32.1	32.64	32.94	32.21	32.84	31.66	31.75	30.93	32.23	31.65	32.68	31.44	32.06	32.43	30.91	32.54	30.94	33.45	31.3	31.03	31.12	32.66	32.35	31.16	33.35	32.49	31.56	31.78	32.1	32.81	32.61	32.52	32.42	31.53	31.88	34.05	31.48	31.06	31.57	31.91	33.03	32.06	32.69	31.36	31.09	32.41
SPAC1F8.03c	137.6	93.3	124.66	97.82	94.4	112.39	114.53	110.14	95.01	113.02	97.95	100.27	143.32	93.11	105.22	101.06	101.01	111.21	112.23	99.36	119.73	101.92	110.51	110.7	102.55	116.67	111.08	98.88	98.37	118.49	116.05	117.85	58.78	110.27	100.28	32	91.24	106.96	116.48	91.1	130.07	48.33	126.25	56.38	88.51	95.51	52.53	99.96	101.02
SPAC1F8.04c	17.34	16.06	23.54	25.03	17.14	17.02	17.39	16.51	15.55	16.89	21.23	17.43	16.78	17.45	16.31	15.27	24.07	16.82	17	25.25	17.11	15.49	16.99	15.8	17.53	16.91	16.57	24.87	24.51	24.2	17.12	17.36	16.07	16.96	15.74	17.3	16.63	15.99	25.01	16.06	17.04	16.89	24.7	22.69	15.45	17.9	16.73	15.08	17.9
SPAC1F8.05	32.36	32.76	30.65	32.1	32.64	32.94	32.21	32.84	31.66	31.75	30.93	32.23	31.65	32.68	31.44	32.06	32.43	30.91	32.54	30.94	33.45	31.3	31.03	31.12	32.66	32.35	31.16	33.35	32.49	31.56	31.78	32.1	32.81	32.61	32.52	32.42	31.53	31.88	34.05	31.48	31.06	31.57	31.91	33.03	32.06	32.69	31.36	31.09	32.41
SPAC1F8.06	40.35	28.04	46.96	25.03	47.78	46.37	17.39	38.02	30.27	16.89	46.72	17.43	16.78	17.45	31.33	25.33	24.07	33.21	35.89	25.25	45.69	46.17	16.99	31.8	43.77	38.28	44.2	24.87	24.51	24.2	17.12	35.34	35.61	41.35	27.52	40.2	45.2	30.39	25.01	33.97	17.04	16.89	24.7	44.99	31.36	17.9	34.98	31.13	17.9
SPAC1F8.07c	32.36	32.76	30.65	32.1	32.64	32.94	32.21	32.84	31.66	31.75	30.93	32.23	31.65	32.68	31.44	32.06	32.43	30.91	32.54	30.94	33.45	31.3	31.03	31.12	32.66	32.35	31.16	33.35	32.49	31.56	31.78	32.1	32.81	32.61	32.52	32.42	31.53	31.88	34.05	31.48	31.06	31.57	31.91	33.03	32.06	32.69	31.36	31.09	32.41
SPAC1F8.08	17.34	16.06	14.74	15.4	17.14	17.02	17.39	16.51	15.55	16.89	14.62	17.43	16.78	17.45	16.31	15.27	15.19	16.82	17	14.91	17.11	15.49	16.99	15.8	17.53	16.91	16.57	14.86	15.12	14.57	17.12	17.36	16.07	16.96	15.74	17.3	16.63	15.99	15.78	16.06	17.04	16.89	14.61	14.88	15.45	17.9	16.73	15.08	17.9
SPAC20G4.01	17.34	16.06	14.74	15.4	17.14	17.02	17.39	16.51	15.55	16.89	14.62	17.43	16.78	17.45	16.31	15.27	15.19	16.82	17	14.91	17.11	15.49	16.99	15.8	17.53	16.91	16.57	14.86	15.12	14.57	17.12	17.36	16.07	16.96	15.74	17.3	16.63	15.99	15.78	16.06	17.04	16.89	14.61	14.88	15.45	17.9	16.73	15.08	17.9
SPAC20G4.02c	17.34	16.06	14.74	15.4	17.14	17.02	17.39	16.51	15.55	16.89	14.62	17.43	16.78	17.45	16.31	15.27	15.19	16.82	17	14.91	17.11	15.49	16.99	15.8	17.53	16.91	16.57	14.86	15.12	14.57	17.12	17.36	16.07	16.96	15.74	17.3	16.63	15.99	15.78	16.06	17.04	16.89	14.61	14.88	15.45	17.9	16.73	15.08	17.9
SPAC20G4.03c	17.34	16.06	14.74	15.4	17.14	17.02	17.39	16.51	15.55	16.89	14.62	17.43	16.78	17.45	16.31	15.27	15.19	16.82	17	14.91	17.11	15.49	16.99	15.8	17.53	16.91	16.57	14.86	15.12	14.57	17.12	17.36	16.07	16.96	15.74	17.3	16.63	15.99	15.78	16.06	17.04	16.89	14.61	14.88	15.45	17.9	16.73	15.08	17.9
SPAC20G4.04c	17.34	16.06	14.74	15.4	17.14	17.02	17.39	16.51	15.55	16.89	14.62	17.43	16.78	17.45	16.31	15.27	15.19	16.82	17	14.91	17.11	15.49	16.99	15.8	17.53	16.91	16.57	14.86	15.12	14.57	17.12	17.36	16.07	16.96	15.74	17.3	16.63	15.99	15.78	16.06	17.04	16.89	14.61	14.88	15.45	17.9	16.73	15.08	17.9
SPAC20G4.05c	32.36	32.76	30.65	32.1	32.64	32.94	32.21	32.84	31.66	31.75	30.93	32.23	31.65	32.68	31.44	32.06	32.43	30.91	32.54	30.94	33.45	31.3	31.03	31.12	32.66	32.35	31.16	33.35	32.49	31.56	31.78	32.1	32.81	32.61	32.52	32.42	31.53	31.88	34.05	31.48	31.06	31.57	31.91	33.03	32.06	32.69	31.36	31.09	32.41
SPAC20G4.06c	32.36	32.76	30.65	32.1	32.64	32.94	32.21	32.84	31.66	31.75	30.93	32.23	31.65	32.68	31.44	32.06	32.43	30.91	32.54	30.94	33.45	31.3	31.03	31.12	32.66	32.35	31.16	33.35	32.49	31.56	31.78	32.1	32.81	32.61	32.52	32.42	31.53	31.88	34.05	31.48	31.06	31.57	31.91	33.03	32.06	32.69	31.36	31.09	32.41
SPAC20G4.07c	137.6	159.24	124.66	123.58	126.84	133.03	143.07	134.73	124.73	143.69	126.83	130.01	130.57	165.98	166.27	157.12	119.73	140.97	136.67	137.55	150.06	162.52	135.55	110.7	132.88	116.67	145.98	137.86	132.1	135.33	116.05	117.85	132.34	144.01	127.97	146.43	133.8	154.17	116.48	134.84	130.07	132.33	126.25	144.95	142.23	136.37	133.82	112.42	147.96
SPAC20G4.08	17.34	16.06	14.74	15.4	17.14	17.02	17.39	16.51	15.55	16.89	14.62	17.43	16.78	17.45	16.31	15.27	15.19	16.82	17	14.91	17.11	15.49	16.99	15.8	17.53	16.91	16.57	14.86	15.12	14.57	17.12	17.36	16.07	16.96	15.74	17.3	16.63	15.99	15.78	16.06	17.04	16.89	14.61	14.88	15.45	17.9	16.73	15.08	17.9
SPAC20G4.09	32.36	32.76	30.65	32.1	32.64	32.94	32.21	32.84	31.66	31.75	30.93	32.23	31.65	32.68	31.44	32.06	32.43	30.91	32.54	30.94	33.45	31.3	31.03	31.12	32.66	32.35	31.16	33.35	32.49	31.56	31.78	32.1	32.81	32.61	32.52	32.42	31.53	31.88	34.05	31.48	31.06	31.57	31.91	33.03	32.06	32.69	31.36	31.09	32.41
SPAC20G8.01	32.36	32.76	30.65	32.1	32.64	32.94	32.21	32.84	31.66	31.75	30.93	32.23	31.65	32.68	31.44	32.06	32.43	30.91	32.54	30.94	33.45	31.3	31.03	31.12	32.66	32.35	31.16	33.35	32.49	31.56	31.78	32.1	32.81	32.61	32.52	32.42	31.53	31.88	34.05	31.48	31.06	31.57	31.91	33.03	32.06	32.69	31.36	31.09	32.41
SPAC20G8.02	17.34	16.06	14.74	15.4	17.14	17.02	17.39	16.51	15.55	16.89	14.62	17.43	16.78	17.45	16.31	15.27	15.19	16.82	17	14.91	17.11	15.49	16.99	15.8	17.53	16.91	16.57	14.86	15.12	14.57	17.12	17.36	16.07	16.96	15.74	17.3	16.63	15.99	15.78	16.06	17.04	16.89	14.61	14.88	15.45	17.9	16.73	15.08	17.9
SPAC20G8.03	32.36	32.76	30.65	32.1	32.64	32.94	32.21	32.84	31.66	31.75	30.93	32.23	31.65	32.68	31.44	32.06	32.43	30.91	32.54	30.94	33.45	31.3	31.03	31.12	32.66	32.35	31.16	33.35	32.49	31.56	31.78	32.1	32.81	32.61	32.52	32.42	31.53	31.88	34.05	31.48	31.06	31.57	31.91	33.03	32.06	32.69	31.36	31.09	32.41
SPAC20G8.04c	17.34	16.06	14.74	15.4	17.14	17.02	17.39	16.51	15.55	16.89	14.62	17.43	16.78	17.45	16.31	15.27	15.19	16.82	17	14.91	17.11	15.49	16.99	15.8	17.53	16.91	16.57	14.86	15.12	14.57	17.12	17.36	16.07	16.96	15.74	17.3	16.63	15.99	15.78	16.06	17.04	16.89	14.61	14.88	15.45	17.9	16.73	15.08	17.9
SPAC20G8.05c	32.36	32.76	30.65	32.1	32.64	32.94	32.21	32.84	31.66	31.75	30.93	32.23	31.65	32.68	31.44	32.06	32.43	30.91	32.54	30.94	33.45	31.3	31.03	31.12	32.66	32.35	31.16	33.35	32.49	31.56	31.78	32.1	32.81	32.61	32.52	32.42	31.53	31.88	34.05	31.48	31.06	31.57	31.91	33.03	32.06	32.69	31.36	31.09	32.41
SPAC20G8.06	32.36	32.76	30.65	32.1	32.64	32.94	32.21	32.84	31.66	31.75	30.93	32.23	31.65	32.68	31.44	32.06	32.43	30.91	32.54	30.94	33.45	31.3	31.03	31.12	32.66	32.35	31.16	33.35	32.49	31.56	31.78	32.1	32.81	32.61	32.52	32.42	31.53	31.88	34.05	31.48	31.06	31.57	31.91	33.03	32.06	32.69	31.36	31.09	32.41
SPAC20G8.07c	17.34	16.06	14.74	15.4	17.14	17.02	17.39	16.51	15.55	16.89	14.62	17.43	16.78	17.45	16.31	15.27	15.19	16.82	17	14.91	17.11	15.49	16.99	15.8	17.53	16.91	16.57	14.86	15.12	14.57	17.12	17.36	16.07	16.96	15.74	17.3	16.63	15.99	15.78	16.06	17.04	16.89	14.61	14.88	15.45	17.9	16.73	15.08	17.9
SPAC20G8.08c	17.34	16.06	23.54	25.03	17.14	17.02	17.39	16.51	15.55	16.89	21.23	17.43	16.78	17.45	16.31	25.33	24.07	16.82	17	25.25	17.11	15.49	16.99	15.8	17.53	16.91	16.57	24.87	24.51	24.2	17.12	17.36	16.07	16.96	27.52	17.3	16.63	15.99	25.01	16.06	17.04	16.89	24.7	22.69	15.45	17.9	16.73	15.08	17.9
SPAC20G8.09c	48.08	49.87	46.96	49.3	47.78	46.37	45.85	38.02	66.23	49.73	46.72	39.07	50.13	47.15	63.2	52.66	48.91	63.24	55.57	50.14	45.69	46.17	35.19	72.83	43.77	69.08	44.2	49	53.62	47.84	57.23	35.34	66.87	41.35	50.95	40.2	45.2	56.45	55.65	54.26	39.96	40.86	42.91	44.99	62.03	43.85	62.45	66.18	38.62
SPAC20G8.10c	32.36	32.76	30.65	32.1	32.64	32.94	32.21	32.84	31.66	31.75	30.93	32.23	31.65	32.68	31.44	32.06	32.43	30.91	32.54	30.94	33.45	31.3	31.03	31.12	32.66	32.35	31.16	33.35	32.49	31.56	31.78	32.1	32.81	32.61	32.52	32.42	31.53	31.88	34.05	31.48	31.06	31.57	31.91	33.03	32.06	32.69	31.36	31.09	32.41
SPAC20H4.01	32.36	32.76	30.65	32.1	32.64	32.94	32.21	32.84	31.66	31.75	30.93	32.23	31.65	32.68	31.44	32.06	32.43	30.91	32.54	30.94	33.45	31.3	31.03	31.12	32.66	32.35	31.16	33.35	32.49	31.56	31.78	32.1	32.81	32.61	32.52	32.42	31.53	31.88	34.05	31.48	31.06	31.57	31.91	33.03	32.06	32.69	31.36	31.09	32.41
SPAC20H4.02	48.08	49.87	46.96	49.3	47.78	46.37	64.93	53.09	66.23	49.73	46.72	65.42	50.13	47.15	63.2	52.66	48.91	63.24	55.57	50.14	45.69	46.17	66.42	72.83	43.77	69.08	44.2	49	53.62	47.84	57.23	62.71	66.87	67.33	50.95	65.54	45.2	56.45	55.65	81.8	63.54	67.74	75.02	44.99	62.03	53.29	62.45	66.18	66.91
SPAC20H4.03c	97.07	93.3	95.92	97.82	94.4	80.03	64.93	81.07	66.23	82.48	97.95	100.27	92.65	74.31	63.2	101.06	67.56	94.83	55.57	99.36	81.76	101.92	66.42	72.83	70.12	69.08	72.03	98.88	98.37	71.11	74.47	75.39	66.87	79.31	100.28	69.91	98.95	56.45	116.48	81.8	95.98	71.47	79.81	78.19	62.03	95.51	98.82	66.18	101.02
SPAC20H4.04	17.34	28.04	23.54	25.03	17.14	17.02	17.39	16.51	30.27	16.89	21.23	17.43	16.78	17.45	31.33	25.33	24.07	33.21	17	25.25	17.11	27.01	16.99	31.8	17.53	16.91	16.57	24.87	24.51	24.2	17.12	17.36	35.61	16.96	27.52	17.3	16.63	30.39	25.01	33.97	17.04	16.89	24.7	22.69	31.36	17.9	34.98	31.13	17.9
SPAC20H4.05c	17.34	16.06	14.74	15.4	17.14	17.02	17.39	16.51	15.55	16.89	14.62	17.43	16.78	17.45	16.31	15.27	15.19	16.82	17	14.91	17.11	15.49	16.99	15.8	17.53	16.91	16.57	14.86	15.12	14.57	17.12	17.36	16.07	16.96	15.74	17.3	16.63	15.99	15.78	16.06	17.04	16.89	14.61	14.88	15.45	17.9	16.73	15.08	17.9
SPAC20H4.06c	97.07	93.3	95.92	97.82	94.4	80.03	120.67	53.09	66.23	82.48	97.95	100.27	92.65	74.31	63.2	101.06	67.56	94.83	112.23	99.36	81.76	101.92	66.42	72.83	102.55	69.08	72.03	98.88	98.37	71.11	74.47	75.39	66.87	79.31	100.28	69.91	98.95	106.96	116.48	54.26	95.98	71.47	79.81	78.19	62.03	95.51	98.82	66.18	101.02
SPAC20H4.07	17.34	16.06	14.74	15.4	17.14	17.02	17.39	16.51	15.55	16.89	14.62	17.43	16.78	17.45	16.31	15.27	15.19	16.82	17	14.91	17.11	15.49	16.99	15.8	17.53	16.91	16.57	14.86	15.12	14.57	17.12	17.36	16.07	16.96	15.74	17.3	16.63	15.99	15.78	16.06	17.04	16.89	14.61	14.88	15.45	17.9	16.73	15.08	17.9
SPAC20H4.08	48.08	28.04	46.96	25.03	47.78	46.37	17.39	38.02	30.27	16.89	46.72	17.43	16.78	17.45	31.33	25.33	24.07	33.21	35.89	25.25	45.69	46.17	16.99	31.8	43.77	38.28	44.2	24.87	24.51	24.2	17.12	35.34	35.61	41.35	27.52	40.2	45.2	30.39	25.01	33.97	17.04	16.89	24.7	44.99	31.36	17.9	34.98	31.13	17.9
SPAC20H4.09	17.34	16.06	14.74	15.4	17.14	17.02	17.39	16.51	15.55	16.89	14.62	17.43	16.78	17.45	16.31	15.27	15.19	16.82	17	14.91	17.11	15.49	16.99	15.8	17.53	16.91	16.57	14.86	15.12	14.57	17.12	17.36	16.07	16.96	15.74	17.3	16.63	15.99	15.78	16.06	17.04	16.89	14.61	14.88	15.45	17.9	16.73	15.08	17.9
SPAC20H4.10	48.08	49.87	46.96	49.3	47.78	46.37	45.85	38.02	30.27	49.73	46.72	65.42	50.13	47.15	31.33	52.66	48.91	33.21	35.89	50.14	45.69	46.17	35.19	31.8	43.77	38.28	44.2	49	53.62	47.84	57.23	62.71	35.61	67.33	27.52	65.54	45.2	30.39	25.01	33.97	63.54	67.74	75.02	44.99	31.36	53.29	34.98	31.13	66.91
SPAC20H4.11c	17.34	16.06	14.74	15.4	17.14	17.02	17.39	16.51	15.55	16.89	14.62	17.43	16.78	17.45	16.31	15.27	15.19	16.82	17	14.91	17.11	15.49	16.99	15.8	17.53	16.91	16.57	14.86	15.12	14.57	17.12	17.36	16.07	16.96	15.74	17.3	16.63	15.99	15.78	16.06	17.04	16.89	14.61	14.88	15.45	17.9	16.73	15.08	17.9
SPAC212.01c	17.34	28.04	23.54	25.03	17.14	17.02	17.39	38.02	30.27	16.89	21.75	17.43	16.78	17.45	31.33	25.33	24.07	33.21	17	25.25	17.11	27.01	16.99	31.8	17.53	16.91	16.57	24.87	24.51	24.2	17.12	17.36	35.61	16.96	27.52	17.3	16.63	30.39	25.01	33.97	17.04	16.89	24.7	23.21	31.36	17.9	34.98	31.13	17.9
SPAC212.02	17.34	16.06	14.74	15.4	17.14	17.02	17.39	16.51	15.55	16.89	14.62	17.43	16.78	17.45	16.31	15.27	15.19	16.82	17	14.91	17.11	15.49	16.99	15.8	17.53	16.91	16.57	14.86	15.12	14.57	17.12	17.36	16.07	16.96	15.74	17.3	16.63	15.99	15.78	16.06	17.04	16.89	14.61	14.88	15.45	17.9	16.73	15.08	17.9
SPAC212.03	137.6	122.91	124.66	123.58	126.84	133.03	115.71	134.73	124.73	113.02	126.83	130.01	130.57	93.11	105.22	123.83	101.01	111.21	112	137.55	119.73	121.88	114.06	110.7	132.88	116.67	104.7	137.86	132.1	135.33	116.05	117.85	132.34	110.27	127.97	108.4	133.8	101.77	114.88	134.84	130.07	132.33	126.25	105.88	142.23	136.37	133.82	112.42	147.96
SPAC212.04c	17.34	16.06	14.74	15.4	17.14	17.02	17.39	16.51	15.55	16.89	14.62	17.43	16.78	17.45	16.31	15.27	15.19	16.82	17	14.91	17.11	15.49	16.99	15.8	17.53	16.91	16.57	14.86	15.12	14.57	17.12	17.36	16.07	16.96	15.74	17.3	16.63	15.99	15.78	16.06	17.04	16.89	14.61	14.88	15.45	17.9	16.73	15.08	17.9
SPAC212.05c	32.36	32.76	30.65	32.1	32.64	32.94	32.21	32.84	31.66	31.75	30.93	32.23	31.65	32.68	31.44	32.06	32.43	30.91	32.54	30.94	33.45	31.3	31.03	31.12	32.66	32.35	31.16	33.35	32.49	31.56	31.78	32.1	32.81	32.61	32.52	32.42	31.53	31.88	34.05	31.48	31.06	31.57	31.91	33.03	32.06	32.69	31.36	31.09	32.41
SPAC212.06c	32.36	32.76	30.65	32.1	32.64	32.94	32.21	32.84	31.66	31.75	30.93	32.23	31.65	32.68	31.44	32.06	32.43	30.91	32.54	30.94	33.45	31.3	31.03	31.12	32.66	32.35	31.16	33.35	32.49	31.56	31.78	32.1	32.81	32.61	32.52	32.42	31.53	31.88	34.05	31.48	31.06	31.57	31.91	33.03	32.06	32.69	31.36	31.09	32.41
SPAC212.07c	32.36	32.76	30.65	32.1	32.64	32.94	32.21	32.84	31.66	31.75	30.93	32.23	31.65	32.68	31.44	32.06	32.43	30.91	32.54	30.94	33.45	31.3	31.03	31.12	32.66	32.35	31.16	33.35	32.49	31.56	31.78	32.1	32.81	32.61	32.52	32.42	31.53	31.88	34.05	31.48	31.06	31.57	31.91	33.03	32.06	32.69	31.36	31.09	32.41
SPAC212.08c	88.66	93.3	87.76	97.82	87.34	112.39	115.71	110.14	95.29	113.02	97.95	93.29	95.3	93.11	105.22	101.06	101.01	111.21	112	90.44	119.73	93.46	114.06	110.7	86.08	116.67	104.7	90.64	98.37	98.55	116.05	117.85	58.78	110.27	100.28	108.4	70.77	101.77	114.88	98.5	88.03	48.33	126.25	56.38	108.68	95.51	52.53	112.42	90.91
SPAC212.09c	32.36	32.76	30.65	32.1	32.64	32.94	32.21	32.84	31.66	31.75	30.93	32.23	31.65	32.68	31.44	32.06	32.43	30.91	32.54	30.94	33.45	31.3	31.03	31.12	32.66	32.35	31.16	33.35	32.49	31.56	31.78	32.1	32.81	32.61	32.52	32.42	31.53	31.88	34.05	31.48	31.06	31.57	31.91	33.03	32.06	32.69	31.36	31.09	32.41
SPAC212.10	32.36	32.76	30.65	32.1	32.64	32.94	32.21	32.84	31.66	31.75	30.93	32.23	31.65	32.68	31.44	32.06	32.43	30.91	32.54	30.94	33.45	31.3	31.03	31.12	32.66	32.35	31.16	33.35	32.49	31.56	31.78	32.1	32.81	32.61	32.52	32.42	31.53	31.88	34.05	31.48	31.06	31.57	31.91	33.03	32.06	32.69	31.36	31.09	32.41
SPAC212.11	32.36	32.76	30.65	32.1	32.64	32.94	32.21	32.84	31.66	31.75	30.93	32.23	31.65	32.68	31.44	32.06	32.43	30.91	32.54	30.94	33.45	31.3	31.03	31.12	32.66	32.35	31.16	33.35	32.49	31.56	31.78	32.1	32.81	32.61	32.52	32.42	31.53	31.88	34.05	31.48	31.06	31.57	31.91	33.03	32.06	32.69	31.36	31.09	32.41
SPAC212.12	32.36	32.76	30.65	32.1	32.64	32.94	32.21	32.84	31.66	31.75	30.93	32.23	31.65	32.68	31.44	32.06	32.43	30.91	32.54	30.94	33.45	31.3	31.03	31.12	32.66	32.35	31.16	33.35	32.49	31.56	31.78	32.1	32.81	32.61	32.52	32.42	31.53	31.88	34.05	31.48	31.06	31.57	31.91	33.03	32.06	32.69	31.36	31.09	32.41
SPAC21E11.03c	137.6	122.91	119.73	163.8	120.21	133.03	143.07	134.73	124.73	139.26	126.83	127.7	130.57	93.11	166.27	123.83	101.01	140.97	133.13	128.72	146.14	121.88	135.55	145.83	128.41	150.75	136.1	132.33	126.2	128.91	161.61	160.53	132.34	140.64	124.96	146.43	91.24	154.17	181.26	134.84	124.49	132.33	126.25	105.88	135.12	136.37	133.82	143.42	147.96
SPAC21E11.04	17.34	16.06	14.74	15.4	17.14	17.02	17.39	16.51	15.55	16.89	14.62	17.43	16.78	17.45	16.31	15.27	15.19	16.82	17	14.91	17.11	15.49	16.99	15.8	17.53	16.91	16.57	14.86	15.12	14.57	17.12	17.36	16.07	16.96	15.74	17.3	16.63	15.99	15.78	16.06	17.04	16.89	14.61	14.88	15.45	17.9	16.73	15.08	17.9
SPAC21E11.05c	97.07	93.3	95.92	97.82	94.4	80.03	64.93	53.09	46.25	82.48	97.95	100.27	92.65	74.31	63.2	101.06	67.56	43.57	55.57	99.36	81.76	101.92	66.42	45.76	70.12	69.08	72.03	98.88	98.37	71.11	74.47	75.39	66.87	79.31	100.28	69.91	70.77	56.45	55.65	54.26	95.98	71.47	79.81	56.38	62.03	95.51	62.45	66.18	101.02
SPAC21E11.06	32.36	32.76	30.65	32.1	32.64	32.94	32.21	32.84	31.66	31.75	30.93	32.23	31.65	32.68	31.44	32.06	32.43	30.91	32.54	30.94	33.45	31.3	31.03	31.12	32.66	32.35	31.16	33.35	32.49	31.56	31.78	32.1	32.81	32.61	32.52	32.42	31.53	31.88	34.05	31.48	31.06	31.57	31.91	33.03	32.06	32.69	31.36	31.09	32.41
SPAC21E11.07	32.36	32.76	30.65	32.1	32.64	32.94	32.21	32.84	31.66	31.75	30.93	32.23	31.65	32.68	31.44	32.06	32.43	30.91	32.54	30.94	33.45	31.3	31.03	31.12	32.66	32.35	31.16	33.35	32.49	31.56	31.78	32.1	32.81	32.61	32.52	32.42	31.53	31.88	34.05	31.48	31.06	31.57	31.91	33.03	32.06	32.69	31.36	31.09	32.41
SPAC21E11.08	32.36	32.76	30.65	32.1	32.64	32.94	32.21	32.84	31.66	31.75	30.93	32.23	31.65	32.68	31.44	32.06	32.43	30.91	32.54	30.94	33.45	31.3	31.03	31.12	32.66	32.35	31.16	33.35	32.49	31.56	31.78	32.1	32.81	32.61	32.52	32.42	31.53	31.88	34.05	31.48	31.06	31.57	31.91	33.03	32.06	32.69	31.36	31.09	32.41
SPAC222.03c	32.36	32.76	30.65	32.1	32.64	32.94	32.21	32.84	31.66	31.75	30.93	32.23	31.65	32.68	31.44	32.06	32.43	30.91	32.54	30.94	33.45	31.3	31.03	31.12	32.66	32.35	31.16	33.35	32.49	31.56	31.78	32.1	32.81	32.61	32.52	32.42	31.53	31.88	34.05	31.48	31.06	31.57	31.91	33.03	32.06	32.69	31.36	31.09	32.41
SPAC222.04c	137.6	93.3	119.73	97.82	120.21	112.39	114.53	110.14	124.73	113.02	97.95	100.27	130.57	93.11	105.22	123.83	101.01	111.21	112.23	99.36	119.73	101.92	110.51	110.7	102.55	109.54	111.08	98.88	126.2	84.88	116.05	117.85	132.34	110.27	100.28	110.91	129.46	106.96	116.48	134.84	124.49	113.78	126.25	111.61	108.68	95.51	98.82	112.42	101.02
SPAC222.05c	17.34	16.06	14.74	15.4	17.14	17.02	17.39	16.51	15.55	16.89	14.62	17.43	16.78	17.45	16.31	15.27	15.19	16.82	17	14.91	17.11	15.49	16.99	15.8	17.53	16.91	16.57	14.86	15.12	14.57	17.12	17.36	16.07	16.96	15.74	17.3	16.63	15.99	15.78	16.06	17.04	16.89	14.61	14.88	15.45	17.9	16.73	15.08	17.9
SPAC222.06	32.36	32.76	30.65	32.1	32.64	32.94	32.21	32.84	31.66	31.75	30.93	32.23	31.65	32.68	31.44	32.06	32.43	30.91	32.54	30.94	33.45	31.3	31.03	31.12	32.66	32.35	31.16	33.35	32.49	31.56	31.78	32.1	32.81	32.61	32.52	32.42	31.53	31.88	34.05	31.48	31.06	31.57	31.91	33.03	32.06	32.69	31.36	31.09	32.41
SPAC222.07c	17.34	16.06	14.74	15.4	17.14	17.02	17.39	16.51	15.55	16.89	21.23	17.43	16.78	17.45	16.31	15.27	24.07	16.82	17	14.91	17.11	15.49	16.99	15.8	17.53	16.91	16.57	14.86	15.12	24.2	17.12	17.36	16.07	16.96	15.74	17.3	16.63	15.99	15.78	16.06	17.04	16.89	24.7	14.88	15.45	17.9	16.73	15.08	17.9
SPAC222.08c	137.6	122.91	124.66	123.58	126.84	133.03	143.07	77.97	121.67	143.69	126.83	130.01	130.57	93.11	69.76	123.83	101.01	73.54	136.67	137.55	150.06	121.88	135.55	145.83	132.88	116.67	145.98	137.86	132.1	135.33	161.61	72.54	132.34	144.01	127.97	146.43	133.8	154.17	97.2	134.84	130.07	132.33	77.14	105.88	142.23	136.37	133.82	143.42	147.96
SPAC222.09	32.36	32.76	30.65	32.1	32.64	32.94	32.21	32.84	31.66	31.75	30.93	32.23	31.65	32.68	31.44	32.06	32.43	30.91	32.54	30.94	33.45	31.3	31.03	31.12	32.66	32.35	31.16	33.35	32.49	31.56	31.78	32.1	32.81	32.61	32.52	32.42	31.53	31.88	34.05	31.48	31.06	31.57	31.91	33.03	32.06	32.69	31.36	31.09	32.41
SPAC222.10c	32.36	32.76	30.65	32.1	32.64	32.94	32.21	32.84	31.66	31.75	30.93	32.23	31.65	32.68	31.44	32.06	32.43	30.91	32.54	30.94	33.45	31.3	31.03	31.12	32.66	32.35	31.16	33.35	32.49	31.56	31.78	32.1	32.81	32.61	32.52	32.42	31.53	31.88	34.05	31.48	31.06	31.57	31.91	33.03	32.06	32.69	31.36	31.09	32.41
SPAC222.11	32.36	32.76	30.65	32.1	32.64	32.94	32.21	32.84	31.66	31.75	30.93	32.23	31.65	32.68	31.44	32.06	32.43	30.91	32.54	30.94	33.45	31.3	31.03	31.12	32.66	32.35	31.16	33.35	32.49	31.56	31.78	32.1	32.81	32.61	32.52	32.42	31.53	31.88	34.05	31.48	31.06	31.57	31.91	33.03	32.06	32.69	31.36	31.09	32.41
SPAC222.12c	32.36	32.76	30.65	32.1	32.64	32.94	32.21	32.84	31.66	31.75	30.93	32.23	31.65	32.68	31.44	32.06	32.43	30.91	32.54	30.94	33.45	31.3	31.03	31.12	32.66	32.35	31.16	33.35	32.49	31.56	31.78	32.1	32.81	32.61	32.52	32.42	31.53	31.88	34.05	31.48	31.06	31.57	31.91	33.03	32.06	32.69	31.36	31.09	32.41
SPAC222.13c	17.34	16.06	14.74	15.4	17.14	17.02	17.39	16.51	15.55	16.89	14.62	17.43	16.78	17.45	16.31	15.27	15.19	16.82	17	14.91	17.11	15.49	16.99	15.8	17.53	16.91	16.57	14.86	15.12	14.57	17.12	17.36	16.07	16.96	15.74	17.3	16.63	15.99	15.78	16.06	17.04	16.89	14.61	14.88	15.45	17.9	16.73	15.08	17.9
SPAC222.14c	17.34	16.06	23.54	25.03	17.14	77.6	17.39	16.51	15.55	16.89	21.23	17.43	16.78	17.45	16.31	15.27	24.07	16.82	17	25.25	17.11	15.49	16.99	15.8	17.53	16.91	16.57	24.87	24.51	24.2	17.12	17.36	16.07	16.96	15.74	17.3	16.63	15.99	25.01	16.06	17.04	16.89	24.7	22.69	15.45	17.9	16.73	15.08	17.9
SPAC222.15	17.34	16.06	14.74	15.4	17.14	17.02	17.39	16.51	15.55	16.89	21.23	17.43	16.78	17.45	16.31	15.27	24.07	16.82	17	14.91	17.11	15.49	16.99	15.8	17.53	16.91	16.57	14.86	15.12	24.2	17.12	17.36	16.07	16.96	15.74	17.3	16.63	15.99	15.78	16.06	17.04	16.89	24.7	22.69	15.45	17.9	16.73	15.08	17.9
SPAC222.16c	137.6	122.91	124.66	123.58	126.84	133.03	114.53	134.73	124.73	113.02	126.83	130.01	130.57	116.14	105.22	123.83	119.73	111.21	136.67	137.55	119.73	121.88	135.55	110.7	132.88	116.67	111.08	137.86	132.1	135.33	116.05	117.85	132.34	110.27	127.97	110.91	133.8	106.96	116.48	134.84	130.07	132.33	126.25	144.95	142.23	136.37	133.82	112.42	147.96
SPAC222.17	32.36	32.76	30.65	32.1	32.64	32.94	32.21	32.84	31.66	31.75	30.93	32.23	31.65	32.68	31.44	32.06	32.43	30.91	32.54	30.94	33.45	31.3	31.03	31.12	32.66	32.35	31.16	33.35	32.49	31.56	31.78	32.1	32.81	32.61	32.52	32.42	31.53	31.88	34.05	31.48	31.06	31.57	31.91	33.03	32.06	32.69	31.36	31.09	32.41
SPAC222.18	32.36	32.76	30.65	32.1	32.64	32.94	32.21	32.84	31.66	31.75	30.93	32.23	31.65	32.68	31.44	32.06	32.43	30.91	32.54	30.94	33.45	31.3	31.03	31.12	32.66	32.35	31.16	33.35	32.49	31.56	31.78	32.1	32.81	32.61	32.52	32.42	31.53	31.88	34.05	31.48	31.06	31.57	31.91	33.03	32.06	32.69	31.36	31.09	32.41
SPAC227.01c	137.6	122.91	124.66	123.58	126.84	133.03	143.07	134.73	95.01	143.69	126.83	130.01	130.57	81.4	166.27	123.83	160.25	73.54	136.67	137.55	150.06	121.88	135.55	145.83	132.88	116.67	145.98	137.86	132.1	135.33	117.36	160.53	132.34	144.01	127.97	146.43	133.8	98.76	116.48	91.1	130.07	132.33	126.25	144.95	88.51	136.37	87.13	99.96	147.96
SPAC227.02c	32.36	32.76	30.65	32.1	32.64	32.94	32.21	32.84	31.66	31.75	30.93	32.23	31.65	32.68	31.44	32.06	32.43	30.91	32.54	30.94	33.45	31.3	31.03	31.12	32.66	32.35	31.16	33.35	32.49	31.56	31.78	32.1	32.81	32.61	32.52	32.42	31.53	31.88	34.05	31.48	31.06	31.57	31.91	33.03	32.06	32.69	31.36	31.09	32.41
SPAC227.03c	17.34	28.04	23.54	25.03	17.14	17.02	17.39	38.02	30.27	16.89	44.71	17.43	16.78	17.45	31.33	25.33	24.07	33.21	17	25.25	17.11	27.01	16.99	31.8	17.53	16.91	16.57	24.87	24.51	24.2	17.12	17.36	35.61	16.96	27.52	17.3	16.63	30.39	25.01	33.97	17.04	16.89	24.7	22.69	31.36	17.9	34.98	31.13	17.9
SPAC227.04	137.6	159.24	124.66	123.58	126.84	133.03	143.07	134.73	200.92	143.69	126.83	130.01	130.57	165.98	166.27	123.83	160.25	140.97	136.67	137.55	150.06	121.88	135.55	145.83	132.88	116.67	145.98	137.86	132.1	135.33	117.36	160.53	132.34	144.01	127.97	146.43	133.8	154.17	181.26	134.84	130.07	132.33	126.25	144.95	142.23	136.37	133.82	143.42	147.96
SPAC227.05	17.34	16.06	14.74	15.4	17.14	17.02	17.39	16.51	15.55	16.89	14.62	17.43	16.78	17.45	16.31	15.27	15.19	16.82	17	14.91	17.11	15.49	16.99	15.8	17.53	16.91	16.57	14.86	15.12	14.57	17.12	17.36	16.07	16.96	15.74	17.3	16.63	15.99	15.78	16.06	17.04	16.89	14.61	14.88	15.45	17.9	16.73	15.08	17.9
SPAC227.06	97.07	93.3	95.92	97.82	94.4	80.03	64.93	53.09	66.23	57.72	97.95	100.27	92.65	74.31	63.2	57.82	67.56	63.24	55.57	99.36	81.76	101.92	66.42	72.83	70.12	69.08	72.03	98.88	56.52	71.11	74.47	75.39	66.87	79.31	100.28	69.91	70.77	56.45	55.65	54.26	95.98	71.47	79.81	78.19	62.03	51.52	62.45	66.18	101.02
SPAC227.07c	48.08	49.87	46.96	49.3	47.78	46.37	45.85	38.02	30.27	49.73	46.72	65.42	50.13	47.15	31.33	52.66	48.91	33.21	55.57	50.14	45.69	46.17	35.19	31.8	43.77	38.28	44.2	49	53.62	47.84	57.23	62.71	35.61	67.33	50.95	65.54	45.2	56.45	55.65	81.8	63.54	67.74	75.02	44.99	31.36	53.29	34.98	31.13	66.91
SPAC227.08c	32.36	32.76	30.65	32.1	32.64	32.94	32.21	32.84	31.66	31.75	30.93	32.23	31.65	32.68	31.44	32.06	32.43	30.91	32.54	30.94	33.45	31.3	31.03	31.12	32.66	32.35	31.16	33.35	32.49	31.56	31.78	32.1	32.81	32.61	32.52	32.42	31.53	31.88	34.05	31.48	31.06	31.57	31.91	33.03	32.06	32.69	31.36	31.09	32.41
SPAC227.09	32.36	32.76	30.65	32.1	32.64	32.94	32.21	32.84	31.66	31.75	30.93	32.23	31.65	32.68	31.44	32.06	32.43	30.91	32.54	30.94	33.45	31.3	31.03	31.12	32.66	32.35	31.16	33.35	32.49	31.56	31.78	32.1	32.81	32.61	32.52	32.42	31.53	31.88	34.05	31.48	31.06	31.57	31.91	33.03	32.06	32.69	31.36	31.09	32.41
SPAC227.10	17.34	28.04	23.54	25.03	17.14	17.02	17.39	16.51	30.27	16.89	21.23	17.43	16.78	17.45	31.33	25.33	24.07	16.82	17	25.25	17.11	27.01	16.99	31.8	17.53	16.91	16.57	24.87	24.51	24.2	17.12	17.36	35.61	16.96	27.52	17.3	16.63	30.39	25.01	16.06	17.04	16.89	24.7	55.71	31.36	17.9	16.73	31.13	17.9
SPAC227.11c	17.34	16.06	14.74	15.4	17.14	17.02	17.39	16.51	15.55	16.89	21.23	17.43	16.78	17.45	16.31	15.27	15.19	16.82	17	14.91	17.11	15.49	16.99	15.8	17.53	16.91	16.57	14.86	15.12	14.57	17.12	17.36	16.07	16.96	15.74	17.3	16.63	15.99	15.78	16.06	17.04	16.89	14.61	14.88	15.45	17.9	16.73	15.08	17.9
SPAC227.12	32.36	32.76	30.65	32.1	32.64	32.94	32.21	32.84	31.66	31.75	30.93	32.23	31.65	32.68	31.44	32.06	32.43	30.91	32.54	30.94	33.45	31.3	31.03	31.12	32.66	32.35	31.16	33.35	32.49	31.56	31.78	32.1	32.81	32.61	32.52	32.42	31.53	31.88	34.05	31.48	31.06	31.57	31.91	33.03	32.06	32.69	31.36	31.09	32.41
SPAC227.13c	32.36	32.76	30.65	32.1	32.64	32.94	32.21	32.84	31.66	31.75	30.93	32.23	31.65	32.68	31.44	32.06	32.43	30.91	32.54	30.94	33.45	31.3	31.03	31.12	32.66	32.35	31.16	33.35	32.49	31.56	31.78	32.1	32.81	32.61	32.52	32.42	31.53	31.88	34.05	31.48	31.06	31.57	31.91	33.03	32.06	32.69	31.36	31.09	32.41
SPAC227.14	17.34	16.06	14.74	15.4	17.14	17.02	17.39	16.51	15.55	16.89	14.62	17.43	16.78	17.45	16.31	15.27	15.19	16.82	17	14.91	17.11	15.49	16.99	15.8	17.53	16.91	16.57	14.86	15.12	14.57	17.12	17.36	16.07	16.96	15.74	17.3	16.63	15.99	15.78	16.06	17.04	16.89	14.61	14.88	15.45	17.9	16.73	15.08	17.9
SPAC227.15	17.34	16.06	14.74	15.4	17.14	17.02	17.39	16.51	15.55	16.89	14.62	17.43	16.78	17.45	16.31	15.27	15.19	16.82	17	14.91	17.11	15.49	16.99	15.8	17.53	16.91	16.57	14.86	15.12	14.57	17.12	17.36	16.07	16.96	15.74	17.3	16.63	15.99	15.78	16.06	17.04	16.89	14.61	14.88	15.45	17.9	16.73	15.08	17.9
SPAC227.16c	32.36	32.76	30.65	32.1	32.64	32.94	32.21	32.84	31.66	31.75	30.93	32.23	31.65	32.68	31.44	32.06	32.43	30.91	32.54	30.94	33.45	31.3	31.03	31.12	32.66	32.35	31.16	33.35	32.49	31.56	31.78	32.1	32.81	32.61	32.52	32.42	31.53	31.88	34.05	31.48	31.06	31.57	31.91	33.03	32.06	32.69	31.36	31.09	32.41
SPAC227.17c	137.6	122.91	124.66	123.58	126.84	133.03	143.07	134.73	124.73	143.69	126.83	130.01	130.57	93.11	166.27	123.83	101.01	140.97	136.67	137.55	150.06	121.88	135.55	145.83	132.88	116.67	145.98	137.86	132.1	135.33	117.36	117.85	132.34	144.01	127.97	146.43	133.8	154.17	116.48	134.84	130.07	132.33	126.25	144.95	142.23	95.19	133.82	143.42	95.92
SPAC227.18	17.34	16.06	14.74	15.4	17.14	17.02	17.39	16.51	15.55	16.89	14.62	17.43	16.78	17.45	16.31	15.27	15.19	16.82	17	14.91	17.11	15.49	16.99	15.8	17.53	16.91	16.57	14.86	15.12	14.57	17.12	17.36	16.07	16.96	15.74	17.3	16.63	15.99	15.78	16.06	17.04	16.89	14.61	14.88	15.45	17.9	16.73	15.08	17.9
SPAC227.19c	32.36	32.76	30.65	32.1	32.64	32.94	32.21	32.84	31.66	31.75	30.93	32.23	31.65	32.68	31.44	32.06	32.43	30.91	32.54	30.94	33.45	31.3	31.03	31.12	32.66	32.35	31.16	33.35	32.49	31.56	31.78	32.1	32.81	32.61	32.52	32.42	31.53	31.88	34.05	31.48	31.06	31.57	31.91	33.03	32.06	32.69	31.36	31.09	32.41
SPAC22A12.01c	32.36	32.76	30.65	32.1	32.64	32.94	32.21	32.84	31.66	31.75	30.93	32.23	31.65	32.68	31.44	32.06	32.43	30.91	32.54	30.94	33.45	31.3	31.03	31.12	32.66	32.35	31.16	33.35	32.49	31.56	31.78	32.1	32.81	32.61	32.52	32.42	31.53	31.88	34.05	31.48	31.06	31.57	31.91	33.03	32.06	32.69	31.36	31.09	32.41
SPAC22A12.02c	17.34	16.06	14.74	15.4	17.14	17.02	17.39	16.51	15.55	16.89	14.62	17.43	16.78	17.45	16.31	15.27	15.19	16.82	17	14.91	17.11	15.49	16.99	15.8	17.53	16.91	16.57	14.86	15.12	14.57	17.12	17.36	16.07	16.96	15.74	17.3	16.63	15.99	15.78	16.06	17.04	16.89	14.61	14.88	15.45	17.9	16.73	15.08	17.9
SPAC22A12.03c	17.34	16.06	14.74	15.4	17.14	17.02	17.39	16.51	15.55	16.89	14.62	17.43	16.78	17.45	16.31	15.27	15.19	16.82	17	14.91	17.11	15.49	16.99	15.8	17.53	16.91	16.57	14.86	15.12	14.57	17.12	17.36	16.07	16.96	15.74	17.3	16.63	15.99	15.78	16.06	17.04	16.89	14.61	14.88	15.45	17.9	16.73	15.08	17.9
SPAC22A12.04c	137.6	159.24	124.66	123.58	126.84	133.03	143.07	77.97	95.01	143.69	126.83	130.01	130.57	81.4	69.76	157.12	119.73	73.54	136.67	137.55	76.9	162.52	135.55	65.21	132.88	84.3	145.98	137.86	132.1	135.33	78.11	72.54	132.34	144.01	127.97	72.13	133.8	98.76	116.48	91.1	130.07	132.33	77.14	144.95	88.51	136.37	87.13	99.96	147.96
SPAC22A12.05	32.36	32.76	30.65	32.1	32.64	32.94	32.21	32.84	31.66	31.75	30.93	32.23	31.65	32.68	31.44	32.06	32.43	30.91	32.54	30.94	33.45	31.3	31.03	31.12	32.66	32.35	31.16	33.35	32.49	31.56	31.78	32.1	32.81	32.61	32.52	32.42	31.53	31.88	34.05	31.48	31.06	31.57	31.91	33.03	32.06	32.69	31.36	31.09	32.41
SPAC22A12.06c	17.34	16.06	14.74	15.4	17.14	17.02	17.39	16.51	15.55	16.89	14.62	17.43	16.78	17.45	16.31	15.27	15.19	16.82	17	14.91	17.11	15.49	16.99	15.8	17.53	16.91	16.57	14.86	15.12	14.57	17.12	17.36	16.07	16.96	15.74	17.3	16.63	15.99	15.78	16.06	17.04	16.89	14.61	14.88	15.45	17.9	16.73	15.08	17.9
SPAC22A12.07c	32.36	32.76	30.65	32.1	32.64	32.94	32.21	32.84	31.66	31.75	30.93	32.23	31.65	32.68	31.44	32.06	32.43	30.91	32.54	30.94	33.45	31.3	31.03	31.12	32.66	32.35	31.16	33.35	32.49	31.56	31.78	32.1	32.81	32.61	32.52	32.42	31.53	31.88	34.05	31.48	31.06	31.57	31.91	33.03	32.06	32.69	31.36	31.09	32.41
SPAC22A12.08c	32.36	32.76	30.65	32.1	32.64	32.94	32.21	32.84	31.66	31.75	30.93	32.23	31.65	32.68	31.44	32.06	32.43	30.91	32.54	30.94	33.45	31.3	31.03	31.12	32.66	32.35	31.16	33.35	32.49	31.56	31.78	32.1	32.81	32.61	32.52	32.42	31.53	31.88	34.05	31.48	31.06	31.57	31.91	33.03	32.06	32.69	31.36	31.09	32.41
SPAC22A12.09c	32.36	32.76	30.65	32.1	32.64	32.94	32.21	32.84	31.66	31.75	30.93	32.23	31.65	32.68	31.44	32.06	32.43	30.91	32.54	30.94	33.45	31.3	31.03	31.12	32.66	32.35	31.16	33.35	32.49	31.56	31.78	32.1	32.81	32.61	32.52	32.42	31.53	31.88	34.05	31.48	31.06	31.57	31.91	33.03	32.06	32.69	31.36	31.09	32.41
SPAC22A12.10	32.36	32.76	30.65	32.1	32.64	32.94	32.21	32.84	31.66	31.75	30.93	32.23	31.65	32.68	31.44	32.06	32.43	30.91	32.54	30.94	33.45	31.3	31.03	31.12	32.66	32.35	31.16	33.35	32.49	31.56	31.78	32.1	32.81	32.61	32.52	32.42	31.53	31.88	34.05	31.48	31.06	31.57	31.91	33.03	32.06	32.69	31.36	31.09	32.41
SPAC22A12.11	17.34	16.06	14.74	15.4	17.14	17.02	17.39	16.51	15.55	16.89	14.62	17.43	16.78	17.45	16.31	15.27	15.19	16.82	17	14.91	17.11	15.49	16.99	15.8	17.53	16.91	16.57	14.86	15.12	14.57	17.12	17.36	16.07	16.96	15.74	17.3	16.63	15.99	15.78	16.06	17.04	16.89	14.61	14.88	15.45	17.9	16.73	15.08	17.9
SPAC22A12.12c	32.36	32.76	30.65	32.1	32.64	32.94	32.21	32.84	31.66	31.75	30.93	32.23	31.65	32.68	31.44	32.06	32.43	30.91	32.54	30.94	33.45	31.3	31.03	31.12	32.66	32.35	31.16	33.35	32.49	31.56	31.78	32.1	32.81	32.61	32.52	32.42	31.53	31.88	34.05	31.48	31.06	31.57	31.91	33.03	32.06	32.69	31.36	31.09	32.41
SPAC22A12.13	32.36	32.76	30.65	32.1	32.64	32.94	32.21	32.84	31.66	31.75	30.93	32.23	31.65	32.68	31.44	32.06	32.43	30.91	32.54	30.94	33.45	31.3	31.03	31.12	32.66	32.35	31.16	33.35	32.49	31.56	31.78	32.1	32.81	32.61	32.52	32.42	31.53	31.88	34.05	31.48	31.06	31.57	31.91	33.03	32.06	32.69	31.36	31.09	32.41
SPAC22A12.14c	48.08	28.04	46.96	25.03	47.78	46.37	45.85	38.02	30.27	49.73	46.72	39.07	16.78	47.15	31.33	25.33	48.91	33.21	35.89	25.25	45.69	46.17	16.99	31.8	43.77	38.28	44.2	24.87	24.51	24.2	37.88	35.34	35.61	41.35	27.52	40.2	45.2	30.39	25.01	33.97	39.96	16.89	24.7	44.99	31.36	43.85	34.98	31.13	38.62
SPAC22A12.15c	32.36	32.76	30.65	32.1	32.64	32.94	32.21	32.84	31.66	31.75	30.93	32.23	31.65	32.68	31.44	32.06	32.43	30.91	32.54	30.94	33.45	31.3	31.03	31.12	32.66	32.35	31.16	33.35	32.49	31.56	31.78	32.1	32.81	32.61	32.52	32.42	31.53	31.88	34.05	31.48	31.06	31.57	31.91	33.03	32.06	32.69	31.36	31.09	32.41
SPAC22A12.16	17.34	16.06	14.74	15.4	17.14	17.02	17.39	16.51	15.55	16.89	14.62	17.43	16.78	17.45	16.31	15.27	15.19	16.82	17	14.91	17.11	15.49	16.99	15.8	17.53	16.91	16.57	14.86	15.12	14.57	17.12	17.36	16.07	16.96	15.74	17.3	16.63	15.99	15.78	16.06	17.04	16.89	14.61	14.88	15.45	17.9	16.73	15.08	17.9
SPAC22A12.17c	48.08	49.87	46.96	49.3	47.78	46.37	45.85	38.02	30.27	49.73	46.72	39.07	50.13	47.15	31.33	52.66	48.91	33.21	35.89	50.14	45.69	46.17	35.19	31.8	43.77	38.28	44.2	49	53.62	47.84	37.88	35.34	35.61	41.35	27.52	40.2	45.2	30.39	55.65	33.97	39.96	40.86	42.91	44.99	31.36	43.85	34.98	31.13	38.62
SPAC22E12.01	48.08	49.87	46.96	49.3	47.78	46.37	45.85	38.02	30.27	49.73	46.72	39.07	50.13	47.15	31.33	52.66	48.91	33.21	35.89	50.14	45.69	46.17	35.19	31.8	43.77	38.28	44.2	49	53.62	47.84	37.88	35.34	35.61	41.35	27.52	40.2	45.2	30.39	55.65	33.97	39.96	40.86	42.91	44.99	31.36	43.85	34.98	31.13	38.62
SPAC22E12.02	32.36	32.76	30.65	32.1	32.64	32.94	32.21	32.84	31.66	31.75	30.93	32.23	31.65	32.68	31.44	32.06	32.43	30.91	32.54	30.94	33.45	31.3	31.03	31.12	32.66	32.35	31.16	33.35	32.49	31.56	31.78	32.1	32.81	32.61	32.52	32.42	31.53	31.88	34.05	31.48	31.06	31.57	31.91	33.03	32.06	32.69	31.36	31.09	32.41
SPAC22E12.03c	17.34	28.04	23.54	25.03	17.14	17.02	17.39	16.51	30.27	16.89	21.23	17.43	16.78	17.45	31.33	25.33	24.07	33.21	17	25.25	17.11	27.01	16.99	31.8	17.53	16.91	16.57	24.87	24.51	24.2	17.12	17.36	35.61	16.96	27.52	17.3	16.63	30.39	25.01	33.97	17.04	16.89	24.7	22.69	31.36	17.9	34.98	31.13	17.9
SPAC22E12.04	17.34	16.06	14.74	15.4	17.14	17.02	17.39	16.51	15.55	16.89	14.62	17.43	16.78	17.45	16.31	15.27	15.19	16.82	17	14.91	17.11	15.49	16.99	15.8	17.53	16.91	16.57	14.86	15.12	14.57	17.12	17.36	16.07	16.96	15.74	17.3	16.63	15.99	15.78	16.06	17.04	16.89	14.61	14.88	15.45	17.9	16.73	15.08	17.9
SPAC22E12.05c	17.34	16.06	14.74	15.4	17.14	17.02	17.39	16.51	15.55	16.89	14.62	17.43	16.78	17.45	16.31	15.27	15.19	16.82	17	14.91	17.11	15.49	16.99	15.8	17.53	16.91	16.57	14.86	15.12	14.57	17.12	17.36	16.07	16.96	15.74	17.3	16.63	15.99	15.78	16.06	17.04	16.89	14.61	14.88	15.45	17.9	16.73	15.08	17.9
SPAC22E12.06c	17.34	16.06	14.74	15.4	17.14	17.02	17.39	16.51	15.55	16.89	14.62	17.43	16.78	17.45	16.31	15.27	15.19	16.82	17	14.91	17.11	15.49	16.99	15.8	17.53	16.91	16.57	14.86	15.12	14.57	17.12	17.36	16.07	16.96	15.74	17.3	16.63	15.99	15.78	16.06	17.04	16.89	14.61	14.88	15.45	17.9	16.73	15.08	17.9
SPAC22E12.07	32.36	32.76	30.65	32.1	32.64	32.94	32.21	32.84	31.66	31.75	30.93	32.23	31.65	32.68	31.44	32.06	32.43	30.91	32.54	30.94	33.45	31.3	31.03	31.12	32.66	32.35	31.16	33.35	32.49	31.56	31.78	32.1	32.81	32.61	32.52	32.42	31.53	31.88	34.05	31.48	31.06	31.57	31.91	33.03	32.06	32.69	31.36	31.09	32.41
SPAC22E12.08	32.36	32.76	30.65	32.1	32.64	32.94	32.21	32.84	31.66	31.75	30.93	32.23	31.65	32.68	31.44	32.06	32.43	30.91	32.54	30.94	33.45	31.3	31.03	31.12	32.66	32.35	31.16	33.35	32.49	31.56	31.78	32.1	32.81	32.61	32.52	32.42	31.53	31.88	34.05	31.48	31.06	31.57	31.91	33.03	32.06	32.69	31.36	31.09	32.41
SPAC22E12.09c	32.36	32.76	30.65	32.1	32.64	32.94	32.21	32.84	31.66	31.75	30.93	32.23	31.65	32.68	31.44	32.06	32.43	30.91	32.54	30.94	33.45	31.3	31.03	31.12	32.66	32.35	31.16	33.35	32.49	31.56	31.78	32.1	32.81	32.61	32.52	32.42	31.53	31.88	34.05	31.48	31.06	31.57	31.91	33.03	32.06	32.69	31.36	31.09	32.41
SPAC22E12.10c	32.36	32.76	30.65	32.1	32.64	32.94	32.21	32.84	31.66	31.75	30.93	32.23	31.65	32.68	31.44	32.06	32.43	30.91	32.54	30.94	33.45	31.3	31.03	31.12	32.66	32.35	31.16	33.35	32.49	31.56	31.78	32.1	32.81	32.61	32.52	32.42	31.53	31.88	34.05	31.48	31.06	31.57	31.91	33.03	32.06	32.69	31.36	31.09	32.41
SPAC22E12.11c	48.08	49.87	46.96	49.3	47.78	46.37	45.85	38.02	30.27	49.73	46.72	39.07	50.13	47.15	31.33	52.66	48.91	33.21	35.89	50.14	45.69	46.17	35.19	31.8	43.77	38.28	44.2	49	53.62	47.84	37.88	35.34	35.61	41.35	50.95	40.2	45.2	56.45	55.65	33.97	39.96	40.86	42.91	44.99	31.36	43.85	34.98	31.13	38.62
SPAC22E12.13c	32.36	32.76	30.65	32.1	32.64	32.94	32.21	32.84	31.66	31.75	30.93	32.23	31.65	32.68	31.44	32.06	32.43	30.91	32.54	30.94	33.45	31.3	31.03	31.12	32.66	32.35	31.16	33.35	32.49	31.56	31.78	32.1	32.81	32.61	32.52	32.42	31.53	31.88	34.05	31.48	31.06	31.57	31.91	33.03	32.06	32.69	31.36	31.09	32.41
SPAC22E12.14c	17.34	16.06	23.54	15.4	17.14	17.02	17.39	16.51	15.55	16.89	21.23	17.43	16.78	17.45	16.31	15.27	24.07	16.82	17	25.25	17.11	15.49	16.99	15.8	17.53	16.91	16.57	24.87	24.51	24.2	17.12	17.36	16.07	16.96	15.74	17.3	16.63	15.99	25.01	16.06	17.04	16.89	24.7	22.69	15.45	17.9	16.73	15.08	17.9
SPAC22E12.16c	32.36	32.76	30.65	32.1	32.64	32.94	32.21	32.84	31.66	31.75	30.93	32.23	31.65	32.68	31.44	32.06	32.43	30.91	32.54	30.94	33.45	31.3	31.03	31.12	32.66	32.35	31.16	33.35	32.49	31.56	31.78	32.1	32.81	32.61	32.52	32.42	31.53	31.88	34.05	31.48	31.06	31.57	31.91	33.03	32.06	32.69	31.36	31.09	32.41
SPAC22E12.17c	32.36	32.76	30.65	32.1	32.64	32.94	32.21	32.84	31.66	31.75	30.93	32.23	31.65	32.68	31.44	32.06	32.43	30.91	32.54	30.94	33.45	31.3	31.03	31.12	32.66	32.35	31.16	33.35	32.49	31.56	31.78	32.1	32.81	32.61	32.52	32.42	31.53	31.88	34.05	31.48	31.06	31.57	31.91	33.03	32.06	32.69	31.36	31.09	32.41
SPAC22E12.18	137.6	122.91	124.66	123.58	126.84	133.03	143.07	134.73	124.73	143.69	126.83	130.01	130.57	93.11	166.27	123.83	101.01	140.97	136.67	137.55	150.06	121.88	135.55	145.83	132.88	116.67	145.98	137.86	132.1	135.33	117.36	160.53	132.34	144.01	127.97	146.43	133.8	154.17	181.26	134.84	130.07	132.33	126.25	105.88	142.23	136.37	133.82	143.42	147.96
SPAC22E12.19	48.08	49.87	46.96	49.3	47.78	46.37	45.85	38.02	30.27	49.73	46.72	65.42	50.13	47.15	31.33	52.66	48.91	33.21	35.89	50.14	45.69	46.17	35.19	31.8	43.77	38.28	44.2	49	53.62	47.84	57.23	62.71	35.61	67.33	50.95	65.54	45.2	56.45	55.65	33.97	63.54	67.74	75.02	44.99	31.36	53.29	34.98	31.13	66.91
SPAC22F3.02	17.34	16.06	14.74	15.4	17.14	17.02	17.39	16.51	15.55	16.89	14.62	17.43	16.78	17.45	16.31	15.27	15.19	16.82	17	14.91	17.11	15.49	16.99	15.8	17.53	16.91	16.57	14.86	15.12	14.57	17.12	17.36	16.07	16.96	15.74	17.3	16.63	15.99	15.78	16.06	17.04	16.89	14.61	14.88	15.45	17.9	16.73	15.08	17.9
SPAC22F3.03c	17.34	16.06	14.74	15.4	17.14	17.02	17.39	16.51	15.55	16.89	14.62	17.43	16.78	17.45	16.31	15.27	15.19	16.82	17	14.91	17.11	15.49	16.99	15.8	17.53	16.91	16.57	14.86	15.12	14.57	17.12	17.36	16.07	16.96	15.74	17.3	16.63	15.99	15.78	16.06	17.04	16.89	14.61	14.88	15.45	17.9	16.73	15.08	17.9
SPAC22F3.04	17.34	16.06	14.74	15.4	17.14	17.02	17.39	16.51	15.55	16.89	14.62	17.43	16.78	17.45	16.31	15.27	15.19	16.82	17	14.91	17.11	15.49	16.99	15.8	17.53	16.91	16.57	14.86	15.12	14.57	17.12	17.36	16.07	16.96	15.74	17.3	16.63	15.99	15.78	16.06	17.04	16.89	14.61	14.88	15.45	17.9	16.73	15.08	17.9
SPAC22F3.05c	32.36	32.76	30.65	32.1	32.64	32.94	32.21	32.84	31.66	31.75	30.93	32.23	31.65	32.68	31.44	32.06	32.43	30.91	32.54	30.94	33.45	31.3	31.03	31.12	32.66	32.35	31.16	33.35	32.49	31.56	31.78	32.1	32.81	32.61	32.52	32.42	31.53	31.88	34.05	31.48	31.06	31.57	31.91	33.03	32.06	32.69	31.36	31.09	32.41
SPAC22F3.06c	17.34	16.06	14.74	15.4	17.14	17.02	17.39	16.51	15.55	16.89	14.62	17.43	16.78	17.45	16.31	15.27	15.19	16.82	17	14.91	17.11	15.49	16.99	15.8	17.53	16.91	16.57	14.86	15.12	14.57	17.12	17.36	16.07	16.96	15.74	17.3	16.63	15.99	15.78	16.06	17.04	16.89	14.61	14.88	15.45	17.9	16.73	15.08	17.9
SPAC22F3.07c	17.34	16.06	14.74	15.4	17.14	17.02	17.39	16.51	15.55	16.89	14.62	17.43	16.78	17.45	16.31	15.27	15.19	16.82	17	14.91	17.11	15.49	16.99	15.8	17.53	16.91	16.57	14.86	15.12	14.57	17.12	17.36	16.07	16.96	15.74	17.3	16.63	15.99	15.78	16.06	17.04	16.89	14.61	14.88	15.45	17.9	16.73	15.08	17.9
SPAC22F3.08c	99.48	122.91	124.66	123.58	126.84	133.03	114.53	134.73	124.73	113.02	126.83	130.01	130.57	93.11	105.22	123.83	101.01	111.21	136.67	137.55	119.73	121.88	135.55	110.7	132.88	116.67	111.08	137.86	132.1	135.33	116.05	117.85	132.34	110.27	127.97	110.91	91.24	106.96	116.48	134.84	130.07	132.33	126.25	105.88	142.23	95.19	133.82	112.42	95.92
SPAC22F3.09c	32.36	32.76	30.65	32.1	32.64	32.94	32.21	32.84	31.66	31.75	30.93	32.23	31.65	32.68	31.44	32.06	32.43	30.91	32.54	30.94	33.45	31.3	31.03	31.12	32.66	32.35	31.16	33.35	32.49	31.56	31.78	32.1	32.81	32.61	32.52	32.42	31.53	31.88	34.05	31.48	31.06	31.57	31.91	33.03	32.06	32.69	31.36	31.09	32.41
SPAC22F3.10c	32.36	32.76	30.65	32.1	32.64	32.94	32.21	32.84	31.66	31.75	30.93	32.23	31.65	32.68	31.44	32.06	32.43	30.91	32.54	30.94	33.45	31.3	31.03	31.12	32.66	32.35	31.16	33.35	32.49	31.56	31.78	32.1	32.81	32.61	32.52	32.42	31.53	31.88	34.05	31.48	31.06	31.57	31.91	33.03	32.06	32.69	31.36	31.09	32.41
SPAC22F3.11c	17.34	16.06	14.74	15.4	17.14	17.02	17.39	16.51	15.55	16.89	14.62	17.43	16.78	17.45	16.31	15.27	15.19	16.82	17	14.91	17.11	15.49	16.99	15.8	17.53	16.91	16.57	14.86	15.12	14.57	17.12	17.36	16.07	16.96	15.74	17.3	16.63	15.99	15.78	16.06	17.04	16.89	14.61	14.88	15.45	17.9	16.73	15.08	17.9
SPAC22F3.12c	97.07	93.3	124.66	97.82	94.4	112.39	114.53	110.14	124.73	113.02	97.95	100.27	92.65	93.11	105.22	101.06	101.01	111.21	112.23	99.36	119.73	101.92	110.51	110.7	102.55	116.67	111.08	98.88	98.37	118.49	116.05	117.85	58.78	110.27	100.28	110.91	91.24	106.96	116.48	134.84	95.98	48.33	126.25	56.38	108.68	95.51	52.53	112.42	101.02
SPAC22F3.13	40.35	49.87	46.96	49.3	47.78	46.37	45.85	38.02	30.27	49.73	46.72	39.07	50.13	47.15	31.33	52.66	48.91	33.21	35.89	50.14	45.69	46.17	35.19	31.8	43.77	38.28	44.2	49	53.62	47.84	57.23	35.34	35.61	41.35	50.95	40.2	45.2	56.45	55.65	33.97	39.96	40.86	42.91	44.99	31.36	43.85	34.98	31.13	38.62
SPAC22F3.15	32.36	32.76	30.65	32.1	32.64	32.94	32.21	32.84	31.66	31.75	30.93	32.23	31.65	32.68	31.44	32.06	32.43	30.91	32.54	30.94	33.45	31.3	31.03	31.12	32.66	32.35	31.16	33.35	32.49	31.56	31.78	32.1	32.81	32.61	32.52	32.42	31.53	31.88	34.05	31.48	31.06	31.57	31.91	33.03	32.06	32.69	31.36	31.09	32.41
SPAC22F8.02c	48.08	49.87	46.96	49.3	47.78	46.37	64.93	53.09	66.23	49.73	46.72	39.07	50.13	47.15	63.2	52.66	48.91	63.24	55.57	50.14	45.69	46.17	66.42	72.83	43.77	69.08	44.2	49	53.62	47.84	37.88	35.34	66.87	41.35	50.95	40.2	45.2	56.45	55.65	54.26	39.96	40.86	42.91	44.99	62.03	43.85	62.45	66.18	38.62
SPAC22F8.03c	17.34	16.06	14.74	15.4	17.14	17.02	17.39	16.51	15.55	16.89	14.62	17.43	16.78	17.45	16.31	15.27	15.19	16.82	17	14.91	17.11	15.49	16.99	15.8	17.53	16.91	16.57	14.86	15.12	14.57	17.12	17.36	16.07	16.96	15.74	17.3	16.63	15.99	15.78	16.06	17.04	16.89	14.61	14.88	15.45	17.9	16.73	15.08	17.9
SPAC22F8.04	48.08	49.87	46.96	49.3	47.78	46.37	45.85	38.02	30.27	49.73	46.72	39.07	50.13	47.15	31.33	52.66	48.91	33.21	35.89	50.14	45.69	46.17	35.19	31.8	43.77	38.28	44.2	49	53.62	47.84	37.88	35.34	35.61	41.35	50.95	40.2	45.2	56.45	55.65	33.97	39.96	40.86	42.91	44.99	31.36	43.85	34.98	31.13	38.62
SPAC22F8.05	17.34	16.06	14.74	15.4	17.14	17.02	17.39	16.51	15.55	16.89	14.62	17.43	16.78	17.45	16.31	15.27	15.19	16.82	17	14.91	17.11	15.49	16.99	15.8	17.53	16.91	16.57	14.86	15.12	14.57	17.12	17.36	16.07	16.96	15.74	17.3	16.63	15.99	15.78	16.06	17.04	16.89	14.61	14.88	15.45	17.9	16.73	15.08	17.9
SPAC22F8.06	32.36	32.76	30.65	32.1	32.64	32.94	32.21	32.84	31.66	31.75	30.93	32.23	31.65	32.68	31.44	32.06	32.43	30.91	32.54	30.94	33.45	31.3	31.03	31.12	32.66	32.35	31.16	33.35	32.49	31.56	31.78	32.1	32.81	32.61	32.52	32.42	31.53	31.88	34.05	31.48	31.06	31.57	31.91	33.03	32.06	32.69	31.36	31.09	32.41
SPAC22F8.07c	32.36	32.76	30.65	32.1	32.64	32.94	32.21	32.84	31.66	31.75	30.93	32.23	31.65	32.68	31.44	32.06	32.43	30.91	32.54	30.94	33.45	31.3	31.03	31.12	32.66	32.35	31.16	33.35	32.49	31.56	31.78	32.1	32.81	32.61	32.52	32.42	31.53	31.88	34.05	31.48	31.06	31.57	31.91	33.03	32.06	32.69	31.36	31.09	32.41
SPAC22F8.08	32.36	32.76	30.65	32.1	32.64	32.94	32.21	32.84	31.66	31.75	30.93	32.23	31.65	32.68	31.44	32.06	32.43	30.91	32.54	30.94	33.45	31.3	31.03	31.12	32.66	32.35	31.16	33.35	32.49	31.56	31.78	32.1	32.81	32.61	32.52	32.42	31.53	31.88	34.05	31.48	31.06	31.57	31.91	33.03	32.06	32.69	31.36	31.09	32.41
SPAC22F8.09	17.34	16.06	14.74	15.4	17.14	17.02	17.39	16.51	15.55	16.89	14.62	17.43	16.78	17.45	16.31	15.27	15.19	16.82	17	14.91	17.11	15.49	16.99	15.8	17.53	16.91	16.57	14.86	15.12	14.57	17.12	17.36	16.07	16.96	15.74	17.3	16.63	15.99	15.78	16.06	17.04	16.89	14.61	14.88	15.45	17.9	16.73	15.08	17.9
SPAC22F8.10c	32.36	32.76	30.65	32.1	32.64	32.94	32.21	32.84	31.66	31.75	30.93	32.23	31.65	32.68	31.44	32.06	32.43	30.91	32.54	30.94	33.45	31.3	31.03	31.12	32.66	32.35	31.16	33.35	32.49	31.56	31.78	32.1	32.81	32.61	32.52	32.42	31.53	31.88	34.05	31.48	31.06	31.57	31.91	33.03	32.06	32.69	31.36	31.09	32.41
SPAC22F8.11	97.07	93.3	95.92	97.82	94.4	80.03	64.93	81.07	66.23	82.48	97.95	100.27	92.65	74.31	63.2	101.06	67.56	63.24	55.57	99.36	81.76	101.92	66.42	72.83	70.12	69.08	72.03	98.88	98.37	71.11	74.47	75.39	66.87	79.31	100.28	69.91	70.77	56.45	55.65	54.26	95.98	71.47	79.81	78.19	62.03	95.51	62.45	66.18	101.02
SPAC22F8.12c	32.36	32.76	30.65	32.1	32.64	32.94	32.21	32.84	31.66	31.75	30.93	32.23	31.65	32.68	31.44	32.06	32.43	30.91	32.54	30.94	33.45	31.3	31.03	31.12	32.66	32.35	31.16	33.35	32.49	31.56	31.78	32.1	32.81	32.61	32.52	32.42	31.53	31.88	34.05	31.48	31.06	31.57	31.91	33.03	32.06	32.69	31.36	31.09	32.41
SPAC22G7.01c	48.08	93.3	46.96	49.3	47.78	80.03	64.93	53.09	66.23	82.48	97.95	100.27	50.13	74.31	63.2	52.66	67.56	63.24	55.57	99.36	81.76	46.17	66.42	72.83	70.12	69.08	72.03	49	53.62	71.11	74.47	75.39	66.87	41.35	50.95	69.91	70.77	56.45	55.65	54.26	39.96	71.47	79.81	78.19	62.03	95.51	62.45	66.18	101.02
SPAC22G7.02	17.34	16.06	14.74	15.4	17.14	17.02	17.39	16.51	15.55	16.89	14.62	17.43	16.78	17.45	16.31	15.27	15.19	16.82	17	14.91	17.11	15.49	16.99	15.8	17.53	16.91	16.57	14.86	15.12	14.57	17.12	17.36	16.07	16.96	15.74	17.3	16.63	15.99	15.78	16.06	17.04	16.89	14.61	14.88	15.45	17.9	16.73	15.08	17.9
SPAC22G7.03	17.34	16.06	14.74	15.4	17.14	17.02	17.39	16.51	15.55	16.89	14.62	17.43	16.78	17.45	16.31	15.27	15.19	16.82	17	14.91	17.11	15.49	16.99	15.8	17.53	16.91	16.57	14.86	15.12	14.57	17.12	17.36	16.07	16.96	15.74	17.3	16.63	15.99	15.78	16.06	17.04	16.89	14.61	14.88	15.45	17.9	16.73	15.08	17.9
SPAC22G7.04	32.36	32.76	30.65	32.1	32.64	32.94	32.21	32.84	31.66	31.75	30.93	32.23	31.65	32.68	31.44	32.06	32.43	30.91	32.54	30.94	33.45	31.3	31.03	31.12	32.66	32.35	31.16	33.35	32.49	31.56	31.78	32.1	32.81	32.61	32.52	32.42	31.53	31.88	34.05	31.48	31.06	31.57	31.91	33.03	32.06	32.69	31.36	31.09	32.41
SPAC22G7.05	32.36	32.76	30.65	32.1	32.64	32.94	32.21	32.84	31.66	31.75	30.93	32.23	31.65	32.68	31.44	32.06	32.43	30.91	32.54	30.94	33.45	31.3	31.03	31.12	32.66	32.35	31.16	33.35	32.49	31.56	31.78	32.1	32.81	32.61	32.52	32.42	31.53	31.88	34.05	31.48	31.06	31.57	31.91	33.03	32.06	32.69	31.36	31.09	32.41
SPAC22G7.06c	17.34	28.04	23.54	25.03	17.14	17.02	17.39	16.51	30.27	16.89	44.71	17.43	16.78	17.45	31.33	25.33	24.07	33.21	17	25.25	17.11	27.01	16.99	31.8	17.53	16.91	16.57	24.87	24.51	24.2	17.12	17.36	35.61	16.96	27.52	17.3	16.63	30.39	25.01	33.97	17.04	16.89	24.7	22.69	31.36	17.9	34.98	31.13	17.9
SPAC22G7.07c	17.34	16.06	14.74	15.4	17.14	17.02	17.39	16.51	15.55	16.89	14.62	17.43	16.78	17.45	16.31	15.27	15.19	16.82	17	14.91	17.11	15.49	16.99	15.8	17.53	16.91	16.57	14.86	15.12	14.57	17.12	17.36	16.07	16.96	15.74	17.3	16.63	15.99	15.78	16.06	17.04	16.89	14.61	14.88	15.45	17.9	16.73	15.08	17.9
SPAC22G7.08	17.34	16.06	14.74	15.4	17.14	17.02	17.39	16.51	15.55	16.89	14.62	17.43	16.78	17.45	16.31	15.27	15.19	16.82	17	14.91	17.11	15.49	16.99	15.8	17.53	16.91	16.57	14.86	15.12	14.57	17.12	17.36	16.07	16.96	15.74	17.3	16.63	15.99	15.78	16.06	17.04	16.89	14.61	14.88	15.45	17.9	16.73	15.08	17.9
SPAC22G7.09c	32.36	32.76	30.65	32.1	32.64	32.94	32.21	32.84	31.66	31.75	30.93	32.23	31.65	32.68	31.44	32.06	32.43	30.91	32.54	30.94	33.45	31.3	31.03	31.12	32.66	32.35	31.16	33.35	32.49	31.56	31.78	32.1	32.81	32.61	32.52	32.42	31.53	31.88	34.05	31.48	31.06	31.57	31.91	33.03	32.06	32.69	31.36	31.09	32.41
SPAC22G7.10	32.36	32.76	30.65	32.1	32.64	32.94	32.21	32.84	31.66	31.75	30.93	32.23	31.65	32.68	31.44	32.06	32.43	30.91	32.54	30.94	33.45	31.3	31.03	31.12	32.66	32.35	31.16	33.35	32.49	31.56	31.78	32.1	32.81	32.61	32.52	32.42	31.53	31.88	34.05	31.48	31.06	31.57	31.91	33.03	32.06	32.69	31.36	31.09	32.41
SPAC22G7.11c	97.07	93.3	95.92	97.82	94.4	80.03	120.67	53.09	95.29	82.48	97.95	100.27	61.96	74.31	63.2	101.06	67.56	94.83	112.23	99.36	81.76	101.92	66.42	72.83	102.55	69.08	72.03	98.88	98.37	71.11	74.47	75.39	66.87	79.31	100.28	69.91	70.77	106.96	116.48	54.26	95.98	71.47	79.81	56.38	62.03	95.51	52.53	66.18	101.02
SPAC22H10.02	48.08	49.87	46.96	49.3	47.78	46.37	45.85	38.02	30.27	49.73	46.72	39.07	50.13	47.15	31.33	52.66	48.91	33.21	35.89	50.14	45.69	46.17	35.19	31.8	43.77	38.28	44.2	49	53.62	47.84	37.88	35.34	35.61	41.35	50.95	40.2	45.2	56.45	55.65	33.97	39.96	40.86	42.91	44.99	31.36	43.85	34.98	31.13	38.62
SPAC22H10.03c	17.34	16.06	14.74	15.4	17.14	77.6	17.39	16.51	15.55	16.89	14.62	17.43	16.78	17.45	16.31	15.27	15.19	16.82	17	14.91	17.11	15.49	16.99	15.8	17.53	16.91	16.57	14.86	15.12	14.57	17.12	17.36	16.07	16.96	15.74	17.3	16.63	15.99	15.78	16.06	17.04	16.89	14.61	14.88	15.45	17.9	16.73	15.08	17.9
SPAC22H10.04	17.34	16.06	14.74	15.4	17.14	17.02	17.39	16.51	15.55	16.89	14.62	17.43	16.78	17.45	16.31	15.27	15.19	16.82	17	14.91	17.11	15.49	16.99	15.8	17.53	16.91	16.57	14.86	15.12	14.57	17.12	17.36	16.07	16.96	15.74	17.3	16.63	15.99	15.78	16.06	17.04	16.89	14.61	14.88	15.45	17.9	16.73	15.08	17.9
SPAC22H10.05c	32.36	32.76	30.65	32.1	32.64	32.94	32.21	32.84	31.66	31.75	30.93	32.23	31.65	32.68	31.44	32.06	32.43	30.91	32.54	30.94	33.45	31.3	31.03	31.12	32.66	32.35	31.16	33.35	32.49	31.56	31.78	32.1	32.81	32.61	32.52	32.42	31.53	31.88	34.05	31.48	31.06	31.57	31.91	33.03	32.06	32.69	31.36	31.09	32.41
SPAC22H10.06c	32.36	32.76	30.65	32.1	32.64	32.94	32.21	32.84	31.66	31.75	30.93	32.23	31.65	32.68	31.44	32.06	32.43	30.91	32.54	30.94	33.45	31.3	31.03	31.12	32.66	32.35	31.16	33.35	32.49	31.56	31.78	32.1	32.81	32.61	32.52	32.42	31.53	31.88	34.05	31.48	31.06	31.57	31.91	33.03	32.06	32.69	31.36	31.09	32.41
SPAC22H10.07	32.36	32.76	30.65	32.1	32.64	32.94	32.21	32.84	31.66	31.75	30.93	32.23	31.65	32.68	31.44	32.06	32.43	30.91	32.54	30.94	33.45	31.3	31.03	31.12	32.66	32.35	31.16	33.35	32.49	31.56	31.78	32.1	32.81	32.61	32.52	32.42	31.53	31.88	34.05	31.48	31.06	31.57	31.91	33.03	32.06	32.69	31.36	31.09	32.41
SPAC22H10.08	17.34	16.06	14.74	15.4	17.14	77.6	17.39	16.51	15.55	16.89	14.62	17.43	16.78	17.45	16.31	15.27	15.19	16.82	17	14.91	17.11	15.49	16.99	15.8	17.53	16.91	16.57	14.86	15.12	14.57	17.12	17.36	16.07	16.96	15.74	17.3	16.63	15.99	15.78	16.06	17.04	16.89	14.61	14.88	15.45	17.9	16.73	15.08	17.9
SPAC22H10.09	17.34	16.06	23.54	15.4	17.14	17.02	17.39	16.51	15.55	16.89	21.75	17.43	16.78	17.45	16.31	15.27	24.07	16.82	17	25.25	17.11	15.49	16.99	15.8	17.53	16.91	16.57	24.87	24.51	24.2	17.12	17.36	16.07	16.96	15.74	17.3	16.63	15.99	25.01	16.06	17.04	16.89	24.7	23.21	15.45	17.9	16.73	15.08	17.9
SPAC22H10.10	32.36	32.76	30.65	32.1	32.64	32.94	32.21	32.84	31.66	31.75	30.93	32.23	31.65	32.68	31.44	32.06	32.43	30.91	32.54	30.94	33.45	31.3	31.03	31.12	32.66	32.35	31.16	33.35	32.49	31.56	31.78	32.1	32.81	32.61	32.52	32.42	31.53	31.88	34.05	31.48	31.06	31.57	31.91	33.03	32.06	32.69	31.36	31.09	32.41
SPAC22H10.11c	137.6	122.91	124.66	123.58	126.84	133.03	143.07	134.73	124.73	143.69	126.83	130.01	130.57	165.98	166.27	123.83	119.73	140.97	136.67	137.55	150.06	121.88	135.55	145.83	132.88	116.67	145.98	137.86	132.1	135.33	117.36	117.85	132.34	144.01	127.97	146.43	133.8	154.17	116.48	134.84	130.07	132.33	126.25	144.95	142.23	136.37	133.82	143.42	147.96
SPAC22H10.12c	32.36	32.76	30.65	32.1	32.64	32.94	32.21	32.84	31.66	31.75	30.93	32.23	31.65	32.68	31.44	32.06	32.43	30.91	32.54	30.94	33.45	31.3	31.03	31.12	32.66	32.35	31.16	33.35	32.49	31.56	31.78	32.1	32.81	32.61	32.52	32.42	31.53	31.88	34.05	31.48	31.06	31.57	31.91	33.03	32.06	32.69	31.36	31.09	32.41
SPAC22H10.13	55.91	93.3	53.58	97.82	53.33	53.49	82.88	110.14	124.73	113.02	97.95	62.84	61.96	93.11	105.22	101.06	101.01	111.21	112.23	99.36	119.73	101.92	110.51	110.7	49.62	84.3	111.08	98.88	98.37	98.55	116.05	117.85	58.78	110.27	100.28	108.4	91.24	106.96	76.83	134.84	95.98	48.33	126.25	56.38	108.68	95.51	52.53	112.42	101.02
SPAC22H12.01c	48.08	49.87	46.96	49.3	47.78	46.37	64.93	53.09	66.23	49.73	46.72	100.27	50.13	74.31	63.2	52.66	67.56	63.24	55.57	50.14	81.76	46.17	66.42	72.83	70.12	69.08	72.03	49	53.62	47.84	37.88	35.34	66.87	41.35	50.95	69.91	70.77	56.45	55.65	54.26	39.96	71.47	42.91	44.99	62.03	43.85	62.45	66.18	38.62
SPAC22H12.02	32.36	32.76	30.65	32.1	32.64	32.94	32.21	32.84	31.66	31.75	30.93	32.23	31.65	32.68	31.44	32.06	32.43	30.91	32.54	30.94	33.45	31.3	31.03	31.12	32.66	32.35	31.16	33.35	32.49	31.56	31.78	32.1	32.81	32.61	32.52	32.42	31.53	31.88	34.05	31.48	31.06	31.57	31.91	33.03	32.06	32.69	31.36	31.09	32.41
SPAC22H12.03	32.36	32.76	30.65	32.1	32.64	32.94	32.21	32.84	31.66	31.75	30.93	32.23	31.65	32.68	31.44	32.06	32.43	30.91	32.54	30.94	33.45	31.3	31.03	31.12	32.66	32.35	31.16	33.35	32.49	31.56	31.78	32.1	32.81	32.61	32.52	32.42	31.53	31.88	34.05	31.48	31.06	31.57	31.91	33.03	32.06	32.69	31.36	31.09	32.41
SPAC22H12.04c	32.36	32.76	30.65	32.1	32.64	32.94	32.21	32.84	31.66	31.75	30.93	32.23	31.65	32.68	31.44	32.06	32.43	30.91	32.54	30.94	33.45	31.3	31.03	31.12	32.66	32.35	31.16	33.35	32.49	31.56	31.78	32.1	32.81	32.61	32.52	32.42	31.53	31.88	34.05	31.48	31.06	31.57	31.91	33.03	32.06	32.69	31.36	31.09	32.41
SPAC22H12.05c	97.07	93.3	95.92	97.82	94.4	80.03	64.93	53.09	66.23	82.48	97.95	100.27	92.65	74.31	63.2	101.06	67.56	63.24	55.57	99.36	81.76	101.92	66.42	72.83	70.12	69.08	72.03	98.88	98.37	71.11	74.47	75.39	66.87	79.31	100.28	69.91	98.95	56.45	55.65	54.26	95.98	71.47	79.81	78.19	62.03	95.51	62.45	66.18	101.02
SPAC23A1.02c	17.34	16.06	14.74	15.4	17.14	17.02	17.39	16.51	15.55	16.89	14.62	17.43	16.78	17.45	16.31	15.27	15.19	16.82	17	14.91	17.11	15.49	16.99	15.8	17.53	16.91	16.57	14.86	15.12	14.57	17.12	17.36	16.07	16.96	15.74	17.3	16.63	15.99	15.78	16.06	17.04	16.89	14.61	14.88	15.45	17.9	16.73	15.08	17.9
SPAC23A1.03	32.36	32.76	30.65	32.1	32.64	32.94	32.21	32.84	31.66	31.75	30.93	32.23	31.65	32.68	31.44	32.06	32.43	30.91	32.54	30.94	33.45	31.3	31.03	31.12	32.66	32.35	31.16	33.35	32.49	31.56	31.78	32.1	32.81	32.61	32.52	32.42	31.53	31.88	34.05	31.48	31.06	31.57	31.91	33.03	32.06	32.69	31.36	31.09	32.41
SPAC23A1.04c	48.08	49.87	46.96	49.3	47.78	46.37	45.85	38.02	30.27	49.73	46.72	65.42	50.13	47.15	31.33	52.66	48.91	33.21	35.89	50.14	45.69	46.17	35.19	31.8	43.77	38.28	44.2	49	53.62	47.84	57.23	62.71	35.61	67.33	50.95	65.54	45.2	56.45	55.65	33.97	63.54	67.74	42.91	44.99	31.36	43.85	34.98	31.13	66.91
SPAC23A1.05	32.36	32.76	30.65	32.1	32.64	32.94	32.21	32.84	31.66	31.75	30.93	32.23	31.65	32.68	31.44	32.06	32.43	30.91	32.54	30.94	33.45	31.3	31.03	31.12	32.66	32.35	31.16	33.35	32.49	31.56	31.78	32.1	32.81	32.61	32.52	32.42	31.53	31.88	34.05	31.48	31.06	31.57	31.91	33.03	32.06	32.69	31.36	31.09	32.41
SPAC23A1.06c	17.34	16.06	14.74	15.4	17.14	17.02	17.39	16.51	15.55	16.89	14.62	17.43	16.78	17.45	16.31	15.27	15.19	16.82	17	14.91	17.11	15.49	16.99	15.8	17.53	16.91	16.57	14.86	15.12	14.57	17.12	17.36	16.07	16.96	15.74	17.3	16.63	15.99	15.78	16.06	17.04	16.89	14.61	14.88	15.45	17.9	16.73	15.08	17.9
SPAC23A1.07	17.34	16.06	23.54	25.03	17.14	17.02	17.39	16.51	30.27	16.89	21.23	17.43	16.78	17.45	16.31	25.33	24.07	16.82	17	25.25	17.11	27.01	16.99	15.8	17.53	16.91	16.57	24.87	24.51	24.2	17.12	17.36	16.07	16.96	27.52	17.3	16.63	15.99	25.01	16.06	17.04	16.89	24.7	22.69	15.45	17.9	16.73	15.08	17.9
SPAC23A1.08c	32.36	32.76	30.65	32.1	32.64	32.94	32.21	32.84	31.66	31.75	30.93	32.23	31.65	32.68	31.44	32.06	32.43	30.91	32.54	30.94	33.45	31.3	31.03	31.12	32.66	32.35	31.16	33.35	32.49	31.56	31.78	32.1	32.81	32.61	32.52	32.42	31.53	31.88	34.05	31.48	31.06	31.57	31.91	33.03	32.06	32.69	31.36	31.09	32.41
SPAC23A1.09	32.36	32.76	30.65	32.1	32.64	32.94	32.21	32.84	31.66	31.75	30.93	32.23	31.65	32.68	31.44	32.06	32.43	30.91	32.54	30.94	33.45	31.3	31.03	31.12	32.66	32.35	31.16	33.35	32.49	31.56	31.78	32.1	32.81	32.61	32.52	32.42	31.53	31.88	34.05	31.48	31.06	31.57	31.91	33.03	32.06	32.69	31.36	31.09	32.41
SPAC23A1.10	32.36	32.76	30.65	32.1	32.64	32.94	32.21	32.84	31.66	31.75	30.93	32.23	31.65	32.68	31.44	32.06	32.43	30.91	32.54	30.94	33.45	31.3	31.03	31.12	32.66	32.35	31.16	33.35	32.49	31.56	31.78	32.1	32.81	32.61	32.52	32.42	31.53	31.88	34.05	31.48	31.06	31.57	31.91	33.03	32.06	32.69	31.36	31.09	32.41
SPAC23A1.11	137.6	122.91	124.66	123.58	126.84	133.03	143.07	77.97	95.01	143.69	126.83	130.01	130.57	81.4	69.76	123.83	160.25	73.54	136.67	137.55	76.9	121.88	135.55	145.83	132.88	84.3	145.98	137.86	132.1	135.33	78.11	72.54	132.34	144.01	127.97	72.13	133.8	98.76	97.2	91.1	130.07	132.33	77.14	144.95	88.51	136.37	87.13	99.96	147.96
SPAC23A1.12c	32.36	32.76	30.65	32.1	32.64	32.94	32.21	32.84	31.66	31.75	30.93	32.23	31.65	32.68	31.44	32.06	32.43	30.91	32.54	30.94	33.45	31.3	31.03	31.12	32.66	32.35	31.16	33.35	32.49	31.56	31.78	32.1	32.81	32.61	32.52	32.42	31.53	31.88	34.05	31.48	31.06	31.57	31.91	33.03	32.06	32.69	31.36	31.09	32.41
SPAC23A1.14c	17.34	16.06	14.74	15.4	17.14	17.02	17.39	16.51	15.55	16.89	14.62	17.43	16.78	17.45	16.31	15.27	15.19	16.82	17	14.91	17.11	15.49	16.99	15.8	17.53	16.91	16.57	14.86	15.12	14.57	17.12	17.36	16.07	16.96	15.74	17.3	16.63	15.99	15.78	16.06	17.04	16.89	14.61	14.88	15.45	17.9	16.73	15.08	17.9
SPAC23A1.15c	32.36	32.76	30.65	32.1	32.64	32.94	32.21	32.84	31.66	31.75	30.93	32.23	31.65	32.68	31.44	32.06	32.43	30.91	32.54	30.94	33.45	31.3	31.03	31.12	32.66	32.35	31.16	33.35	32.49	31.56	31.78	32.1	32.81	32.61	32.52	32.42	31.53	31.88	34.05	31.48	31.06	31.57	31.91	33.03	32.06	32.69	31.36	31.09	32.41
SPAC23A1.16c	137.6	122.91	124.66	123.58	126.84	133.03	143.07	134.73	121.67	143.69	126.83	130.01	130.57	165.98	103.8	123.83	160.25	140.97	136.67	137.55	150.06	121.88	135.55	145.83	132.88	116.67	145.98	137.86	132.1	135.33	117.36	160.53	132.34	144.01	127.97	146.43	133.8	154.17	97.2	134.84	130.07	132.33	126.25	144.95	142.23	136.37	133.82	143.42	147.96
SPAC23A1.17	32.36	32.76	30.65	32.1	32.64	32.94	32.21	32.84	31.66	31.75	30.93	32.23	31.65	32.68	31.44	32.06	32.43	30.91	32.54	30.94	33.45	31.3	31.03	31.12	32.66	32.35	31.16	33.35	32.49	31.56	31.78	32.1	32.81	32.61	32.52	32.42	31.53	31.88	34.05	31.48	31.06	31.57	31.91	33.03	32.06	32.69	31.36	31.09	32.41
SPAC23A1.18c	32.36	32.76	30.65	32.1	32.64	32.94	32.21	32.84	31.66	31.75	30.93	32.23	31.65	32.68	31.44	32.06	32.43	30.91	32.54	30.94	33.45	31.3	31.03	31.12	32.66	32.35	31.16	33.35	32.49	31.56	31.78	32.1	32.81	32.61	32.52	32.42	31.53	31.88	34.05	31.48	31.06	31.57	31.91	33.03	32.06	32.69	31.36	31.09	32.41
SPAC23A1.19c	32.36	32.76	30.65	32.1	32.64	32.94	32.21	32.84	31.66	31.75	30.93	32.23	31.65	32.68	31.44	32.06	32.43	30.91	32.54	30.94	33.45	31.3	31.03	31.12	32.66	32.35	31.16	33.35	32.49	31.56	31.78	32.1	32.81	32.61	32.52	32.42	31.53	31.88	34.05	31.48	31.06	31.57	31.91	33.03	32.06	32.69	31.36	31.09	32.41
SPAC23C11.01	17.34	16.06	14.74	15.4	17.14	17.02	17.39	16.51	15.55	16.89	14.62	17.43	16.78	17.45	16.31	15.27	15.19	16.82	17	14.91	17.11	15.49	16.99	15.8	17.53	16.91	16.57	14.86	15.12	14.57	17.12	17.36	16.07	16.96	15.74	17.3	16.63	15.99	15.78	16.06	17.04	16.89	14.61	14.88	15.45	17.9	16.73	15.08	17.9
SPAC23C11.02c	137.6	159.24	124.66	123.58	126.84	133.03	114.53	77.97	95.01	57.72	126.83	130.01	130.57	116.14	69.76	157.12	119.73	73.54	136.67	137.55	76.9	162.52	135.55	65.21	132.88	84.3	111.08	137.86	132.1	135.33	78.11	72.54	132.34	110.27	127.97	72.13	133.8	106.96	116.48	91.1	130.07	132.33	77.14	144.95	88.51	136.37	87.13	90.22	147.96
SPAC23C11.03	32.36	32.76	30.65	32.1	32.64	32.94	32.21	32.84	31.66	31.75	30.93	32.23	31.65	32.68	31.44	32.06	32.43	30.91	32.54	30.94	33.45	31.3	31.03	31.12	32.66	32.35	31.16	33.35	32.49	31.56	31.78	32.1	32.81	32.61	32.52	32.42	31.53	31.88	34.05	31.48	31.06	31.57	31.91	33.03	32.06	32.69	31.36	31.09	32.41
SPAC23C11.04c	97.07	93.3	95.92	97.82	94.4	112.39	114.53	110.14	95.29	113.02	97.95	100.27	92.65	116.14	105.22	101.06	67.56	111.21	112.23	99.36	119.73	101.92	110.51	110.7	102.55	116.67	111.08	98.88	98.37	84.88	116.05	117.85	106.07	110.27	100.28	110.91	98.95	106.96	116.48	98.5	95.98	113.78	79.81	111.61	108.68	95.51	98.82	112.42	101.02
SPAC23C11.05	32.36	32.76	30.65	32.1	32.64	32.94	32.21	32.84	31.66	31.75	30.93	32.23	31.65	32.68	31.44	32.06	32.43	30.91	32.54	30.94	33.45	31.3	31.03	31.12	32.66	32.35	31.16	33.35	32.49	31.56	31.78	32.1	32.81	32.61	32.52	32.42	31.53	31.88	34.05	31.48	31.06	31.57	31.91	33.03	32.06	32.69	31.36	31.09	32.41
SPAC23C11.06c	17.34	16.06	14.74	15.4	17.14	17.02	17.39	16.51	15.55	16.89	21.23	17.43	16.78	17.45	16.31	15.27	15.19	16.82	17	14.91	17.11	15.49	16.99	15.8	17.53	16.91	16.57	14.86	15.12	14.57	17.12	17.36	16.07	16.96	15.74	17.3	16.63	15.99	15.78	16.06	17.04	16.89	14.61	14.88	15.45	17.9	16.73	15.08	17.9
SPAC23C11.07	17.34	16.06	23.54	25.03	17.14	17.02	17.39	16.51	15.55	16.89	21.75	17.43	16.78	17.45	16.31	25.33	24.07	16.82	17	25.25	17.11	15.49	16.99	15.8	17.53	16.91	16.57	24.87	24.51	24.2	17.12	17.36	16.07	16.96	15.74	17.3	16.63	15.99	25.01	16.06	17.04	16.89	24.7	23.21	15.45	17.9	16.73	15.08	17.9
SPAC23C11.08	17.34	16.06	14.74	15.4	17.14	17.02	17.39	16.51	15.55	16.89	14.62	17.43	16.78	17.45	16.31	15.27	15.19	16.82	17	14.91	17.11	15.49	16.99	15.8	17.53	16.91	16.57	14.86	15.12	14.57	17.12	17.36	16.07	16.96	15.74	17.3	16.63	15.99	15.78	16.06	17.04	16.89	14.61	14.88	15.45	17.9	16.73	15.08	17.9
SPAC23C11.09	32.36	32.76	30.65	32.1	32.64	32.94	32.21	32.84	31.66	31.75	30.93	32.23	31.65	32.68	31.44	32.06	32.43	30.91	32.54	30.94	33.45	31.3	31.03	31.12	32.66	32.35	31.16	33.35	32.49	31.56	31.78	32.1	32.81	32.61	32.52	32.42	31.53	31.88	34.05	31.48	31.06	31.57	31.91	33.03	32.06	32.69	31.36	31.09	32.41
SPAC23C11.10	137.6	93.3	124.66	97.82	94.4	112.39	114.53	110.14	124.73	113.02	97.95	100.27	92.65	93.11	105.22	101.06	101.01	111.21	112.23	99.36	119.73	101.92	110.51	110.7	102.55	116.67	111.08	98.88	98.37	118.49	116.05	117.85	106.07	110.27	100.28	110.91	133.8	106.96	116.48	134.84	130.07	113.78	126.25	111.61	108.68	95.51	98.82	112.42	101.02
SPAC23C11.11	32.36	32.76	30.65	32.1	32.64	32.94	32.21	32.84	31.66	31.75	30.93	32.23	31.65	32.68	31.44	32.06	32.43	30.91	32.54	30.94	33.45	31.3	31.03	31.12	32.66	32.35	31.16	33.35	32.49	31.56	31.78	32.1	32.81	32.61	32.52	32.42	31.53	31.88	34.05	31.48	31.06	31.57	31.91	33.03	32.06	32.69	31.36	31.09	32.41
SPAC23C11.12	32.36	32.76	30.65	32.1	32.64	32.94	32.21	32.84	31.66	31.75	30.93	32.23	31.65	32.68	31.44	32.06	32.43	30.91	32.54	30.94	33.45	31.3	31.03	31.12	32.66	32.35	31.16	33.35	32.49	31.56	31.78	32.1	32.81	32.61	32.52	32.42	31.53	31.88	34.05	31.48	31.06	31.57	31.91	33.03	32.06	32.69	31.36	31.09	32.41
SPAC23C11.13c	137.6	122.91	124.66	123.58	126.84	133.03	143.07	134.73	200.92	143.69	126.83	130.01	130.57	93.11	166.27	123.83	101.01	73.54	136.67	137.55	150.06	121.88	135.55	145.83	132.88	116.67	145.98	137.86	132.1	135.33	161.61	160.53	132.34	144.01	127.97	146.43	91.24	154.17	181.26	134.84	130.07	132.33	126.25	105.88	142.23	136.37	133.82	143.42	147.96
SPAC23C11.14	17.34	16.06	14.74	15.4	17.14	77.6	17.39	16.51	15.55	16.89	14.62	17.43	16.78	17.45	16.31	15.27	15.19	16.82	17	14.91	17.11	15.49	16.99	15.8	17.53	16.91	16.57	14.86	15.12	14.57	17.12	17.36	16.07	16.96	15.74	17.3	16.63	15.99	15.78	16.06	17.04	16.89	14.61	14.88	15.45	17.9	16.73	15.08	17.9
SPAC23C11.15	32.36	32.76	30.65	32.1	32.64	32.94	32.21	32.84	31.66	31.75	30.93	32.23	31.65	32.68	31.44	32.06	32.43	30.91	32.54	30.94	33.45	31.3	31.03	31.12	32.66	32.35	31.16	33.35	32.49	31.56	31.78	32.1	32.81	32.61	32.52	32.42	31.53	31.88	34.05	31.48	31.06	31.57	31.91	33.03	32.06	32.69	31.36	31.09	32.41
SPAC23C11.16	32.36	32.76	30.65	32.1	32.64	32.94	32.21	32.84	31.66	31.75	30.93	32.23	31.65	32.68	31.44	32.06	32.43	30.91	32.54	30.94	33.45	31.3	31.03	31.12	32.66	32.35	31.16	33.35	32.49	31.56	31.78	32.1	32.81	32.61	32.52	32.42	31.53	31.88	34.05	31.48	31.06	31.57	31.91	33.03	32.06	32.69	31.36	31.09	32.41
SPAC23C11.17	32.36	32.76	30.65	32.1	32.64	32.94	32.21	32.84	31.66	31.75	30.93	32.23	31.65	32.68	31.44	32.06	32.43	30.91	32.54	30.94	33.45	31.3	31.03	31.12	32.66	32.35	31.16	33.35	32.49	31.56	31.78	32.1	32.81	32.61	32.52	32.42	31.53	31.88	34.05	31.48	31.06	31.57	31.91	33.03	32.06	32.69	31.36	31.09	32.41
SPAC23C4.02	17.34	16.06	14.74	15.4	17.14	17.02	17.39	16.51	15.55	16.89	14.62	17.43	16.78	17.45	16.31	15.27	15.19	16.82	17	14.91	17.11	15.49	16.99	15.8	17.53	16.91	16.57	14.86	15.12	14.57	17.12	17.36	16.07	16.96	15.74	17.3	16.63	15.99	15.78	16.06	17.04	16.89	14.61	14.88	15.45	17.9	16.73	15.08	17.9
SPAC23C4.03	48.08	49.87	46.96	49.3	47.78	46.37	45.85	38.02	66.23	49.73	46.72	65.42	50.13	47.15	63.2	52.66	48.91	63.24	55.57	50.14	45.69	46.17	35.19	72.83	43.77	69.08	44.2	49	53.62	47.84	57.23	62.71	66.87	67.33	50.95	65.54	45.2	56.45	55.65	81.8	63.54	67.74	75.02	44.99	62.03	53.29	62.45	66.18	66.91
SPAC23C4.04c	32.36	32.76	30.65	32.1	32.64	32.94	32.21	32.84	31.66	31.75	30.93	32.23	31.65	32.68	31.44	32.06	32.43	30.91	32.54	30.94	33.45	31.3	31.03	31.12	32.66	32.35	31.16	33.35	32.49	31.56	31.78	32.1	32.81	32.61	32.52	32.42	31.53	31.88	34.05	31.48	31.06	31.57	31.91	33.03	32.06	32.69	31.36	31.09	32.41
SPAC23C4.05c	17.34	16.06	14.74	15.4	17.14	17.02	17.39	16.51	15.55	16.89	14.62	17.43	16.78	17.45	16.31	15.27	15.19	16.82	17	14.91	17.11	15.49	16.99	15.8	17.53	16.91	16.57	14.86	15.12	14.57	17.12	17.36	16.07	16.96	15.74	17.3	16.63	15.99	15.78	16.06	17.04	16.89	14.61	14.88	15.45	17.9	16.73	15.08	17.9
SPAC23C4.06c	137.6	122.91	124.66	123.58	126.84	133.03	143.07	134.73	121.67	143.69	126.83	130.01	130.57	93.11	103.8	123.83	101.01	140.97	136.67	137.55	150.06	121.88	135.55	145.83	132.88	116.67	145.98	137.86	132.1	135.33	117.36	160.53	132.34	144.01	127.97	146.43	91.24	154.17	97.2	134.84	130.07	132.33	126.25	105.88	142.23	136.37	133.82	143.42	147.96
SPAC23C4.07	17.34	28.04	23.54	25.03	17.14	17.02	17.39	16.51	30.27	16.89	21.75	17.43	16.78	17.45	31.33	25.33	24.07	16.82	17	25.25	17.11	27.01	16.99	31.8	17.53	16.91	16.57	24.87	24.51	24.2	17.12	17.36	35.61	16.96	27.52	17.3	16.63	30.39	25.01	16.06	17.04	16.89	24.7	23.21	31.36	17.9	16.73	31.13	17.9
SPAC23C4.08	40.35	49.87	46.96	49.3	47.78	46.37	45.85	38.02	30.27	49.73	46.72	65.42	50.13	47.15	31.33	52.66	48.91	33.21	35.89	50.14	45.69	46.17	62.65	31.8	43.77	38.28	44.2	49	53.62	47.84	57.23	62.71	35.61	67.33	50.95	65.54	45.2	56.45	55.65	33.97	63.54	67.74	75.02	44.99	31.36	111.75	34.98	31.13	66.91
SPAC23C4.09c	32.36	32.76	30.65	32.1	32.64	32.94	32.21	32.84	31.66	31.75	30.93	32.23	31.65	32.68	31.44	32.06	32.43	30.91	32.54	30.94	33.45	31.3	31.03	31.12	32.66	32.35	31.16	33.35	32.49	31.56	31.78	32.1	32.81	32.61	32.52	32.42	31.53	31.88	34.05	31.48	31.06	31.57	31.91	33.03	32.06	32.69	31.36	31.09	32.41
SPAC23C4.10	32.36	32.76	30.65	32.1	32.64	32.94	32.21	32.84	31.66	31.75	30.93	32.23	31.65	32.68	31.44	32.06	32.43	30.91	32.54	30.94	33.45	31.3	31.03	31.12	32.66	32.35	31.16	33.35	32.49	31.56	31.78	32.1	32.81	32.61	32.52	32.42	31.53	31.88	34.05	31.48	31.06	31.57	31.91	33.03	32.06	32.69	31.36	31.09	32.41
SPAC23C4.11	32.36	32.76	30.65	32.1	32.64	32.94	32.21	32.84	31.66	31.75	30.93	32.23	31.65	32.68	31.44	32.06	32.43	30.91	32.54	30.94	33.45	31.3	31.03	31.12	32.66	32.35	31.16	33.35	32.49	31.56	31.78	32.1	32.81	32.61	32.52	32.42	31.53	31.88	34.05	31.48	31.06	31.57	31.91	33.03	32.06	32.69	31.36	31.09	32.41
SPAC23C4.12	17.34	16.06	14.74	15.4	17.14	17.02	17.39	16.51	15.55	16.89	14.62	17.43	16.78	17.45	16.31	15.27	15.19	16.82	17	14.91	17.11	15.49	16.99	15.8	17.53	16.91	16.57	14.86	15.12	14.57	17.12	17.36	16.07	16.96	15.74	17.3	16.63	15.99	15.78	16.06	17.04	16.89	14.61	14.88	15.45	17.9	16.73	15.08	17.9
SPAC23C4.13	32.36	32.76	30.65	32.1	32.64	32.94	32.21	32.84	31.66	31.75	30.93	32.23	31.65	32.68	31.44	32.06	32.43	30.91	32.54	30.94	33.45	31.3	31.03	31.12	32.66	32.35	31.16	33.35	32.49	31.56	31.78	32.1	32.81	32.61	32.52	32.42	31.53	31.88	34.05	31.48	31.06	31.57	31.91	33.03	32.06	32.69	31.36	31.09	32.41
SPAC23C4.14	32.36	32.76	30.65	32.1	32.64	32.94	32.21	32.84	31.66	31.75	30.93	32.23	31.65	32.68	31.44	32.06	32.43	30.91	32.54	30.94	33.45	31.3	31.03	31.12	32.66	32.35	31.16	33.35	32.49	31.56	31.78	32.1	32.81	32.61	32.52	32.42	31.53	31.88	34.05	31.48	31.06	31.57	31.91	33.03	32.06	32.69	31.36	31.09	32.41
SPAC23C4.15	32.36	32.76	30.65	32.1	32.64	32.94	32.21	32.84	31.66	31.75	30.93	32.23	31.65	32.68	31.44	32.06	32.43	30.91	32.54	30.94	33.45	31.3	31.03	31.12	32.66	32.35	31.16	33.35	32.49	31.56	31.78	32.1	32.81	32.61	32.52	32.42	31.53	31.88	34.05	31.48	31.06	31.57	31.91	33.03	32.06	32.69	31.36	31.09	32.41
SPAC23C4.16c	17.34	16.06	14.74	15.4	17.14	17.02	17.39	16.51	15.55	16.89	14.62	17.43	16.78	17.45	16.31	15.27	15.19	16.82	17	14.91	17.11	15.49	16.99	15.8	17.53	16.91	16.57	14.86	15.12	14.57	17.12	17.36	16.07	16.96	15.74	17.3	16.63	15.99	15.78	16.06	17.04	16.89	14.61	14.88	15.45	17.9	16.73	15.08	17.9
SPAC23C4.17	17.34	16.06	14.74	15.4	17.14	17.02	17.39	16.51	15.55	16.89	14.62	17.43	16.78	17.45	16.31	15.27	15.19	16.82	17	14.91	17.11	15.49	16.99	15.8	17.53	16.91	16.57	14.86	15.12	14.57	17.12	17.36	16.07	16.96	15.74	17.3	16.63	15.99	15.78	16.06	17.04	16.89	14.61	14.88	15.45	17.9	16.73	15.08	17.9
SPAC23C4.18c	32.36	32.76	30.65	32.1	32.64	32.94	32.21	32.84	31.66	31.75	30.93	32.23	31.65	32.68	31.44	32.06	32.43	30.91	32.54	30.94	33.45	31.3	31.03	31.12	32.66	32.35	31.16	33.35	32.49	31.56	31.78	32.1	32.81	32.61	32.52	32.42	31.53	31.88	34.05	31.48	31.06	31.57	31.91	33.03	32.06	32.69	31.36	31.09	32.41
SPAC23C4.19	32.36	32.76	30.65	32.1	32.64	32.94	32.21	32.84	31.66	31.75	30.93	32.23	31.65	32.68	31.44	32.06	32.43	30.91	32.54	30.94	33.45	31.3	31.03	31.12	32.66	32.35	31.16	33.35	32.49	31.56	31.78	32.1	32.81	32.61	32.52	32.42	31.53	31.88	34.05	31.48	31.06	31.57	31.91	33.03	32.06	32.69	31.36	31.09	32.41
SPAC23D3.01	17.34	16.06	14.74	15.4	17.14	17.02	17.39	16.51	15.55	16.89	14.62	17.43	16.78	17.45	16.31	15.27	15.19	16.82	17	14.91	17.11	15.49	16.99	15.8	17.53	16.91	16.57	14.86	15.12	14.57	17.12	17.36	16.07	16.96	15.74	17.3	16.63	15.99	15.78	16.06	17.04	16.89	14.61	14.88	15.45	17.9	16.73	15.08	17.9
SPAC23D3.02	32.36	32.76	30.65	32.1	32.64	32.94	32.21	32.84	31.66	31.75	30.93	32.23	31.65	32.68	31.44	32.06	32.43	30.91	32.54	30.94	33.45	31.3	31.03	31.12	32.66	32.35	31.16	33.35	32.49	31.56	31.78	32.1	32.81	32.61	32.52	32.42	31.53	31.88	34.05	31.48	31.06	31.57	31.91	33.03	32.06	32.69	31.36	31.09	32.41
SPAC23D3.03c	137.6	159.24	124.66	123.58	126.84	133.03	114.53	134.73	124.73	113.02	126.83	130.01	130.57	116.14	105.22	157.12	119.73	111.21	136.67	137.55	119.73	162.52	135.55	110.7	132.88	116.67	111.08	137.86	132.1	135.33	116.05	117.85	212.2	110.27	127.97	108.4	133.8	106.96	116.48	134.84	130.07	132.33	126.25	144.95	142.23	136.37	133.82	112.42	147.96
SPAC23D3.04c	17.34	16.06	14.74	15.4	17.14	17.02	17.39	16.51	15.55	16.89	14.62	17.43	16.78	17.45	16.31	15.27	15.19	16.82	17	14.91	17.11	15.49	16.99	15.8	17.53	16.91	16.57	14.86	15.12	14.57	17.12	17.36	16.07	16.96	15.74	17.3	16.63	15.99	15.78	16.06	17.04	16.89	14.61	14.88	15.45	17.9	16.73	15.08	17.9
SPAC23D3.05c	32.36	32.76	30.65	32.1	32.64	32.94	32.21	32.84	31.66	31.75	30.93	32.23	31.65	32.68	31.44	32.06	32.43	30.91	32.54	30.94	33.45	31.3	31.03	31.12	32.66	32.35	31.16	33.35	32.49	31.56	31.78	32.1	32.81	32.61	32.52	32.42	31.53	31.88	34.05	31.48	31.06	31.57	31.91	33.03	32.06	32.69	31.36	31.09	32.41
SPAC23D3.06c	32.36	32.76	30.65	32.1	32.64	32.94	32.21	32.84	31.66	31.75	30.93	32.23	31.65	32.68	31.44	32.06	32.43	30.91	32.54	30.94	33.45	31.3	31.03	31.12	32.66	32.35	31.16	33.35	32.49	31.56	31.78	32.1	32.81	32.61	32.52	32.42	31.53	31.88	34.05	31.48	31.06	31.57	31.91	33.03	32.06	32.69	31.36	31.09	32.41
SPAC23D3.07	32.36	32.76	30.65	32.1	32.64	32.94	32.21	32.84	31.66	31.75	30.93	32.23	31.65	32.68	31.44	32.06	32.43	30.91	32.54	30.94	33.45	31.3	31.03	31.12	32.66	32.35	31.16	33.35	32.49	31.56	31.78	32.1	32.81	32.61	32.52	32.42	31.53	31.88	34.05	31.48	31.06	31.57	31.91	33.03	32.06	32.69	31.36	31.09	32.41
SPAC23D3.08	32.36	32.76	30.65	32.1	32.64	32.94	32.21	32.84	31.66	31.75	30.93	32.23	31.65	32.68	31.44	32.06	32.43	30.91	32.54	30.94	33.45	31.3	31.03	31.12	32.66	32.35	31.16	33.35	32.49	31.56	31.78	32.1	32.81	32.61	32.52	32.42	31.53	31.88	34.05	31.48	31.06	31.57	31.91	33.03	32.06	32.69	31.36	31.09	32.41
SPAC23D3.09	137.6	159.24	119.73	123.58	120.21	133.03	143.07	134.73	95.01	139.26	126.83	127.7	130.57	81.4	166.27	123.83	160.25	140.97	133.13	128.72	146.14	162.52	135.55	145.83	128.41	109.54	136.1	132.33	126.2	128.91	161.61	160.53	132.34	140.64	124.96	146.43	129.46	98.76	181.26	91.1	124.49	132.33	126.25	144.95	88.51	136.37	87.13	99.96	147.96
SPAC23D3.10c	17.34	16.06	23.54	15.4	17.14	17.02	17.39	16.51	15.55	16.89	21.23	17.43	16.78	17.45	16.31	15.27	24.07	16.82	17	25.25	17.11	15.49	16.99	15.8	17.53	16.91	16.57	24.87	24.51	24.2	17.12	17.36	16.07	16.96	15.74	17.3	16.63	15.99	25.01	16.06	17.04	16.89	24.7	22.69	15.45	17.9	16.73	15.08	17.9
SPAC23D3.11	17.34	16.06	14.74	15.4	17.14	17.02	17.39	16.51	15.55	16.89	14.62	17.43	16.78	17.45	16.31	15.27	15.19	16.82	17	14.91	17.11	15.49	16.99	15.8	17.53	16.91	16.57	14.86	15.12	14.57	17.12	17.36	16.07	16.96	15.74	17.3	16.63	15.99	15.78	16.06	17.04	16.89	14.61	14.88	15.45	17.9	16.73	15.08	17.9
SPAC23D3.12	17.34	16.06	14.74	15.4	17.14	17.02	17.39	16.51	15.55	16.89	14.62	17.43	16.78	17.45	16.31	15.27	15.19	16.82	17	14.91	17.11	15.49	16.99	15.8	17.53	16.91	16.57	14.86	15.12	14.57	17.12	17.36	16.07	16.96	15.74	17.3	16.63	15.99	15.78	16.06	17.04	16.89	14.61	14.88	15.45	17.9	16.73	15.08	17.9
SPAC23D3.13c	48.08	28.04	46.96	25.03	47.78	17.02	17.39	38.02	30.27	16.89	46.72	17.43	16.78	17.45	31.33	25.33	24.07	33.21	35.89	25.25	45.69	46.17	16.99	31.8	43.77	16.91	44.2	24.87	24.51	24.2	17.12	35.34	35.61	41.35	27.52	17.3	16.63	30.39	25.01	33.97	17.04	16.89	24.7	44.99	31.36	17.9	34.98	31.13	17.9
SPAC23D3.14c	32.36	32.76	30.65	32.1	32.64	32.94	32.21	32.84	31.66	31.75	30.93	32.23	31.65	32.68	31.44	32.06	32.43	30.91	32.54	30.94	33.45	31.3	31.03	31.12	32.66	32.35	31.16	33.35	32.49	31.56	31.78	32.1	32.81	32.61	32.52	32.42	31.53	31.88	34.05	31.48	31.06	31.57	31.91	33.03	32.06	32.69	31.36	31.09	32.41
SPAC23D3.16	32.36	32.76	30.65	32.1	32.64	32.94	32.21	32.84	31.66	31.75	30.93	32.23	31.65	32.68	31.44	32.06	32.43	30.91	32.54	30.94	33.45	31.3	31.03	31.12	32.66	32.35	31.16	33.35	32.49	31.56	31.78	32.1	32.81	32.61	32.52	32.42	31.53	31.88	34.05	31.48	31.06	31.57	31.91	33.03	32.06	32.69	31.36	31.09	32.41
SPAC23D3.17	32.36	32.76	30.65	32.1	32.64	32.94	32.21	32.84	31.66	31.75	30.93	32.23	31.65	32.68	31.44	32.06	32.43	30.91	32.54	30.94	33.45	31.3	31.03	31.12	32.66	32.35	31.16	33.35	32.49	31.56	31.78	32.1	32.81	32.61	32.52	32.42	31.53	31.88	34.05	31.48	31.06	31.57	31.91	33.03	32.06	32.69	31.36	31.09	32.41
SPAC23E2.01	97.07	93.3	95.92	97.82	94.4	80.03	120.67	81.07	66.23	82.48	97.95	100.27	92.65	74.31	63.2	101.06	67.56	94.83	112.23	99.36	81.76	101.92	66.42	72.83	102.55	69.08	72.03	98.88	98.37	71.11	74.47	75.39	66.87	79.31	100.28	69.91	70.77	106.96	116.48	54.26	95.98	71.47	79.81	78.19	62.03	95.51	98.82	66.18	101.02
SPAC23E2.02	32.36	32.76	30.65	32.1	32.64	32.94	32.21	32.84	31.66	31.75	30.93	32.23	31.65	32.68	31.44	32.06	32.43	30.91	32.54	30.94	33.45	31.3	31.03	31.12	32.66	32.35	31.16	33.35	32.49	31.56	31.78	32.1	32.81	32.61	32.52	32.42	31.53	31.88	34.05	31.48	31.06	31.57	31.91	33.03	32.06	32.69	31.36	31.09	32.41
SPAC23E2.03c	32.36	32.76	30.65	32.1	32.64	32.94	32.21	32.84	31.66	31.75	30.93	32.23	31.65	32.68	31.44	32.06	32.43	30.91	32.54	30.94	33.45	31.3	31.03	31.12	32.66	32.35	31.16	33.35	32.49	31.56	31.78	32.1	32.81	32.61	32.52	32.42	31.53	31.88	34.05	31.48	31.06	31.57	31.91	33.03	32.06	32.69	31.36	31.09	32.41
SPAC23G3.01	32.36	32.76	30.65	32.1	32.64	32.94	32.21	32.84	31.66	31.75	30.93	32.23	31.65	32.68	31.44	32.06	32.43	30.91	32.54	30.94	33.45	31.3	31.03	31.12	32.66	32.35	31.16	33.35	32.49	31.56	31.78	32.1	32.81	32.61	32.52	32.42	31.53	31.88	34.05	31.48	31.06	31.57	31.91	33.03	32.06	32.69	31.36	31.09	32.41
SPAC23G3.02c	17.34	16.06	14.74	15.4	17.14	17.02	17.39	16.51	15.55	16.89	14.62	17.43	16.78	17.45	16.31	15.27	15.19	16.82	17	14.91	17.11	15.49	16.99	15.8	17.53	16.91	16.57	14.86	15.12	14.57	17.12	17.36	16.07	16.96	15.74	17.3	16.63	15.99	15.78	16.06	17.04	16.89	14.61	14.88	15.45	17.9	16.73	15.08	17.9
SPAC23G3.03	17.34	16.06	14.74	15.4	17.14	17.02	17.39	16.51	15.55	16.89	14.62	17.43	16.78	17.45	16.31	15.27	15.19	16.82	17	14.91	17.11	15.49	16.99	15.8	17.53	16.91	16.57	14.86	15.12	14.57	17.12	17.36	16.07	16.96	15.74	17.3	16.63	15.99	15.78	16.06	17.04	16.89	14.61	14.88	15.45	17.9	16.73	15.08	17.9
SPAC23G3.04	17.34	28.04	23.54	25.03	17.14	17.02	17.39	16.51	30.27	16.89	21.23	17.43	16.78	17.45	16.31	25.33	24.07	16.82	17	25.25	17.11	27.01	16.99	15.8	17.53	16.91	16.57	24.87	24.51	24.2	17.12	17.36	16.07	16.96	27.52	17.3	16.63	15.99	25.01	16.06	17.04	16.89	24.7	22.69	15.45	17.9	16.73	15.08	17.9
SPAC23G3.05c	17.34	16.06	14.74	15.4	17.14	17.02	17.39	16.51	15.55	16.89	14.62	17.43	16.78	17.45	16.31	15.27	15.19	16.82	17	14.91	17.11	15.49	16.99	15.8	17.53	16.91	16.57	14.86	15.12	14.57	17.12	17.36	16.07	16.96	15.74	17.3	16.63	15.99	15.78	16.06	17.04	16.89	14.61	14.88	15.45	17.9	16.73	15.08	17.9
SPAC23G3.06	32.36	32.76	30.65	32.1	32.64	32.94	32.21	32.84	31.66	31.75	30.93	32.23	31.65	32.68	31.44	32.06	32.43	30.91	32.54	30.94	33.45	31.3	31.03	31.12	32.66	32.35	31.16	33.35	32.49	31.56	31.78	32.1	32.81	32.61	32.52	32.42	31.53	31.88	34.05	31.48	31.06	31.57	31.91	33.03	32.06	32.69	31.36	31.09	32.41
SPAC23G3.07c	17.34	16.06	14.74	15.4	17.14	17.02	17.39	16.51	15.55	16.89	14.62	17.43	16.78	17.45	16.31	15.27	15.19	16.82	17	14.91	17.11	15.49	16.99	15.8	17.53	16.91	16.57	14.86	15.12	14.57	17.12	17.36	16.07	16.96	15.74	17.3	16.63	15.99	15.78	16.06	17.04	16.89	14.61	14.88	15.45	17.9	16.73	15.08	17.9
SPAC23G3.08c	17.34	16.06	14.74	15.4	17.14	17.02	17.39	16.51	15.55	16.89	14.62	17.43	16.78	17.45	16.31	15.27	15.19	16.82	17	14.91	17.11	15.49	16.99	15.8	17.53	16.91	16.57	14.86	15.12	14.57	17.12	17.36	16.07	16.96	15.74	17.3	16.63	15.99	15.78	16.06	17.04	16.89	14.61	14.88	15.45	17.9	16.73	15.08	17.9
SPAC23G3.09	32.36	32.76	30.65	32.1	32.64	32.94	32.21	32.84	31.66	31.75	30.93	32.23	31.65	32.68	31.44	32.06	32.43	30.91	32.54	30.94	33.45	31.3	31.03	31.12	32.66	32.35	31.16	33.35	32.49	31.56	31.78	32.1	32.81	32.61	32.52	32.42	31.53	31.88	34.05	31.48	31.06	31.57	31.91	33.03	32.06	32.69	31.36	31.09	32.41
SPAC23G3.10c	17.34	16.06	14.74	15.4	17.14	17.02	17.39	16.51	15.55	16.89	14.62	17.43	16.78	17.45	16.31	15.27	15.19	16.82	17	14.91	17.11	15.49	16.99	15.8	17.53	16.91	16.57	14.86	15.12	14.57	17.12	17.36	16.07	16.96	15.74	17.3	16.63	15.99	15.78	16.06	17.04	16.89	14.61	14.88	15.45	17.9	16.73	15.08	17.9
SPAC23G3.11	32.36	32.76	30.65	32.1	32.64	32.94	32.21	32.84	31.66	31.75	30.93	32.23	31.65	32.68	31.44	32.06	32.43	30.91	32.54	30.94	33.45	31.3	31.03	31.12	32.66	32.35	31.16	33.35	32.49	31.56	31.78	32.1	32.81	32.61	32.52	32.42	31.53	31.88	34.05	31.48	31.06	31.57	31.91	33.03	32.06	32.69	31.36	31.09	32.41
SPAC23G3.12c	17.34	16.06	14.74	15.4	17.14	17.02	17.39	16.51	15.55	16.89	14.62	17.43	16.78	17.45	16.31	15.27	15.19	16.82	17	14.91	17.11	15.49	16.99	15.8	17.53	16.91	16.57	14.86	15.12	14.57	17.12	17.36	16.07	16.96	15.74	17.3	16.63	15.99	15.78	16.06	17.04	16.89	14.61	14.88	15.45	17.9	16.73	15.08	17.9
SPAC23H3.02c	32.36	32.76	30.65	32.1	32.64	32.94	32.21	32.84	31.66	31.75	30.93	32.23	31.65	32.68	31.44	32.06	32.43	30.91	32.54	30.94	33.45	31.3	31.03	31.12	32.66	32.35	31.16	33.35	32.49	31.56	31.78	32.1	32.81	32.61	32.52	32.42	31.53	31.88	34.05	31.48	31.06	31.57	31.91	33.03	32.06	32.69	31.36	31.09	32.41
SPAC23H3.03c	97.07	93.3	95.92	97.82	94.4	112.39	114.53	110.14	95.29	113.02	97.95	100.27	92.65	116.14	105.22	101.06	119.73	111.21	112.23	99.36	119.73	101.92	110.51	110.7	102.55	116.67	111.08	98.88	98.37	84.88	116.05	117.85	106.07	110.27	100.28	110.91	98.95	106.96	116.48	98.5	95.98	113.78	126.25	111.61	108.68	95.51	98.82	112.42	101.02
SPAC23H3.04	17.34	16.06	14.74	15.4	17.14	17.02	17.39	16.51	15.55	16.89	14.62	17.43	16.78	17.45	16.31	15.27	15.19	16.82	17	14.91	17.11	15.49	16.99	15.8	17.53	16.91	16.57	14.86	15.12	14.57	17.12	17.36	16.07	16.96	15.74	17.3	16.63	15.99	15.78	16.06	17.04	16.89	14.61	14.88	15.45	17.9	16.73	15.08	17.9
SPAC23H3.05c	97.07	93.3	95.92	97.82	94.4	80.03	64.93	53.09	66.23	57.72	97.95	100.27	92.65	74.31	63.2	57.82	67.56	94.83	112.23	99.36	81.76	101.92	66.42	72.83	102.55	69.08	72.03	98.88	56.52	71.11	74.47	75.39	66.87	79.31	100.28	69.91	93.04	56.45	116.48	81.8	95.98	71.47	79.81	78.19	62.03	51.52	98.82	66.18	101.02
SPAC23H3.06	97.07	93.3	95.92	97.82	94.4	80.03	64.93	53.09	66.23	82.48	97.95	100.27	92.65	74.31	63.2	101.06	67.56	63.24	55.57	99.36	81.76	101.92	66.42	72.83	70.12	69.08	72.03	98.88	98.37	71.11	74.47	75.39	66.87	79.31	100.28	69.91	98.95	56.45	55.65	81.8	95.98	71.47	79.81	78.19	62.03	95.51	62.45	66.18	101.02
SPAC23H3.07c	32.36	32.76	30.65	32.1	32.64	32.94	32.21	32.84	31.66	31.75	30.93	32.23	31.65	32.68	31.44	32.06	32.43	30.91	32.54	30.94	33.45	31.3	31.03	31.12	32.66	32.35	31.16	33.35	32.49	31.56	31.78	32.1	32.81	32.61	32.52	32.42	31.53	31.88	34.05	31.48	31.06	31.57	31.91	33.03	32.06	32.69	31.36	31.09	32.41
SPAC23H3.08c	17.34	16.06	14.74	15.4	17.14	17.02	17.39	16.51	15.55	16.89	14.62	17.43	16.78	17.45	16.31	15.27	15.19	16.82	17	14.91	17.11	15.49	16.99	15.8	17.53	16.91	16.57	14.86	15.12	14.57	17.12	17.36	16.07	16.96	15.74	17.3	16.63	15.99	15.78	16.06	17.04	16.89	14.61	14.88	15.45	17.9	16.73	15.08	17.9
SPAC23H3.09c	32.36	32.76	30.65	32.1	32.64	32.94	32.21	32.84	31.66	31.75	30.93	32.23	31.65	32.68	31.44	32.06	32.43	30.91	32.54	30.94	33.45	31.3	31.03	31.12	32.66	32.35	31.16	33.35	32.49	31.56	31.78	32.1	32.81	32.61	32.52	32.42	31.53	31.88	34.05	31.48	31.06	31.57	31.91	33.03	32.06	32.69	31.36	31.09	32.41
SPAC23H3.10	32.36	32.76	30.65	32.1	32.64	32.94	32.21	32.84	31.66	31.75	30.93	32.23	31.65	32.68	31.44	32.06	32.43	30.91	32.54	30.94	33.45	31.3	31.03	31.12	32.66	32.35	31.16	33.35	32.49	31.56	31.78	32.1	32.81	32.61	32.52	32.42	31.53	31.88	34.05	31.48	31.06	31.57	31.91	33.03	32.06	32.69	31.36	31.09	32.41
SPAC23H3.11c	17.34	28.04	23.54	25.03	17.14	17.02	17.39	16.51	30.27	16.89	21.23	17.43	16.78	17.45	31.33	25.33	24.07	16.82	17	25.25	17.11	27.01	16.99	31.8	17.53	16.91	16.57	24.87	24.51	24.2	17.12	17.36	35.61	16.96	27.52	17.3	16.63	30.39	25.01	16.06	17.04	16.89	24.7	22.69	31.36	17.9	16.73	31.13	17.9
SPAC23H3.12c	17.34	16.06	14.74	15.4	17.14	17.02	17.39	16.51	15.55	16.89	14.62	17.43	16.78	17.45	16.31	15.27	15.19	16.82	17	14.91	17.11	15.49	16.99	15.8	17.53	16.91	16.57	14.86	15.12	14.57	17.12	17.36	16.07	16.96	15.74	17.3	16.63	15.99	15.78	16.06	17.04	16.89	14.61	14.88	15.45	17.9	16.73	15.08	17.9
SPAC23H3.13c	97.07	93.3	95.92	97.82	94.4	112.39	114.53	110.14	124.73	113.02	97.95	100.27	92.65	93.11	105.22	101.06	101.01	111.21	112.23	99.36	119.73	101.92	110.51	110.7	102.55	109.54	111.08	98.88	98.37	84.88	116.05	117.85	58.78	110.27	100.28	110.91	91.24	106.96	116.48	134.84	95.98	48.33	126.25	56.38	108.68	95.51	52.53	112.42	101.02
SPAC23H3.14	17.34	16.06	23.54	25.03	17.14	17.02	17.39	16.51	30.27	16.89	21.23	17.43	16.78	17.45	16.31	25.33	24.07	16.82	17	25.25	17.11	27.01	16.99	15.8	17.53	16.91	16.57	24.87	24.51	24.2	17.12	17.36	16.07	16.96	27.52	17.3	16.63	15.99	25.01	16.06	17.04	16.89	24.7	22.69	15.45	17.9	16.73	15.08	17.9
SPAC23H3.15c	17.34	28.04	23.54	25.03	17.14	17.02	17.39	16.51	30.27	16.89	21.75	17.43	16.78	17.45	31.33	25.33	24.07	16.82	17	25.25	17.11	27.01	16.99	31.8	17.53	16.91	16.57	24.87	24.51	24.2	17.12	17.36	35.61	16.96	27.52	17.3	16.63	30.39	25.01	16.06	17.04	16.89	24.7	23.21	31.36	17.9	16.73	31.13	17.9
SPAC23H4.01c	17.34	16.06	14.74	15.4	17.14	17.02	17.39	16.51	15.55	16.89	14.62	17.43	16.78	17.45	16.31	15.27	15.19	16.82	17	14.91	17.11	15.49	16.99	15.8	17.53	16.91	16.57	14.86	15.12	14.57	17.12	17.36	16.07	16.96	15.74	17.3	16.63	15.99	15.78	16.06	17.04	16.89	14.61	14.88	15.45	17.9	16.73	15.08	17.9
SPAC23H4.02	17.34	16.06	23.54	25.03	17.14	17.02	17.39	16.51	30.27	16.89	21.23	17.43	16.78	17.45	16.31	25.33	24.07	16.82	17	25.25	17.11	27.01	16.99	15.8	17.53	16.91	16.57	24.87	24.51	24.2	17.12	17.36	16.07	16.96	27.52	17.3	16.63	15.99	25.01	16.06	17.04	16.89	24.7	22.69	15.45	17.9	16.73	15.08	17.9
SPAC23H4.03c	32.36	32.76	30.65	32.1	32.64	32.94	32.21	32.84	31.66	31.75	30.93	32.23	31.65	32.68	31.44	32.06	32.43	30.91	32.54	30.94	33.45	31.3	31.03	31.12	32.66	32.35	31.16	33.35	32.49	31.56	31.78	32.1	32.81	32.61	32.52	32.42	31.53	31.88	34.05	31.48	31.06	31.57	31.91	33.03	32.06	32.69	31.36	31.09	32.41
SPAC23H4.04	32.36	32.76	30.65	32.1	32.64	32.94	32.21	32.84	31.66	31.75	30.93	32.23	31.65	32.68	31.44	32.06	32.43	30.91	32.54	30.94	33.45	31.3	31.03	31.12	32.66	32.35	31.16	33.35	32.49	31.56	31.78	32.1	32.81	32.61	32.52	32.42	31.53	31.88	34.05	31.48	31.06	31.57	31.91	33.03	32.06	32.69	31.36	31.09	32.41
SPAC23H4.05c	32.36	32.76	30.65	32.1	32.64	32.94	32.21	32.84	31.66	31.75	30.93	32.23	31.65	32.68	31.44	32.06	32.43	30.91	32.54	30.94	33.45	31.3	31.03	31.12	32.66	32.35	31.16	33.35	32.49	31.56	31.78	32.1	32.81	32.61	32.52	32.42	31.53	31.88	34.05	31.48	31.06	31.57	31.91	33.03	32.06	32.69	31.36	31.09	32.41
SPAC23H4.06	32.36	32.76	30.65	32.1	32.64	32.94	32.21	32.84	31.66	31.75	30.93	32.23	31.65	32.68	31.44	32.06	32.43	30.91	32.54	30.94	33.45	31.3	31.03	31.12	32.66	32.35	31.16	33.35	32.49	31.56	31.78	32.1	32.81	32.61	32.52	32.42	31.53	31.88	34.05	31.48	31.06	31.57	31.91	33.03	32.06	32.69	31.36	31.09	32.41
SPAC23H4.07c	32.36	32.76	30.65	32.1	32.64	32.94	32.21	32.84	31.66	31.75	30.93	32.23	31.65	32.68	31.44	32.06	32.43	30.91	32.54	30.94	33.45	31.3	31.03	31.12	32.66	32.35	31.16	33.35	32.49	31.56	31.78	32.1	32.81	32.61	32.52	32.42	31.53	31.88	34.05	31.48	31.06	31.57	31.91	33.03	32.06	32.69	31.36	31.09	32.41
SPAC23H4.08	17.34	16.06	14.74	15.4	17.14	17.02	17.39	16.51	15.55	16.89	14.62	17.43	16.78	17.45	16.31	15.27	15.19	16.82	17	14.91	17.11	15.49	16.99	15.8	17.53	16.91	16.57	14.86	15.12	14.57	17.12	17.36	16.07	16.96	15.74	17.3	16.63	15.99	15.78	16.06	17.04	16.89	14.61	14.88	15.45	17.9	16.73	15.08	17.9
SPAC23H4.09	17.34	16.06	14.74	15.4	17.14	17.02	17.39	16.51	15.55	16.89	14.62	17.43	16.78	17.45	16.31	15.27	15.19	16.82	17	14.91	17.11	15.49	16.99	15.8	17.53	16.91	16.57	14.86	15.12	14.57	17.12	17.36	16.07	16.96	15.74	17.3	16.63	15.99	15.78	16.06	17.04	16.89	14.61	14.88	15.45	17.9	16.73	15.08	17.9
SPAC23H4.10c	17.34	16.06	14.74	15.4	17.14	17.02	17.39	16.51	15.55	16.89	14.62	17.43	16.78	17.45	16.31	15.27	15.19	16.82	17	14.91	17.11	15.49	16.99	15.8	17.53	16.91	16.57	14.86	15.12	14.57	17.12	17.36	16.07	16.96	15.74	17.3	16.63	15.99	15.78	16.06	17.04	16.89	14.61	14.88	15.45	17.9	16.73	15.08	17.9
SPAC23H4.11c	32.36	32.76	30.65	32.1	32.64	32.94	32.21	32.84	31.66	31.75	30.93	32.23	31.65	32.68	31.44	32.06	32.43	30.91	32.54	30.94	33.45	31.3	31.03	31.12	32.66	32.35	31.16	33.35	32.49	31.56	31.78	32.1	32.81	32.61	32.52	32.42	31.53	31.88	34.05	31.48	31.06	31.57	31.91	33.03	32.06	32.69	31.36	31.09	32.41
SPAC23H4.12	32.36	32.76	30.65	32.1	32.64	32.94	32.21	32.84	31.66	31.75	30.93	32.23	31.65	32.68	31.44	32.06	32.43	30.91	32.54	30.94	33.45	31.3	31.03	31.12	32.66	32.35	31.16	33.35	32.49	31.56	31.78	32.1	32.81	32.61	32.52	32.42	31.53	31.88	34.05	31.48	31.06	31.57	31.91	33.03	32.06	32.69	31.36	31.09	32.41
SPAC23H4.13c	32.36	32.76	30.65	32.1	32.64	32.94	32.21	32.84	31.66	31.75	30.93	32.23	31.65	32.68	31.44	32.06	32.43	30.91	32.54	30.94	33.45	31.3	31.03	31.12	32.66	32.35	31.16	33.35	32.49	31.56	31.78	32.1	32.81	32.61	32.52	32.42	31.53	31.88	34.05	31.48	31.06	31.57	31.91	33.03	32.06	32.69	31.36	31.09	32.41
SPAC23H4.14	32.36	32.76	30.65	32.1	32.64	32.94	32.21	32.84	31.66	31.75	30.93	32.23	31.65	32.68	31.44	32.06	32.43	30.91	32.54	30.94	33.45	31.3	31.03	31.12	32.66	32.35	31.16	33.35	32.49	31.56	31.78	32.1	32.81	32.61	32.52	32.42	31.53	31.88	34.05	31.48	31.06	31.57	31.91	33.03	32.06	32.69	31.36	31.09	32.41
SPAC23H4.15	32.36	32.76	30.65	32.1	32.64	32.94	32.21	32.84	31.66	31.75	30.93	32.23	31.65	32.68	31.44	32.06	32.43	30.91	32.54	30.94	33.45	31.3	31.03	31.12	32.66	32.35	31.16	33.35	32.49	31.56	31.78	32.1	32.81	32.61	32.52	32.42	31.53	31.88	34.05	31.48	31.06	31.57	31.91	33.03	32.06	32.69	31.36	31.09	32.41
SPAC23H4.16c	48.08	28.04	46.96	25.03	47.78	46.37	17.39	38.02	30.27	16.89	46.72	17.43	16.78	17.45	31.33	25.33	24.07	33.21	35.89	25.25	45.69	46.17	16.99	31.8	43.77	38.28	44.2	24.87	24.51	24.2	17.12	62.71	35.61	67.33	27.52	65.54	45.2	30.39	25.01	33.97	17.04	16.89	24.7	44.99	31.36	17.9	34.98	31.13	17.9
SPAC23H4.17c	137.6	122.91	119.73	123.58	120.21	133.03	114.53	134.73	124.73	113.02	126.83	127.7	130.57	116.14	105.22	123.83	119.73	111.21	133.13	128.72	119.73	121.88	135.55	110.7	128.41	109.54	111.08	132.33	126.2	128.91	116.05	117.85	132.34	110.27	124.96	110.91	129.46	106.96	116.48	134.84	124.49	132.33	126.25	144.95	135.12	136.37	133.82	112.42	147.96
SPAC23H4.18c	32.36	32.76	30.65	32.1	32.64	32.94	32.21	32.84	31.66	31.75	30.93	32.23	31.65	32.68	31.44	32.06	32.43	30.91	32.54	30.94	33.45	31.3	31.03	31.12	32.66	32.35	31.16	33.35	32.49	31.56	31.78	32.1	32.81	32.61	32.52	32.42	31.53	31.88	34.05	31.48	31.06	31.57	31.91	33.03	32.06	32.69	31.36	31.09	32.41
SPAC23H4.21	32.36	32.76	30.65	32.1	32.64	32.94	32.21	32.84	31.66	31.75	30.93	32.23	31.65	32.68	31.44	32.06	32.43	30.91	32.54	30.94	33.45	31.3	31.03	31.12	32.66	32.35	31.16	33.35	32.49	31.56	31.78	32.1	32.81	32.61	32.52	32.42	31.53	31.88	34.05	31.48	31.06	31.57	31.91	33.03	32.06	32.69	31.36	31.09	32.41
SPAC24B11.05	32.36	32.76	30.65	32.1	32.64	32.94	32.21	32.84	31.66	31.75	30.93	32.23	31.65	32.68	31.44	32.06	32.43	30.91	32.54	30.94	33.45	31.3	31.03	31.12	32.66	32.35	31.16	33.35	32.49	31.56	31.78	32.1	32.81	32.61	32.52	32.42	31.53	31.88	34.05	31.48	31.06	31.57	31.91	33.03	32.06	32.69	31.36	31.09	32.41
SPAC24B11.06c	17.34	16.06	14.74	15.4	17.14	17.02	17.39	16.51	15.55	16.89	14.62	17.43	16.78	17.45	16.31	15.27	15.19	16.82	17	14.91	17.11	15.49	16.99	15.8	17.53	16.91	16.57	14.86	15.12	14.57	17.12	17.36	16.07	16.96	15.74	17.3	16.63	15.99	15.78	16.06	17.04	16.89	14.61	14.88	15.45	17.9	16.73	15.08	17.9
SPAC24B11.07c	17.34	16.06	14.74	15.4	17.14	17.02	17.39	16.51	15.55	16.89	14.62	17.43	16.78	17.45	16.31	15.27	15.19	16.82	17	14.91	17.11	15.49	16.99	15.8	17.53	16.91	16.57	14.86	15.12	14.57	17.12	17.36	16.07	16.96	15.74	17.3	16.63	15.99	15.78	16.06	17.04	16.89	14.61	14.88	15.45	17.9	16.73	15.08	17.9
SPAC24B11.08c	17.34	16.06	14.74	15.4	17.14	17.02	17.39	16.51	15.55	16.89	14.62	17.43	16.78	17.45	16.31	15.27	15.19	16.82	17	14.91	17.11	15.49	16.99	15.8	17.53	16.91	16.57	14.86	15.12	14.57	17.12	17.36	16.07	16.96	15.74	17.3	16.63	15.99	15.78	16.06	17.04	16.89	14.61	14.88	15.45	17.9	16.73	15.08	17.9
SPAC24B11.09	48.08	49.87	46.96	49.3	47.78	46.37	45.85	38.02	30.27	49.73	46.72	39.07	50.13	47.15	31.33	52.66	48.91	33.21	35.89	50.14	45.69	46.17	35.19	31.8	43.77	38.28	44.2	49	53.62	47.84	37.88	35.34	35.61	41.35	27.52	40.2	45.2	30.39	25.01	33.97	39.96	40.86	42.91	44.99	31.36	43.85	34.98	31.13	38.62
SPAC24B11.10c	17.34	16.06	14.74	15.4	17.14	17.02	17.39	16.51	15.55	16.89	14.62	17.43	16.78	17.45	16.31	15.27	15.19	16.82	17	14.91	17.11	15.49	16.99	15.8	17.53	16.91	16.57	14.86	15.12	14.57	17.12	17.36	16.07	16.96	15.74	17.3	16.63	15.99	15.78	16.06	17.04	16.89	14.61	14.88	15.45	17.9	16.73	15.08	17.9
SPAC24B11.11c	32.36	32.76	30.65	32.1	32.64	32.94	32.21	32.84	31.66	31.75	30.93	32.23	31.65	32.68	31.44	32.06	32.43	30.91	32.54	30.94	33.45	31.3	31.03	31.12	32.66	32.35	31.16	33.35	32.49	31.56	31.78	32.1	32.81	32.61	32.52	32.42	31.53	31.88	34.05	31.48	31.06	31.57	31.91	33.03	32.06	32.69	31.36	31.09	32.41
SPAC24B11.12c	97.07	93.3	95.92	97.82	94.4	112.39	114.53	110.14	95.29	113.02	97.95	100.27	92.65	116.14	105.22	101.06	67.56	111.21	112.23	99.36	81.76	101.92	110.51	110.7	102.55	116.67	111.08	98.88	98.37	84.88	116.05	117.85	106.07	110.27	100.28	110.91	70.77	106.96	116.48	91.1	95.98	113.78	79.81	111.61	88.51	95.51	98.82	99.96	101.02
SPAC24B11.13	97.07	93.3	95.92	97.82	94.4	80.03	64.93	53.09	66.23	82.48	97.95	100.27	92.65	74.31	63.2	101.06	67.56	63.24	55.57	99.36	81.76	101.92	66.42	72.83	70.12	69.08	72.03	98.88	98.37	71.11	74.47	75.39	66.87	79.31	100.28	69.91	70.77	56.45	55.65	54.26	95.98	71.47	79.81	78.19	62.03	95.51	62.45	66.18	101.02
SPAC24B11.14	32.36	32.76	30.65	32.1	32.64	32.94	32.21	32.84	31.66	31.75	30.93	32.23	31.65	32.68	31.44	32.06	32.43	30.91	32.54	30.94	33.45	31.3	31.03	31.12	32.66	32.35	31.16	33.35	32.49	31.56	31.78	32.1	32.81	32.61	32.52	32.42	31.53	31.88	34.05	31.48	31.06	31.57	31.91	33.03	32.06	32.69	31.36	31.09	32.41
SPAC24C9.02c	32.36	32.76	30.65	32.1	32.64	32.94	32.21	32.84	31.66	31.75	30.93	32.23	31.65	32.68	31.44	32.06	32.43	30.91	32.54	30.94	33.45	31.3	31.03	31.12	32.66	32.35	31.16	33.35	32.49	31.56	31.78	32.1	32.81	32.61	32.52	32.42	31.53	31.88	34.05	31.48	31.06	31.57	31.91	33.03	32.06	32.69	31.36	31.09	32.41
SPAC24C9.03	32.36	32.76	30.65	32.1	32.64	32.94	32.21	32.84	31.66	31.75	30.93	32.23	31.65	32.68	31.44	32.06	32.43	30.91	32.54	30.94	33.45	31.3	31.03	31.12	32.66	32.35	31.16	33.35	32.49	31.56	31.78	32.1	32.81	32.61	32.52	32.42	31.53	31.88	34.05	31.48	31.06	31.57	31.91	33.03	32.06	32.69	31.36	31.09	32.41
SPAC24C9.04	32.36	32.76	30.65	32.1	32.64	32.94	32.21	32.84	31.66	31.75	30.93	32.23	31.65	32.68	31.44	32.06	32.43	30.91	32.54	30.94	33.45	31.3	31.03	31.12	32.66	32.35	31.16	33.35	32.49	31.56	31.78	32.1	32.81	32.61	32.52	32.42	31.53	31.88	34.05	31.48	31.06	31.57	31.91	33.03	32.06	32.69	31.36	31.09	32.41
SPAC24C9.05c	48.08	49.87	46.96	49.3	47.78	46.37	45.85	38.02	30.27	49.73	46.72	39.07	50.13	47.15	31.33	52.66	48.91	33.21	55.57	50.14	45.69	46.17	35.19	31.8	43.77	38.28	44.2	49	53.62	47.84	57.23	35.34	35.61	41.35	50.95	40.2	45.2	56.45	55.65	33.97	39.96	40.86	42.91	44.99	31.36	43.85	34.98	31.13	38.62
SPAC24C9.06c	32.36	32.76	30.65	32.1	32.64	32.94	32.21	32.84	31.66	31.75	30.93	32.23	31.65	32.68	31.44	32.06	32.43	30.91	32.54	30.94	33.45	31.3	31.03	31.12	32.66	32.35	31.16	33.35	32.49	31.56	31.78	32.1	32.81	32.61	32.52	32.42	31.53	31.88	34.05	31.48	31.06	31.57	31.91	33.03	32.06	32.69	31.36	31.09	32.41
SPAC24C9.07c	17.34	16.06	23.54	25.03	17.14	17.02	17.39	16.51	15.55	16.89	21.23	17.43	16.78	17.45	16.31	25.33	24.07	16.82	17	25.25	17.11	15.49	16.99	15.8	17.53	16.91	16.57	24.87	24.51	24.2	17.12	17.36	16.07	16.96	15.74	17.3	16.63	15.99	25.01	16.06	17.04	16.89	24.7	23.21	15.45	17.9	16.73	15.08	17.9
SPAC24C9.08	17.34	16.06	14.74	15.4	17.14	17.02	17.39	16.51	15.55	16.89	14.62	17.43	16.78	17.45	16.31	15.27	15.19	16.82	17	14.91	17.11	15.49	16.99	15.8	17.53	16.91	16.57	14.86	15.12	14.57	17.12	17.36	16.07	16.96	15.74	17.3	16.63	15.99	15.78	16.06	17.04	16.89	14.61	14.88	15.45	17.9	16.73	15.08	17.9
SPAC24C9.09	32.36	32.76	30.65	32.1	32.64	32.94	32.21	32.84	31.66	31.75	30.93	32.23	31.65	32.68	31.44	32.06	32.43	30.91	32.54	30.94	33.45	31.3	31.03	31.12	32.66	32.35	31.16	33.35	32.49	31.56	31.78	32.1	32.81	32.61	32.52	32.42	31.53	31.88	34.05	31.48	31.06	31.57	31.91	33.03	32.06	32.69	31.36	31.09	32.41
SPAC24C9.10c	32.36	32.76	30.65	32.1	32.64	32.94	32.21	32.84	31.66	31.75	30.93	32.23	31.65	32.68	31.44	32.06	32.43	30.91	32.54	30.94	33.45	31.3	31.03	31.12	32.66	32.35	31.16	33.35	32.49	31.56	31.78	32.1	32.81	32.61	32.52	32.42	31.53	31.88	34.05	31.48	31.06	31.57	31.91	33.03	32.06	32.69	31.36	31.09	32.41
SPAC24C9.11	32.36	32.76	30.65	32.1	32.64	32.94	32.21	32.84	31.66	31.75	30.93	32.23	31.65	32.68	31.44	32.06	32.43	30.91	32.54	30.94	33.45	31.3	31.03	31.12	32.66	32.35	31.16	33.35	32.49	31.56	31.78	32.1	32.81	32.61	32.52	32.42	31.53	31.88	34.05	31.48	31.06	31.57	31.91	33.03	32.06	32.69	31.36	31.09	32.41
SPAC24C9.12c	17.34	16.06	14.74	15.4	17.14	17.02	17.39	16.51	15.55	16.89	14.62	17.43	16.78	17.45	16.31	15.27	15.19	16.82	17	14.91	17.11	15.49	16.99	15.8	17.53	16.91	16.57	14.86	15.12	14.57	17.12	17.36	16.07	16.96	15.74	17.3	16.63	15.99	15.78	16.06	17.04	16.89	14.61	14.88	15.45	17.9	16.73	15.08	17.9
SPAC24C9.13c	32.36	32.76	30.65	32.1	32.64	32.94	32.21	32.84	31.66	31.75	30.93	32.23	31.65	32.68	31.44	32.06	32.43	30.91	32.54	30.94	33.45	31.3	31.03	31.12	32.66	32.35	31.16	33.35	32.49	31.56	31.78	32.1	32.81	32.61	32.52	32.42	31.53	31.88	34.05	31.48	31.06	31.57	31.91	33.03	32.06	32.69	31.36	31.09	32.41
SPAC24C9.14	17.34	16.06	14.74	15.4	17.14	17.02	17.39	16.51	15.55	16.89	14.62	17.43	16.78	17.45	16.31	15.27	15.19	16.82	17	14.91	17.11	15.49	16.99	15.8	17.53	16.91	16.57	14.86	15.12	14.57	17.12	17.36	16.07	16.96	15.74	17.3	16.63	15.99	15.78	16.06	17.04	16.89	14.61	14.88	15.45	17.9	16.73	15.08	17.9
SPAC24C9.15c	17.34	16.06	14.74	15.4	17.14	17.02	17.39	16.51	15.55	16.89	14.62	17.43	16.78	17.45	16.31	15.27	15.19	16.82	17	14.91	17.11	15.49	16.99	15.8	17.53	16.91	16.57	14.86	15.12	14.57	17.12	17.36	16.07	16.96	15.74	17.3	16.63	15.99	15.78	16.06	17.04	16.89	14.61	14.88	15.45	17.9	16.73	15.08	17.9
SPAC24C9.16c	17.34	16.06	14.74	15.4	17.14	17.02	17.39	16.51	15.55	16.89	14.62	17.43	16.78	17.45	16.31	15.27	15.19	16.82	17	14.91	17.11	15.49	16.99	15.8	17.53	16.91	16.57	14.86	15.12	14.57	17.12	17.36	16.07	16.96	15.74	17.3	16.63	15.99	15.78	16.06	17.04	16.89	14.61	14.88	15.45	17.9	16.73	15.08	17.9
SPAC24H6.01c	32.36	32.76	30.65	32.1	32.64	32.94	32.21	32.84	31.66	31.75	30.93	32.23	31.65	32.68	31.44	32.06	32.43	30.91	32.54	30.94	33.45	31.3	31.03	31.12	32.66	32.35	31.16	33.35	32.49	31.56	31.78	32.1	32.81	32.61	32.52	32.42	31.53	31.88	34.05	31.48	31.06	31.57	31.91	33.03	32.06	32.69	31.36	31.09	32.41
SPAC24H6.02c	32.36	32.76	30.65	32.1	32.64	32.94	32.21	32.84	31.66	31.75	30.93	32.23	31.65	32.68	31.44	32.06	32.43	30.91	32.54	30.94	33.45	31.3	31.03	31.12	32.66	32.35	31.16	33.35	32.49	31.56	31.78	32.1	32.81	32.61	32.52	32.42	31.53	31.88	34.05	31.48	31.06	31.57	31.91	33.03	32.06	32.69	31.36	31.09	32.41
SPAC24H6.03	137.6	159.24	119.73	123.58	120.21	133.03	143.07	134.73	121.67	139.26	126.83	127.7	130.57	165.98	103.8	157.12	160.25	140.97	133.13	128.72	146.14	162.52	135.55	145.83	128.41	116.37	136.1	132.33	126.2	128.91	139.7	160.53	132.34	140.64	124.96	146.43	129.46	154.17	97.2	134.84	124.49	132.33	126.25	144.95	135.12	136.37	133.82	143.42	147.96
SPAC24H6.04	32.36	32.76	30.65	32.1	32.64	32.94	32.21	32.84	31.66	31.75	30.93	32.23	31.65	32.68	31.44	32.06	32.43	30.91	32.54	30.94	33.45	31.3	31.03	31.12	32.66	32.35	31.16	33.35	32.49	31.56	31.78	32.1	32.81	32.61	32.52	32.42	31.53	31.88	34.05	31.48	31.06	31.57	31.91	33.03	32.06	32.69	31.36	31.09	32.41
SPAC24H6.05	32.36	32.76	30.65	32.1	32.64	32.94	32.21	32.84	31.66	31.75	30.93	32.23	31.65	32.68	31.44	32.06	32.43	30.91	32.54	30.94	33.45	31.3	31.03	31.12	32.66	32.35	31.16	33.35	32.49	31.56	31.78	32.1	32.81	32.61	32.52	32.42	31.53	31.88	34.05	31.48	31.06	31.57	31.91	33.03	32.06	32.69	31.36	31.09	32.41
SPAC24H6.06	32.36	32.76	30.65	32.1	32.64	32.94	32.21	32.84	31.66	31.75	30.93	32.23	31.65	32.68	31.44	32.06	32.43	30.91	32.54	30.94	33.45	31.3	31.03	31.12	32.66	32.35	31.16	33.35	32.49	31.56	31.78	32.1	32.81	32.61	32.52	32.42	31.53	31.88	34.05	31.48	31.06	31.57	31.91	33.03	32.06	32.69	31.36	31.09	32.41
SPAC24H6.07	32.36	32.76	30.65	32.1	32.64	32.94	32.21	32.84	31.66	31.75	30.93	32.23	31.65	32.68	31.44	32.06	32.43	30.91	32.54	30.94	33.45	31.3	31.03	31.12	32.66	32.35	31.16	33.35	32.49	31.56	31.78	32.1	32.81	32.61	32.52	32.42	31.53	31.88	34.05	31.48	31.06	31.57	31.91	33.03	32.06	32.69	31.36	31.09	32.41
SPAC24H6.08	17.34	16.06	14.74	15.4	17.14	17.02	17.39	16.51	15.55	16.89	14.62	17.43	16.78	17.45	16.31	15.27	15.19	16.82	17	14.91	17.11	15.49	16.99	15.8	17.53	16.91	16.57	14.86	15.12	14.57	17.12	17.36	16.07	16.96	15.74	17.3	16.63	15.99	15.78	16.06	17.04	16.89	14.61	14.88	15.45	17.9	16.73	15.08	17.9
SPAC24H6.09	17.34	16.06	14.74	15.4	17.14	17.02	17.39	16.51	15.55	16.89	21.23	17.43	16.78	17.45	16.31	15.27	15.19	16.82	17	14.91	17.11	15.49	16.99	15.8	17.53	16.91	16.57	14.86	15.12	14.57	17.12	17.36	16.07	16.96	15.74	17.3	16.63	15.99	15.78	16.06	17.04	16.89	14.61	14.88	15.45	17.9	16.73	15.08	17.9
SPAC24H6.10c	17.34	16.06	14.74	15.4	17.14	17.02	17.39	16.51	15.55	16.89	14.62	17.43	16.78	17.45	16.31	15.27	15.19	16.82	17	14.91	17.11	15.49	16.99	15.8	17.53	16.91	16.57	14.86	15.12	14.57	17.12	17.36	16.07	16.96	15.74	17.3	16.63	15.99	15.78	16.06	17.04	16.89	14.61	14.88	15.45	17.9	16.73	15.08	17.9
SPAC24H6.11c	17.34	16.06	14.74	15.4	17.14	17.02	17.39	16.51	15.55	16.89	14.62	17.43	16.78	17.45	16.31	15.27	15.19	16.82	17	14.91	17.11	15.49	16.99	15.8	17.53	16.91	16.57	14.86	15.12	14.57	17.12	17.36	16.07	16.96	15.74	17.3	16.63	15.99	15.78	16.06	17.04	16.89	14.61	14.88	15.45	17.9	16.73	15.08	17.9
SPAC24H6.12c	32.36	32.76	30.65	32.1	32.64	32.94	32.21	32.84	31.66	31.75	30.93	32.23	31.65	32.68	31.44	32.06	32.43	30.91	32.54	30.94	33.45	31.3	31.03	31.12	32.66	32.35	31.16	33.35	32.49	31.56	31.78	32.1	32.81	32.61	32.52	32.42	31.53	31.88	34.05	31.48	31.06	31.57	31.91	33.03	32.06	32.69	31.36	31.09	32.41
SPAC24H6.13	48.08	49.87	46.96	49.3	47.78	46.37	45.85	38.02	30.27	49.73	46.72	39.07	50.13	47.15	31.33	52.66	48.91	33.21	35.89	50.14	45.69	46.17	35.19	31.8	43.77	38.28	44.2	49	53.62	47.84	37.88	35.34	35.61	41.35	50.95	40.2	45.2	56.45	55.65	33.97	39.96	40.86	42.91	44.99	31.36	43.85	34.98	31.13	38.62
SPAC25A8.01c	97.07	93.3	119.73	97.82	94.4	112.39	114.53	110.14	95.01	113.02	97.95	100.27	92.65	116.14	105.22	101.06	119.73	111.21	112.23	99.36	119.73	101.92	110.51	110.7	102.55	109.54	111.08	98.88	98.37	118.49	116.05	117.85	106.07	110.27	100.28	110.91	129.46	106.96	116.48	91.1	95.98	113.78	126.25	111.61	88.51	95.51	98.82	99.96	101.02
SPAC25A8.02	32.36	32.76	30.65	32.1	32.64	32.94	32.21	32.84	31.66	31.75	30.93	32.23	31.65	32.68	31.44	32.06	32.43	30.91	32.54	30.94	33.45	31.3	31.03	31.12	32.66	32.35	31.16	33.35	32.49	31.56	31.78	32.1	32.81	32.61	32.52	32.42	31.53	31.88	34.05	31.48	31.06	31.57	31.91	33.03	32.06	32.69	31.36	31.09	32.41
SPAC25A8.03c	32.36	32.76	30.65	32.1	32.64	32.94	32.21	32.84	31.66	31.75	30.93	32.23	31.65	32.68	31.44	32.06	32.43	30.91	32.54	30.94	33.45	31.3	31.03	31.12	32.66	32.35	31.16	33.35	32.49	31.56	31.78	32.1	32.81	32.61	32.52	32.42	31.53	31.88	34.05	31.48	31.06	31.57	31.91	33.03	32.06	32.69	31.36	31.09	32.41
SPAC25B8.01	17.34	16.06	14.74	15.4	17.14	17.02	17.39	16.51	15.55	16.89	14.62	17.43	16.78	17.45	16.31	15.27	15.19	16.82	17	14.91	17.11	15.49	16.99	15.8	17.53	16.91	16.57	14.86	15.12	14.57	17.12	17.36	16.07	16.96	15.74	17.3	16.63	15.99	15.78	16.06	17.04	16.89	14.61	14.88	15.45	17.9	16.73	15.08	17.9
SPAC25B8.02	32.36	32.76	30.65	32.1	32.64	32.94	32.21	32.84	31.66	31.75	30.93	32.23	31.65	32.68	31.44	32.06	32.43	30.91	32.54	30.94	33.45	31.3	31.03	31.12	32.66	32.35	31.16	33.35	32.49	31.56	31.78	32.1	32.81	32.61	32.52	32.42	31.53	31.88	34.05	31.48	31.06	31.57	31.91	33.03	32.06	32.69	31.36	31.09	32.41
SPAC25B8.03	32.36	32.76	30.65	32.1	32.64	32.94	32.21	32.84	31.66	31.75	30.93	32.23	31.65	32.68	31.44	32.06	32.43	30.91	32.54	30.94	33.45	31.3	31.03	31.12	32.66	32.35	31.16	33.35	32.49	31.56	31.78	32.1	32.81	32.61	32.52	32.42	31.53	31.88	34.05	31.48	31.06	31.57	31.91	33.03	32.06	32.69	31.36	31.09	32.41
SPAC25B8.04c	17.34	16.06	14.74	15.4	17.14	17.02	17.39	16.51	15.55	16.89	14.62	17.43	16.78	17.45	16.31	15.27	15.19	16.82	17	14.91	17.11	15.49	16.99	15.8	17.53	16.91	16.57	14.86	15.12	14.57	17.12	17.36	16.07	16.96	15.74	17.3	16.63	15.99	15.78	16.06	17.04	16.89	14.61	14.88	15.45	17.9	16.73	15.08	17.9
SPAC25B8.05	17.34	16.06	23.54	15.4	17.14	17.02	17.39	16.51	15.55	16.89	21.23	17.43	16.78	17.45	16.31	15.27	24.07	16.82	17	25.25	17.11	15.49	16.99	15.8	17.53	16.91	16.57	24.87	24.51	24.2	17.12	17.36	16.07	16.96	15.74	17.3	16.63	15.99	25.01	16.06	17.04	16.89	24.7	22.69	15.45	17.9	16.73	15.08	17.9
SPAC25B8.06c	32.36	32.76	30.65	32.1	32.64	32.94	32.21	32.84	31.66	31.75	30.93	32.23	31.65	32.68	31.44	32.06	32.43	30.91	32.54	30.94	33.45	31.3	31.03	31.12	32.66	32.35	31.16	33.35	32.49	31.56	31.78	32.1	32.81	32.61	32.52	32.42	31.53	31.88	34.05	31.48	31.06	31.57	31.91	33.03	32.06	32.69	31.36	31.09	32.41
SPAC25B8.07c	17.34	16.06	14.74	15.4	17.14	17.02	17.39	16.51	15.55	16.89	14.62	17.43	16.78	17.45	16.31	15.27	15.19	16.82	17	14.91	17.11	15.49	16.99	15.8	17.53	16.91	16.57	14.86	15.12	14.57	17.12	17.36	16.07	16.96	15.74	17.3	16.63	15.99	15.78	16.06	17.04	16.89	14.61	14.88	15.45	17.9	16.73	15.08	17.9
SPAC25B8.08	17.34	16.06	14.74	15.4	17.14	17.02	17.39	16.51	15.55	16.89	14.62	17.43	16.78	17.45	16.31	15.27	15.19	16.82	17	14.91	17.11	15.49	16.99	15.8	17.53	16.91	16.57	14.86	15.12	14.57	17.12	17.36	16.07	16.96	15.74	17.3	16.63	15.99	15.78	16.06	17.04	16.89	14.61	14.88	15.45	17.9	16.73	15.08	17.9
SPAC25B8.09	17.34	16.06	14.74	15.4	17.14	17.02	17.39	16.51	15.55	16.89	14.62	17.43	16.78	17.45	16.31	15.27	15.19	16.82	17	14.91	17.11	15.49	16.99	15.8	17.53	16.91	16.57	14.86	15.12	14.57	17.12	17.36	16.07	16.96	15.74	17.3	16.63	15.99	15.78	16.06	17.04	16.89	14.61	14.88	15.45	17.9	16.73	15.08	17.9
SPAC25B8.10	17.34	28.04	23.54	25.03	17.14	17.02	17.39	38.02	30.27	16.89	21.23	17.43	16.78	17.45	31.33	25.33	24.07	33.21	17	25.25	17.11	27.01	16.99	31.8	17.53	16.91	16.57	24.87	24.51	24.2	17.12	17.36	35.61	16.96	27.52	17.3	16.63	30.39	25.01	33.97	17.04	16.89	24.7	22.69	31.36	17.9	34.98	31.13	17.9
SPAC25B8.11	17.34	16.06	14.74	15.4	17.14	17.02	17.39	16.51	15.55	16.89	14.62	17.43	16.78	17.45	16.31	15.27	15.19	16.82	17	14.91	17.11	15.49	16.99	15.8	17.53	16.91	16.57	14.86	15.12	14.57	17.12	17.36	16.07	16.96	15.74	17.3	16.63	15.99	15.78	16.06	17.04	16.89	14.61	14.88	15.45	17.9	16.73	15.08	17.9
SPAC25B8.12c	32.36	32.76	30.65	32.1	32.64	32.94	32.21	32.84	31.66	31.75	30.93	32.23	31.65	32.68	31.44	32.06	32.43	30.91	32.54	30.94	33.45	31.3	31.03	31.12	32.66	32.35	31.16	33.35	32.49	31.56	31.78	32.1	32.81	32.61	32.52	32.42	31.53	31.88	34.05	31.48	31.06	31.57	31.91	33.03	32.06	32.69	31.36	31.09	32.41
SPAC25B8.13c	32.36	32.76	30.65	32.1	32.64	32.94	32.21	32.84	31.66	31.75	30.93	32.23	31.65	32.68	31.44	32.06	32.43	30.91	32.54	30.94	33.45	31.3	31.03	31.12	32.66	32.35	31.16	33.35	32.49	31.56	31.78	32.1	32.81	32.61	32.52	32.42	31.53	31.88	34.05	31.48	31.06	31.57	31.91	33.03	32.06	32.69	31.36	31.09	32.41
SPAC25B8.14	32.36	32.76	30.65	32.1	32.64	32.94	32.21	32.84	31.66	31.75	30.93	32.23	31.65	32.68	31.44	32.06	32.43	30.91	32.54	30.94	33.45	31.3	31.03	31.12	32.66	32.35	31.16	33.35	32.49	31.56	31.78	32.1	32.81	32.61	32.52	32.42	31.53	31.88	34.05	31.48	31.06	31.57	31.91	33.03	32.06	32.69	31.36	31.09	32.41
SPAC25B8.15c	48.08	49.87	46.96	49.3	47.78	46.37	45.85	38.02	30.27	49.73	46.72	39.07	50.13	47.15	31.33	52.66	48.91	33.21	35.89	50.14	45.69	46.17	35.19	31.8	43.77	38.28	44.2	49	53.62	47.84	37.88	35.34	35.61	41.35	27.52	40.2	45.2	30.39	25.01	33.97	39.96	40.86	42.91	44.99	31.36	43.85	34.98	31.13	38.62
SPAC25B8.16	32.36	32.76	30.65	32.1	32.64	32.94	32.21	32.84	31.66	31.75	30.93	32.23	31.65	32.68	31.44	32.06	32.43	30.91	32.54	30.94	33.45	31.3	31.03	31.12	32.66	32.35	31.16	33.35	32.49	31.56	31.78	32.1	32.81	32.61	32.52	32.42	31.53	31.88	34.05	31.48	31.06	31.57	31.91	33.03	32.06	32.69	31.36	31.09	32.41
SPAC25B8.17	48.08	49.87	46.96	49.3	47.78	46.37	64.93	53.09	66.23	49.73	46.72	39.07	50.13	47.15	63.2	52.66	48.91	63.24	55.57	50.14	45.69	46.17	66.42	72.83	43.77	69.08	44.2	49	53.62	47.84	37.88	35.34	66.87	41.35	50.95	40.2	45.2	56.45	55.65	54.26	39.96	40.86	42.91	44.99	62.03	43.85	62.45	66.18	38.62
SPAC25B8.18	137.6	122.91	124.66	123.58	126.84	133.03	143.07	134.73	121.67	143.69	126.83	130.01	130.57	93.11	103.8	123.83	101.01	140.97	136.67	137.55	150.06	121.88	135.55	145.83	132.88	116.67	145.98	137.86	132.1	135.33	161.61	160.53	132.34	144.01	127.97	146.43	91.24	154.17	97.2	134.84	130.07	132.33	126.25	105.88	142.23	136.37	133.82	143.42	147.96
SPAC25B8.19c	137.6	122.91	124.66	123.58	126.84	133.03	143.07	134.73	124.73	113.02	126.83	130.01	130.57	165.98	166.27	123.83	119.73	140.97	136.67	137.55	150.06	121.88	135.55	110.7	132.88	116.67	111.08	137.86	132.1	135.33	116.05	117.85	132.34	110.27	127.97	110.91	133.8	154.17	116.48	134.84	130.07	132.33	126.25	144.95	142.23	136.37	133.82	112.42	147.96
SPAC25G10.01	48.08	28.04	46.96	25.03	47.78	17.02	17.39	38.02	30.27	16.89	46.72	17.43	16.78	17.45	31.33	25.33	24.07	33.21	35.89	25.25	45.69	46.17	16.99	31.8	43.77	16.91	44.2	24.87	24.51	24.2	17.12	35.34	35.61	41.35	27.52	17.3	16.63	30.39	25.01	33.97	17.04	16.89	24.7	44.99	31.36	17.9	34.98	31.13	17.9
SPAC25G10.02	17.34	16.06	14.74	15.4	17.14	17.02	17.39	16.51	15.55	16.89	14.62	17.43	16.78	17.45	16.31	15.27	15.19	16.82	17	14.91	17.11	15.49	16.99	15.8	17.53	16.91	16.57	14.86	15.12	14.57	17.12	17.36	16.07	16.96	15.74	17.3	16.63	15.99	15.78	16.06	17.04	16.89	14.61	14.88	15.45	17.9	16.73	15.08	17.9
SPAC25G10.03	137.6	159.24	119.73	123.58	120.21	133.03	143.07	134.73	200.92	139.26	126.83	127.7	130.57	165.98	166.27	157.12	160.25	140.97	133.13	128.72	146.14	162.52	135.55	145.83	128.41	109.54	136.1	132.33	126.2	128.91	117.36	160.53	132.34	140.64	124.96	146.43	129.46	154.17	181.26	134.84	124.49	132.33	126.25	144.95	135.12	136.37	133.82	143.42	147.96
SPAC25G10.04c	61.03	49.87	46.96	49.3	47.78	46.37	64.93	53.09	66.23	49.73	46.72	39.07	50.13	47.15	63.2	52.66	48.91	63.24	55.57	50.14	45.69	46.17	66.42	72.83	43.77	69.08	44.2	49	53.62	47.84	37.88	35.34	66.87	41.35	50.95	40.2	45.2	56.45	55.65	54.26	39.96	40.86	42.91	44.99	62.03	43.85	62.45	66.18	38.62
SPAC25G10.05c	17.34	16.06	14.74	15.4	17.14	17.02	17.39	16.51	15.55	16.89	14.62	17.43	16.78	17.45	16.31	15.27	15.19	16.82	17	14.91	17.11	15.49	16.99	15.8	17.53	16.91	16.57	14.86	15.12	14.57	17.12	17.36	16.07	16.96	15.74	17.3	16.63	15.99	15.78	16.06	17.04	16.89	14.61	14.88	15.45	17.9	16.73	15.08	17.9
SPAC25G10.06	137.6	159.24	124.66	123.58	126.84	133.03	143.07	77.97	95.01	143.69	126.83	130.01	130.57	81.4	69.76	157.12	160.25	73.54	136.67	137.55	76.9	162.52	135.55	65.21	132.88	116.67	145.98	137.86	132.1	135.33	78.11	72.54	132.34	144.01	127.97	72.13	133.8	98.76	181.26	91.1	130.07	132.33	77.14	144.95	88.51	136.37	87.13	90.22	147.96
SPAC25G10.07c	32.36	32.76	30.65	32.1	32.64	32.94	32.21	32.84	31.66	31.75	30.93	32.23	31.65	32.68	31.44	32.06	32.43	30.91	32.54	30.94	33.45	31.3	31.03	31.12	32.66	32.35	31.16	33.35	32.49	31.56	31.78	32.1	32.81	32.61	32.52	32.42	31.53	31.88	34.05	31.48	31.06	31.57	31.91	33.03	32.06	32.69	31.36	31.09	32.41
SPAC25G10.08	32.36	32.76	30.65	32.1	32.64	32.94	32.21	32.84	31.66	31.75	30.93	32.23	31.65	32.68	31.44	32.06	32.43	30.91	32.54	30.94	33.45	31.3	31.03	31.12	32.66	32.35	31.16	33.35	32.49	31.56	31.78	32.1	32.81	32.61	32.52	32.42	31.53	31.88	34.05	31.48	31.06	31.57	31.91	33.03	32.06	32.69	31.36	31.09	32.41
SPAC25G10.09c	32.36	32.76	30.65	32.1	32.64	32.94	32.21	32.84	31.66	31.75	30.93	32.23	31.65	32.68	31.44	32.06	32.43	30.91	32.54	30.94	33.45	31.3	31.03	31.12	32.66	32.35	31.16	33.35	32.49	31.56	31.78	32.1	32.81	32.61	32.52	32.42	31.53	31.88	34.05	31.48	31.06	31.57	31.91	33.03	32.06	32.69	31.36	31.09	32.41
SPAC25H1.02	17.34	16.06	14.74	15.4	17.14	17.02	17.39	16.51	15.55	16.89	14.62	17.43	16.78	17.45	16.31	15.27	15.19	16.82	17	14.91	17.11	15.49	16.99	15.8	17.53	16.91	16.57	14.86	15.12	14.57	17.12	17.36	16.07	16.96	15.74	17.3	16.63	15.99	15.78	16.06	17.04	16.89	14.61	14.88	15.45	17.9	16.73	15.08	17.9
SPAC25H1.03	32.36	32.76	30.65	32.1	32.64	32.94	32.21	32.84	31.66	31.75	30.93	32.23	31.65	32.68	31.44	32.06	32.43	30.91	32.54	30.94	33.45	31.3	31.03	31.12	32.66	32.35	31.16	33.35	32.49	31.56	31.78	32.1	32.81	32.61	32.52	32.42	31.53	31.88	34.05	31.48	31.06	31.57	31.91	33.03	32.06	32.69	31.36	31.09	32.41
SPAC25H1.04	17.34	16.06	14.74	15.4	17.14	17.02	17.39	16.51	15.55	16.89	14.62	17.43	16.78	17.45	16.31	15.27	15.19	16.82	17	14.91	17.11	15.49	16.99	15.8	17.53	16.91	16.57	14.86	15.12	14.57	17.12	17.36	16.07	16.96	15.74	17.3	16.63	15.99	15.78	16.06	17.04	16.89	14.61	14.88	15.45	17.9	16.73	15.08	17.9
SPAC25H1.05	137.6	122.91	124.66	123.58	126.84	133.03	114.53	134.73	124.73	113.02	126.83	130.01	130.57	93.11	105.22	123.83	101.01	111.21	136.67	137.55	119.73	121.88	135.55	110.7	132.88	116.67	111.08	137.86	132.1	135.33	116.05	117.85	132.34	110.27	127.97	110.91	91.24	106.96	116.48	134.84	130.07	132.33	126.25	105.88	142.23	136.37	133.82	112.42	147.96
SPAC25H1.06	17.34	16.06	14.74	15.4	17.14	17.02	17.39	16.51	15.55	16.89	14.62	17.43	16.78	17.45	16.31	15.27	15.19	16.82	17	14.91	17.11	15.49	16.99	15.8	17.53	16.91	16.57	14.86	15.12	14.57	17.12	17.36	16.07	16.96	15.74	17.3	16.63	15.99	15.78	16.06	17.04	16.89	14.61	14.88	15.45	17.9	16.73	15.08	17.9
SPAC25H1.07	97.07	93.3	95.92	97.82	94.4	112.39	114.53	110.14	95.29	113.02	97.95	100.27	92.65	116.14	105.22	101.06	67.56	111.21	112.23	99.36	119.73	101.92	110.51	110.7	102.55	116.67	111.08	98.88	98.37	118.49	116.05	117.85	106.07	110.27	100.28	110.91	98.95	106.96	116.48	98.5	95.98	113.78	126.25	111.61	108.68	95.51	98.82	112.42	101.02
SPAC25H1.08c	32.36	32.76	30.65	32.1	32.64	32.94	32.21	32.84	31.66	31.75	30.93	32.23	31.65	32.68	31.44	32.06	32.43	30.91	32.54	30.94	33.45	31.3	31.03	31.12	32.66	32.35	31.16	33.35	32.49	31.56	31.78	32.1	32.81	32.61	32.52	32.42	31.53	31.88	34.05	31.48	31.06	31.57	31.91	33.03	32.06	32.69	31.36	31.09	32.41
SPAC25H1.09	17.34	28.04	23.54	25.03	17.14	17.02	17.39	16.51	30.27	16.89	21.23	17.43	16.78	17.45	16.31	25.33	24.07	16.82	17	25.25	17.11	27.01	16.99	15.8	17.53	16.91	16.57	24.87	24.51	24.2	17.12	17.36	16.07	16.96	27.52	17.3	16.63	15.99	25.01	16.06	17.04	16.89	24.7	22.69	15.45	17.9	16.73	15.08	17.9
SPAC25H1.10c	32.36	32.76	30.65	32.1	32.64	32.94	32.21	32.84	31.66	31.75	30.93	32.23	31.65	32.68	31.44	32.06	32.43	30.91	32.54	30.94	33.45	31.3	31.03	31.12	32.66	32.35	31.16	33.35	32.49	31.56	31.78	32.1	32.81	32.61	32.52	32.42	31.53	31.88	34.05	31.48	31.06	31.57	31.91	33.03	32.06	32.69	31.36	31.09	32.41
SPAC26A3.01	17.34	16.06	14.74	15.4	17.14	17.02	17.39	16.51	15.55	16.89	14.62	17.43	16.78	17.45	16.31	15.27	15.19	16.82	17	14.91	17.11	15.49	16.99	15.8	17.53	16.91	16.57	14.86	15.12	14.57	17.12	17.36	16.07	16.96	15.74	17.3	16.63	15.99	15.78	16.06	17.04	16.89	14.61	14.88	15.45	17.9	16.73	15.08	17.9
SPAC26A3.02	17.34	16.06	14.74	15.4	17.14	17.02	17.39	16.51	15.55	16.89	14.62	17.43	16.78	17.45	16.31	15.27	15.19	16.82	17	14.91	17.11	15.49	16.99	15.8	17.53	16.91	16.57	14.86	15.12	14.57	17.12	17.36	16.07	16.96	15.74	17.3	16.63	15.99	15.78	16.06	17.04	16.89	14.61	14.88	15.45	17.9	16.73	15.08	17.9
SPAC26A3.03c	32.36	32.76	30.65	32.1	32.64	32.94	32.21	32.84	31.66	31.75	30.93	32.23	31.65	32.68	31.44	32.06	32.43	30.91	32.54	30.94	33.45	31.3	31.03	31.12	32.66	32.35	31.16	33.35	32.49	31.56	31.78	32.1	32.81	32.61	32.52	32.42	31.53	31.88	34.05	31.48	31.06	31.57	31.91	33.03	32.06	32.69	31.36	31.09	32.41
SPAC26A3.04	137.6	122.91	124.66	123.58	126.84	133.03	143.07	77.97	95.01	143.69	126.83	130.01	130.57	81.4	69.76	123.83	160.25	73.54	136.67	137.55	76.9	121.88	135.55	65.21	132.88	84.3	145.98	137.86	132.1	135.33	78.11	72.54	132.34	144.01	127.97	72.13	133.8	98.76	181.26	91.1	130.07	132.33	77.14	144.95	88.51	136.37	87.13	90.22	147.96
SPAC26A3.05	32.36	32.76	30.65	32.1	32.64	32.94	32.21	32.84	31.66	31.75	30.93	32.23	31.65	32.68	31.44	32.06	32.43	30.91	32.54	30.94	33.45	31.3	31.03	31.12	32.66	32.35	31.16	33.35	32.49	31.56	31.78	32.1	32.81	32.61	32.52	32.42	31.53	31.88	34.05	31.48	31.06	31.57	31.91	33.03	32.06	32.69	31.36	31.09	32.41
SPAC26A3.06	48.08	49.87	46.96	49.3	47.78	46.37	45.85	38.02	66.23	49.73	46.72	39.07	50.13	47.15	63.2	52.66	48.91	63.24	55.57	50.14	45.69	46.17	35.19	72.83	43.77	69.08	44.2	49	53.62	47.84	37.88	35.34	66.87	41.35	50.95	40.2	45.2	56.45	55.65	54.26	39.96	40.86	42.91	44.99	62.03	43.85	62.45	66.18	38.62
SPAC26A3.07c	137.6	122.91	124.66	123.58	126.84	133.03	143.07	77.97	95.01	143.69	126.83	130.01	130.57	81.4	69.76	123.83	160.25	73.54	136.67	137.55	76.9	121.88	135.55	145.83	132.88	116.67	145.98	137.86	132.1	135.33	78.11	72.54	132.34	144.01	127.97	72.13	133.8	98.76	97.2	91.1	130.07	132.33	77.14	144.95	88.51	136.37	87.13	90.22	147.96
SPAC26A3.08	32.36	32.76	30.65	32.1	32.64	32.94	32.21	32.84	31.66	31.75	30.93	32.23	31.65	32.68	31.44	32.06	32.43	30.91	32.54	30.94	33.45	31.3	31.03	31.12	32.66	32.35	31.16	33.35	32.49	31.56	31.78	32.1	32.81	32.61	32.52	32.42	31.53	31.88	34.05	31.48	31.06	31.57	31.91	33.03	32.06	32.69	31.36	31.09	32.41
SPAC26A3.09c	17.34	16.06	14.74	15.4	17.14	17.02	17.39	16.51	15.55	16.89	14.62	17.43	16.78	17.45	16.31	15.27	15.19	16.82	17	14.91	17.11	15.49	16.99	15.8	17.53	16.91	16.57	14.86	15.12	14.57	17.12	17.36	16.07	16.96	15.74	17.3	16.63	15.99	15.78	16.06	17.04	16.89	14.61	14.88	15.45	17.9	16.73	15.08	17.9
SPAC26A3.10	17.34	16.06	14.74	15.4	17.14	17.02	17.39	16.51	15.55	16.89	14.62	17.43	16.78	17.45	16.31	15.27	15.19	16.82	17	14.91	17.11	15.49	16.99	15.8	17.53	16.91	16.57	14.86	15.12	14.57	17.12	17.36	16.07	16.96	15.74	17.3	16.63	15.99	15.78	16.06	17.04	16.89	14.61	14.88	15.45	17.9	16.73	15.08	17.9
SPAC26A3.11	17.34	16.06	14.74	15.4	17.14	17.02	17.39	16.51	15.55	16.89	14.62	17.43	16.78	17.45	16.31	15.27	15.19	16.82	17	14.91	17.11	15.49	16.99	15.8	17.53	16.91	16.57	14.86	15.12	14.57	17.12	17.36	16.07	16.96	15.74	17.3	16.63	15.99	15.78	16.06	17.04	16.89	14.61	14.88	15.45	17.9	16.73	15.08	17.9
SPAC26A3.12c	32.36	32.76	30.65	32.1	32.64	32.94	32.21	32.84	31.66	31.75	30.93	32.23	31.65	32.68	31.44	32.06	32.43	30.91	32.54	30.94	33.45	31.3	31.03	31.12	32.66	32.35	31.16	33.35	32.49	31.56	31.78	32.1	32.81	32.61	32.52	32.42	31.53	31.88	34.05	31.48	31.06	31.57	31.91	33.03	32.06	32.69	31.36	31.09	32.41
SPAC26A3.13c	32.36	32.76	30.65	32.1	32.64	32.94	32.21	32.84	31.66	31.75	30.93	32.23	31.65	32.68	31.44	32.06	32.43	30.91	32.54	30.94	33.45	31.3	31.03	31.12	32.66	32.35	31.16	33.35	32.49	31.56	31.78	32.1	32.81	32.61	32.52	32.42	31.53	31.88	34.05	31.48	31.06	31.57	31.91	33.03	32.06	32.69	31.36	31.09	32.41
SPAC26A3.14c	17.34	28.04	23.54	25.03	17.14	17.02	17.39	38.02	30.27	16.89	21.23	17.43	16.78	17.45	31.33	25.33	24.07	33.21	17	25.25	17.11	27.01	16.99	31.8	17.53	16.91	16.57	24.87	24.51	24.2	17.12	17.36	35.61	16.96	27.52	17.3	16.63	30.39	25.01	33.97	17.04	16.89	24.7	22.69	31.36	17.9	34.98	31.13	17.9
SPAC26A3.15c	32.36	32.76	30.65	32.1	32.64	32.94	32.21	32.84	31.66	31.75	30.93	32.23	31.65	32.68	31.44	32.06	32.43	30.91	32.54	30.94	33.45	31.3	31.03	31.12	32.66	32.35	31.16	33.35	32.49	31.56	31.78	32.1	32.81	32.61	32.52	32.42	31.53	31.88	34.05	31.48	31.06	31.57	31.91	33.03	32.06	32.69	31.36	31.09	32.41
SPAC26A3.16	17.34	16.06	14.74	15.4	17.14	17.02	17.39	16.51	15.55	16.89	14.62	17.43	16.78	17.45	16.31	15.27	15.19	16.82	17	14.91	17.11	15.49	16.99	15.8	17.53	16.91	16.57	14.86	15.12	14.57	17.12	17.36	16.07	16.96	15.74	17.3	16.63	15.99	15.78	16.06	17.04	16.89	14.61	14.88	15.45	17.9	16.73	15.08	17.9
SPAC26A3.17c	17.34	16.06	14.74	15.4	17.14	17.02	17.39	16.51	15.55	16.89	21.75	17.43	16.78	17.45	16.31	15.27	24.07	16.82	17	14.91	17.11	15.49	16.99	15.8	17.53	16.91	16.57	14.86	15.12	24.2	17.12	17.36	16.07	16.96	15.74	17.3	16.63	15.99	15.78	16.06	17.04	16.89	24.7	14.88	15.45	17.9	16.73	15.08	17.9
SPAC26F1.01	17.34	16.06	23.54	15.4	17.14	17.02	17.39	16.51	15.55	16.89	21.23	17.43	16.78	17.45	16.31	15.27	24.07	16.82	17	25.25	17.11	15.49	16.99	15.8	17.53	16.91	16.57	24.87	24.51	24.2	17.12	17.36	16.07	16.96	15.74	17.3	16.63	15.99	25.01	16.06	17.04	16.89	24.7	22.69	15.45	17.9	16.73	15.08	17.9
SPAC26F1.02	17.34	16.06	14.74	15.4	17.14	17.02	17.39	16.51	15.55	16.89	14.62	17.43	16.78	17.45	16.31	15.27	15.19	16.82	17	14.91	17.11	15.49	16.99	15.8	17.53	16.91	16.57	14.86	15.12	14.57	17.12	17.36	16.07	16.96	15.74	17.3	16.63	15.99	15.78	16.06	17.04	16.89	14.61	14.88	15.45	17.9	16.73	15.08	17.9
SPAC26F1.03	32.36	32.76	30.65	32.1	32.64	32.94	32.21	32.84	31.66	31.75	30.93	32.23	31.65	32.68	31.44	32.06	32.43	30.91	32.54	30.94	33.45	31.3	31.03	31.12	32.66	32.35	31.16	33.35	32.49	31.56	31.78	32.1	32.81	32.61	32.52	32.42	31.53	31.88	34.05	31.48	31.06	31.57	31.91	33.03	32.06	32.69	31.36	31.09	32.41
SPAC26F1.04c	32.36	32.76	30.65	32.1	32.64	32.94	32.21	32.84	31.66	31.75	30.93	32.23	31.65	32.68	31.44	32.06	32.43	30.91	32.54	30.94	33.45	31.3	31.03	31.12	32.66	32.35	31.16	33.35	32.49	31.56	31.78	32.1	32.81	32.61	32.52	32.42	31.53	31.88	34.05	31.48	31.06	31.57	31.91	33.03	32.06	32.69	31.36	31.09	32.41
SPAC26F1.05	17.34	16.06	14.74	15.4	17.14	17.02	17.39	16.51	15.55	16.89	14.62	17.43	16.78	17.45	16.31	15.27	15.19	16.82	17	14.91	17.11	15.49	16.99	15.8	17.53	16.91	16.57	14.86	15.12	14.57	17.12	17.36	16.07	16.96	15.74	17.3	16.63	15.99	15.78	16.06	17.04	16.89	14.61	14.88	15.45	17.9	16.73	15.08	17.9
SPAC26F1.06	32.36	32.76	30.65	32.1	32.64	32.94	32.21	32.84	31.66	31.75	30.93	32.23	31.65	32.68	31.44	32.06	32.43	30.91	32.54	30.94	33.45	31.3	31.03	31.12	32.66	32.35	31.16	33.35	32.49	31.56	31.78	32.1	32.81	32.61	32.52	32.42	31.53	31.88	34.05	31.48	31.06	31.57	31.91	33.03	32.06	32.69	31.36	31.09	32.41
SPAC26F1.07	32.36	32.76	30.65	32.1	32.64	32.94	32.21	32.84	31.66	31.75	30.93	32.23	31.65	32.68	31.44	32.06	32.43	30.91	32.54	30.94	33.45	31.3	31.03	31.12	32.66	32.35	31.16	33.35	32.49	31.56	31.78	32.1	32.81	32.61	32.52	32.42	31.53	31.88	34.05	31.48	31.06	31.57	31.91	33.03	32.06	32.69	31.36	31.09	32.41
SPAC26F1.08c	17.34	16.06	14.74	15.4	17.14	17.02	17.39	16.51	15.55	16.89	14.62	17.43	16.78	17.45	16.31	15.27	15.19	16.82	17	14.91	17.11	15.49	16.99	15.8	17.53	16.91	16.57	14.86	15.12	14.57	17.12	17.36	16.07	16.96	15.74	17.3	16.63	15.99	15.78	16.06	17.04	16.89	14.61	14.88	15.45	17.9	16.73	15.08	17.9
SPAC26F1.09	48.08	49.87	46.96	49.3	47.78	46.37	45.85	38.02	30.27	49.73	46.72	65.42	50.13	47.15	31.33	52.66	48.91	33.21	55.57	50.14	45.69	46.17	35.19	31.8	43.77	38.28	44.2	49	53.62	47.84	57.23	62.71	35.61	67.33	50.95	65.54	45.2	56.45	55.65	33.97	63.54	67.74	42.91	44.99	31.36	43.85	34.98	31.13	66.91
SPAC26F1.10c	97.07	93.3	95.92	97.82	94.4	112.39	114.53	110.14	95.29	113.02	97.95	100.27	92.65	93.11	105.22	101.06	67.56	111.21	112.23	99.36	119.73	101.92	110.51	110.7	102.55	109.54	111.08	98.88	98.37	118.49	116.05	117.85	58.78	110.27	100.28	110.91	70.77	106.96	116.48	91.1	95.98	48.33	79.81	56.38	88.51	95.51	52.53	99.96	101.02
SPAC26F1.11	32.36	32.76	30.65	32.1	32.64	32.94	32.21	32.84	31.66	31.75	30.93	32.23	31.65	32.68	31.44	32.06	32.43	30.91	32.54	30.94	33.45	31.3	31.03	31.12	32.66	32.35	31.16	33.35	32.49	31.56	31.78	32.1	32.81	32.61	32.52	32.42	31.53	31.88	34.05	31.48	31.06	31.57	31.91	33.03	32.06	32.69	31.36	31.09	32.41
SPAC26F1.12c	17.34	16.06	14.74	15.4	17.14	17.02	17.39	16.51	15.55	16.89	14.62	17.43	16.78	17.45	16.31	15.27	15.19	16.82	17	14.91	17.11	15.49	16.99	15.8	17.53	16.91	16.57	14.86	15.12	14.57	17.12	17.36	16.07	16.96	15.74	17.3	16.63	15.99	15.78	16.06	17.04	16.89	14.61	14.88	15.45	17.9	16.73	15.08	17.9
SPAC26F1.13c	32.36	32.76	30.65	32.1	32.64	32.94	32.21	32.84	31.66	31.75	30.93	32.23	31.65	32.68	31.44	32.06	32.43	30.91	32.54	30.94	33.45	31.3	31.03	31.12	32.66	32.35	31.16	33.35	32.49	31.56	31.78	32.1	32.81	32.61	32.52	32.42	31.53	31.88	34.05	31.48	31.06	31.57	31.91	33.03	32.06	32.69	31.36	31.09	32.41
SPAC26F1.14c	48.08	93.3	46.96	49.3	47.78	80.03	64.93	81.07	66.23	82.48	97.95	100.27	50.13	74.31	63.2	52.66	67.56	63.24	55.57	99.36	81.76	46.17	66.42	72.83	70.12	69.08	72.03	49	53.62	71.11	74.47	75.39	66.87	41.35	50.95	69.91	70.77	56.45	55.65	54.26	39.96	71.47	79.81	56.38	62.03	95.51	62.45	66.18	101.02
SPAC26H5.02c	48.08	28.04	46.96	25.03	47.78	46.37	45.85	38.02	30.27	49.73	46.72	39.07	16.78	47.15	31.33	25.33	48.91	33.21	35.89	25.25	45.69	46.17	16.99	31.8	43.77	38.28	44.2	24.87	24.51	24.2	37.88	35.34	35.61	41.35	27.52	40.2	45.2	30.39	25.01	33.97	39.96	16.89	24.7	44.99	31.36	43.85	34.98	31.13	38.62
SPAC26H5.03	17.34	16.06	14.74	15.4	17.14	17.02	17.39	16.51	15.55	16.89	14.62	17.43	16.78	17.45	16.31	15.27	15.19	16.82	17	14.91	17.11	15.49	16.99	15.8	17.53	16.91	16.57	14.86	15.12	14.57	17.12	17.36	16.07	16.96	15.74	17.3	16.63	15.99	15.78	16.06	17.04	16.89	14.61	14.88	15.45	17.9	16.73	15.08	17.9
SPAC26H5.04	17.34	16.06	14.74	15.4	17.14	17.02	17.39	16.51	15.55	16.89	14.62	17.43	16.78	17.45	16.31	15.27	15.19	16.82	17	14.91	17.11	15.49	16.99	15.8	17.53	16.91	16.57	14.86	15.12	14.57	17.12	17.36	16.07	16.96	15.74	17.3	16.63	15.99	15.78	16.06	17.04	16.89	14.61	14.88	15.45	17.9	16.73	15.08	17.9
SPAC26H5.05	137.6	93.3	119.73	97.82	120.21	112.39	114.53	110.14	124.73	113.02	97.95	100.27	130.57	116.14	105.22	157.12	119.73	111.21	112.23	99.36	119.73	101.92	110.51	110.7	102.55	109.54	111.08	98.88	126.2	118.49	116.05	117.85	132.34	110.27	100.28	110.91	129.46	106.96	116.48	134.84	124.49	113.78	126.25	111.61	108.68	95.51	98.82	112.42	101.02
SPAC26H5.06	32.36	32.76	30.65	32.1	32.64	32.94	32.21	32.84	31.66	31.75	30.93	32.23	31.65	32.68	31.44	32.06	32.43	30.91	32.54	30.94	33.45	31.3	31.03	31.12	32.66	32.35	31.16	33.35	32.49	31.56	31.78	32.1	32.81	32.61	32.52	32.42	31.53	31.88	34.05	31.48	31.06	31.57	31.91	33.03	32.06	32.69	31.36	31.09	32.41
SPAC26H5.07c	48.08	28.04	46.96	25.03	47.78	46.37	17.39	38.02	30.27	16.89	46.72	17.43	16.78	17.45	31.33	25.33	24.07	33.21	35.89	25.25	45.69	46.17	16.99	31.8	43.77	38.28	44.2	24.87	24.51	24.2	17.12	62.71	35.61	67.33	27.52	65.54	45.2	30.39	25.01	33.97	17.04	16.89	24.7	44.99	31.36	17.9	34.98	31.13	17.9
SPAC26H5.08c	48.08	49.87	46.96	49.3	47.78	46.37	45.85	38.02	30.27	49.73	46.72	39.07	50.13	47.15	31.33	52.66	48.91	33.21	55.57	50.14	45.69	46.17	35.19	31.8	43.77	38.28	44.2	49	53.62	47.84	37.88	35.34	35.61	41.35	50.95	40.2	45.2	56.45	55.65	33.97	39.96	40.86	42.91	44.99	31.36	43.85	34.98	31.13	38.62
SPAC26H5.09c	17.34	16.06	14.74	15.4	17.14	17.02	17.39	16.51	15.55	16.89	14.62	17.43	16.78	17.45	16.31	15.27	15.19	16.82	17	14.91	17.11	15.49	16.99	15.8	17.53	16.91	16.57	14.86	15.12	14.57	17.12	17.36	16.07	16.96	15.74	17.3	16.63	15.99	15.78	16.06	17.04	16.89	14.61	14.88	15.45	17.9	16.73	15.08	17.9
SPAC26H5.10c	48.08	28.04	46.96	25.03	47.78	46.37	17.39	38.02	30.27	16.89	46.72	17.43	16.78	17.45	31.33	25.33	24.07	33.21	35.89	25.25	45.69	46.17	16.99	31.8	43.77	38.28	44.2	24.87	24.51	24.2	17.12	35.34	35.61	41.35	27.52	40.2	45.2	30.39	25.01	33.97	17.04	16.89	24.7	44.99	31.36	17.9	34.98	31.13	17.9
SPAC26H5.11	32.36	32.76	30.65	32.1	32.64	32.94	32.21	32.84	31.66	31.75	30.93	32.23	31.65	32.68	31.44	32.06	32.43	30.91	32.54	30.94	33.45	31.3	31.03	31.12	32.66	32.35	31.16	33.35	32.49	31.56	31.78	32.1	32.81	32.61	32.52	32.42	31.53	31.88	34.05	31.48	31.06	31.57	31.91	33.03	32.06	32.69	31.36	31.09	32.41
SPAC26H5.12	32.36	32.76	30.65	32.1	32.64	32.94	32.21	32.84	31.66	31.75	30.93	32.23	31.65	32.68	31.44	32.06	32.43	30.91	32.54	30.94	33.45	31.3	31.03	31.12	32.66	32.35	31.16	33.35	32.49	31.56	31.78	32.1	32.81	32.61	32.52	32.42	31.53	31.88	34.05	31.48	31.06	31.57	31.91	33.03	32.06	32.69	31.36	31.09	32.41
SPAC26H5.13c	32.36	32.76	30.65	32.1	32.64	32.94	32.21	32.84	31.66	31.75	30.93	32.23	31.65	32.68	31.44	32.06	32.43	30.91	32.54	30.94	33.45	31.3	31.03	31.12	32.66	32.35	31.16	33.35	32.49	31.56	31.78	32.1	32.81	32.61	32.52	32.42	31.53	31.88	34.05	31.48	31.06	31.57	31.91	33.03	32.06	32.69	31.36	31.09	32.41
SPAC27D7.02c	17.34	16.06	14.74	15.4	17.14	17.02	17.39	16.51	15.55	16.89	14.62	17.43	16.78	17.45	16.31	15.27	15.19	16.82	17	14.91	17.11	15.49	16.99	15.8	17.53	16.91	16.57	14.86	15.12	14.57	17.12	17.36	16.07	16.96	15.74	17.3	16.63	15.99	15.78	16.06	17.04	16.89	14.61	14.88	15.45	17.9	16.73	15.08	17.9
SPAC27D7.03c	17.34	28.04	23.54	25.03	17.14	17.02	17.39	16.51	30.27	16.89	21.23	17.43	16.78	17.45	31.33	25.33	24.07	16.82	17	25.25	17.11	27.01	16.99	31.8	17.53	16.91	16.57	24.87	24.51	24.2	17.12	17.36	35.61	16.96	27.52	17.3	16.63	30.39	25.01	16.06	17.04	16.89	24.7	22.69	31.36	17.9	16.73	31.13	17.9
SPAC27D7.04	137.6	122.91	124.66	123.58	126.84	133.03	143.07	134.73	124.73	143.69	126.83	130.01	130.57	93.11	166.27	123.83	101.01	140.97	136.67	137.55	150.06	121.88	135.55	145.83	132.88	116.67	145.98	137.86	132.1	135.33	117.36	117.85	132.34	144.01	127.97	146.43	133.8	154.17	116.48	134.84	130.07	132.33	126.25	105.88	142.23	136.37	133.82	143.42	147.96
SPAC27D7.05c	17.34	16.06	14.74	15.4	17.14	17.02	17.39	16.51	15.55	16.89	14.62	17.43	16.78	17.45	16.31	15.27	15.19	16.82	17	14.91	17.11	15.49	16.99	15.8	17.53	16.91	16.57	14.86	15.12	14.57	17.12	17.36	16.07	16.96	15.74	17.3	16.63	15.99	15.78	16.06	17.04	16.89	14.61	14.88	15.45	17.9	16.73	15.08	17.9
SPAC27D7.06	17.34	16.06	14.74	15.4	17.14	17.02	17.39	16.51	15.55	16.89	14.62	17.43	16.78	17.45	16.31	15.27	15.19	16.82	17	14.91	17.11	15.49	16.99	15.8	17.53	16.91	16.57	14.86	15.12	14.57	17.12	17.36	16.07	16.96	15.74	17.3	16.63	15.99	15.78	16.06	17.04	16.89	14.61	14.88	15.45	17.9	16.73	15.08	17.9
SPAC27D7.07c	32.36	32.76	30.65	32.1	32.64	32.94	32.21	32.84	31.66	31.75	30.93	32.23	31.65	32.68	31.44	32.06	32.43	30.91	32.54	30.94	33.45	31.3	31.03	31.12	32.66	32.35	31.16	33.35	32.49	31.56	31.78	32.1	32.81	32.61	32.52	32.42	31.53	31.88	34.05	31.48	31.06	31.57	31.91	33.03	32.06	32.69	31.36	31.09	32.41
SPAC27D7.08c	17.34	16.06	14.74	15.4	17.14	17.02	17.39	16.51	15.55	16.89	21.23	17.43	16.78	17.45	16.31	15.27	24.07	16.82	17	14.91	17.11	15.49	16.99	15.8	17.53	16.91	16.57	14.86	15.12	24.2	17.12	17.36	16.07	16.96	15.74	17.3	16.63	15.99	15.78	16.06	17.04	16.89	24.7	14.88	15.45	17.9	16.73	15.08	17.9
SPAC27D7.09c	17.34	16.06	14.74	15.4	17.14	17.02	17.39	16.51	15.55	16.89	14.62	17.43	16.78	17.45	16.31	15.27	15.19	16.82	17	14.91	17.11	15.49	16.99	15.8	17.53	16.91	16.57	14.86	15.12	14.57	17.12	17.36	16.07	16.96	15.74	17.3	16.63	15.99	15.78	16.06	17.04	16.89	14.61	14.88	15.45	17.9	16.73	15.08	17.9
SPAC27D7.11c	17.34	16.06	14.74	15.4	17.14	17.02	17.39	16.51	15.55	16.89	14.62	17.43	16.78	17.45	16.31	15.27	15.19	16.82	17	14.91	17.11	15.49	16.99	15.8	17.53	16.91	16.57	14.86	15.12	14.57	17.12	17.36	16.07	16.96	15.74	17.3	16.63	15.99	15.78	16.06	17.04	16.89	14.61	14.88	15.45	17.9	16.73	15.08	17.9
SPAC27D7.12c	17.34	16.06	14.74	15.4	17.14	17.02	17.39	16.51	15.55	16.89	14.62	17.43	16.78	17.45	16.31	15.27	15.19	16.82	17	14.91	17.11	15.49	16.99	15.8	17.53	16.91	16.57	14.86	15.12	14.57	17.12	17.36	16.07	16.96	15.74	17.3	16.63	15.99	15.78	16.06	17.04	16.89	14.61	14.88	15.45	17.9	16.73	15.08	17.9
SPAC27D7.13c	17.34	16.06	14.74	15.4	17.14	17.02	17.39	16.51	15.55	16.89	14.62	17.43	16.78	17.45	16.31	15.27	15.19	16.82	17	14.91	17.11	15.49	16.99	15.8	17.53	16.91	16.57	14.86	15.12	14.57	17.12	17.36	16.07	16.96	15.74	17.3	16.63	15.99	15.78	16.06	17.04	16.89	14.61	14.88	15.45	17.9	16.73	15.08	17.9
SPAC27D7.14c	17.34	16.06	14.74	15.4	17.14	17.02	17.39	16.51	15.55	16.89	44.71	17.43	16.78	17.45	16.31	15.27	24.07	16.82	17	14.91	17.11	15.49	16.99	15.8	17.53	16.91	16.57	14.86	15.12	24.2	17.12	17.36	16.07	16.96	15.74	17.3	16.63	15.99	15.78	16.06	17.04	16.89	24.7	14.88	15.45	17.9	16.73	15.08	17.9
SPAC27E2.01	17.34	16.06	14.74	15.4	17.14	17.02	17.39	16.51	15.55	16.89	14.62	17.43	16.78	17.45	16.31	15.27	15.19	16.82	17	14.91	17.11	15.49	16.99	15.8	17.53	16.91	16.57	14.86	15.12	14.57	17.12	17.36	16.07	16.96	15.74	17.3	16.63	15.99	15.78	16.06	17.04	16.89	14.61	14.88	15.45	17.9	16.73	15.08	17.9
SPAC27E2.02	17.34	16.06	14.74	15.4	17.14	17.02	17.39	16.51	15.55	16.89	14.62	17.43	16.78	17.45	16.31	15.27	15.19	16.82	17	14.91	17.11	15.49	16.99	15.8	17.53	16.91	16.57	14.86	15.12	14.57	17.12	17.36	16.07	16.96	15.74	17.3	16.63	15.99	15.78	16.06	17.04	16.89	14.61	14.88	15.45	17.9	16.73	15.08	17.9
SPAC27E2.03c	97.07	93.3	95.92	97.82	94.4	53.49	114.53	110.14	95.01	113.02	97.95	100.27	92.65	116.14	105.22	101.06	119.73	111.21	112.23	99.36	119.73	101.92	110.51	110.7	102.55	84.3	111.08	98.88	98.37	84.88	116.05	117.85	106.07	110.27	100.28	110.91	133.8	106.96	116.48	91.1	95.98	113.78	126.25	111.61	88.51	95.51	98.82	99.96	101.02
SPAC27E2.04c	32.36	32.76	30.65	32.1	32.64	32.94	32.21	32.84	31.66	31.75	30.93	32.23	31.65	32.68	31.44	32.06	32.43	30.91	32.54	30.94	33.45	31.3	31.03	31.12	32.66	32.35	31.16	33.35	32.49	31.56	31.78	32.1	32.81	32.61	32.52	32.42	31.53	31.88	34.05	31.48	31.06	31.57	31.91	33.03	32.06	32.69	31.36	31.09	32.41
SPAC27E2.05	32.36	32.76	30.65	32.1	32.64	32.94	32.21	32.84	31.66	31.75	30.93	32.23	31.65	32.68	31.44	32.06	32.43	30.91	32.54	30.94	33.45	31.3	31.03	31.12	32.66	32.35	31.16	33.35	32.49	31.56	31.78	32.1	32.81	32.61	32.52	32.42	31.53	31.88	34.05	31.48	31.06	31.57	31.91	33.03	32.06	32.69	31.36	31.09	32.41
SPAC27E2.06c	32.36	32.76	30.65	32.1	32.64	32.94	32.21	32.84	31.66	31.75	30.93	32.23	31.65	32.68	31.44	32.06	32.43	30.91	32.54	30.94	33.45	31.3	31.03	31.12	32.66	32.35	31.16	33.35	32.49	31.56	31.78	32.1	32.81	32.61	32.52	32.42	31.53	31.88	34.05	31.48	31.06	31.57	31.91	33.03	32.06	32.69	31.36	31.09	32.41
SPAC27E2.07	48.08	49.87	46.96	49.3	47.78	46.37	64.93	53.09	66.23	49.73	46.72	39.07	50.13	47.15	63.2	52.66	48.91	63.24	55.57	50.14	45.69	46.17	66.42	72.83	43.77	69.08	44.2	49	53.62	47.84	37.88	35.34	66.87	41.35	50.95	40.2	45.2	56.45	55.65	54.26	39.96	40.86	42.91	44.99	62.03	43.85	62.45	66.18	38.62
SPAC27E2.08	32.36	32.76	30.65	32.1	32.64	32.94	32.21	32.84	31.66	31.75	30.93	32.23	31.65	32.68	31.44	32.06	32.43	30.91	32.54	30.94	33.45	31.3	31.03	31.12	32.66	32.35	31.16	33.35	32.49	31.56	31.78	32.1	32.81	32.61	32.52	32.42	31.53	31.88	34.05	31.48	31.06	31.57	31.91	33.03	32.06	32.69	31.36	31.09	32.41
SPAC27E2.09	32.36	32.76	30.65	32.1	32.64	32.94	32.21	32.84	31.66	31.75	30.93	32.23	31.65	32.68	31.44	32.06	32.43	30.91	32.54	30.94	33.45	31.3	31.03	31.12	32.66	32.35	31.16	33.35	32.49	31.56	31.78	32.1	32.81	32.61	32.52	32.42	31.53	31.88	34.05	31.48	31.06	31.57	31.91	33.03	32.06	32.69	31.36	31.09	32.41
SPAC27E2.10c	32.36	32.76	30.65	32.1	32.64	32.94	32.21	32.84	31.66	31.75	30.93	32.23	31.65	32.68	31.44	32.06	32.43	30.91	32.54	30.94	33.45	31.3	31.03	31.12	32.66	32.35	31.16	33.35	32.49	31.56	31.78	32.1	32.81	32.61	32.52	32.42	31.53	31.88	34.05	31.48	31.06	31.57	31.91	33.03	32.06	32.69	31.36	31.09	32.41
SPAC27E2.11c	32.36	32.76	30.65	32.1	32.64	32.94	32.21	32.84	31.66	31.75	30.93	32.23	31.65	32.68	31.44	32.06	32.43	30.91	32.54	30.94	33.45	31.3	31.03	31.12	32.66	32.35	31.16	33.35	32.49	31.56	31.78	32.1	32.81	32.61	32.52	32.42	31.53	31.88	34.05	31.48	31.06	31.57	31.91	33.03	32.06	32.69	31.36	31.09	32.41
SPAC27E2.12	32.36	32.76	30.65	32.1	32.64	32.94	32.21	32.84	31.66	31.75	30.93	32.23	31.65	32.68	31.44	32.06	32.43	30.91	32.54	30.94	33.45	31.3	31.03	31.12	32.66	32.35	31.16	33.35	32.49	31.56	31.78	32.1	32.81	32.61	32.52	32.42	31.53	31.88	34.05	31.48	31.06	31.57	31.91	33.03	32.06	32.69	31.36	31.09	32.41
SPAC27E2.13	32.36	32.76	30.65	32.1	32.64	32.94	32.21	32.84	31.66	31.75	30.93	32.23	31.65	32.68	31.44	32.06	32.43	30.91	32.54	30.94	33.45	31.3	31.03	31.12	32.66	32.35	31.16	33.35	32.49	31.56	31.78	32.1	32.81	32.61	32.52	32.42	31.53	31.88	34.05	31.48	31.06	31.57	31.91	33.03	32.06	32.69	31.36	31.09	32.41
SPAC27E2.14	32.36	32.76	30.65	32.1	32.64	32.94	32.21	32.84	31.66	31.75	30.93	32.23	31.65	32.68	31.44	32.06	32.43	30.91	32.54	30.94	33.45	31.3	31.03	31.12	32.66	32.35	31.16	33.35	32.49	31.56	31.78	32.1	32.81	32.61	32.52	32.42	31.53	31.88	34.05	31.48	31.06	31.57	31.91	33.03	32.06	32.69	31.36	31.09	32.41
SPAC27F1.02c	32.36	32.76	30.65	32.1	32.64	32.94	32.21	32.84	31.66	31.75	30.93	32.23	31.65	32.68	31.44	32.06	32.43	30.91	32.54	30.94	33.45	31.3	31.03	31.12	32.66	32.35	31.16	33.35	32.49	31.56	31.78	32.1	32.81	32.61	32.52	32.42	31.53	31.88	34.05	31.48	31.06	31.57	31.91	33.03	32.06	32.69	31.36	31.09	32.41
SPAC27F1.03c	17.34	16.06	14.74	15.4	17.14	17.02	17.39	16.51	15.55	16.89	14.62	17.43	16.78	17.45	16.31	15.27	15.19	16.82	17	14.91	17.11	15.49	16.99	15.8	17.53	16.91	16.57	14.86	15.12	14.57	17.12	17.36	16.07	16.96	15.74	17.3	16.63	15.99	15.78	16.06	17.04	16.89	14.61	14.88	15.45	17.9	16.73	15.08	17.9
SPAC27F1.04c	32.36	32.76	30.65	32.1	32.64	32.94	32.21	32.84	31.66	31.75	30.93	32.23	31.65	32.68	31.44	32.06	32.43	30.91	32.54	30.94	33.45	31.3	31.03	31.12	32.66	32.35	31.16	33.35	32.49	31.56	31.78	32.1	32.81	32.61	32.52	32.42	31.53	31.88	34.05	31.48	31.06	31.57	31.91	33.03	32.06	32.69	31.36	31.09	32.41
SPAC27F1.05c	137.6	122.91	124.66	123.58	126.84	133.03	143.07	134.73	124.73	57.72	126.83	130.01	130.57	93.11	166.27	123.83	101.01	140.97	136.67	137.55	119.73	121.88	135.55	110.7	132.88	116.67	111.08	137.86	132.1	135.33	116.05	117.85	132.34	110.27	127.97	110.91	91.24	154.17	116.48	134.84	130.07	132.33	126.25	105.88	142.23	136.37	133.82	112.42	147.96
SPAC27F1.06c	17.34	16.06	14.74	15.4	17.14	17.02	17.39	16.51	15.55	16.89	14.62	17.43	16.78	17.45	16.31	15.27	15.19	16.82	17	14.91	17.11	15.49	16.99	15.8	17.53	16.91	16.57	14.86	15.12	14.57	17.12	17.36	16.07	16.96	15.74	17.3	16.63	15.99	15.78	16.06	17.04	16.89	14.61	14.88	15.45	17.9	16.73	15.08	17.9
SPAC27F1.07	32.36	32.76	30.65	32.1	32.64	32.94	32.21	32.84	31.66	31.75	30.93	32.23	31.65	32.68	31.44	32.06	32.43	30.91	32.54	30.94	33.45	31.3	31.03	31.12	32.66	32.35	31.16	33.35	32.49	31.56	31.78	32.1	32.81	32.61	32.52	32.42	31.53	31.88	34.05	31.48	31.06	31.57	31.91	33.03	32.06	32.69	31.36	31.09	32.41
SPAC27F1.08	17.34	16.06	14.74	15.4	17.14	17.02	17.39	16.51	15.55	16.89	14.62	17.43	16.78	17.45	16.31	15.27	15.19	16.82	17	14.91	17.11	15.49	16.99	15.8	17.53	16.91	16.57	14.86	15.12	14.57	17.12	17.36	16.07	16.96	15.74	17.3	16.63	15.99	15.78	16.06	17.04	16.89	14.61	14.88	15.45	17.9	16.73	15.08	17.9
SPAC27F1.09c	32.36	32.76	30.65	32.1	32.64	32.94	32.21	32.84	31.66	31.75	30.93	32.23	31.65	32.68	31.44	32.06	32.43	30.91	32.54	30.94	33.45	31.3	31.03	31.12	32.66	32.35	31.16	33.35	32.49	31.56	31.78	32.1	32.81	32.61	32.52	32.42	31.53	31.88	34.05	31.48	31.06	31.57	31.91	33.03	32.06	32.69	31.36	31.09	32.41
SPAC27F1.10	17.34	16.06	14.74	15.4	17.14	17.02	17.39	16.51	15.55	16.89	14.62	17.43	16.78	17.45	16.31	15.27	15.19	16.82	17	14.91	17.11	15.49	16.99	15.8	17.53	16.91	16.57	14.86	15.12	14.57	17.12	17.36	16.07	16.96	15.74	17.3	16.63	15.99	15.78	16.06	17.04	16.89	14.61	14.88	15.45	17.9	16.73	15.08	17.9
SPAC29A4.02c	17.34	16.06	14.74	15.4	17.14	17.02	17.39	16.51	15.55	16.89	14.62	17.43	16.78	17.45	16.31	15.27	15.19	16.82	17	14.91	17.11	15.49	16.99	15.8	17.53	16.91	16.57	14.86	15.12	14.57	17.12	17.36	16.07	16.96	15.74	17.3	16.63	15.99	15.78	16.06	17.04	16.89	14.61	14.88	15.45	17.9	16.73	15.08	17.9
SPAC29A4.03c	32.36	32.76	30.65	32.1	32.64	32.94	32.21	32.84	31.66	31.75	30.93	32.23	31.65	32.68	31.44	32.06	32.43	30.91	32.54	30.94	33.45	31.3	31.03	31.12	32.66	32.35	31.16	33.35	32.49	31.56	31.78	32.1	32.81	32.61	32.52	32.42	31.53	31.88	34.05	31.48	31.06	31.57	31.91	33.03	32.06	32.69	31.36	31.09	32.41
SPAC29A4.04c	32.36	32.76	30.65	32.1	32.64	32.94	32.21	32.84	31.66	31.75	30.93	32.23	31.65	32.68	31.44	32.06	32.43	30.91	32.54	30.94	33.45	31.3	31.03	31.12	32.66	32.35	31.16	33.35	32.49	31.56	31.78	32.1	32.81	32.61	32.52	32.42	31.53	31.88	34.05	31.48	31.06	31.57	31.91	33.03	32.06	32.69	31.36	31.09	32.41
SPAC29A4.05	17.34	28.04	23.54	25.03	17.14	17.02	17.39	38.02	30.27	16.89	21.23	17.43	16.78	17.45	31.33	25.33	24.07	33.21	17	25.25	17.11	27.01	16.99	31.8	17.53	16.91	16.57	24.87	24.51	24.2	17.12	17.36	35.61	16.96	27.52	17.3	16.63	30.39	25.01	33.97	17.04	16.89	24.7	23.21	31.36	17.9	34.98	31.13	17.9
SPAC29A4.06c	32.36	32.76	30.65	32.1	32.64	32.94	32.21	32.84	31.66	31.75	30.93	32.23	31.65	32.68	31.44	32.06	32.43	30.91	32.54	30.94	33.45	31.3	31.03	31.12	32.66	32.35	31.16	33.35	32.49	31.56	31.78	32.1	32.81	32.61	32.52	32.42	31.53	31.88	34.05	31.48	31.06	31.57	31.91	33.03	32.06	32.69	31.36	31.09	32.41
SPAC29A4.07	32.36	32.76	30.65	32.1	32.64	32.94	32.21	32.84	31.66	31.75	30.93	32.23	31.65	32.68	31.44	32.06	32.43	30.91	32.54	30.94	33.45	31.3	31.03	31.12	32.66	32.35	31.16	33.35	32.49	31.56	31.78	32.1	32.81	32.61	32.52	32.42	31.53	31.88	34.05	31.48	31.06	31.57	31.91	33.03	32.06	32.69	31.36	31.09	32.41
SPAC29A4.08c	32.36	32.76	30.65	32.1	32.64	32.94	32.21	32.84	31.66	31.75	30.93	32.23	31.65	32.68	31.44	32.06	32.43	30.91	32.54	30.94	33.45	31.3	31.03	31.12	32.66	32.35	31.16	33.35	32.49	31.56	31.78	32.1	32.81	32.61	32.52	32.42	31.53	31.88	34.05	31.48	31.06	31.57	31.91	33.03	32.06	32.69	31.36	31.09	32.41
SPAC29A4.09	137.6	122.91	124.66	123.58	126.84	133.03	114.53	110.14	124.73	113.02	126.83	130.01	130.57	116.14	105.22	123.83	119.73	111.21	112.23	137.55	119.73	121.88	110.51	110.7	132.88	116.67	111.08	137.86	132.1	84.88	116.05	117.85	132.34	110.27	127.97	110.91	133.8	106.96	116.48	134.84	130.07	132.33	126.25	144.95	108.68	136.37	133.82	112.42	147.96
SPAC29A4.10	32.36	32.76	30.65	32.1	32.64	32.94	32.21	32.84	31.66	31.75	30.93	32.23	31.65	32.68	31.44	32.06	32.43	30.91	32.54	30.94	33.45	31.3	31.03	31.12	32.66	32.35	31.16	33.35	32.49	31.56	31.78	32.1	32.81	32.61	32.52	32.42	31.53	31.88	34.05	31.48	31.06	31.57	31.91	33.03	32.06	32.69	31.36	31.09	32.41
SPAC29A4.11	97.07	93.3	95.92	97.82	94.4	80.03	120.67	53.09	66.23	82.48	97.95	100.27	92.65	74.31	63.2	101.06	67.56	94.83	112.23	99.36	81.76	101.92	66.42	72.83	102.55	69.08	72.03	98.88	98.37	71.11	74.47	75.39	66.87	79.31	100.28	69.91	70.77	106.96	116.48	54.26	95.98	71.47	79.81	78.19	62.03	95.51	98.82	66.18	101.02
SPAC29A4.12c	32.36	32.76	30.65	32.1	32.64	32.94	32.21	32.84	31.66	31.75	30.93	32.23	31.65	32.68	31.44	32.06	32.43	30.91	32.54	30.94	33.45	31.3	31.03	31.12	32.66	32.35	31.16	33.35	32.49	31.56	31.78	32.1	32.81	32.61	32.52	32.42	31.53	31.88	34.05	31.48	31.06	31.57	31.91	33.03	32.06	32.69	31.36	31.09	32.41
SPAC29A4.13	17.34	16.06	14.74	15.4	17.14	17.02	17.39	16.51	15.55	16.89	14.62	17.43	16.78	17.45	16.31	15.27	15.19	16.82	17	14.91	17.11	15.49	16.99	15.8	17.53	16.91	16.57	14.86	15.12	14.57	17.12	17.36	16.07	16.96	15.74	17.3	16.63	15.99	15.78	16.06	17.04	16.89	14.61	14.88	15.45	17.9	16.73	15.08	17.9
SPAC29A4.14c	17.34	16.06	14.74	15.4	17.14	17.02	17.39	16.51	15.55	16.89	14.62	17.43	16.78	17.45	16.31	15.27	15.19	16.82	17	14.91	17.11	15.49	16.99	15.8	17.53	16.91	16.57	14.86	15.12	14.57	17.12	17.36	16.07	16.96	15.74	17.3	16.63	15.99	15.78	16.06	17.04	16.89	14.61	14.88	15.45	17.9	16.73	15.08	17.9
SPAC29A4.15	32.36	32.76	30.65	32.1	32.64	32.94	32.21	32.84	31.66	31.75	30.93	32.23	31.65	32.68	31.44	32.06	32.43	30.91	32.54	30.94	33.45	31.3	31.03	31.12	32.66	32.35	31.16	33.35	32.49	31.56	31.78	32.1	32.81	32.61	32.52	32.42	31.53	31.88	34.05	31.48	31.06	31.57	31.91	33.03	32.06	32.69	31.36	31.09	32.41
SPAC29A4.16	32.36	32.76	30.65	32.1	32.64	32.94	32.21	32.84	31.66	31.75	30.93	32.23	31.65	32.68	31.44	32.06	32.43	30.91	32.54	30.94	33.45	31.3	31.03	31.12	32.66	32.35	31.16	33.35	32.49	31.56	31.78	32.1	32.81	32.61	32.52	32.42	31.53	31.88	34.05	31.48	31.06	31.57	31.91	33.03	32.06	32.69	31.36	31.09	32.41
SPAC29A4.17c	17.34	16.06	23.54	15.4	17.14	17.02	17.39	16.51	15.55	16.89	21.23	17.43	16.78	17.45	16.31	15.27	24.07	16.82	17	25.25	17.11	15.49	16.99	15.8	17.53	16.91	16.57	24.87	24.51	24.2	17.12	17.36	16.07	16.96	15.74	17.3	16.63	15.99	25.01	16.06	17.04	16.89	24.7	22.69	15.45	17.9	16.73	15.08	17.9
SPAC29A4.18	32.36	32.76	30.65	32.1	32.64	32.94	32.21	32.84	31.66	31.75	30.93	32.23	31.65	32.68	31.44	32.06	32.43	30.91	32.54	30.94	33.45	31.3	31.03	31.12	32.66	32.35	31.16	33.35	32.49	31.56	31.78	32.1	32.81	32.61	32.52	32.42	31.53	31.88	34.05	31.48	31.06	31.57	31.91	33.03	32.06	32.69	31.36	31.09	32.41
SPAC29A4.19c	17.34	28.04	23.54	25.03	17.14	17.02	17.39	16.51	30.27	16.89	44.71	17.43	16.78	17.45	31.33	25.33	24.07	33.21	17	25.25	17.11	27.01	16.99	31.8	17.53	16.91	16.57	24.87	24.51	24.2	17.12	17.36	35.61	16.96	27.52	17.3	16.63	30.39	25.01	33.97	17.04	16.89	24.7	23.21	31.36	17.9	34.98	31.13	17.9
SPAC29A4.20	137.6	122.91	124.66	123.58	126.84	133.03	143.07	134.73	124.73	143.69	126.83	130.01	130.57	165.98	166.27	123.83	160.25	140.97	136.67	137.55	150.06	121.88	135.55	145.83	132.88	116.67	145.98	137.86	132.1	135.33	161.61	160.53	132.34	144.01	127.97	146.43	133.8	154.17	116.48	134.84	130.07	132.33	126.25	144.95	142.23	136.37	133.82	143.42	147.96
SPAC29B12.01	32.36	32.76	30.65	32.1	32.64	32.94	32.21	32.84	31.66	31.75	30.93	32.23	31.65	32.68	31.44	32.06	32.43	30.91	32.54	30.94	33.45	31.3	31.03	31.12	32.66	32.35	31.16	33.35	32.49	31.56	31.78	32.1	32.81	32.61	32.52	32.42	31.53	31.88	34.05	31.48	31.06	31.57	31.91	33.03	32.06	32.69	31.36	31.09	32.41
SPAC29B12.02c	40.35	49.87	46.96	49.3	47.78	46.37	45.85	38.02	66.23	49.73	46.72	39.07	50.13	47.15	63.2	52.66	48.91	63.24	55.57	50.14	45.69	46.17	35.19	31.8	43.77	38.28	44.2	49	53.62	47.84	57.23	35.34	35.61	41.35	50.95	40.2	45.2	56.45	55.65	54.26	39.96	40.86	42.91	44.99	62.03	43.85	34.98	66.18	38.62
SPAC29B12.03	40.35	49.87	46.96	49.3	47.78	46.37	45.85	38.02	30.27	49.73	46.72	39.07	50.13	47.15	31.33	52.66	48.91	33.21	55.57	50.14	45.69	46.17	35.19	31.8	43.77	38.28	44.2	49	53.62	47.84	37.88	35.34	35.61	41.35	50.95	40.2	45.2	56.45	55.65	33.97	39.96	40.86	42.91	44.99	31.36	43.85	34.98	31.13	38.62
SPAC29B12.04	137.6	122.91	124.66	123.58	126.84	133.03	143.07	77.97	121.67	143.69	126.83	130.01	130.57	93.11	69.76	123.83	101.01	73.54	136.67	137.55	76.9	121.88	135.55	65.21	132.88	84.3	145.98	137.86	132.1	135.33	78.11	72.54	132.34	144.01	127.97	72.13	133.8	154.17	97.2	134.84	130.07	132.33	77.14	144.95	142.23	136.37	133.82	143.42	147.96
SPAC29B12.05c	17.34	16.06	23.54	15.4	17.14	17.02	17.39	16.51	15.55	16.89	21.23	17.43	16.78	17.45	16.31	15.27	24.07	16.82	17	25.25	17.11	15.49	16.99	15.8	17.53	16.91	16.57	24.87	24.51	24.2	17.12	17.36	16.07	16.96	15.74	17.3	16.63	15.99	25.01	16.06	17.04	16.89	24.7	22.69	15.45	17.9	16.73	15.08	17.9
SPAC29B12.06c	97.07	93.3	95.92	97.82	94.4	80.03	64.93	53.09	66.23	82.48	97.95	100.27	92.65	74.31	63.2	101.06	67.56	94.83	112.23	99.36	81.76	101.92	66.42	72.83	102.55	69.08	72.03	98.88	98.37	71.11	74.47	75.39	66.87	79.31	100.28	69.91	70.77	106.96	116.48	54.26	95.98	71.47	79.81	78.19	62.03	95.51	98.82	66.18	101.02
SPAC29B12.07	32.36	32.76	30.65	32.1	32.64	32.94	32.21	32.84	31.66	31.75	30.93	32.23	31.65	32.68	31.44	32.06	32.43	30.91	32.54	30.94	33.45	31.3	31.03	31.12	32.66	32.35	31.16	33.35	32.49	31.56	31.78	32.1	32.81	32.61	32.52	32.42	31.53	31.88	34.05	31.48	31.06	31.57	31.91	33.03	32.06	32.69	31.36	31.09	32.41
SPAC29B12.08	17.34	28.04	23.54	25.03	17.14	17.02	17.39	16.51	30.27	16.89	21.75	17.43	16.78	17.45	31.33	25.33	24.07	33.21	17	25.25	17.11	27.01	16.99	31.8	17.53	16.91	16.57	24.87	24.51	24.2	17.12	17.36	35.61	16.96	27.52	17.3	16.63	30.39	25.01	33.97	17.04	16.89	24.7	23.21	31.36	17.9	34.98	31.13	17.9
SPAC29B12.10c	17.34	16.06	14.74	15.4	17.14	17.02	17.39	16.51	15.55	16.89	14.62	17.43	16.78	17.45	16.31	15.27	15.19	16.82	17	14.91	17.11	15.49	16.99	15.8	17.53	16.91	16.57	14.86	15.12	14.57	17.12	17.36	16.07	16.96	15.74	17.3	16.63	15.99	15.78	16.06	17.04	16.89	14.61	14.88	15.45	17.9	16.73	15.08	17.9
SPAC29B12.11c	17.34	16.06	14.74	15.4	17.14	17.02	17.39	16.51	15.55	16.89	14.62	17.43	16.78	17.45	16.31	15.27	15.19	16.82	17	14.91	17.11	15.49	16.99	15.8	17.53	16.91	16.57	14.86	15.12	14.57	17.12	17.36	16.07	16.96	15.74	17.3	16.63	15.99	15.78	16.06	17.04	16.89	14.61	14.88	15.45	17.9	16.73	15.08	17.9
SPAC29B12.12	17.34	16.06	14.74	15.4	17.14	17.02	17.39	16.51	15.55	16.89	14.62	17.43	16.78	17.45	16.31	15.27	15.19	16.82	17	14.91	17.11	15.49	16.99	15.8	17.53	16.91	16.57	14.86	15.12	14.57	17.12	17.36	16.07	16.96	15.74	17.3	16.63	15.99	15.78	16.06	17.04	16.89	14.61	14.88	15.45	17.9	16.73	15.08	17.9
SPAC29B12.13	17.34	16.06	14.74	15.4	17.14	17.02	17.39	16.51	15.55	16.89	14.62	17.43	16.78	17.45	16.31	15.27	15.19	16.82	17	14.91	17.11	15.49	16.99	15.8	17.53	16.91	16.57	14.86	15.12	14.57	17.12	17.36	16.07	16.96	15.74	17.3	16.63	15.99	15.78	16.06	17.04	16.89	14.61	14.88	15.45	17.9	16.73	15.08	17.9
SPAC29B12.14c	48.08	49.87	46.96	49.3	47.78	46.37	45.85	38.02	66.23	49.73	46.72	39.07	50.13	47.15	63.2	52.66	48.91	63.24	55.57	50.14	45.69	46.17	35.19	72.83	43.77	69.08	44.2	49	53.62	47.84	37.88	35.34	66.87	41.35	50.95	40.2	45.2	56.45	55.65	54.26	39.96	40.86	42.91	44.99	62.03	43.85	62.45	66.18	38.62
SPAC29E6.01	17.34	16.06	14.74	15.4	17.14	17.02	17.39	16.51	15.55	16.89	14.62	17.43	16.78	17.45	16.31	15.27	15.19	16.82	17	14.91	17.11	15.49	16.99	15.8	17.53	16.91	16.57	14.86	15.12	14.57	17.12	17.36	16.07	16.96	15.74	17.3	16.63	15.99	15.78	16.06	17.04	16.89	14.61	14.88	15.45	17.9	16.73	15.08	17.9
SPAC29E6.02	32.36	32.76	30.65	32.1	32.64	32.94	32.21	32.84	31.66	31.75	30.93	32.23	31.65	32.68	31.44	32.06	32.43	30.91	32.54	30.94	33.45	31.3	31.03	31.12	32.66	32.35	31.16	33.35	32.49	31.56	31.78	32.1	32.81	32.61	32.52	32.42	31.53	31.88	34.05	31.48	31.06	31.57	31.91	33.03	32.06	32.69	31.36	31.09	32.41
SPAC29E6.03c	32.36	32.76	30.65	32.1	32.64	32.94	32.21	32.84	31.66	31.75	30.93	32.23	31.65	32.68	31.44	32.06	32.43	30.91	32.54	30.94	33.45	31.3	31.03	31.12	32.66	32.35	31.16	33.35	32.49	31.56	31.78	32.1	32.81	32.61	32.52	32.42	31.53	31.88	34.05	31.48	31.06	31.57	31.91	33.03	32.06	32.69	31.36	31.09	32.41
SPAC29E6.04	32.36	32.76	30.65	32.1	32.64	32.94	32.21	32.84	31.66	31.75	30.93	32.23	31.65	32.68	31.44	32.06	32.43	30.91	32.54	30.94	33.45	31.3	31.03	31.12	32.66	32.35	31.16	33.35	32.49	31.56	31.78	32.1	32.81	32.61	32.52	32.42	31.53	31.88	34.05	31.48	31.06	31.57	31.91	33.03	32.06	32.69	31.36	31.09	32.41
SPAC29E6.05c	17.34	16.06	14.74	15.4	17.14	17.02	17.39	16.51	15.55	16.89	14.62	17.43	16.78	17.45	16.31	15.27	15.19	16.82	17	14.91	17.11	15.49	16.99	15.8	17.53	16.91	16.57	14.86	15.12	14.57	17.12	17.36	16.07	16.96	15.74	17.3	16.63	15.99	15.78	16.06	17.04	16.89	14.61	14.88	15.45	17.9	16.73	15.08	17.9
SPAC29E6.06c	32.36	32.76	30.65	32.1	32.64	32.94	32.21	32.84	31.66	31.75	30.93	32.23	31.65	32.68	31.44	32.06	32.43	30.91	32.54	30.94	33.45	31.3	31.03	31.12	32.66	32.35	31.16	33.35	32.49	31.56	31.78	32.1	32.81	32.61	32.52	32.42	31.53	31.88	34.05	31.48	31.06	31.57	31.91	33.03	32.06	32.69	31.36	31.09	32.41
SPAC29E6.07	17.34	16.06	14.74	15.4	17.14	17.02	17.39	16.51	15.55	16.89	14.62	17.43	16.78	17.45	16.31	15.27	15.19	16.82	17	14.91	17.11	15.49	16.99	15.8	17.53	16.91	16.57	14.86	15.12	14.57	17.12	17.36	16.07	16.96	15.74	17.3	16.63	15.99	15.78	16.06	17.04	16.89	14.61	14.88	15.45	17.9	16.73	15.08	17.9
SPAC29E6.08	32.36	32.76	30.65	32.1	32.64	32.94	32.21	32.84	31.66	31.75	30.93	32.23	31.65	32.68	31.44	32.06	32.43	30.91	32.54	30.94	33.45	31.3	31.03	31.12	32.66	32.35	31.16	33.35	32.49	31.56	31.78	32.1	32.81	32.61	32.52	32.42	31.53	31.88	34.05	31.48	31.06	31.57	31.91	33.03	32.06	32.69	31.36	31.09	32.41
SPAC29E6.09	17.34	28.04	23.54	25.03	17.14	77.6	17.39	16.51	30.27	16.89	21.75	17.43	16.78	17.45	31.33	25.33	24.07	16.82	17	25.25	17.11	27.01	16.99	31.8	17.53	16.91	16.57	24.87	24.51	24.2	17.12	17.36	35.61	16.96	27.52	17.3	16.63	30.39	25.01	16.06	17.04	16.89	24.7	23.21	31.36	17.9	16.73	31.13	17.9
SPAC29E6.10c	97.07	93.3	95.92	97.82	94.4	112.39	114.53	110.14	124.73	113.02	97.95	100.27	92.65	116.14	105.22	101.06	119.73	111.21	112.23	99.36	119.73	101.92	110.51	110.7	102.55	116.67	111.08	98.88	98.37	118.49	116.05	117.85	106.07	110.27	100.28	110.91	133.8	106.96	116.48	134.84	95.98	113.78	126.25	111.61	108.68	95.51	98.82	112.42	101.02
SPAC2C4.03c	32.36	32.76	30.65	32.1	32.64	32.94	32.21	32.84	31.66	31.75	30.93	32.23	31.65	32.68	31.44	32.06	32.43	30.91	32.54	30.94	33.45	31.3	31.03	31.12	32.66	32.35	31.16	33.35	32.49	31.56	31.78	32.1	32.81	32.61	32.52	32.42	31.53	31.88	34.05	31.48	31.06	31.57	31.91	33.03	32.06	32.69	31.36	31.09	32.41
SPAC2C4.04c	32.36	32.76	30.65	32.1	32.64	32.94	32.21	32.84	31.66	31.75	30.93	32.23	31.65	32.68	31.44	32.06	32.43	30.91	32.54	30.94	33.45	31.3	31.03	31.12	32.66	32.35	31.16	33.35	32.49	31.56	31.78	32.1	32.81	32.61	32.52	32.42	31.53	31.88	34.05	31.48	31.06	31.57	31.91	33.03	32.06	32.69	31.36	31.09	32.41
SPAC2C4.05	97.07	52.76	95.92	54.7	94.4	80.03	64.93	53.09	66.23	57.72	49.22	100.27	92.42	74.31	63.2	57.82	67.56	63.24	55.57	99.36	81.76	101.92	66.42	72.83	70.12	69.08	72.03	98.88	56.52	71.11	74.47	75.39	66.87	79.31	57.68	69.91	98.95	56.45	55.65	81.8	95.98	71.47	79.81	78.19	62.03	51.52	62.45	66.18	101.02
SPAC2C4.06c	48.08	49.87	46.96	49.3	47.78	46.37	64.93	53.09	66.23	49.73	46.72	39.07	50.13	47.15	63.2	52.66	48.91	63.24	55.57	50.14	45.69	46.17	66.42	72.83	43.77	69.08	44.2	49	53.62	47.84	37.88	35.34	66.87	41.35	50.95	40.2	45.2	56.45	55.65	54.26	39.96	40.86	42.91	44.99	62.03	43.85	62.45	66.18	38.62
SPAC2C4.07c	17.34	16.06	14.74	15.4	17.14	17.02	17.39	16.51	15.55	16.89	14.62	17.43	16.78	17.45	16.31	15.27	15.19	16.82	17	14.91	17.11	15.49	16.99	15.8	17.53	16.91	16.57	14.86	15.12	14.57	17.12	17.36	16.07	16.96	15.74	17.3	16.63	15.99	15.78	16.06	17.04	16.89	14.61	14.88	15.45	17.9	16.73	15.08	17.9
SPAC2C4.08	48.08	49.87	46.96	49.3	47.78	46.37	45.85	38.02	30.27	49.73	46.72	39.07	50.13	47.15	31.33	52.66	48.91	33.21	35.89	50.14	45.69	46.17	35.19	31.8	43.77	38.28	44.2	49	53.62	47.84	57.23	35.34	35.61	41.35	50.95	40.2	45.2	56.45	55.65	33.97	39.96	40.86	42.91	44.99	31.36	43.85	34.98	31.13	38.62
SPAC2C4.09	17.34	16.06	14.74	15.4	17.14	17.02	17.39	16.51	15.55	16.89	14.62	17.43	16.78	17.45	16.31	15.27	15.19	16.82	17	14.91	17.11	15.49	16.99	15.8	17.53	16.91	16.57	14.86	15.12	14.57	17.12	17.36	16.07	16.96	15.74	17.3	16.63	15.99	15.78	16.06	17.04	16.89	14.61	14.88	15.45	17.9	16.73	15.08	17.9
SPAC2C4.10c	17.34	16.06	14.74	15.4	17.14	17.02	17.39	16.51	15.55	16.89	14.62	17.43	16.78	17.45	16.31	15.27	15.19	16.82	17	14.91	17.11	15.49	16.99	15.8	17.53	16.91	16.57	14.86	15.12	14.57	17.12	17.36	16.07	16.96	15.74	17.3	16.63	15.99	15.78	16.06	17.04	16.89	14.61	14.88	15.45	17.9	16.73	15.08	17.9
SPAC2C4.11c	32.36	32.76	30.65	32.1	32.64	32.94	32.21	32.84	31.66	31.75	30.93	32.23	31.65	32.68	31.44	32.06	32.43	30.91	32.54	30.94	33.45	31.3	31.03	31.12	32.66	32.35	31.16	33.35	32.49	31.56	31.78	32.1	32.81	32.61	32.52	32.42	31.53	31.88	34.05	31.48	31.06	31.57	31.91	33.03	32.06	32.69	31.36	31.09	32.41
SPAC2C4.12c	32.36	32.76	30.65	32.1	32.64	32.94	32.21	32.84	31.66	31.75	30.93	32.23	31.65	32.68	31.44	32.06	32.43	30.91	32.54	30.94	33.45	31.3	31.03	31.12	32.66	32.35	31.16	33.35	32.49	31.56	31.78	32.1	32.81	32.61	32.52	32.42	31.53	31.88	34.05	31.48	31.06	31.57	31.91	33.03	32.06	32.69	31.36	31.09	32.41
SPAC2C4.13	32.36	32.76	30.65	32.1	32.64	32.94	32.21	32.84	31.66	31.75	30.93	32.23	31.65	32.68	31.44	32.06	32.43	30.91	32.54	30.94	33.45	31.3	31.03	31.12	32.66	32.35	31.16	33.35	32.49	31.56	31.78	32.1	32.81	32.61	32.52	32.42	31.53	31.88	34.05	31.48	31.06	31.57	31.91	33.03	32.06	32.69	31.36	31.09	32.41
SPAC2C4.14c	137.6	122.91	124.66	123.58	126.84	133.03	143.07	134.73	124.73	143.69	126.83	130.01	130.57	165.98	166.27	123.83	160.25	140.97	136.67	137.55	150.06	121.88	135.55	145.83	132.88	116.67	145.98	137.86	132.1	135.33	161.61	160.53	132.34	144.01	127.97	146.43	133.8	154.17	181.26	134.84	130.07	132.33	126.25	144.95	142.23	136.37	133.82	143.42	147.96
SPAC2C4.15c	17.34	16.06	14.74	15.4	17.14	17.02	17.39	16.51	15.55	16.89	14.62	17.43	16.78	17.45	16.31	15.27	15.19	16.82	17	14.91	17.11	15.49	16.99	15.8	17.53	16.91	16.57	14.86	15.12	14.57	17.12	17.36	16.07	16.96	15.74	17.3	16.63	15.99	15.78	16.06	17.04	16.89	14.61	14.88	15.45	17.9	16.73	15.08	17.9
SPAC2C4.16c	137.6	159.24	124.66	123.58	126.84	133.03	143.07	77.97	95.01	143.69	126.83	130.01	130.57	81.4	69.76	157.12	160.25	73.54	136.67	137.55	76.9	162.52	135.55	65.21	132.88	84.3	145.98	137.86	132.1	135.33	78.11	72.54	212.2	144.01	127.97	72.13	133.8	98.76	97.2	91.1	130.07	132.33	77.14	144.95	88.51	136.37	87.13	99.96	147.96
SPAC2C4.17c	17.34	16.06	14.74	15.4	17.14	17.02	17.39	16.51	15.55	16.89	14.62	17.43	16.78	17.45	16.31	15.27	15.19	16.82	17	14.91	17.11	15.49	16.99	15.8	17.53	16.91	16.57	14.86	15.12	14.57	17.12	17.36	16.07	16.96	15.74	17.3	16.63	15.99	15.78	16.06	17.04	16.89	14.61	14.88	15.45	17.9	16.73	15.08	17.9
SPAC2E12.02	32.36	32.76	30.65	32.1	32.64	32.94	32.21	32.84	31.66	31.75	30.93	32.23	31.65	32.68	31.44	32.06	32.43	30.91	32.54	30.94	33.45	31.3	31.03	31.12	32.66	32.35	31.16	33.35	32.49	31.56	31.78	32.1	32.81	32.61	32.52	32.42	31.53	31.88	34.05	31.48	31.06	31.57	31.91	33.03	32.06	32.69	31.36	31.09	32.41
SPAC2E12.03c	17.34	16.06	14.74	15.4	17.14	17.02	17.39	16.51	15.55	16.89	14.62	17.43	16.78	17.45	16.31	15.27	15.19	16.82	17	14.91	17.11	15.49	16.99	15.8	17.53	16.91	16.57	14.86	15.12	14.57	17.12	17.36	16.07	16.96	15.74	17.3	16.63	15.99	15.78	16.06	17.04	16.89	14.61	14.88	15.45	17.9	16.73	15.08	17.9
SPAC2E12.05	32.36	32.76	30.65	32.1	32.64	32.94	32.21	32.84	31.66	31.75	30.93	32.23	31.65	32.68	31.44	32.06	32.43	30.91	32.54	30.94	33.45	31.3	31.03	31.12	32.66	32.35	31.16	33.35	32.49	31.56	31.78	32.1	32.81	32.61	32.52	32.42	31.53	31.88	34.05	31.48	31.06	31.57	31.91	33.03	32.06	32.69	31.36	31.09	32.41
SPAC2E1P3.01	17.34	16.06	23.54	15.4	17.14	17.02	17.39	16.51	15.55	16.89	21.23	17.43	16.78	17.45	16.31	15.27	24.07	16.82	17	14.91	17.11	15.49	16.99	15.8	17.53	16.91	16.57	24.87	24.51	24.2	17.12	17.36	16.07	16.96	15.74	17.3	16.63	15.99	25.01	16.06	17.04	16.89	24.7	22.69	15.45	17.9	16.73	15.08	17.9
SPAC2E1P3.02c	17.34	16.06	14.74	15.4	17.14	17.02	17.39	16.51	15.55	16.89	14.62	17.43	16.78	17.45	16.31	15.27	15.19	16.82	17	14.91	17.11	15.49	16.99	15.8	17.53	16.91	16.57	14.86	15.12	14.57	17.12	17.36	16.07	16.96	15.74	17.3	16.63	15.99	15.78	16.06	17.04	16.89	14.61	14.88	15.45	17.9	16.73	15.08	17.9
[truncated: 3,782 more rows]
[truncated: 51 more columns]
