# Supplementary material for: Conserved rules govern genetic interaction degree across species
Source: Genome Biol. 2012 Jul 2;13(7):R57. doi: 10.1186/gb-2012-13-7-r57 (PMC3491379; doi:10.1186/gb-2012-13-7-r57)
Supplement: Additional file 9 — Genetic interaction degrees of non-essential S. pombe genes. The number of genes that interact with each non-essential S. pombe gene are given. The eight queries that were screened for genetic interactions with non-essential genes are SPCC1682.08c, SPBC21D10.12, SPBC13E7.09, SPAC4G8.13c, SPAC3A11.13, SPAC27D7.13c, SPAC22F3.09c, and SPAC16A10.07c. [file gb-2012-13-7-r57-S9.XLSX]

## Sheet: AdditionalDataFile8
SPCPJ732.02c	0
SPAC29B12.02c	0
SPAC922.07c	0
SPAC3H1.06c	0
SPCC126.08c	0
SPCC16A11.03c	0
SPAC212.03	0
SPCC1450.08c	0
SPBC1D7.04	3
SPBC428.10	0
SPAC19G12.09	0
SPBC106.08c	0
SPCC584.03c	0
SPBC28F2.05c	0
SPCC1906.04	0
SPBC83.05	0
SPAC9G1.04	0
SPCC126.01c	1
SPAC27E2.07	0
SPAC18G6.02c	0
SPBC1347.12	0
SPAC13D6.04c	0
SPAC18G6.12c	0
SPCC11E10.09c	0
SPAC1639.01c	0
SPCC13B11.02c	0
SPAC19A8.05c	0
SPAC20H4.02	0
SPBPB10D8.06c	0
SPAC17G8.07	0
SPAC4A8.10	0
SPBC30B4.04c	0
SPCC1827.03c	0
SPBC11B10.08	0
SPCC1919.04	0
SPBC16G5.06	0
SPCC4B3.12	0
SPBC83.11	1
SPCC188.09c	0
SPAC1783.05	0
SPBC146.02	0
SPBC1709.01	0
SPCC576.11	0
SPAC1F5.09c	0
SPBC27B12.08	0
SPCC338.06c	0
SPAC11G7.02	2
SPCC1259.04	0
SPBC16G5.05c	1
SPCC584.11c	1
SPBC1604.02c	0
SPBC16D10.02	0
SPAC2F3.16	0
SPBC25D12.06	0
SPAC29B12.10c	0
SPCC11E10.05c	0
SPAC4H3.14c	0
SPBC660.17c	0
SPBC32H8.01c	0
SPBC428.14	0
SPBPB2B2.08	0
SPBC8D2.19	0
SPBC1289.13c	1
SPBC337.03	0
SPBC530.05	1
SPBC11B10.02c	1
SPBC342.05	1
SPBC3H7.03c	1
SPBC1198.06c	0
SPBC16C6.08c	0
SPBC1734.12c	1
SPBC3D6.09	0
SPBC1539.03c	1
SPBC1685.01	0
SPBC115.02c	1
SPBC11B10.07c	1
SPAC24B11.12c	1
SPCC1494.08c	1
SPCC2H8.05c	0
SPBC18H10.08c	0
SPBCPT2R1.02	0
SPBP22H7.06	0
SPBC337.09	1
SPBC146.06c	0
SPCC1795.10c	1
SPBC1198.14c	1
SPAC823.05c	1
SPAP8A3.12c	1
SPBC18H10.07	0
SPCC1620.02	0
SPAC3H1.13	1
SPCC1393.10	1
SPBC13G1.02	0
SPBC21C3.01c	0
SPBC887.15c	1
SPAC6C3.08	1
SPBC428.02c	0
SPBC725.09c	1
SPAC1071.04c	3
SPBC26H8.09c	0
SPAC4A8.09c	0
SPBC31E1.02c	1
SPBC31F10.16	0
SPBC725.04	0
SPBP35G2.11c	0
SPAC1039.05c	0
SPBC800.03	0
SPAC19G12.08	0
SPBP35G2.12	0
SPAC926.03	0
SPCC576.13	1
SPAC11G7.06c	0
SPBC13G1.08c	0
SPCC16A11.01	0
SPBC1271.12	2
SPBC577.11	0
SPAPJ695.01c	1
SPBC947.05c	0
SPBC30B4.08	0
SPBC3H7.09	0
SPBC21B10.07	0
SPBC660.06	0
SPCPB16A4.06c	1
SPBC106.07c	1
SPBC839.05c	0
SPAC23H3.05c	1
SPAC806.04c	1
SPBC3H7.13	1
SPAC20H4.10	0
SPAC13F5.05	0
SPBC725.15	1
SPBC17A3.02	0
SPCC338.02	0
SPBC1198.08	0
SPBC1348.02	0
SPAC25H1.06	0
SPBC1709.16c	1
SPCC622.01c	0
SPAC19G12.13c	0
SPBC651.04	0
SPBC23E6.03c	0
SPBC1773.02c	0
SPCC162.10	1
SPBC16G5.09	0
SPBC31F10.02	0
SPBC1683.03c	1
SPBC649.02	0
SPCC1259.09c	0
SPBC1734.06	1
SPBC8D2.17	1
SPAC17H9.10c	1
SPBC1709.11c	0
SPBC1734.05c	0
SPCC1840.09	0
SPCC188.02	1
SPCC622.12c	0
SPBC8D2.12c	0
SPCC11E10.08	1
SPAC19G12.02c	0
SPCC584.01c	0
SPBC11B10.10c	0
SPCC550.03c	0
SPAC6B12.12	1
SPBC16A3.18	0
SPAC3G6.04	0
SPBC1718.07c	1
SPBC83.02c	1
SPBC215.03c	0
SPCC1840.05c	1
SPBC1734.15	0
SPBC1A4.04	0
SPAC186.05c	0
SPCC16A11.15c	0
SPCC18.09c	0
SPCC285.10c	0
SPAC11D3.14c	0
SPAC1071.08	0
SPAC9G1.07	1
SPBC725.10	0
SPAC17H9.13c	1
SPAC6B12.02c	0
SPBC1271.06c	0
SPCC24B10.09	1
SPAC11D3.18c	0
SPAC17H9.14c	0
SPBC27.04	0
SPCC1393.08	0
SPCC584.12	0
SPCC11E10.07c	0
SPBC16E9.12c	0
SPBC17A3.06	1
SPAC13G7.06	0
SPAC23C11.08	1
SPBC1685.02c	0
SPBC1348.01	0
SPCC550.15c	0
SPBC839.13c	0
SPBP35G2.07	2
SPAC22H10.08	0
SPBC8D2.11	0
SPAC17H9.08	2
SPAC823.10c	0
SPAC1783.02c	2
SPCC74.05	1
SPAC4G9.15	1
SPBC27B12.10c	2
SPAC3C7.08c	0
SPCP1E11.10	1
SPAC3C7.01c	0
SPBC1105.04c	0
SPBC1539.10	1
SPBP8B7.06	0
SPCC965.05c	0
SPBC8D2.04	0
SPCC1450.11c	0
SPBP22H7.08	1
SPBC28E12.04	0
SPBC577.02	0
SPAC13G7.02c	0
SPBC23E6.08	0
SPAC23A1.02c	0
SPBCPT2R1.03	0
SPBC409.19c	0
SPAC13G7.05	0
SPCC24B10.15	0
SPAC23H3.14	0
SPCP1E11.11	0
SPBP16F5.08c	0
SPBC13G1.04c	0
SPBC32H8.02c	0
SPAC3G6.09c	0
SPCC1322.02	1
SPAC4A8.06c	0
SPBC902.04	0
SPBC409.03	0
SPCC1795.03	0
SPBC582.09	0
SPCC1450.09c	0
SPBC1718.02	0
SPBC1105.09	0
SPCC1322.14c	0
SPCC1259.03	0
SPBC1683.12	0
SPBC1604.01	0
SPCP25A2.02c	0
SPBC1773.12	2
SPAC17G8.13c	0
SPCC777.08c	0
SPBC16A3.10	0
SPBC31F10.03	0
SPAC15F9.01c	0
SPBP8B7.23	0
SPBC11G11.03	0
SPBC651.11c	0
SPCC1450.03	0
SPBC3H7.05c	0
SPCC550.07	0
SPBC119.14	0
SPBP4G3.02	0
SPBC1709.19c	1
SPBC21B10.04c	0
SPAC11D3.05	0
SPBC800.05c	1
SPAC1783.01	0
SPAC4A8.05c	0
SPBC106.03	0
SPAC18G6.05c	0
SPCC4B3.15	0
SPCPB16A4.03c	0
SPAC25H1.02	0
SPBC16A3.08c	0
SPBC582.08	0
SPAC22H10.09	0
SPCC18.01c	0
SPBC16G5.07c	0
SPBC1A4.02c	1
SPCC1450.12	0
SPBC543.02c	0
SPAC29B12.05c	0
SPBC354.05c	0
SPBC725.06c	0
SPAC922.05c	0
SPBC27.06c	0
SPBC1539.04	0
SPBC56F2.03	0
SPCC417.11c	0
SPBC428.07	0
SPBPB2B2.02	0
SPBC839.17c	0
SPBC16A3.12c	0
SPBP35G2.03c	0
SPBC19C2.09	0
SPBC1271.10c	0
SPCC1259.14c	0
SPBP35G2.10	0
SPBC21C3.08c	0
SPBC21C3.11	1
SPAC13G7.09c	0
SPAC1F5.08c	0
SPBC543.03c	1
SPBPB21E7.01c	0
SPBC1E8.02	1
SPBP23A10.05	0
SPBC530.11c	0
SPBPB2B2.05	0
SPCC285.04	0
SPBC21B10.13c	0
SPCC24B10.19c	0
SPCC297.05	0
SPBC8D2.16c	0
SPAC6C3.05	0
SPBC660.12c	0
SPBC409.16c	0
SPAC13F5.07c	0
SPAC19G12.04	0
SPBC28E12.06c	0
SPAPB18E9.04c	0
SPBC16G5.03	0
SPBC887.11	0
SPAC1F8.01	0
SPCC126.07c	0
SPBC16E9.02c	0
SPBC2F12.03c	0
SPAC17H9.03c	0
SPBC1685.11	0
SPBC30B4.06c	0
SPBC16E9.11c	0
SPBC1198.07c	0
SPBP16F5.03c	0
SPBC16E9.16c	0
SPCC74.04	0
SPAC9G1.06c	0
SPBP8B7.25	0
SPCPB1C11.03	0
SPCC1827.07c	0
SPCC191.10	0
SPCC569.03	0
SPAC13G6.06c	0
SPAC3C7.02c	0
SPAC3C7.06c	0
SPBC577.14c	0
SPBC215.05	0
SPAC6B12.16	0
SPAC3H1.14	0
SPBP16F5.05c	0
SPBC530.14c	0
SPAC23A1.07	0
SPBC359.04c	0
SPCC4B3.01	0
SPBC106.02c	0
SPBC577.12	0
SPBC651.07	0
SPBC216.01c	0
SPBC660.05	0
SPBC8E4.05c	0
SPCC126.09	0
SPCC550.10	0
SPAC29B12.12	0
SPBC1685.04	0
SPBC8E4.03	0
SPAC3C7.09	0
SPBC1289.14	1
SPAC32A11.02c	0
SPBC1604.12	0
SPBC17A3.10	0
SPCC24B10.12	0
SPAC926.05c	1
SPBC32C12.03c	0
SPBC577.03c	0
SPCC24B10.22	0
SPAC20H4.04	1
SPAC7D4.05	0
SPBC543.07	0
SPAC823.13c	0
SPBC16A3.13	0
SPBC32H8.03	0
SPCC825.05c	0
SPCC126.04c	0
SPBC1105.08	0
SPBC1685.05	0
SPBC1105.13c	1
SPBC1861.07	0
SPBC83.01	0
SPAC1F8.06	0
SPAC4G9.14	0
SPAC3H1.10	0
SPBC14F5.13c	0
SPBC2F12.11c	2
SPBC16D10.07c	1
SPBC428.15	0
SPBC146.04	0
SPBC337.07c	0
SPBC119.12	0
SPBC56F2.14	0
SPCC1442.02	0
SPCC285.13c	0
SPCC285.16c	0
SPAC1B9.02c	0
SPAC4A8.02c	0
SPAC19A8.02	0
SPAC6C3.03c	0
SPBC354.09c	0
SPBC428.03c	0
SPCPB16A4.05c	0
SPAC11D3.09	0
SPAC25H1.09	0
SPAC3H1.07	0
SPBC3D6.06c	0
SPAC27E2.02	0
SPBC409.07c	0
SPCC645.08c	0
SPBC1685.10	0
SPCC965.06	0
SPAC5H10.09c	0
SPBC106.01	0
SPCC18.10	0
SPAC1783.07c	0
SPBC1604.20c	1
SPCC1223.05c	1
SPAC13G6.01c	0
SPAC13G6.15c	0
SPBC1539.08	1
SPCC417.07c	0
SPAC23C11.02c	1
SPBC30B4.01c	0
SPAC1071.07c	1
SPCC285.05	0
SPAC607.06c	0
SPAC6B12.15	1
SPBC36.07	1
SPAC22H10.11c	1
SPBC3H7.10	1
SPAC212.08c	0
SPBC354.10	1
SPAC3G6.01	1
SPBC649.03	1
SPCC13B11.03c	0
SPBC83.19c	1
SPBP8B7.07c	2
SPCC1442.11c	0
SPCC1281.08	0
SPAC3C7.12	1
SPAC1639.02c	1
SPAC4A8.04	1
SPBC3B9.15c	0
SPCC1281.04	1
SPCC4B3.07	0
SPCC4F11.04c	1
SPAC2F3.02	1
SPCC23B6.01c	1
SPBC28F2.10c	1
SPCC24B10.08c	1
SPBC16C6.04	0
SPCC132.02	1
SPAC4G9.09c	0
SPCC550.11	0
SPBC342.06c	0
SPCC1322.07c	0
SPBC17A3.08	0
SPAC11D3.07c	0
SPBC359.06	0
SPAC13G6.02c	0
SPBC1198.11c	1
SPCC23B6.04c	0
SPCC4B3.02c	0
SPCC777.03c	0
SPAC13G6.13	0
SPAC26H5.07c	0
SPAC17H9.06c	0
SPBC16G5.15c	1
SPCC550.08	0
SPBC18H10.16	0
SPCC1322.03	0
SPAC4G9.11c	0
SPBC119.16c	0
SPBC1D7.03	0
SPAC4F8.10c	0
SPAC7D4.03c	1
SPAC19G12.16c	0
SPAC9G1.11c	0
SPBC3D6.05	0
SPAC11D3.02c	0
SPCC285.14	0
SPAC13G7.03	1
SPAC823.15	0
SPAC13G7.04c	0
SPBC56F2.10c	1
SPBC1105.05	0
SPBC16G5.11c	0
SPBC902.03	1
SPCC663.14c	0
SPAC29B12.08	0
SPCC338.16	1
SPBC29B5.02c	0
SPBC947.08c	0
SPCC965.14c	0
SPAC644.08	2
SPCC1322.06	0
SPAC27E2.03c	0
SPAC17G8.09	0
SPAC4G9.12	0
SPCC18.02	0
SPBC27B12.11c	0
SPCC965.11c	0
SPAC6B12.05c	0
SPBC31F10.10c	0
SPCC1919.13c	0
SPBC21C3.02c	2
SPCC569.02c	0
SPCC24B10.13	0
SPCC338.14	0
SPAC19A8.04	0
SPBPB2B2.10c	0
SPAC17H9.19c	0
SPBC428.08c	0
SPAC25H1.04	0
SPBC887.18c	0
SPBC216.02	0
SPAC1071.02	0
SPAC23H3.13c	0
SPAC13D6.02c	0
SPBC428.11	0
SPCC576.14	0
SPAC6B12.08	0
SPAC3G6.02	2
SPCC737.04	0
SPBC409.17c	0
SPAC17H9.04c	1
SPBC418.02	0
SPAC25H1.07	0
SPBC18H10.19	0
SPAC23H3.12c	0
SPAC4A8.14	0
SPCC24B10.11c	0
SPBC29B5.04c	0
SPBC839.02	1
SPBC651.05c	0
SPBC713.11c	0
SPCC1753.05	0
SPCC1919.07	0
SPAC823.14	0
SPAC4D7.11	0
SPBC36.10	0
SPAC6B12.04c	0
SPAC17G8.05	0
SPAC23C11.14	0
SPAC6B12.09	0
SPAC5H10.04	0
SPAC13F5.03c	0
SPBC713.09	0
SPBP23A10.10	0
SPCC1494.03	0
SPBC1271.05c	0
SPBC9B6.11c	0
SPAC24B11.10c	0
SPAC4F8.15	0
SPCC1322.08	0
SPAC24B11.09	0
SPCC126.12	1
SPAC7D4.02c	0
SPCC1906.02c	0
SPBC1271.14	0
SPAC2F3.11	0
SPBC902.06	0
SPBC1773.16c	0
SPCC417.06c	0
SPCC24B10.16c	0
SPBPJ4664.06	0
SPCC297.03	0
SPCC23B6.05c	0
SPBC800.08	0
SPCC188.07	1
SPBC216.05	0
SPCC23B6.02c	0
SPCC1442.05c	0
SPBC1347.02	0
SPBC21B10.10	0
SPAC18G6.13	0
SPAC823.03	0
SPAC6B12.07c	0
SPAC22H10.13	0
SPBC651.03c	0
SPAC2F3.15	0
SPBC215.02	0
SPBC8D2.02c	0
SPAC3G6.11	0
SPAC23A1.04c	0
SPAC4F8.08	0
SPBC32H8.06	0
SPCC1393.09c	1
SPBC83.18c	0
SPAC823.02	0
SPCC24B10.03	0
SPBC4.05	0
SPBC8D2.18c	0
SPBC713.08	0
SPBC839.03c	0
SPCC1827.04	1
SPAC19A8.03	1
SPBC947.06c	1
SPAC23A1.11	1
SPCC70.08c	0
SPBC651.10	0
SPAC17H9.01	0
SPAC24B11.13	1
SPBPJ4664.03	0
SPCC61.05	1
SPBC409.20c	0
SPBP8B7.09c	0
SPCC11E10.04	0
SPCC1223.11	0
SPAC13G6.09	0
SPBPB10D8.04c	0
SPAC4F8.01	0
SPBC428.12c	0
SPAC17G8.11c	0
SPBC3D6.10	0
SPBPB2B2.13	1
SPCC285.17	0
SPBC1271.09	0
SPCC1450.05c	0
SPCC191.05c	0
SPBC800.12c	0
SPBC9B6.09c	0
SPCC1223.12c	0
SPAC4F8.11	1
SPCC4B3.06c	0
SPBC725.07	0
SPBCPT2R1.08c	1
SPBC146.11c	0
SPBPB10D8.07c	0
SPAC5H10.02c	0
SPCC895.09c	0
SPCC1223.06	0
SPCC825.04c	0
SPBC947.14c	0
SPCC737.07c	0
SPBC1861.05	1
SPCC663.02	0
SPBC106.12c	0
SPBC32H8.11	0
SPAC212.02	0
SPAC186.09	0
SPBC1685.13	0
SPAC977.17	0
SPCC18.17c	0
SPBC29B5.03c	0
SPBC3D6.13c	0
SPCC663.10	0
SPBC31F10.08	0
SPCC777.02	0
SPBC839.04	0
SPCC737.03c	0
SPBPB7E8.02	0
SPCC1840.12	0
SPBC1604.08c	0
SPCC1840.06	0
SPBP23A10.02	0
SPBPB2B2.11	0
SPBC1773.17c	0
SPBC1A4.05	0
SPAC977.14c	0
SPAC5H10.12c	1
SPBC651.06	0
SPAC869.05c	1
SPBC839.14c	0
SPAC19A8.11c	0
SPBC1271.08c	0
SPAC29B12.11c	1
SPBPB2B2.09c	0
SPCC550.01c	0
SPBPB7E8.01	0
SPCC645.12c	0
SPAC11D3.06	0
SPCP1E11.05c	0
SPBC28F2.11	0
SPAC1071.05	0
SPBC1734.09	0
SPBC342.03	0
SPCC297.06c	0
SPBC725.01	0
SPBC839.06	0
SPBC25D12.05	0
SPCC70.04c	0
SPBC28F2.08c	1
SPCC417.05c	0
SPBC530.06c	0
SPCP1E11.04c	0
SPAC1039.06	0
SPAC869.04	0
SPBC428.06c	0
SPBC14F5.07	0
SPBC725.05c	0
SPCC338.18	0
SPBC3B9.04	0
SPCC1322.16	0
SPBC1709.18	0
SPBC31A8.01c	0
SPAC23C11.01	0
SPCC777.12c	0
SPBC31E1.01c	3
SPAC23C11.13c	4
SPBC31F10.05	0
SPAC869.11	0
SPCC1620.07c	0
SPBC21C3.17c	0
SPBC215.06c	0
SPBC887.17	0
SPBC14F5.11c	0
SPBC800.07c	0
SPBP8B7.02	0
SPBC1861.03	0
SPBC4.06	0
SPCC63.06	0
SPBC32H8.05	0
SPBC660.10	0
SPAC869.07c	0
SPBC215.07c	0
SPAC922.06	0
SPCC1223.01	0
SPCC663.08c	0
SPAC2F3.18c	0
SPAC869.02c	1
SPBC23E6.02	0
SPBC8E4.04	0
SPCC790.03	0
SPAC23C11.07	0
SPAC1F8.08	0
SPCC830.08c	0
SPBC16E9.15	0
SPBC409.11	0
SPBC354.12	0
SPCC576.12c	0
SPAC869.06c	0
SPAC823.09c	0
SPCC4B3.03c	0
SPBC16D10.08c	0
SPAC869.08	0
SPAC922.03	0
SPCC1450.06c	0
SPCC1827.02c	0
SPAC3H1.11	0
SPAC3C7.13c	0
SPBC947.10	0
SPBC2F12.05c	0
SPAC13G7.12c	1
SPBC18H10.04c	0
SPAC13G6.10c	0
SPBC3H7.11	0
SPAC607.07c	0
SPCC188.08c	0
SPAC23H3.11c	0
SPAC23H3.04	0
SPBC21B10.08c	0
SPCC1442.13c	0
SPCC1450.02	0
SPBC1271.03c	0
SPBC1773.09c	0
SPBC1198.01	0
SPCC1281.07c	0
SPCC1795.09	0
SPBC660.14	0
SPAC1F8.03c	1
SPBCPT2R1.01c	0
SPBC16E9.17c	0
SPAC1F8.04c	0
SPBC887.08	0
SPBC354.07c	0
SPBC18H10.10c	0
SPBC8D2.01	0
SPBC3H7.12	0
SPCC663.03	0
SPAC186.06	0
SPBC646.06c	0
SPAC323.03c	0
SPAC3H1.08c	1
SPAC13G7.07	1
SPBC1347.07	0
SPCC191.11	0
SPBPB2B2.18	0
SPAC23C11.10	1
SPBC1685.07c	0
SPBC119.05c	1
SPBC19C2.10	1
SPBC16C6.01c	1
SPAC20H4.08	1
SPAC9G1.10c	1
SPBC16A3.14	1
SPBC16E9.09c	2
SPBC2F12.04	0
SPBC1539.07c	0
SPCC16A11.04	0
SPAC186.01	0
SPCC584.16c	0
SPAC1039.02	0
SPAC922.04	0
SPBC19C2.04c	0
SPCC70.02c	0
SPBC28E12.02	0
SPBP8B7.31	0
SPBC18E5.09c	0
SPBC359.03c	0
SPCC576.02	0
SPBPB2B2.07c	0
SPCC830.06	2
SPAC4G9.19	0
SPBC354.08c	0
SPAC1071.12c	0
SPBC26H8.05c	2
SPBC1348.14c	0
SPBC23E6.10c	0
SPAC32A11.01	0
SPCC584.13	0
SPAC977.05c	0
SPBPB10D8.01	0
SPAC1327.01c	0
SPCC16A11.08	0
SPAC20H4.07	0
SPCC576.01c	0
SPBC23E6.05	0
SPCC965.07c	0
SPAC869.03c	0
SPCC74.02c	0
SPCC417.03	0
SPCC622.08c	0
SPBC1105.02c	0
SPBC146.13c	3
SPBC887.04c	0
SPAC7D4.12c	1
SPBC1604.09c	0
SPAC17G8.10c	0
SPBC1683.04	0
SPBC13G1.12	0
SPBC1652.01	0
SPBC3B9.13c	0
SPAC17H9.11	0
SPBC16C6.03c	0
SPBC1709.13c	0
SPBC1683.06c	0
SPBC83.17	0
SPAC732.02c	1
SPBC947.09	0
SPAC5H10.10	0
SPAC1F5.05c	1
SPAC23H3.08c	0
SPBC27.08c	0
SPBC215.11c	0
SPBC1773.08c	0
SPBC21B10.12	0
SPBC27B12.14	0
SPAC806.08c	0
SPBC56F2.06	0
SPCC1840.02c	0
SPBC16E9.06c	0
SPBC342.04	0
SPBC1105.01	0
SPBC16D10.11c	1
SPBC1105.11c	0
SPBC317.01	0
SPCC1442.14c	0
SPAC19G12.15c	0
SPAC926.06c	0
SPAC5H10.07	0
SPBC1105.14	1
SPBC337.11	0
SPBC26H8.01	0
SPCC1223.02	0
SPAC29B12.04	2
SPAC959.06c	1
SPBC2G2.15c	1
SPBC31F10.17c	0
SPBC18H10.18c	0
SPCC162.01c	1
SPBC146.09c	1
SPAC1071.06	1
SPBC16G5.13	1
SPBP8B7.26	0
SPBC23E6.01c	0
SPCP1E11.02	0
SPAC13G6.14	0
SPBP8B7.13	0
SPAC4G9.02	0
SPCC162.03	0
SPAC4G9.20c	0
SPAC6C3.02c	0
SPBC1539.02	0
SPAC4D7.03	0
SPBC28F2.02	0
SPBC36.06c	0
SPAC13G6.08	0
SPBC1685.14c	0
SPBC1773.14	0
SPBC660.11	1
SPBPB10D8.05c	0
SPBC902.02c	0
SPBC947.01	0
SPAC11D3.17	0
SPBC16E9.13	1
SPBC354.13	0
SPAC13F5.01c	1
SPBC27.02c	2
SPCC1223.15c	1
SPBC3F6.01c	0
SPCC417.02	1
SPBC646.13	0
SPBC1861.06c	0
SPCC126.10	0
SPCC1840.07c	0
SPAC4D7.06c	0
SPCC1739.08c	0
SPBC1347.11	0
SPBC1347.03	1
SPBC216.04c	1
SPAC11G7.04	0
SPBC1773.04	0
SPCC63.04	0
SPCC1494.01	0
SPCC645.11c	0
SPBC1709.06	0
SPBC21C3.14c	0
SPBC691.05c	0
SPCC1919.05	0
SPAC3C7.03c	0
SPBC887.10	1
SPAPB18E9.01	0
SPBC215.01	0
SPAC977.15	0
SPCC126.06	0
SPBC16A3.17c	0
SPBC1773.01	0
SPBP8B7.18c	0
SPCC576.17c	0
SPBC21C3.19	0
SPCC1322.10	0
SPAC11D3.04c	0
SPAC11D3.10	0
SPBP26C9.02c	1
SPBP35G2.06c	0
SPAC869.10c	0
SPAC607.10	0
SPBC1683.08	0
SPAC13F5.04c	0
SPAC29B12.06c	0
SPAC5H10.05c	0
SPBC115.03	0
SPBC800.11	0
SPCC569.04	0
SPCC70.10	0
SPBC1198.12	0
SPCC297.04c	0
SPCC622.17	0
SPAC22H10.04	0
SPCC18.03	0
SPBC36.11	0
SPBC646.08c	0
SPBC11G11.01	0
SPCC663.11	0
SPBC32H8.08c	0
SPCPB16A4.02c	0
SPAC25A8.01c	1
SPBC56F2.08c	0
SPAC1071.03c	0
SPBC342.01c	0
SPAC806.07	0
SPBC1683.13c	0
SPBC800.02	0
SPBPB2B2.12c	0
SPCC1620.13	0
SPCC16A11.07	0
SPBC1105.10	0
SPCC895.05	0
SPBC26H8.03	1
SPBC359.05	0
SPBC582.10c	0
SPAC27E2.01	0
SPBC2G2.14	0
SPAC4A8.07c	0
SPBC106.05c	0
SPBC337.04	0
SPBP35G2.14	0
SPBPB10D8.02c	1
SPCC1442.07c	0
SPBC119.08	0
SPCC645.13	0
SPBP35G2.04c	0
SPAC20H4.06c	1
SPBC713.05	1
SPCC737.05	0
SPBC21B10.06c	0
SPAC2F3.12c	1
SPAC3H1.05	1
SPBC3B9.05	1
SPCC63.03	1
SPCC4B3.08	1
SPCC1223.03c	0
SPCC895.07	1
SPBC1773.05c	0
SPAC926.02	0
SPCC63.14	0
SPAC20H4.11c	0
SPBC1709.04c	0
SPAC1F5.07c	0
SPBC16E9.07	0
SPBC3D6.04c	0
SPBC1685.15c	1
SPCPB1C11.01	1
SPAC4G9.06c	0
SPAC18G6.15	0
SPBP35G2.08c	1
SPAC5H10.01	0
SPCC63.13	0
SPAC20H4.05c	0
SPAC323.05c	2
SPCC126.11c	0
SPCC1840.08c	0
SPBPB8B6.04c	0
SPAC323.04	0
SPAC6C3.04	0
SPBC1539.06	2
SPAC1071.11	0
SPAC23H3.03c	0
SPAC7D4.13c	1
SPBP8B7.08c	0
SPAC26H5.05	1
SPCC191.09c	1
SPBC1198.03c	0
SPCC74.09	1
SPCC1739.10	0
SPAC3C7.14c	0
SPBC1683.11c	0
SPAC631.02	1
SPAC32A11.03c	0
SPBC1652.02	0
SPCC663.06c	0
SPCC663.12	0
SPBC8D2.10c	0
SPAC23A1.06c	0
SPBC947.15c	0
SPCC1739.07	1
SPCC1494.09c	1
SPCC4B3.13	0
SPBC651.09c	2
SPCC965.09	0
SPAC631.01c	0
SPBC56F2.11	0
SPBC16G5.02c	0
SPBC359.01	0
SPBC19C2.14	2
SPBP8B7.28c	1
SPAC15F9.02	0
SPAC977.11	0
SPCC70.09c	0
SPBC119.03	0
SPAC2F3.07c	0
SPAC5H10.06c	0
SPAC4G9.16c	0
SPBP35G2.13c	0
SPAC13G6.07c	0
SPBC651.12c	0
SPAC1039.03	0
SPBC409.10	0
SPBC1271.15c	0
SPBC1709.09	0
SPAC3G6.05	0
SPAC869.09	0
SPBC530.03c	0
SPBC21C3.09c	0
SPBC56F2.05c	0
SPAC22H10.02	0
SPCC24B10.10c	0
SPBC32H8.13c	0
SPBC646.17c	0
SPAC3C7.10	0
SPCC338.08	0
SPCC162.11c	0
SPAC926.07c	0
SPBC409.08	0
SPCC13B11.04c	0
SPAC23A1.14c	0
SPCC61.03	0
SPBC16A3.06	0
SPCC18.15	0
SPCC4F11.03c	0
SPBC9B6.03	0
SPAC1039.04	0
SPCC663.15c	0
SPBC18H10.11c	1
SPAC1039.09	0
SPAC29B12.14c	0
SPCC1442.17c	0
SPBC1D7.01	0
SPBC31F10.07	0
SPBC354.04	0
SPCC338.04	0
SPCC622.16c	0
SPBC16A3.02c	0
SPCC1739.05	0
SPBC725.14	0
SPCC126.15c	0
SPBC31F10.15c	0
SPCC737.06c	0
SPAC7D4.08	0
SPBPJ4664.01	0
SPCP1E11.07c	0
SPCC777.17c	0
SPCC1223.10c	0
SPCC1442.16c	0
SPBC1683.10c	0
SPBC2G2.17c	0
SPAC23C11.06c	0
SPCC777.15	0
SPBC1347.13c	0
SPBC21C3.18	0
SPBC30B4.03c	0
SPBC337.15c	0
SPBC3B9.11c	0
SPBC30B4.02c	0
SPBC3H7.14	2
SPAC18G6.10	0
SPBC3H7.07c	1
SPBC1604.18c	0
SPBC16A3.03c	0
SPBPJ4664.02	0
SPBC1773.03c	0
SPBC543.05c	0
SPBC530.01	0
SPAC212.04c	0
SPBP22H7.04	0
SPAC1F5.10	0
SPBC1706.01	0
SPAC22H10.03c	0
SPBC146.12	0
SPAC3H1.12c	0
SPBC106.13	0
SPBC31F10.12	0
SPAC644.09	0
SPAC9G1.12	0
SPBC354.01	0
SPBC428.17c	0
SPBC16C6.05	0
SPCC569.05c	0
SPBC21C3.20c	0
SPCC1223.13	0
SPBC2G2.13c	0
SPCC777.04	0
SPBC887.02	0
SPAC23H3.15c	0
SPAC977.12	0
SPAC17H9.12c	0
SPCC790.02	0
SPCC777.07	0
SPAC13D6.01	0
SPAC18G6.04c	0
SPAC19A8.14	0
SPAP8A3.13c	0
SPBC902.05c	0
SPBC3D6.02	0
SPAC26H5.02c	0
SPAC4D7.10c	0
SPAC20H4.09	0
SPAC750.08c	0
SPBC577.13	0
SPBC146.10	0
SPBC16G5.16	0
SPBP4G3.03	0
SPCC1620.12c	0
SPCC663.09c	0
SPAC3C7.07c	0
SPBC1861.02	0
SPAC3C7.04	0
SPBC418.01c	0
SPBC19C2.06c	0
SPCPB1C11.02	0
SPCC895.06	0
SPAC19A8.10	0
SPAC24B11.07c	1
SPCC1840.04	0
SPBC1683.07	0
SPCC777.06c	0
SPCC663.13c	0
SPBC17A3.03c	0
SPBC19C2.02	0
SPAC13D6.03c	0
SPBP22H7.05c	0
SPAC6C3.06c	0
SPBC13G1.10c	0
SPBP8B7.21	0
SPCC1739.01	0
SPAC4D7.02c	0
SPBC1683.02	0
SPCC4B3.11c	0
SPCC622.15c	0
SPCC24B10.14c	0
SPBC1734.07c	1
SPBC800.04c	1
SPBC1289.16c	0
SPCC23B6.03c	0
SPCC24B10.02c	0
SPAC3G6.03c	0
SPCC1223.04c	0
SPCC1739.04c	0
SPBC16A3.01	0
SPBC577.06c	0
SPCC1902.01	0
SPAC2F3.05c	0
SPAC23H3.06	0
SPAC3G6.13c	0
SPAC4D7.07c	0
SPCC965.10	0
SPBC660.07	0
SPCC1840.03	0
SPAC26H5.04	0
SPCC569.07	0
SPCC24B10.18	0
SPAC9G1.02	0
SPCC1442.04c	0
SPBC215.08c	0
SPBC428.04	0
SPBC691.04	0
SPAC11D3.16c	0
SPAC11D3.03c	0
SPBC119.04	0
SPAC6C3.07	0
SPBC18H10.15	0
SPCC1450.16c	0
SPAC186.08c	0
SPCC645.07	0
SPAC9G1.03c	2
SPAPJ698.02c	0
SPAC17G8.14c	0
SPBC428.05c	0
SPCC70.06	0
SPAC29B12.03	0
SPBC1685.06	0
SPBC21C3.13	0
SPCC1322.15	0
SPBC1685.08	0
SPCC663.04	1
SPBC215.04	0
SPCC1393.13	0
SPCC622.14	0
SPCC1259.08	1
SPCC1753.03c	0
SPBC1709.14	0
SPBC18H10.20c	0
SPBC839.07	0
SPBC215.10	0
SPCC965.13	0
SPBC947.04	0
SPBC106.20	0
SPCC1919.11	0
SPAC9G1.08c	0
SPBC21C3.06	0
SPBC1215.01	0
SPAC1071.09c	0
SPBP8B7.27	0
SPBC16A3.07c	0
SPCC70.03c	0
SPBP8B7.04	0
SPAC23A1.16c	0
SPAC323.01c	2
SPBC16C6.11	1
SPBC543.10	0
SPBC8E4.02c	0
SPCC1620.03	0
SPAC18G6.01c	0
SPCC74.06	0
SPBC543.08	0
SPAC9G1.05	0
SPBC1734.11	1
SPBC9B6.07	0
SPBC215.13	0
SPCC1450.07c	0
SPAC11D3.01c	0
SPBC21B10.03c	0
SPAC3C7.05c	1
SPBC1683.09c	0
SPCC11E10.06c	2
SPAC17G8.08c	0
SPAC6B12.06c	0
SPBC1198.09	0
SPAC750.06c	0
SPBC3H7.06c	0
SPBC1271.01c	0
SPBC19C2.13c	0
SPAC13G7.13c	0
SPBC16E9.14c	0
SPBC18H10.06c	0
SPBC530.08	0
SPBC1271.07c	0
SPCC1739.15	0
SPAC24B11.08c	0
SPCC162.12	1
SPBC18H10.13	0
SPBC36.04	1
SPBC14F5.09c	0
SPBC409.06	0
SPBC18H10.05	0
SPBC16G5.17	0
SPCC162.02c	0
SPAC186.03	0
SPCC1393.07c	1
SPCC18.13	1
SPCC550.09	0
SPCC622.19	0
SPBC21B10.05c	0
SPCC965.08c	0
SPBC31F10.14c	1
SPAC23C11.04c	2
SPCC417.12	0
SPBC14F5.03c	0
SPCC1494.10	0
SPBPB2B2.14c	0
SPCC1919.01	0
SPCC285.15c	0
SPBC354.15	0
SPAC13G7.11	1
SPCC1739.14	1
SPBC1604.16c	1
SPBC530.04	1
SPCC132.04c	0
SPAC1783.08c	0
SPBC106.17c	1
SPBC14F5.10c	1
SPBC651.02	1
SPBP8B7.10c	0
SPCPB16A4.04c	1
SPBC1604.03c	0
SPBC337.16	1
SPCC1739.06c	0
SPCC191.06	0
SPAC29B12.13	0
SPCC188.12	0
SPCC162.04c	1
SPCC417.09c	1
SPAC823.16c	2
SPBC713.03	0
SPBC8E4.01c	0
SPAC7D4.04	1
SPCC1620.08	0
SPAC6B12.14c	0
SPAC19G12.03	0
SPCC338.11c	0
SPBC16A3.16	0
SPCC1919.12c	0
SPBC106.11c	0
SPBC1773.06c	0
SPAC5H10.11	0
SPBC16A3.19	0
SPAC20H4.03c	1
SPCC16A11.16c	0
SPBC691.03c	0
SPCC132.01c	0
SPCC11E10.03	0
SPBP8B7.30c	0
SPBC1347.09	0
SPBC2F12.09c	0
SPBC83.04	2
SPBC1289.09	0
SPBC215.14c	0
SPAC11D3.15	2
SPCC126.13c	0
SPBC11B10.05c	0
SPCC1259.11c	0
SPAC767.01c	0
SPCC1919.09	0
SPBC839.15c	0
SPAC2F3.08	2
SPAC3G6.06c	0
SPBC1709.05	1
SPBC646.02	0
SPBPJ4664.05	1
SPCC1620.04c	0
SPCC550.14	1
SPAC27D7.10c	1
SPBC1289.06c	1
SPBC8D2.03c	1
SPCC777.10c	0
SPBC947.03c	0
SPCC24B10.20	0
SPBC27B12.05	0
SPCC126.03	0
SPAC977.16c	0
SPCC1753.02c	0
SPAC11G7.01	2
SPBC106.10	0
SPBC354.03	1
SPAC1039.08	0
SPAC212.01c	0
SPAC26H5.03	0
SPBC83.16c	0
SPCC584.02	0
SPAC926.09c	0
SPBC211.06	0
SPCC830.10	0
SPBPB8B6.05c	0
SPCC162.05	2
SPAC24B11.06c	0
SPCC1827.08c	2
SPAC4G9.10	0
SPBC16D10.05	1
SPBC32H8.07	1
SPBC106.04	1
SPCC1259.10	0
SPAC22A12.16	0
SPAC2C4.08	0
SPAC1F12.04c	0
SPAPB1A10.05	1
SPAPJ691.03	0
SPAPB8E5.04c	0
SPAPYUG7.03c	1
SPCP31B10.07	0
SPCP31B10.06	0
SPCP31B10.05	0
SPCP31B10.04	0
SPCP31B10.02	0
SPAPB1E7.06c	1
SPCP20C8.02c	1
SPCP20C8.01c	0
SPAPYUG7.06	0
SPAPB2C8.01	0
SPAC1751.04	0
SPAC222.08c	0
SPAP27G11.12	0
SPAC29E6.07	0
SPCC970.10c	2
SPCC970.07c	1
SPCC970.05	0
SPCC970.02	0
SPAPYUG7.02c	0
SPAPB24D3.09c	0
SPAPB24D3.03	0
SPAPB24D3.02c	0
SPAPB8E5.06c	0
SPAC8E11.05c	0
SPAC1002.06c	0
SPAPJ691.02	0
SPAPB1A10.03	0
SPCC962.05	0
SPCC962.04	0
SPAC18B11.08c	0
SPAPB1A10.15	1
SPAPB1A10.13	0
SPAP27G11.16	0
SPAPYUK71.03c	0
SPAPB2B4.07	0
SPAPB17E12.12c	0
SPAC9E9.08	1
SPAP11E10.02c	1
SPCC794.15	0
SPCC794.11c	0
SPCC794.10	0
SPCC794.09c	0
SPCC794.07	0
SPCC794.03	0
SPCC794.02	0
SPCC794.01c	0
SPAC630.04c	0
SPAC11E3.10	0
SPAC1782.11	0
SPAC15E1.03	0
SPAPJ760.02c	0
SPAPB24D3.04c	0
SPAC1952.05	0
SPAC4H3.07c	0
SPAC57A7.05	0
SPAP32A8.03c	0
SPAP14E8.04	0
SPAPB1A10.08	0
SPCC757.12	0
SPCC757.11c	0
SPCC757.09c	0
SPCC757.07c	0
SPCC757.05c	0
SPCC757.04	1
SPCC757.02c	0
SPAP14E8.02	1
SPAPB8E5.10	0
SPAPB1A11.02	1
SPAC2E1P3.05c	1
SPAC8E11.10	0
SPAC8F11.09c	0
SPAC57A10.12c	0
SPAC343.18	0
SPAC23H4.01c	0
SPAC1002.12c	0
SPCC736.13	0
SPCC736.11	0
SPCC736.09c	0
SPCC736.08	0
SPCC736.07c	1
SPCC736.06	0
SPCC736.04c	0
SPCC736.02	1
SPAC630.06c	0
SPAC16C9.01c	0
SPAPB21F2.03	0
SPAPB21F2.02	0
SPAC6G9.15c	0
SPAC1F3.05	0
SPACUNK4.12c	0
SPAPB8E5.02c	0
SPAC167.01	0
SPAC890.06	0
SPAC8C9.04	0
SPAC1A6.08c	0
SPAPB8E5.05	0
SPAC4F10.11	0
SPAPB1E7.04c	0
SPAC4F10.19c	0
SPAC637.10c	1
SPAC24C9.16c	0
SPAC513.06c	0
SPAC824.07	0
SPAC23C4.17	0
SPAPB8E5.08	0
SPAC2H10.02c	0
SPAC9.12c	0
SPAC9E9.12c	0
SPAPB1E7.07	0
SPAP8A3.02c	0
SPAC25B8.15c	0
SPAC14C4.15c	0
SPAC21E11.03c	0
SPAP7G5.05	0
SPAPB1A11.03	0
SPAC31G5.17c	1
SPACUNK4.08	0
SPAP27G11.15	0
SPAC56E4.07	0
SPACUNK4.16c	0
SPCC613.12c	1
SPCC613.11c	0
SPCC613.10	1
SPCC613.06	0
SPCC613.03	0
SPCC613.02	0
SPCC613.01	1
SPAC24H6.13	0
SPAC8C9.10c	1
SPCC5E4.10c	0
SPCC5E4.05c	0
SPCC594.07c	0
SPCC594.06c	1
SPCC594.05c	0
SPCC594.04c	1
SPCC594.02c	0
SPCC594.01	0
SPAC30C2.07	1
SPAC6G9.03c	0
SPAC2E1P5.02c	0
SPAC3G9.08	1
SPAPYUG7.04c	0
SPAPB1A10.10c	1
SPAC1805.02c	0
SPAC11E3.04c	0
SPAC3G9.07c	0
SPAC6G10.08	0
SPAC890.03	0
SPAC11E3.08c	2
SPAC23C4.03	0
SPAC31A2.12	0
SPAC630.13c	0
SPAC1851.02	0
SPAC22F3.13	0
SPAC2C4.16c	2
SPAC3F10.16c	2
SPCC553.12c	0
SPCC553.04	1
SPCC553.03	0
SPCC553.01c	0
SPAC2H10.01	0
SPAC56F8.02	1
SPAC1687.14c	0
SPAP8A3.03	0
SPAC26A3.07c	0
SPAC6G10.11c	0
SPACUNK4.09	0
SPAC25G10.02	0
SPAC6G9.14	0
SPCC548.07c	0
SPCC548.05c	0
SPCC548.04	0
SPCC4G3.19	1
SPCC4G3.17	0
SPCC4G3.15c	0
SPCC4G3.11	0
SPCC4G3.10c	0
SPCC4G3.09c	0
SPCC4G3.08	0
SPCC4G3.05c	1
SPCC4G3.04c	0
SPCC4G3.02	0
SPAPB17E12.05	1
SPAC24H6.08	0
SPAC2C4.07c	0
SPAC1B3.15c	0
SPAPB24D3.08c	0
SPAPB1A11.04c	0
SPAC2E1P3.02c	0
SPAC24C9.07c	1
SPAC144.05	0
SPAC26F1.12c	0
SPAC26A3.14c	0
SPAC17A5.08	0
SPAC664.12c	0
SPAC29A4.17c	0
SPAC57A10.08c	0
SPAC8E11.03c	0
SPAPB1E7.02c	1
SPAC343.06c	0
SPAC17C9.09c	1
SPAC15A10.11	0
SPCC364.07	0
SPCC364.06	0
SPCC364.05	0
SPCC364.04c	0
SPCC364.02c	0
SPCC364.01	0
SPAC6G9.05	0
SPAC22G7.07c	0
SPAC1F3.09	1
SPACUNK4.13c	0
SPAP27G11.10c	0
SPAC57A10.09c	0
SPAC15A10.08	0
SPAC1805.03c	0
SPCC330.14c	0
SPCC330.12c	1
SPCC330.11	0
SPCC330.07c	0
SPCC330.06c	0
SPCC330.03c	1
SPCC330.02	0
SPCC320.14	0
SPCC320.06	0
SPCC320.04c	0
SPCC320.03	0
SPCC31H12.06	0
SPCC31H12.05c	0
SPCC31H12.04c	0
SPCC31H12.03c	0
SPCC31H12.02c	0
SPCC306.11	0
SPCC306.08c	0
SPCC306.07c	0
SPCC306.05c	0
SPCC306.04c	0
SPCC306.02c	0
SPAC9.11	0
SPACUNK4.11c	0
SPAPB24D3.07c	0
SPAC1B3.08	0
SPAC25G10.04c	1
SPAC8F11.05c	0
SPAC824.08	0
SPAC6F12.09	0
SPAC1142.07c	1
SPAC1805.11c	1
SPAC9E9.11	0
SPAC5D6.08c	0
SPAC22A12.06c	0
SPAC8C9.09c	0
SPAC9E9.15	0
SPAC19B12.04	0
SPAC15A10.16	0
SPAP7G5.04c	0
SPAC630.07c	0
SPAC26A3.10	0
SPAC1805.10	0
SPAC30D11.05	0
SPAP32A8.02	0
SPAPB17E12.08	0
SPAC30D11.04c	0
SPAC1A6.06c	0
SPAC9E9.05	0
SPAP8A3.04c	0
SPAC105.01c	0
SPAC18B11.03c	0
SPAC20G8.02	0
SPAC23C4.16c	0
SPAC10F6.05c	0
SPAC22H12.01c	0
SPAC9.05	0
SPAC3A12.08	0
SPAC6F6.02c	0
SPAC15A10.10	0
SPAC3F10.17	0
SPAC6F6.13c	0
SPAC1250.05	0
SPAC6G10.12c	1
SPAC1687.15	0
SPAC521.03	0
SPAC13A11.06	0
SPAPB1A10.14	0
SPAC824.09c	0
SPAC1486.04c	0
SPAP8A3.07c	0
SPCC18B5.11c	0
SPCC18B5.10c	0
SPCC18B5.09c	0
SPCC18B5.07c	0
SPCC18B5.06	0
SPCC18B5.05c	0
SPCC18B5.03	0
SPCC18B5.01c	1
SPCC1884.02	0
SPAC31A2.16	0
SPAC890.05	0
SPAPB24D3.01	0
SPAC17C9.10	0
SPAC9.08c	0
SPAC6G10.06	0
SPAC1F7.11c	0
SPAC9.13c	0
SPAC688.13	0
SPAC9E9.13	0
SPAC30.03c	0
SPAC3H5.07	0
SPAC3H8.03	0
SPACUNK4.15	0
SPAC14C4.11	0
SPAC15A10.07	0
SPAC3A11.07	0
SPAC25G10.01	0
SPAC30C2.04	1
SPAC9E9.09c	0
SPAC14C4.16	2
SPAC31G5.14	0
SPAC1B3.06c	0
SPAC1952.02	1
SPAC343.19	0
SPAC26A3.17c	0
SPAC30D11.07	0
SPAC17A5.18c	0
SPAC1002.14	0
SPAPB17E12.02	0
SPAC1F5.03c	0
SPAC6G10.02c	0
SPAC167.04	0
SPAPB17E12.14c	0
SPAC4G8.07c	0
SPAC23C4.06c	1
SPAC227.01c	1
SPAC328.03	0
SPAC3A11.10c	0
SPACUNK4.10	0
SPAC8F11.03	0
SPAC1B3.02c	0
SPCC16C4.20c	0
SPCC16C4.17	0
SPCC16C4.14c	0
SPCC16C4.12	0
SPCC16C4.11	0
SPCC16C4.10	0
SPCC16C4.06c	0
SPCC16C4.04	1
SPCC16C4.01	0
SPAC8C9.16c	0
SPAC30D11.06c	0
SPAC6G9.16c	0
SPAC5D6.09c	0
SPAC664.15	0
SPAC959.05c	0
SPAC630.09c	0
SPCC1682.16	0
SPCC1682.15	1
SPCC1682.14	0
SPCC1682.12c	1
SPCC1682.11c	0
SPCC1682.08c	0
SPCC1682.01	0
SPCC1672.12c	0
SPCC1672.09	0
SPCC1672.06c	0
SPCC1672.04c	0
SPCC1672.03c	0
SPAC9E9.10c	0
SPAC630.15	0
SPAC26F1.08c	0
SPACUNK4.19	0
SPAC17A5.04c	0
SPAC688.10	0
SPAC25G10.03	0
SPAC1006.09	3
SPAC1786.02	0
SPAC9.10	0
SPAC343.10	0
SPAC23G3.08c	0
SPAPB2B4.06	0
SPAC1486.02c	0
SPAC17A5.07c	1
SPAC2C4.15c	0
SPAC25B8.05	0
SPAP7G5.03	0
SPAC6G9.08	0
SPAC1687.21	0
SPAC29A4.02c	0
SPAC4F10.14c	0
SPAC1F7.01c	0
SPAC637.03	0
SPAC57A7.13	0
SPAP27G11.14c	0
SPAC17C9.12	0
SPAC22G7.06c	0
SPAC139.05	0
SPAC6F12.12	0
SPAC513.03	0
SPAC19B12.07c	0
SPAC22A12.02c	0
SPAC25B8.01	0
SPAC4H3.06	0
SPAC1399.05c	0
SPAC3A12.10	1
SPAC20G8.04c	0
SPAC10F6.15	0
SPAC57A7.08	0
SPAC1687.19c	0
SPAPB1E7.05	0
SPAC140.04	0
SPAC17A2.05	0
SPAC6F12.06	0
SPAC1F7.10	0
SPAC2C4.06c	0
SPCC1393.05	0
SPCC1393.03	1
SPCC1393.02c	0
SPAC1610.03c	0
SPAC17A5.11	0
SPAC10F6.17c	0
SPAC513.02	0
SPAC57A10.14	0
SPAC343.16	0
SPAC1D4.09c	0
SPAC12B10.09	0
SPAC4F10.13c	0
SPAC227.05	1
SPAC10F6.08c	0
SPAC1805.07c	2
SPAC3A12.12	0
SPAC8F11.02c	0
SPAC1B3.05	0
SPAC26H5.09c	0
SPAC2G11.03c	0
SPAC31G5.15	0
SPAC23D3.10c	1
SPAC26F1.10c	0
SPAC1A6.03c	0
SPAP27G11.02	1
SPAC23D3.11	0
SPAC6F6.03c	0
SPAC139.03	0
SPAC22F8.03c	0
SPAC26H5.10c	0
SPAC3F10.06c	0
SPAC19D5.07	0
SPAC824.04	0
SPAC10F6.07c	0
SPAC22F8.02c	0
SPAC2F7.06c	0
SPAC227.03c	0
SPCC1235.15	0
SPCC1235.13	0
SPCC1235.12c	0
SPCC1235.11	1
SPCC1235.09	0
SPCC1235.08c	0
SPCC1235.05c	0
SPCC1235.03	2
SPCC1235.02	0
SPCC1235.01	1
SPAC14C4.01c	2
SPAC688.11	3
SPAC26A3.09c	0
SPAC6G9.01c	0
SPAC1399.01c	0
SPAC3G9.05	0
SPAC2C4.10c	1
SPAC31A2.14	0
SPAC144.04c	1
SPAC589.02c	0
SPAC1805.01c	0
SPAC1687.07	0
SPAC3F10.15c	0
SPAC6G9.13c	0
SPAC22F8.11	0
SPAC637.09	0
SPAC3H8.04	0
SPAC6G9.09c	0
SPCC1183.11	0
SPCC1183.10	0
SPCC1183.09c	0
SPCC1183.06	0
SPCC1183.04c	0
SPCC1183.02	0
SPCC1020.13c	0
SPCC1020.12c	0
SPCC1020.11c	0
SPCC1020.10	0
SPCC1020.09	0
SPCC1020.08	0
SPCC1020.07	0
SPCC1020.06c	0
SPCC1020.05	0
SPAC1093.02	0
SPAC1805.12c	0
SPAC23G3.10c	0
SPACUNK4.17	0
SPAC1F7.12	0
SPAC1B3.01c	0
SPAC27F1.10	0
SPAC31G5.09c	0
SPAC1B1.04c	0
SPAC227.11c	0
SPAC16A10.02	0
SPAC144.14	0
SPAC821.09	0
SPAC8C9.14	1
SPAC6G9.04	0
SPAC1F3.10c	0
SPAC4H3.01	0
SPAC17G6.05c	2
SPAC1399.04c	0
SPAC14C4.06c	0
SPAC56F8.12	0
SPAC20G4.08	0
SPAC17C9.02c	0
SPAPB1A10.12c	0
SPAC27D7.02c	0
SPAC17C9.15c	1
SPAC4H3.03c	0
SPAC17C9.16c	0
SPAC17A2.10c	0
SPAC664.07c	0
SPAC12B10.13	0
SPAC1952.07	0
SPAC4F10.18	0
SPAC644.14c	0
SPAC1B3.16c	1
SPAC1786.01c	0
SPAC25B8.19c	1
SPAC17A2.07c	0
SPAC17A5.01	0
SPAC19E9.01c	0
SPAC1002.20	0
SPAC22A12.14c	0
SPAC3A11.04	0
SPAC9E9.03	0
SPBP4H10.19c	0
SPBP4H10.18c	0
SPBP4H10.17c	1
SPBP4H10.16c	0
SPBP4H10.13	0
SPBP4H10.12	0
SPBP4H10.09	1
SPBP4H10.08	0
SPBP4H10.05c	0
SPBP4H10.04	1
SPBP4H10.03	1
SPAC144.11	0
SPAC31A2.11c	0
SPAC8E11.06	0
SPAC22E12.14c	0
SPAC1F12.07	1
SPAC22H12.05c	0
SPAC1F3.03	0
SPAC6G9.10c	1
SPAC3G9.01	0
SPAC8C9.07	1
SPAC821.03c	0
SPAC27D7.09c	0
SPAC1782.05	0
SPBP23A10.16	1
SPBP23A10.14c	0
SPAC16.01	0
SPAC27F1.05c	1
SPAC27D7.12c	0
SPAC56F8.09	0
SPAC1296.02	0
SPAC1B3.10c	0
SPAC6F6.09	0
SPBP19A11.02c	0
SPBP18G5.03	0
SPAC2G11.13	0
SPAC664.01c	2
SPAP27G11.08c	0
SPAC17A2.12	0
SPAC688.04c	0
SPAC1002.02	0
SPAC4G8.03c	0
SPAC3A11.06	0
SPAC3A12.17c	0
SPAC8C9.05	1
SPAC14C4.10c	0
SPAC26A3.06	0
SPAC222.14c	0
SPAC589.07c	2
SPAPB1E7.08c	0
SPAC29A4.09	1
SPAC30C2.02	2
[truncated: 907 more rows]
