# Supplementary material for: Conserved rules govern genetic interaction degree across species
Source: Genome Biol. 2012 Jul 2;13(7):R57. doi: 10.1186/gb-2012-13-7-r57 (PMC3491379; doi:10.1186/gb-2012-13-7-r57)
Supplement: Additional file 10 — Cross-species degree comparisons of protein complexes. Orthologous sets of genes, the predicted and observed average degrees of the sets, and the results of our cross-species comparison are given. [file gb-2012-13-7-r57-S10.XLSX]

## Sheet: _complexes_sceActualmkClustList
Complex name	Rewiring p-value	Degree difference	Genes included, S. p.	Number of genes, S. p.	Number of genes with known GI degree, S. p.	Median prediction, S. p.	Actual median, S. p. *data from Roguev et al.	Genes included, S. c.	Number of genes, S. c.	Number of genes with know GI degree, S. c.	Median prediction, S. c.	Actual median, S. c.
calcineurin complex	0.01	98.468	SPCC830.06; ppb1;	2	0	110.968	NaN	RCN1; CNB1; CNA1; CMP2;	4	4	16.675	12.5
Cul3-RING ubiquitin ligase complex	0.027	92.45	rhp16; cul3; rhp7; SPBC1861.07;	4	2	101.95	29.5	RAD16; CUL3; RAD7; ELA1; ELC1;	5	4	17.054	9.5
NuA3 histone acetyltransferase complex	0.024	85.18	mst2; tfg3; SPBC17D11.04c;	3	2	101.18	28	SAS3; EAF6; YNG1; TAF14; NTO1;	5	4	16.711	16
UTP C complex	0.071	72.903	SPBC776.17; SPBC2G5.02c; SPBC776.08c; ckb1; cka1;	5	1	129.403	8	RRP7; CKB1; UTP22; CKA1; CKB2; CKA2;	6	4	68.939	56.5
CCR4-NOT complex	0.073	72.115	btf3; caf16; rcd1;	3	2	82.115	15.5	BTT1; CAF16; CAF130; CAF4; CAF120; CAF40;	6	4	16.939	10
rad51-rad57	0.043	70.28	rhp57; rhp51; rad22; rhp54;	4	2	129.28	71	RAD57; RAD55; RAD51; RAD52; RAD54;	5	5	92.3	59
HIR complex	0.061	65.78	hip1; hip3; slm9;	3	1	129.28	86	HIR1; HPC2; HIR3; HIR2;	4	4	24.503	63.5
nucleotide-excision repair factor 4 complex	0.085	62.464	rhp16; rhp7; SPBC1861.07;	3	2	72.464	29.5	RAD16; RAD7; ABF1; ELC1;	4	3	16.733	10
HMC Complex	0.119	54.718	SPAC1527.03; hsp90; SPBC1734.11;	3	0	91.718	NaN	SSA3; SRO9; HSC82; YDJ1;	4	3	16.396	37
emc complex	0.138	52.637	SPAC25H1.07; SPCC1281.03c; oca3; SPBC1711.03;	4	0	76.637	NaN	YCL045C; YGL231C; YJR088C; YKL207W; YLL014W;	5	5	16.54	24
Cytochrome bc1 complex (Ubiquinol-cytochrome c reductase complex; complex III)	0.099	51.064	qcr7; rip1; qcr6; qcr9; qcr8; cyt1; qcr2;	7	0	130.064	NaN	COB; COR1; QCR7; RIP1; QCR6; QCR9; QCR10; QCR8; CYT1; QCR2;	10	5	106.276	79
protein phosphatase type 2A complex	0.099	48.816	paa1; ppa1; pab1; par1; SPAC1782.05;	5	2	75.816	53.5	TPD3; PPH21; PPH22; CDC55; RTS1; RRD2;	6	4	20.717	27
tRNA Methyltransferase Complex	0.144	44.655	trm8; SPCC18.13;	2	1	61.655	5	TRM8; TRM82;	2	2	45.366	17
cytoplasmic ribosomal large subunit	0	40.713	rpl1901; rpl2301; rpl3202; rpl401; rpl2102; rpl31; rpp101; rpl13; rpl35; rpl1201; rpl2701; rpl3703; rpl3401; rpl22; rpl801; rpl29; rpl3002; rpl24; rpl702; rpl2801; rpl102; rpl901; rpl26; rpl1101; rpl14; rpl8; rpl42; rpl1602; ubi1; rpl1701; rpl39; rpl4301; rpl1502; rpl1002; rpl3802; rpp0; rpl6; rpl3602; rpl2002; rpl1802; rpp203; rpl2501; rpl301; rpl35b; rpl501;	45	0	85.213	NaN	RPL19B; RPL23A; RPL32; RPL4A; RPL19A; RPL21A; RPL31A; RPP1A; RPL13A; RPP1B; RPL41B; RPL35B; RPL41A; RPL35A; RPL4B; RPP2B; RPL12B; RPL27B; RPL37B; RPL12A; RPL34A; RPL23B; RPL22B; RPL2A; RPL29; RPL30; RPL24A; RPL7A; RPL28; RPL1B; RPL9A; RPL26B; RPL11B; RPL24B; RPL14B; RPL8A; RPL27A; RPL42B; RPL2B; RPL34B; RPL16A; RPL40A; RPL17B; RPL39; RPL43B; RPL14A; RPL17A; RPL40B; RPL8B; RPL15A; RPL22A; RPL10; R…	81	42	60.814	44.5
AP-3 adaptor complex	0.176	38.543	apl6; aps3; apl5;	3	0	82.543	NaN	APM3; APL6; APS3; APL5;	4	4	32.459	44
Elongator complex	0.143	37.617	SPCC895.06; SPBC18E5.05c; iki3; elp3; SPCC11E10.06c;	5	5	130.617	32	ELP2; IKI1; IKI3; ELP6; ELP3; ELP4;	6	5	109.613	93
VTC heterotetrameric complex	0.189	35.182	nrf1; SPAC14C4.11; vtc4;	3	0	43.682	NaN	VTC1; VTC2; VTC4; VTC3;	4	4	16.638	8.5
repairosome	0.209	32.977	rhp16; rhp23; rhp42; rhp7;	4	1	42.977	7	RAD16; RAD23; RAD4; RAD7;	4	3	26.111	10
Tap42p/Pph21p/Rrd2p complex	0.213	32.402	ppa1; SPCC63.05; SPAC1782.05;	3	1	59.402	30	PPH21; TAP42; RRD2;	3	2	20.52	27
MRX complex	0.215	32.084	rad32; rad50;	2	1	134.084	97	XRS2; MRE11; RAD50;	3	2	133.281	102
Nonsense-mediated mRNA decay pathway complex	0.264	31.508	SPAC13G7.03; upf2; upf1;	3	0	76.508	NaN	UPF3; NMD2; NAM7;	3	3	17.157	45
cytoplasmic ribosomal small subunit	0.03	31.319	rps801; rps1102; rps601; rps901; rps1401; rps29; rps1602; rps13; rps1701; rps1801; rps2401; rps2602; rps2; rps2502; rps23; rps002; rps20; rps27; rps403; rps21; rps2201; rps502; SPAC589.10c; rps2801; rps3001; rps101; cpc2; rps1001; rps7; rps3; rps1901; rps1502; rps1202;	33	0	82.319	NaN	RPS8A; RPS11B; RPS6B; RPS9B; RPS14A; RPS29B; RPS16B; RPS11A; RPS13; RPS17B; RPS18A; RPS24A; RPS8B; RPS26B; RPS2; RPS26A; RPS25A; RPS23A; RPS0A; RPS20; RPS27B; RPS4B; RPS24B; RPS21B; RPS22A; RPS14B; RPS5; RPS4A; RPS27A; RPS21A; RPS0B; RPS31; RPS28B; RPS30A; RPS25B; RPS22B; RPS29A; RPS1A; RPS17A; RPS18B; RPS1B; ASC1; RPS16A; RPS10B; RPS7B; RPS3; RPS19B; RPS15; RPS19A; RPS7A; RPS28A; RPS30B; RPS10A;…	57	36	74.582	51
nascent polypeptide-associated complex	0.285	28.829	btf3; egd2;	2	0	57.829	NaN	BTT1; EGD2; EGD1;	3	3	42.134	29
CK2 complex	0.266	28.78	cka1; SPBC2G5.02c; ckb1;	3	1	85.28	8	CKA1; CKA2; CKB1; CKB2;	4	4	68.939	56.5
HOG pathway	0.248	24.584	win1; wis1; sty1; cmk2;	4	0	59.584	NaN	SSK22; SHO1; MSB2; PBS2; FPS1; SSK1; HOG1; RCK2; SSK2; PTP2; OPY2;	11	11	16.601	35
dipthamide complex	0.235	22.985	SPBC3B8.05; SPAC926.05c; SPBC17D1.02; SPCC576.14;	4	0	44.485	NaN	DPH1; JJJ3; DPH2; DPH5;	4	4	17.207	21.5
Ski Complex	0.254	21.657	rec14; SPCC550.03c; SPCC1919.05;	3	3	50.157	13	SKI8; SKI2; SKI7; SKI3;	4	4	50.748	28.5
COMPASS complex	0.325	9.875	swd1; set1; swd2; ash2;	4	4	70.875	85.5	SWD1; SWD3; SHG1; SDC1; SET1; SWD2; BRE2; SPP1;	8	6	97.763	61
AP-2 adaptor complex	0.337	9.54	apl3; apl1; aps2; apm4;	4	0	16.54	NaN	APL3; APL1; APS2; APM4;	4	4	20.97	7
TORC 2 complex	0.327	8.04	ste20; SPAC637.13c; pop3; sin1;	4	0	16.54	NaN	TSC11; SLM1; BIT61; TOR2; AVO2; LST8; SLM2; AVO1;	8	4	16.861	8.5
mitochondrial proton-transporting ATP synthase complex	0.477	5.016	SPCC70.02c; atp5; atp7; atp4;	4	0	17.016	NaN	STF1; INH1; ATP5; STF2; ATP7; ATP4;	6	3	16.51	12
luminal surveillance complex	0.451	1.075	SPAC227.11c; bip1; SPAC1B3.10c;	3	0	16.575	NaN	YOS9; KAR2; HRD3;	3	2	16.404	15.5
cytoskeleton assembly pathway	0.458	-0.46	scd1; scd2; SPAC6F12.06; rga4; rga8; cdc42; shk2;	7	2	16.54	8.5	CDC24; BEM1; RDI1; GIC2; RGA2; BEM2; RGD2; MSB2; TOS2; GIC1; CDC42; CLA4; SKM1; RGA1; BEM3; BEM4;	16	13	16.731	17
glycine cleavage complex	0.471	-0.96	SPBP19A11.01; gcv1; dld1; gcv2;	4	0	16.54	NaN	GCV3; GCV1; LPD1; GCV2;	4	2	16.355	17.5
ubiquitin ligase ERAD-L complex	0.424	-1.46	SPAC227.11c; SPAC1B3.10c; hrd1;	3	1	16.54	7	DER1; YOS9; HRD3; USA1; HRD1;	5	5	16.507	18
signalosome complex	0.481	-1.484	csn5; SPAC1B3.08;	2	1	17.016	4	RRI1; CSN9; PCI8; CSN12; CSI1; RRI2;	6	4	16.756	18.5
Nucleosomal protein complex	0.446	-2.96	htb1; hta2; hhf1; hht1;	4	2	16.54	9	HTB2; HTA2; HHF1; HHT1; HTB1; HTA1; HHF2; HHT2;	8	6	28.192	19.5
Succinate dehydrogenase complex (complex II)	0.393	-8.238	sdh4; sdh3; sdh2;	3	1	19.762	24	SDH4; SDH3; SDH1; SDH2;	4	3	42.134	28
Erv41p/Erv46p complex	0.451	-9.46	SPAC24B11.08c; SPBC2G5.04c;	2	1	16.54	2	ERV46; ERV41;	2	2	16.667	26
FBP degradation complex	0.482	-9.46	SPAC3H1.14; SPAC343.04c; SPBC29A3.03c; SPCC1259.12c; SPBC106.13; SPAC12B10.13;	6	3	16.54	5	VID24; GID7; YDL176W; RMD5; VID30; VID28; FYV10; GID8;	8	8	16.512	26
Succinyl-CoA ligase	0.447	-9.96	SPCC1620.08; SPAC16E8.17c;	2	0	16.54	NaN	LSC2; LSC1;	2	2	16.343	26.5
PKC pathway	0.39	-12.46	pck2; rga1; rgf2; pmk1; mkh1; rho2; pek1;	7	2	16.54	13.5	PKC1; YDL203C; LRG1; ROM1; SLT2; BCK1; YKL161C; ROM2; RHO2; WSC3; MSB1; MKK1; RLM1; MKK2;	14	13	16.819	29
Mlh1p/Pms1p complex	0.408	-14.543	mlh1; pms1;	2	2	19.957	7.5	MLH1; PMS1;	2	2	47.6	34.5
cytoplasmic dynein complex	0.326	-16.791	dlc2; dhc1;	2	1	33.709	10	DYN2; PAC11; DYN1; DYN3;	4	4	31.796	50.5
No-Go mRNA decay	0.382	-17.677	SPBC25B2.01; SPCC18B5.06;	2	0	30.323	NaN	HBS1; DOM34;	2	2	65.06	48
Vps55/Vps68 complex	0.357	-20.811	vps55; SPBC8D2.02c;	2	0	30.689	NaN	VPS55; VPS68;	2	2	36.029	51.5
Mtk1p/Pbp1p complex	0.348	-21.96	SPBC21B10.03c; SPAC139.01c;	2	1	16.54	6	PBP1; MKT1;	2	2	17.149	38.5
NatC complex	0.327	-24.735	mak10; SPBC15D4.06;	2	0	36.765	NaN	MAK31; MAK10; MAK3;	3	2	17.075	61.5
polarisome	0.247	-26.46	SPAC3G9.05; bud6; cdc12;	3	0	16.54	NaN	PEA2; SPA2; SPH1; BUD6; BNI1;	5	4	16.971	43
F-actin capping protein complex	0.282	-30.96	acp2; acp1;	2	0	16.54	NaN	CAP2; CAP1;	2	2	16.555	47.5
mitochondrial pyruvate dehydrogenase complex	0.221	-31.46	pdb1; pda1; dld1; SPCC1259.09c; SPAC644.11c; SPCC794.07; SPAC10F6.17c;	7	1	16.54	2	PDB1; PDA1; LPD1; PDX1; PKP1; LAT1; PTC5;	7	6	32.749	48
RING finger peroxin complex	0.208	-33.305	pas4; SPAPB17E12.03;	2	0	34.695	NaN	PEX10; PEX2; PEX12;	3	3	89.561	68
Set3p complex	0.221	-33.535	hif2; snt1; ppi1; hos2;	4	2	47.465	53.5	SIF2; SNT1; CPR1; HOS2; HOS4; SET3; HST1;	7	7	17.442	81
Gcn1p/Gcn20p complex	0.214	-41.76	SPBC29A3.09c; SPAC18G6.05c;	2	1	34.74	25	GCN20; GCN1;	2	2	50.74	76.5
proteasome complex	0.15	-43.138	ubc4; ubp4; ubc1; rhp23; ubp6; rhp6; SPAC167.07c; ubr11; SPAC1782.01; SPAC8F11.04; rpn10;	11	5	23.862	6	UBC4; UBC5; DOA4; UBC1; RAD23; BLM10; UBP6; RAD6; HUL5; UBR1; ECM29; CIC1; RPN10;	13	7	47.465	67
Psr1p/Whi2p complex	0.196	-45.043	SPAC2F7.02c; SPBP4H10.16c;	2	1	19.957	2	PSR1; WHI2;	2	2	33.875	65
proteasome regulatory particle	0.175	-50.46	rsv2; SPAC31A2.04c; ubp6; SPAC6C3.08;	4	2	16.54	20	RPN4; PRE1; UBP6; NAS6;	4	3	108.842	67
alpha;alpha-trehalose-phosphate synthase complex (UDP-forming)	0.143	-51.96	tps1; tpp1; SPAC22F8.05;	3	1	16.54	0	TPS1; TPS2; TSL1; TPS3;	4	4	62.442	68.5
Mto1p/Mss1p complex	0.157	-52.46	SPBC30B4.06c; mss1;	2	0	16.54	NaN	MTO1; MSS1;	2	2	50.038	69
ESCRT-I	0.085	-70.345	sst6; vps28;	2	0	23.655	NaN	STP22; MVB12; SRN2; VPS28;	4	2	59.64	94
Swr1p complex	0.027	-71.202	swc5; rvb1; swr1; swc2; act1; swc4; arp42; arp6; yaf9; rvb2;	10	6	49.798	43.5	SWC3; SWC5; RVB1; SWR1; VPS72; ACT1; SWC4; ARP4; ARP6; SWC7; VPS71; YAF9; RVB2;	13	8	49.948	121
dynactin complex	0.035	-83.46	SPBC56F2.03; mug1; ssm4;	3	0	16.54	NaN	ARP10; ARP1; JNM1; NIP100; LDB18;	5	4	82.562	100
prohibitin complex	0.05	-84.46	SPAC1782.06c; phb2;	2	0	16.54	NaN	PHB1; PHB2;	2	2	26.251	101
Rpd3L complex	0.002	-96.46	rxt2; png2; clr6; pst1; cti6;	5	2	16.54	20	DEP1; RXT2; RXT3; UME6; SDS3; ASH1; SAP30; PHO23; RPD3; SIN3; UME1; CTI6;	12	11	45.335	113
cho2-opi3	0.008	-123.046	cho2; cho1;	2	1	28.454	46	CHO2; OPI3;	2	2	127.145	151.5
