# Supplementary material for: Conserved rules govern genetic interaction degree across species
Source: Genome Biol. 2012 Jul 2;13(7):R57. doi: 10.1186/gb-2012-13-7-r57 (PMC3491379; doi:10.1186/gb-2012-13-7-r57)
Supplement: Additional file 11 — Cross-species degree comparisons of genes annotated by GO terms. Orthologous sets of genes, the predicted and observed average degrees of the set, and the results of our cross-species comparison are given. GO terms are prefixed by a '(p)' or '(c)' to indicate that the term originated from S. pombe or S. cerevisiae annotations, respectively. [file gb-2012-13-7-r57-S11.XLSX]

## Sheet: _go2sp_sceActualmkClustList_AF1
GO term	Rewiring p-value	Degree difference	Genes included, S. p.	Number of genes, S. p.	Number of genes with known GI degree, S. p.	Median prediction, S. p.	Actual median, S. p. *data from Roguev	Genes included, S. c.	Number of genes, S. c.	Number of genes with know GI degree, S. c.	Median prediction, S. c.	Actual median, S. c.
(c) pyrimidine salvage	0.002	119.875	SPAC1B3.01c; SPAC17G8.02; cdd1; SPCC162.11c;	4	1	121.875	21	FUR1; URH1; CDD1; URK1; FCY1;	5	3	16.685	2
(c) positive regulation of lipid metabolic process	0.002	115.188	SPAC11E3.11c; cdc2; pub1; SPAC31G5.19;	4	1	132.188	7	YBL060W; CDC28; RSP5; YTA7; VAC7; ARF3;	6	3	16.762	17
(c) meiotic DNA double-strand break formation	0.002	102.595	rec12; brl2; rhp6; rad32; rad50;	5	2	131.095	52	SPO11; REC104; MEI4; BRE1; XRS2; RAD6; REC102; REC114; MRE11; RAD50;	10	8	44.184	28.5
(c) C-terminal protein lipidation	0.017	101.934	atg12; SPBC6B1.05c; atg4; apg3; mug77;	5	0	135.934	NaN	ATG12; ATG7; ATG16; ATG4; ATG3; ATG5;	6	5	17.265	34
(c) CVT pathway	0	97.471	atg8; atg12; vac8; SPBC6B1.05c; SPAC589.07c; atg9; vps45; ppk36; SPAC6F6.12; SPAC1687.09; atg4; apg3; tlg2; SPAC20G8.10c; mug77; taf1; atg13;	17	1	131.971	2	ATG8; ATG14; ATG12; VAC8; ATG7; IRS4; ATG18; ATG20; ATG9; VPS45; ATG1; SNX4; TAX4; ATG27; ATG10; ATG23; ATG16; ATG4; ATG2; ATG3; TLG2; ATG19; ATG21; VPS30; ATG5; ATG11; ATG13;	27	22	24.175	34.5
(c) response to hexose stimulus	0.011	96.11	gpa2; cki3; cpc2;	3	0	112.11	NaN	GPB2; GPA2; YCK1; GPR1; RGT2; SNF3; ASC1; YCK2; GPB1; SKS1;	10	8	17.6	16
(c) meiotic DNA double-strand break processing	0.012	95.584	dna2; rqh1; rad32; rad50;	4	1	134.084	97	DNA2; SAE2; SGS1; MRE11; RAD50; EXO1;	6	4	44.569	38.5
(p) chromatin silencing at rDNA	0.009	94.947	clr2; nnt1; chp2; dnt1; clr1; clr4; clr3; mit1; hst2;	9	4	102.947	35.5	NNT1; HDA1; HST2;	3	3	16.735	8
(c) activation of protein kinase activity	0.03	93.628	win1; shk1; SPAC4A8.07c; byr2; SPAC10F6.11c; atg13;	6	1	102.628	19	SSK22; STE20; LCB5; STE11; ATG17; SSK2; LCB4; ATG13;	8	5	16.582	9
(p) phospholipid translocation	0.041	90.651	tco1; SPAC24B11.12c; SPAC4F10.16c; SPAC821.13c; SPBC887.12;	5	0	100.651	NaN	RSB1; DNF2; DNF3; DRS2;	4	3	16.767	10
(p) positive regulation of protein modification process	0.004	89.587	srw1; mst2; cdt2; pcf3; pcf2; tel2; slp1; mfr1; ned8; apc10; pcf1; SPBC36B7.08c; SPBC839.03c; rik1; raf1; raf2;	16	8	101.587	42	CDH1; SAS3; CAC2; CDC20; RUB1; DOC1; RLF2; VPS75; DCN1;	9	5	16.743	12
(c) regulation of nuclease activity	0.017	89.481	rhp54; rad50;	2	0	132.981	NaN	RAD54; SSC1; RAD50; VTS1;	4	2	85.117	43.5
(c) regulation of lipid biosynthetic process	0.032	89.376	SPBC902.03; SPAC11E3.11c; pub1; ucp3; nte1; dap1;	6	1	106.376	7	SPO7; YBL060W; RSP5; NEM1; GTS1; NTE1; VAC7; ARF3; DAP1;	9	6	16.489	17
(c) donor selection	0.046	88.186	fkh2; pku80; SPAC3G6.11;	3	2	106.186	9	HMLALPHA2; MATALPHA2; FKH1; YKU80; CHL1;	5	3	17.289	18
(c) double-strand break repair via single-strand annealing	0.013	86.28	rhp51; rhp57; rhp54; rad22; swi10; rad16;	6	2	129.28	71	YAL027W; RAD51; RAD59; RAD57; RAD55; RAD54; SLX4; RAD52; RAD10; RAD1;	10	10	63.517	43
(p) regulation of intracellular protein kinase cascade	0.035	86.122	pyp1; tdh1; cdc37; rnc1;	4	1	98.622	42	TDH3; CDC37; PBP2;	3	2	20.017	12.5
(c) L-serine biosynthetic process	0.047	82.686	SPCC364.07; dld1; SPBC3H7.07c; SPAC1F12.07;	4	1	106.186	54	SER3; SER33; LPD1; SER2; SER1;	5	4	33.768	23.5
(c) mitochondrial electron transport, ubiquinol to cytochrome c	0.023	80.064	rip1; cyc1; qcr6; qcr7; qcr9; qcr8; cyt1; qcr2;	8	0	130.064	NaN	RIP1; CYC7; QCR6; QCR7; QCR9; QCR10; QCR8; CYC1; CYT1; QCR2; COB;	11	6	64.63	50
(p) mating type switching	0.014	76.706	swi2; rad50; pol4; rad22; pcu4; pol1; rhp51; swi6; msh3; msh2; sfr1; swi5; clr4; swi10; hsk1; rik1; sap1; rad16;	18	6	125.206	47	RAD50; RAD52; POL1; RAD51; MSH3; MSH2; RAD10; CDC7; RAD1;	9	6	49.638	48.5
(c) ribosomal small subunit assembly	0.022	76.098	SPBC887.12; rps1102; SPBC776.17; rps1401; rps27; rps1701; gar2; rps002; SPAC589.10c; esf2; SPBP22H7.02c;	11	0	123.598	NaN	DRS2; RPS11B; RRP7; RPS14A; RPS27B; RPS27A; RPS11A; RPS17B; NSR1; RPS0A; RPS14B; RPS0B; RPS31; RPS17A; ESF2; MRD1;	16	8	62.142	47.5
(c) nucleotide-excision repair, DNA damage recognition	0.042	75.95	rhp16; rhp23; rhp42; rhp7; rhp14; SPBC1861.07;	6	3	101.95	38	RAD16; RAD23; RAD4; ABF1; RAD7; RAD14; ELC1;	7	5	26.111	26
(p) positive regulation of histone methylation	0.036	75.037	pcf3; pcf2; pcf1; rik1; raf1; raf2;	6	5	126.537	61	CAC2; RLF2;	2	2	91.815	51.5
(c) double-strand break repair via homologous recombination	0.017	73.564	ssb1; rhp51; brl2; rhp57; rhp6; rhp54; rad22; ctf18; pku80; rqh1; rad32; pku70; rad50; ssb2;	14	6	128.564	46.5	RFA1; RDH54; RAD51; SAE3; RAD59; BRE1; RAD57; RAD55; ESC2; XRS2; RAD6; RAD54; RFA3; POL32; RAD52; CTF18; YKU80; SGS1; MRE11; YKU70; RAD50; RFA2; ELG1; MEI5;	24	18	75.919	55
(c) carbohydrate mediated signaling	0.055	71.11	gpa2; cpc2;	2	0	112.11	NaN	GPB2; GPA2; GPR1; ASC1; GPB1;	5	3	16.212	41
(p) DNA double-strand break processing	0.068	70.903	rad32; exo1; ctp1; nse3;	4	2	129.403	59	MRE11; DIN7;	2	2	79.31	58.5
(p) meiotic gene conversion	0.048	70.837	rad32; rhp54; rhp55; rhp51; dmc1; SPCC1442.04c; nse1; rad16;	8	3	132.337	76	MRE11; RAD54; RAD51; DMC1; YGL250W; RAD1;	6	6	69.786	61.5
(p) regulation of cellular response to stress	0.048	70.757	ddb1; hhp2; pyp1; png1; SPAC4F10.04; tor2; tdh1; hhp1; cdc37; ppk36;	10	3	116.757	54	YNG2; RRD1; TOR1; TDH3; HRR25; CDC37; ATG1;	7	4	36.33	46
(c) maintenance of cell polarity	0.045	67.204	SPBC2F12.05c; SPCC23B6.01c; SPAC23H4.01c; kes1;	4	0	78.704	NaN	SWH1; OSH7; OSH3; OSH6; RHO4; PXL1; OSH2; HES1; KES1;	9	8	16.751	11.5
(p) L-serine biosynthetic process	0.096	66.186	dld1; SPAC1F12.07; SPBC3H7.07c; SPCC364.07;	4	1	106.186	54	LPD1; SER1; SER2; SER3;	4	3	50.599	40
(c) negative regulation of hydrolase activity	0.06	66.058	spo14; cut1; rad50; SPCC70.02c;	4	0	75.558	NaN	HSP30; SED4; INH1; ESP1; RAD50; STF1;	6	4	16.56	9.5
(c) negative regulation of glycogen biosynthetic process	0.086	62.216	ppk6; pef1;	2	1	77.216	51	PSK1; PCL10; PSK2; PHO85; PCL8;	5	3	16.212	15
(c) potassium ion transport	0.064	60.59	SPAC23H3.12c; SPAC15A10.06; trk1; SPAC521.04c; SPAC23C11.17;	5	0	79.59	NaN	QDR2; TRK2; YDL183C; ENA2; ENA1; YDR132C; NHX1; TOK1; KHA1; TRK1; YNL321W; MDM38; YLH47;	13	7	16.628	19
(c) adaptation of signaling pathway by response to pheromone involved in conjugation with cellular fusion	0.045	60.029	SPCC830.06; csn5; SPAC6G9.14; SPAC1B3.08; ppb1; rgs1; SPBC27B12.04c;	7	1	80.029	4	GPA1; BAR1; POG1; CNB1; FAR7; RRI1; CSN9; VPS64; MPT5; CSN12; FAR10; CNA1; SST2; CMP2; CSI1; FAR8; FAR3; MSG5; FAR11; RRI2; CLN2;	21	17	17.265	20
(c) flocculation via cell wall protein-carbohydrate interaction	0.092	58.28	SPCC1742.01; SPBC2G5.02c; ckb1; cka1;	4	1	85.28	8	FLO9; FLO1; FLO8; FLO5; CKA1; FLO10; CKB1; CKB2; CKA2;	9	7	17.93	27
(c) peroxisome degradation	0.07	57.228	pck2; pmk1; SPAC589.07c; SPBC1604.19c; mkh1; SPAC10F6.11c; pek1; taf1;	8	4	90.228	5	PKC1; SLT2; ATG18; GSG1; BCK1; ATG27; MID2; ATG17; ATG2; WSC3; SLG1; MKK1; MKK2; ATG11;	14	10	17.084	33
(c) DNA replication-independent nucleosome assembly	0.104	56.28	hip1; cia1; hip3; slm9;	4	2	129.28	56.5	HIR1; HPC2; ASF1; HIR3; HIR2;	5	5	25.034	73
(c) phospholipid catabolic process	0.075	56.206	SPAC3H8.02; nte1; SPAC1786.02; gde1; SPAC4D7.02c; plc1;	6	0	66.206	NaN	CSR1; NTE1; PLB2; PLB1; SPO1; PLB3; YPL103C; GDE1; YPL206C; PLC1;	10	9	16.393	10
(p) CVT pathway	0.029	55.779	atg12; atg4; SPAC20G8.10c; atg13; SPAC6F6.12; taf1; atg9; SPBC1711.11; SPBC18H10.19; atg2; vac8; apg3; mug77; SPBC6B1.05c; atg8; atg20; ppk36;	17	0	132.279	NaN	ATG12; ATG4; VPS30; ATG13; SNX4; ATG11; ATG9; VAC8; ATG3; ATG5; ATG7; ATG8; ATG1;	13	10	49.14	76.5
(c) double-strand break repair via break-induced replication	0.134	54.625	rad22; rad32; pku70; rad50;	4	1	133.625	97	RDH54; RAD59; XRS2; POL32; RAD52; MRE11; YKU70; RAD50;	8	7	52.665	79
(p) regulation of membrane potential	0.091	54.247	trk2; hal4; trk1; pmp3; pmp31;	5	0	92.247	NaN	SAT4; TRK1; PMP3; SNA2;	4	3	51.942	38
(p) G2/M transition of mitotic cell cycle	0.059	53.626	cmk2; cdc25; rad26; fkh2; mbx1; gfh1; alp4; cdc13; sum2; ubc11; sum3; wee1;	12	3	72.126	35	RCK2; FKH1; SPC97; UBC11; DED1; SWE1;	6	4	16.653	18.5
(c) amide transport	0.128	53.363	SPAC23H3.03c; SPBC23G7.13c; SPCC417.10;	3	0	61.363	NaN	NPR2; DUR3; DAL4; VHT1; DAL5;	5	3	16.739	8
(p) negative regulation of transcription from RNA polymerase II promoter, mitotic	0.131	53.223	slm9; yox1; hip1; hip3;	4	1	126.223	86	HIR2; HIR1; HIR3;	3	3	23.971	73
(c) protein folding in endoplasmic reticulum	0.096	52.637	SPAC25H1.07; SPBC13G1.05; SPBC1711.03; SPCC1281.03c; oca3; SPBC16D10.08c; SPBC3E7.09;	7	0	76.637	NaN	YCL045C; YER140W; KRE27; YKL207W; YGL231C; YJR088C; YLL014W; HSP104; YOR154W;	9	8	16.566	24
(p) regulation of telomere maintenance	0.079	52.439	pli1; poz1; wos2; ccq1;	4	1	62.939	31	SIZ1; SBA1;	2	2	16.65	10.5
(c) intra-S DNA damage checkpoint	0.115	52.011	mrc1; brl2; rqh1;	3	1	99.011	74	MRC1; BRE1; RAD9; ESC2; SGS1; DDC1;	6	6	69.131	47
(p) RNA stabilization	0.103	50.573	mug134; crp79; csx1; SPBC23E6.01c; rnc1;	5	1	68.573	42	YHR132W-A; NAM8; PBP2;	3	3	16.429	18
(p) regulation of ARF GTPase activity	0.093	50.351	glo3; cnt6; SPAC824.09c; cnt5; ucp3; SPCC622.14;	6	0	96.351	NaN	GLO3; AGE1; AGE2; GTS1; GCS1;	5	4	35.328	46
(c) protein import into nucleus, docking	0.153	49.072	SPCC285.13c; SPAC890.06;	2	1	73.072	33	NUP60; NUP170; ASM4; NUP53;	4	3	16.743	24
(c) 'de novo' protein folding	0.106	48.345	egd2; mdj1; sks2; btf3; mcp60; hsp90; SPAC31G5.02; SPBC1734.11;	8	0	77.345	NaN	EGD2; MDJ1; SSB1; BTT1; HSP60; HSC82; ROT1; YDJ1; SSB2; EGD1; HSP82;	11	7	16.549	29
(c) regulation of cell death	0.151	48.049	shk1; SPBC106.13; SPBC16A3.08c;	3	1	58.049	5	STE20; FYV10; STM1; NDI1; SNO1; AIF1;	6	5	16.628	10
(p) regulation of ARF protein signal transduction	0.077	47.982	SPAC11E3.11c; sec73; glo3; cnt6; sec74; sec72; sec71; mug79; SPAC824.09c; cnt5; SPBC211.03c; ucp3; SPCC622.14;	13	0	83.982	NaN	YBL060W; SYT1; GLO3; AGE1; SEC7; AGE2; GEA2; GTS1; GCS1;	9	6	16.9	36
(c) protein amino acid palmitoylation	0.15	46.085	SPBC13G1.07; SPAC2F7.10; mug142; SPBC2F12.15c;	4	0	64.585	NaN	SWF1; AKR1; PFA5; ERF2; PFA3; PFA4; SHR5; AKR2;	8	6	32.843	18.5
(c) peptidyl-lysine modification to hypusine	0.137	46.066	tif51; SPBC1271.04c; mmd1;	3	0	78.566	NaN	HYP2; DYS1; ANB1; LIA1;	4	2	32.116	32.5
(c) response to virus	0.114	45.09	rec14; mug81; SPCC550.03c; SPCC1919.05;	4	4	76.09	14.5	SKI8; SLH1; SKI2; SKI3;	4	4	50.748	31
(p) negative regulation of septation initiation signaling	0.131	44.938	dma1; fin1; cdc16; zfs1; dnt1; par1;	6	3	76.938	42	DMA1; KIN3; BUB2; RTS1;	4	3	43.935	32
(p) DNA catabolic process	0.077	42.696	rad32; pnu1; pnk1; nth1; mag1; SPBC17A3.08; SPBC23G7.11; exo1; ctp1; nse3;	10	5	59.696	21	MRE11; NUC1; TPP1; NTG1; MAG1; YBL055C; DIN7;	7	7	16.711	17
(p) sulfate assimilation	0.123	42.144	sir1; met16; met14; SPAC4D7.06c; sua1; SPCC584.01c;	6	0	50.644	NaN	ECM17; MET16; MET14; MET8; MET3; MET10;	6	6	16.718	8.5
(c) branched chain family amino acid catabolic process	0.181	41.157	eca39; dld1; SPAC13A11.06; SPBC2D10.09;	4	1	50.157	5	BAT1; LPD1; THI3; EHD3; ARO10; ARO80; PDC6; BAT2; PDC1; PDC5;	10	7	16.591	9
(p) regulation of transcription from RNA polymerase II promoter in response to stress	0.169	40.019	fep1; hsr1; zrt1; php2;	4	0	97.019	NaN	GIS1; ZRT1;	2	2	59.632	57
(p) calcium-mediated signaling	0.154	39.98	SPAC13G6.15c; cam1; SPAC4A8.07c; prz1; cmk1; ppb1;	6	0	49.98	NaN	CMD1; LCB5; ACE2; CMK1; CNA1;	5	3	16.492	10
(c) sulfate assimilation	0.104	39.644	SPAC4D7.06c; met14; SPCC1739.06c; SPCC584.01c; SPAC4G9.12; trx1; sua1; sir1; tol1; met16;	10	1	50.644	1	MET8; MET14; MET1; MET10; YDR248C; TRX2; MET3; ECM17; TRX1; MET22; MET16;	11	11	16.756	11
(p) pyrimidine salvage	0.099	39.466	urg2; SPAC1399.04c; SPAC17G8.02; SPAC1B3.01c; SPBC1683.06c; SPCC162.11c; SPCC965.14c;	7	1	40.966	21	URH1; FUR1; URK1;	3	2	16.75	1.5
(c) regulation of exocytosis	0.173	39.431	rho3; cdc42; gyp51;	3	0	47.431	NaN	RHO3; CDC42; ARG81; GYL1;	4	2	16.287	8
(c) lipid transport	0.046	39.366	mdm10; SPBC887.12; SPBC2F12.05c; rft1; ppk14; mug89; shk1; SPCC23B6.01c; SPAC23H4.01c; SPAC6C3.06c; SPAPB8E5.04c; SPAC24B11.12c; SPBC19C2.11c; SPBC1539.06; mmm1; SPAPB1A10.15; SPAC3H8.02; SPAC821.13c; SPCC23B6.04c; shk2; mdm12; tco1; kes1;	23	3	52.866	8	MDM10; DRS2; SWH1; RFT1; FAT1; KIN82; CDC50; DNF1; STE20; OSH7; OSH3; PDR11; NEO1; PXA2; OSH6; OSH2; NPC2; YDR051C; DNF2; SUT1; MDM34; ACB1; SFH5; YJR120W; DAN1; MMM1; VTA1; ARV1; CSR1; SEC14; DNF3; FAA4; PDR16; PDR17; CLA4; LEM3; MDM12; SKM1; AUS1; RSB1; HES1; FAA1; NCR1; KES1; PXA1; SUT2;	46	32	16.748	13.5
(p) hydrogen peroxide metabolic process	0.175	38.69	SPBC1773.02c; SPCC330.06c; tpx1; ctt1;	4	1	44.19	0	DOT5; AHP1; TSA2; CTA1;	4	4	16.429	5.5
(c) sterol transport	0.106	38.657	SPBC2F12.05c; shk1; SPCC23B6.01c; SPAC23H4.01c; SPAPB8E5.04c; SPAPB1A10.15; shk2; kes1;	8	1	50.157	14	SWH1; STE20; OSH7; OSH3; PDR11; OSH6; OSH2; NPC2; YDR051C; SUT1; YJR120W; DAN1; ARV1; CLA4; SKM1; AUS1; HES1; KES1; SUT2;	19	14	16.645	11.5
(p) cysteine biosynthetic process	0.101	38.157	SPAC1039.08; met16; cys12; cys2; sua1; cys11; SPBC428.11;	7	0	50.157	NaN	MET16; YGR012W; MET3; MET17;	4	4	16.846	12
(c) regulation of ARF GTPase activity	0.178	37.982	glo3; SPAC824.09c; SPCC622.14; cnt6; ucp3;	5	0	83.982	NaN	GLO3; AGE2; GCS1; AGE1; GTS1; SPS18;	6	4	35.328	46
(p) L-serine metabolic process	0.083	37.657	dld1; SPAC1039.08; SPAC18B11.09c; shm2; SPAC1F12.07; SPAC24C9.12c; cys12; cys11; SPBC3H7.07c; SPCC364.07;	10	1	50.157	54	LPD1; YJL218W; SER1; SHM2; YGR012W; SER2; SER3;	7	6	16.75	12.5
(p) regulation of ATPase activity	0.162	37.606	pzh1; lac1; rav2; SPCC70.02c;	4	0	44.106	NaN	PPZ2; LAG1; STF1;	3	2	16.389	6.5
(p) regulation of meiosis	0.084	37.389	cid14; mek1; ddb1; pyp2; atf31; lsd2; sty1; mei2; pcu4; map3; lsd1; ran1; csn1; spo5; atf1; atf21; dis2; srk1; mmi1;	19	2	50.389	59	TRF5; MEK1; PTP1; HOG1; STE3; VHS1; SKO1; GLC7;	8	5	16.756	13
(p) negative regulation of signaling pathway	0.094	36.573	dma1; fin1; rgs1; pyp1; rng2; cdc16; zfs1; dnt1; SPBC2A9.09; pxl1; gnr1; par1; rnc1;	13	5	68.573	42	DMA1; KIN3; SST2; IQG1; BUB2; PLP2; RTS1; PBP2;	8	5	43.935	32
(c) ascospore wall assembly	0.121	35.936	spn2; mug65; SPBC17A3.06; act1; arp2; SPAC2F3.10; hsr1; SPBC13G1.07; ppk11; bgs2; SPAC13G6.08; cfr1; end3;	13	2	46.936	2.5	CHS3; GIP1; DTR1; SPS22; CDC10; YCR045C; SPO73; SPS100; SSP1; PFS1; YVH1; ACT1; ARP2; ADY3; VPS54; GIS1; SPO71; SWF1; SWM1; DON1; DIT2; DIT1; SPS2; SPS1; GSC2; SPR3; AMA1; SPO75; OSW2; CRR1; CDA1; CDA2; CHS5; SPO77; GAS2; SMA2; FKS3; END3; TEP1; SPO21; GAS4; MPC54; SSP2; OSW1; MUM3; SMK1;	46	39	16.706	11
(c) hexose transport	0.232	35.877	SPBPB2B2.13; hxk2; hxk1; ght3;	4	1	43.877	0	GAL1; GLK1; HXT13; HXT4; HXT1; HXT5; HXT12; YIL171W; HXT10; HXK1; RGT2; SNF3; HXT15; MTH1; HXT7; HXT6; HXT3; HXK2; HXT8; HXT9; HXT16; GAL2; HXT2; HXT14; HXT17; HXT11; SKS1;	27	17	16.601	8
(p) 'de novo' cotranslational protein folding	0.197	35.574	btf3; sks2; egd2; rng3;	4	0	55.574	NaN	BTT1; SSB1; EGD2;	3	3	16.549	20
(c) chromatin silencing at rDNA	0.1	35.574	fft3; set1; sir2; ada2; SPBC365.20c; nnt1; fkbp39; zds1; clr6; pst1; top1; SPAC1486.06; mst1; hst2;	14	8	55.574	27.5	FUN30; DOT6; SET1; TOF2; IRS4; SIR2; FOB1; LRS4; ADA2; PNC1; NET1; NNT1; FPR4; ZDS2; SAP30; RPD3; SIN3; TOP1; NPT1; ESA1; ISW2; HST2;	22	15	16.819	20
(p) oligosaccharide-lipid intermediate assembly	0.199	34.824	alg8; alg1; alg2; alg6;	4	0	85.324	NaN	ALG8; ALG1; ALG2; ALG6;	4	2	16.931	50.5
(p) cellular response to hydrogen peroxide	0.115	34.69	pap1; sty1; srx1; SPBC1773.02c; tdh1; SPCC330.06c; tpx1; ctt1;	8	1	44.19	0	YAP1; HOG1; SRX1; DOT5; TDH3; AHP1; TSA2; CTA1;	8	8	16.6	9.5
(p) pyrimidine ribonucleoside metabolic process	0.202	34.157	cts1; cdd1; ura3; ndk1;	4	1	50.157	1	URA7; CDD1; URA1; YNK1;	4	3	42.505	16
(p) protein thiol-disulfide exchange	0.178	33.649	erv1; trx1; trx2; SPBC146.04; ero11; ero12;	6	0	49.149	NaN	ERV1; TRX2; ERV2; ERO1;	4	2	16.528	15.5
(c) heteroduplex formation	0.176	33.355	ssb1; rhp51; rhp57; rhp54; mlh1; ssb2;	6	4	77.855	39	RFA1; RDH54; RAD51; RAD57; RAD55; RAD54; RFA3; MLH1; RFA2;	9	6	80.159	44.5
(p) cellular potassium ion homeostasis	0.169	33.106	SPAC105.01c; trk2; SPAC23C11.17; sod22; trk1; pzh1;	6	0	44.106	NaN	YLH47; NHA1; TRK1; PPZ2;	4	3	16.267	11
(p) negative regulation of conjugation	0.147	32.808	msa1; plb1; rcd1; nrd1; pka1; ran1; tor2; git5; thi5;	9	2	64.808	17.5	RIM4; CAF40; YPL184C; TPK1; VHS1; TOR1; STE4;	7	5	17.186	32
(p) stress-activated protein kinase signaling pathway	0.094	32.332	win1; mak1; pyp2; cmk2; sty1; mak2; wis4; sin1; tdh1; wis1; mcs4; srk1; mak3;	13	1	49.332	1	SSK22; SLN1; PTP1; RCK2; HOG1; AVO1; TDH3; PBS2;	8	6	16.835	17
(c) positive regulation of response to stimulus	0.16	32.311	hif2; snt1; rsv2; hos2; pef1;	5	4	129.811	50	SIF2; SNT1; RPN4; HOS2; CLG1; ATG23; PCL1; PHO85;	8	6	29.611	97.5
(c) regulation of transcription from RNA polymerase III promoter	0.16	32.29	sck1; maf1; SPBC2G5.02c; sub1; ckb1; cka1;	6	2	109.79	4.5	SCH9; CKA1; MAF1; CKB1; SUB1; CKB2; CKA2;	7	6	76.535	77.5
(p) phospholipid transport	0.106	32.19	tco1; SPAC24B11.12c; SPAC343.06c; SPAC3H8.02; spo20; SPAC4F10.16c; SPAC589.09; SPAC6C3.06c; SPAC821.13c; SPBC19C2.11c; SPBC365.01; SPBC887.12; SPCC23B6.04c;	13	0	44.19	NaN	RSB1; DNF2; YJR100C; CSR1; YKL091C; NEO1; DNF3; MDM34; DRS2; PDR16;	10	7	16.767	12
(c) response to hydrogen peroxide	0.208	32.19	mak1; ctt1; gcs1; zwf1; pca1;	5	1	44.19	1	SLN1; CCP1; CTA1; CTT1; GSH1; SSK1; ZWF1; MCA1;	8	6	16.623	12
(c) leucine biosynthetic process	0.203	32.013	leu1; leu2; leu3;	3	0	45.513	NaN	LEU2; LEU1; LEU3; LEU4; LEU9;	5	4	16.568	13.5
(c) regulation of glucan biosynthetic process	0.213	31.682	ppk6; SPBC20F10.10; pef1; rho1;	4	1	43.682	51	PSK1; PCL6; PIG2; PCL7; PCL10; PIG1; PSK2; PHO85; PCL8; RHO1;	10	7	16.756	12
(p) leucine biosynthetic process	0.176	31.513	leu2; SPBC14C8.04; leu1; leu3; eca39;	5	0	45.513	NaN	LEU1; ILV6; LEU2; LEU4; BAT1;	5	3	16.507	14
(c) pyrimidine ribonucleoside metabolic process	0.196	31.174	cts1; ura4; ndk1; ura3; cdd1; ura5;	6	2	47.174	5.5	URA7; URA3; YNK1; URA1; URA8; CDD1; URA5; URA10; FCY1;	9	7	17.019	16
(c) 'de novo' cotranslational protein folding	0.206	31.074	egd2; sks2; btf3;	3	0	55.574	NaN	EGD2; SSB1; BTT1; SSB2; EGD1;	5	4	29.342	24.5
(p) response to reactive oxygen species	0.034	30.682	SPAC1486.01; grx2; pap1; sck2; sty1; zip1; aif1; grx1; gst3; trx1; sod1; grx5; srx1; pka1; trx2; SPBC1773.02c; grx4; atf1; gpx1; tdh1; apn2; trr1; wis1; mcs4; grx3; SPCC330.06c; tpx1; ctt1;	28	4	43.682	1.5	SOD2; YAP1; HOG1; GRX1; GTT1; TRX2; SOD1; GRX5; SRX1; TPK1; DOT5; GRX3; SKO1; GPX2; TDH3; APN2; TRR1; PBS2; YBR014C; AHP1; TSA2; CTA1;	22	18	16.6	13
(p) negative regulation of gene-specific transcription from RNA polymerase II promoter	0.086	30.604	jmj2; arp9; hst4; ssr1; tup11; rsc58; arp42; snf5; cuf1; med13; srb8; nrm1; sir2; rsc4; yox1; rsc1; hif2; snf22; ago1;	19	9	63.604	53	JHD2; ARP9; HST4; TUP1; ARP4; SNF5; MGA1; SIR2; RSC1; SIF2;	10	5	16.766	33
(c) serine family amino acid biosynthetic process	0.107	30.19	gly1; SPBC19F5.04; SPCC364.07; pof1; met14; dld1; SPCC584.01c; SPCC1827.06c; cys12; SPBC3H7.07c; sua1; sir1; SPBC776.03; SPBC428.11; SPAC1F12.07; met16;	16	1	44.19	54	CYS3; SHM1; GLY1; HOM3; SER3; MET30; SER33; MET28; MET14; AGX1; LPD1; MET10; HOM2; YGR012W; CYS4; SER2; MET3; ECM17; HOM6; MET17; MET4; SER1; DFR1; MET16;	24	17	16.937	14
(c) poly(A)+ mRNA export from nucleus	0.221	29.859	SPAC328.05; SPCC31H12.03c; ptr8; gle1; elf1;	5	1	57.859	0	GBP2; THO1; SSL2; MTR2; YRA2; GLE1; NAB2; HRB1; NEW1;	9	5	16.267	28
(p) nucleotide transport	0.189	29.149	SPAC1002.16c; SPAC1039.04; SPAC11D3.18c; fur4; SPAC29B12.14c; SPAC688.09; SPBC1683.12; SPBC27B12.09c; SPBC887.17; SPCC1682.09c;	10	0	49.149	NaN	TNA1; FUI1; RIM2; FLX1; GGC1;	5	3	44.197	20
(p) chromatin silencing at silent mating-type cassette	0.054	28.579	taz1; hrp1; rhp6; chp1; clr2; pcu4; obr1; hrp3; hos2; swi6; ubc15; slm9; chp2; sir2; ulp1; clr1; hip1; clr6; pmt3; clr4; pob3; clr3; tas3; ubc7; mit1; SPBP8B7.28c; rik1; dcr1; raf1; ago1; raf2;	31	20	102.079	53.5	CHD1; RAD6; YCP4; HOS2; HIR2; SIR2; HIR1; RPD3; SMT3; POB3; HDA1; QRI8;	12	6	34.272	73.5
(c) cellular potassium ion homeostasis	0.268	28.542	trk1; sod22;	2	0	49.542	NaN	TRK2; TOK1; TRK1; NHA1; MDM38;	5	4	18.409	21
(c) regulation of translational termination	0.22	28.389	tif51; itt1; upf1;	3	0	50.389	NaN	HYP2; ECM32; ANB1; ITT1; NAM7;	5	4	16.189	22
(c) meiotic DNA recombinase assembly	0.268	28.382	rhp57; rad22;	2	1	71.382	66	SAE3; RAD57; RAD55; RAD52; MEI5;	5	4	80.159	43
(p) sterol transport	0.183	28.153	SPAC23H4.01c; SPAPB1A10.15; SPAPB8E5.04c; SPBC2F12.05c;	4	0	49.653	NaN	OSH3; ARV1; NPC2; SWH1;	4	2	20.082	21.5
(c) regulation of protein ubiquitination	0.298	27.299	rad25; srw1; slp1; SPBC839.03c;	4	2	49.299	9.5	BMH1; BMH2; CDH1; CDC20; DCN1; BUR2; LAG2; ACM1;	8	5	17.202	22
(p) peptidyl-diphthamide metabolic process	0.185	27.101	SPAC8F11.02c; SPAC926.05c; SPBC17D1.02; SPBC3B8.05; SPCC576.14;	5	0	48.601	NaN	KTI11; JJJ3; DPH2; DPH1; DPH5;	5	4	17.207	21.5
(c) peptidyl-diphthamide metabolic process	0.185	27.101	SPBC3B8.05; SPBC17D1.02; SPAC926.05c; SPCC576.14; SPAC8F11.02c;	5	0	48.601	NaN	DPH1; DPH2; JJJ3; DPH5; KTI11;	5	4	17.207	21.5
(c) negative regulation of microtubule depolymerization	0.228	26.839	mal3; ase1; tea2;	3	3	44.839	54	BIM1; FIN1; MHP1; ASE1; KIP2;	5	4	16.97	18
(p) chromatin silencing at telomere	0.1	26.665	hat1; taz1; hst4; chp1; rna1; pcu4; hos2; swi6; chp2; sir2; rap1; hob1; clr4; clr3; SPBP8B7.28c; rik1; ccq1; arp6; raf1; ago1; raf2;	21	12	120.165	56.5	HAT1; HST4; RNA1; HOS2; SIR2; RVS167; HDA1; ARP6;	8	6	46.817	93.5
(p) cellular metabolic compound salvage	0.069	26.525	urg2; SPAC1399.04c; SPAC1486.06; SPAC16C9.02c; SPAC17G8.02; SPAC1B3.01c; SPAC20H4.05c; apt1; hpt1; SPAC4A8.14; SPAC644.08; SPAC9.06c; dea2; SPBC1683.06c; SPBC23E6.10c; SPBC30D10.03c; SPBC365.20c; SPBC3D6.06c; SPBC887.01; SPCC162.11c; SPCC1620.06c; SPCC338.14; SPCC965.14c;	23	2	33.525	11	NPT1; MEU1; URH1; FUR1; YJR024C; APT2; XPT1; PRS1; UTR4; AAH1; YPR118W; ISN1; PNC1; ADI1; URK1; PRS4; ADO1;	17	13	16.718	7
(p) snRNA processing	0.175	26.339	rex3; tgs1; sen1; pac1; SPBC29A10.10c; SPCC1739.07;	6	1	82.339	5	REX3; TGS1; RNT1; SEN1;	4	2	71.075	56
(c) negative regulation of transcription from RNA polymerase II promoter by glucose	0.304	26.002	scr1; vps25; vps36; dot2;	4	1	44.002	11	ADR1; MIG1; MIG2; VPS25; VPS36; SNF8;	6	3	16.772	18
(c) regulation of glycolysis	0.288	25.772	SPAPB17E12.14c; SPAC144.17c;	2	0	34.272	NaN	PFK26; YLR345W; GCR2; PFK27; TYE7; GCR1;	6	4	16.827	8.5
(c) age-dependent general metabolic decline involved in chronological cell aging	0.288	25.753	SPAC1486.01; sck1; ppk18; sod1;	4	1	66.753	0	SOD2; SCH9; MSN4; RIM15; SOD1; MSN2;	6	4	16.988	41
(c) protein amino acid demethylation	0.244	25.73	epe1; hsr1; jmj2;	3	2	43.73	25	JHD1; RPH1; GIS1; JHD2;	4	3	16.68	18
(c) mating type switching	0.158	24.632	myo52; msh3; fkh2; rad2; msh6; swi10; pku80; rqh1; msh2; SPBC23E6.02; SPAC3G6.11; rad16;	12	5	50.132	15	YAL027W; MYO4; SHE3; HMLALPHA2; MATALPHA2; MSH3; FKH1; RAD27; SHE2; HO; MSH6; SAE2; SLX4; RAD10; YKU80; SGS1; MSH2; EXO1; SHE4; RIS1; CHL1; RAD1;	22	18	17.164	25.5
(c) cellular response to reactive oxygen species	0.321	24.365	ctt1; trr1; pca1;	3	0	30.365	NaN	CUP1-1; CUP1-2; TRR2; CCP1; CTA1; TRR1; CTT1; MCA1;	8	5	16.636	6
(p) 'de novo' pyrimidine base biosynthetic process	0.219	23.19	cts1; ura1; SPAC4A8.14; ura3; SPBC3D6.06c; ura5; SPCC1620.06c; SPCC1795.05c; ura4;	9	1	44.19	10	URA7; URA2; PRS1; URA1; URA5; PRS4; URA6; URA3;	8	5	42.505	21
(c) 'de novo' pyrimidine base biosynthetic process	0.258	23.19	ura4; SPCC1795.05c; ura3; ura1; ura2; ura5;	6	1	44.19	10	URA3; URA6; URA1; URA2; URA4; URA5; URA10;	7	5	17.141	21
(c) proline catabolic process	0.311	22.849	SPBC24C6.04; SPAC869.10c;	2	0	33.349	NaN	PUT2; PUT3; PUT1; PUT4;	4	4	16.469	10.5
(p) fermentation	0.257	22.663	SPAC13A11.06; gpd2; adh4; gpd1; adh1; SPCC191.02c;	6	1	34.663	5	THI3; GPD1; ADH4; ADH5; ACS2;	5	3	16.61	12
(p) negative regulation of response to stimulus	0.23	22.622	rgs1; pyp1; tor2; gnr1;	4	1	98.622	3	SST2; TOR1;	2	2	63.621	76
(p) response to arsenic	0.23	22.426	pap1; sty1; zip1; cnt5; atf1; wis1; mcs4;	7	0	98.426	NaN	YAP1; HOG1; SKO1; PBS2;	4	3	16.937	76
(p) cytokinesis, site selection	0.231	22.251	plo1; SPBC1539.04; cwl1; tug1; kin1; mid1; SPCC830.08c;	7	0	34.251	NaN	CDC5; YLL023C; TUB4; KIN1; YOP1;	5	3	16.735	12
(p) sodium ion transport	0.233	21.865	SPAC15A10.06; sod22; sod2; SPBC3B8.04c;	4	0	35.865	NaN	NHX1; NHA1; PHO91;	3	2	16.203	14
(p) organic alcohol transport	0.267	21.734	SPAC1399.02; itr2; SPAC24H6.01c; SPAC3H1.06c; SPBC16A3.17c;	5	0	33.734	NaN	VBA3; ITR1; GUP1;	3	3	16.787	12
(c) DNA topological change	0.338	21.464	mus81; top3; top2; top1;	4	1	45.464	15	MMS4; MUS81; TOP3; TOP2; TOP1;	5	3	34.589	24
(p) inositolphosphoceramide metabolic process	0.268	21.457	SPAC19G12.08; kei1; aur1; SPBC887.15c; SPCC4F11.04c;	5	1	69.457	76	SCS7; YDR367W; AUR1; SUR2; CSH1;	5	3	16.283	48
(p) regulation of filamentous growth	0.157	21.114	mal3; lkh1; arp42; tip1; spo20; ivn1; tea2; tea4; ubr1; ral2; tea1; sgf73; for3;	13	5	47.614	39	BIM1; ARP4; YKL091C; KIP2; BUD14; PMD1; KEL2; SGF73;	8	6	20.549	26.5
(c) copper ion import	0.273	20.595	ctr6; frp1; ctr4; fet4;	4	0	30.595	NaN	CTR2; FRE2; FRE6; FRE1; CTR3; FET4; FRE7; CTR1;	8	5	16.396	10
(c) osmosensory signaling pathway	0.219	20.544	ptc3; rga7; win1; shk1; mak1; ptc1; cdc37; wis1; sty1; cmk2; byr2;	11	3	46.544	5	PTC3; RGD1; STE50; SSK22; PTP3; PTC2; SHO1; STE20; SLN1; PTC1; YPD1; CDC37; HKR1; MSB2; PBS2; SSK1; HOG1; RCK2; STE11; SSK2; PTP2; OPY2;	22	17	16.591	26
(c) negative regulation of meiosis	0.269	20.465	hif2; snt1; ppi1; hos2; mek1;	5	2	47.465	53.5	SIF2; SNT1; HOP1; HOS4; SET3; SNF3; CPR1; DOT1; HOS2; RED1; FPR3; MEK1;	12	12	21.044	27
(c) cellular response to oxidative stress	0.22	20.337	nth1; grx3; sck1; ctt1; trr1; pap1; pca1;	7	1	30.337	14	NTG1; YBR014C; CUP1-1; CUP1-2; TRR2; STB5; SCH9; CCP1; YDL010W; CTA1; MHR1; TRR1; MTL1; CTT1; YAP1; MCA1;	16	11	16.718	10
(c) replicative cell aging	0.083	20.149	gpa2; lac1; SPAC1486.01; dna2; sck1; gut2; SPCC306.08c; rad2; sir2; ppe1; sts5; ssp2; SPAC4G8.03c; SPBC365.20c; cbs2; SPAC6G9.14; SPAC1782.06c; phb2; SPBC16D10.08c; SPCC191.02c; SPBC2G2.11; ste6; trt1; orc1; rqh1; clr3; ras1; pex6; clr6; lig4; SPAC1486.06; tgs1; mcl1;	33	6	49.149	16	GPA2; LAG1; SOD2; DNA2; SCH9; GUT2; LAC1; MSN4; MDH1; AAT1; RAD27; UTH1; GPR1; SIR2; SIT4; FOB1; SIR4; SSD1; SNF1; PUF4; PNC1; SNF4; MPT5; SIP2; RTG2; HXK2; PHB1; PHB2; HSP104; ACS2; NMT1; CDC25; EST2; SIR3; PGA3; MSN2; SGS1; HDA1; RAS2; PEX6; RPD3; LAG2; DNL4; RAS1; NPT1; TGS1; CTF4;	47	29	17.088	29
(c) ubiquitin-dependent endocytosis	0.272	19.936	pub1; SPBC2D10.04; SPAC31A2.12; SPBC839.02; SPAC1F12.05;	5	1	43.936	7	ECM21; RSP5; YKR021W; ROG3; RIM8; YGR068C; YJL084C; ROD1; LDB19; CSR2;	10	9	16.735	24
(c) nicotinate nucleotide biosynthetic process	0.333	19.866	SPAC17G8.02; SPBC365.20c; SPAC1805.16c; SPAC1486.06;	4	0	32.866	NaN	URH1; PNC1; PNP1; NPT1;	4	4	16.636	13
(p) regulation of intracellular protein transport	0.298	19.8	pkd2; tsc1; tsc2; ypt5;	4	0	32.8	NaN	FLC2; YPT53;	2	2	17.029	13
(p) positive regulation of cell-substrate adhesion	0.229	19.388	snf5; tlg2; adn2; ral2; adn1; cbf12; adn3;	7	1	74.388	53	SNF5; TLG2; MSS11; PMD1;	4	4	65.015	55
(p) purine ribonucleoside salvage	0.284	19.203	apt1; SPAC4A8.14; SPBC30D10.03c; SPBC3D6.06c; SPCC1620.06c; SPCC338.14;	6	0	26.203	NaN	APT2; PRS1; ISN1; PRS4; ADO1;	5	3	17.39	7
(c) cysteine biosynthetic process	0.228	18.365	pof1; met14; SPCC584.01c; cys12; sua1; sir1; SPBC428.11; met16;	8	0	30.365	NaN	CYS3; MET30; MET28; MET14; MET10; YGR012W; CYS4; MET3; ECM17; MET17; MET4; MET16;	12	8	16.718	12
(c) double-strand break repair via nonhomologous end joining	0.172	18.13	rad2; lub1; ssr2; sir2; rsc1; srs2; rtt109; orc1; pku80; rad32; pku70; SPBC36B7.08c; rad50; cdc20; clr6; pst1; lig4;	17	10	78.13	21	POL4; RSC30; RAD27; DOA1; RSC8; SIR2; SIR4; XRS2; LIF1; RSC1; HPR5; RTT109; NEJ1; RSC2; SIR3; YKU80; MRE11; YKU70; FYV6; VPS75; RAD50; POL2; MCK1; RPD3; SIN3; DNL4;	26	14	58.686	60
(p) protein amino acid dephosphorylation	0.081	17.93	stp1; pyp3; azr1; clp1; fcp1; pyp2; SPAC22H10.04; cdc25; pyp1; SPAC2F7.02c; ptc3; ptc4; pzh1; SPAC6B12.13; ppa1; paa1; SPBC1271.03c; SPBC14F5.13c; pho2; pmp1; ppa2; SPBC17A3.03c; SPBC17A3.06; SPBC19C2.15c; SPBC26H8.05c; SPBC3B8.10c; SPBC3F6.01c; ptn1; dis2; ibp1; ppb1; SPCC1020.05; ptc2; ppe1; ptc1;	35	12	28.93	6	LTP1; PTC7; CDC14; FCP1; PTP1; PPG1; PSR1; PTC3; PTC6; PPZ2; YPI1; PPH21; TPD3; PHO8; PHO13; SDP1; SIW14; YVH1; PHS1; PPT1; GLC7; CNA1; DCR2; SIT4; PTC1;	25	17	16.42	11
(c) polyamine metabolic process	0.29	17.698	SPBC1271.04c; spe1; SPAC922.07c; spe2; SPBC12C2.07c;	5	0	31.698	NaN	DYS1; SPE1; SPE4; FMS1; ALD3; ALD2; SPE2; SPE3;	8	7	17.11	14
(c) response to acid	0.292	17.157	rga7; pmk1; mkh1; pek1;	4	2	50.157	13.5	RGD1; SPI1; SLT2; PTR3; SSY1; BCK1; SSY5; MID2; WAR1; SLG1; MKK1; TIM18; RLM1; HAA1;	14	9	16.68	33
(p) response to osmotic stress	0.093	16.957	trk2; dad2; plb1; mkh1; hri1; sts1; sty1; hal4; ptc3; tps1; trk1; tif211; ryh1; sum1; pzh1; dam1; tup12; orb6; SPAC9G1.05; grx5; chr4; glo1; gpd1; tor1; gpx1; gcn2; wis1; sds23; ntp1; pmp3; pmp31; ptc2; sum3; ada2; dad5; ptc1;	36	5	47.957	32	BCK1; ERG4; HOG1; SAT4; PTC3; TPS1; TRK1; SUI2; YPT6; TIF34; PPZ2; CBK1; AIP1; GRX5; GLO1; GPX2; GCN2; PBS2; SDS24; NTH2; PMP3; SNA2; DED1; ADA2; PTC1;	25	16	17.207	31
(c) regulation of meiosis	0.262	16.264	hif2; snt1; ppk18; ppi1; hos2; pit1; wee1; cmk2; rqh1; mek1;	10	2	32.264	53.5	MMS4; SIF2; PCH2; SNT1; SPO16; HOP1; HOS4; SET3; RIM15; SNF3; CPR1; UME6; DOT1; YHP1; RCK1; HOS2; IME2; SWE1; RCK2; RED1; FPR3; SGS1; NDJ1; WTM2; WTM1; MEK1; UME1; CSM4;	28	28	16.752	16
(c) sodium ion transport	0.257	16.203	SPBC23G7.13c; cta3; SPAC15A10.06; sod22; SPAC521.04c; SPBC3B8.04c;	6	0	26.203	NaN	DUR3; ENA5; ENA2; ENA1; NHX1; PHO90; NHA1; YNL321W; PHO91; ARR3;	10	5	16.396	10
(c) purine base metabolic process	0.218	15.929	SPAC1F7.09c; SPAC19G12.04; SPBC1711.04; SPCC1672.03c; ade5; apt1; ade1; SPCC338.14; hpt1; ada1; ade4; dea2; ade6; SPAC1F12.07;	14	0	26.429	NaN	YBR284W; DAL1; DAL4; DAL2; DAL7; DAL3; MTD1; BAS1; PHO2; GUD1; ADE8; APT2; ADE5,7; ADE3; YJL070C; ADO1; XPT1; APT1; AMD1; ADE4; AAH1; ADE2; SER1;	23	20	16.645	10.5
(p) galactose catabolic process via UDP-galactose	0.308	15.911	SPBC365.14c; SPBPB2B2.10c; SPBPB2B2.12c; SPBPB2B2.13;	4	1	43.911	0	GAL7; GAL10; GAL1;	3	3	16.67	28
(p) mitochondrial electron transport, ubiquinol to cytochrome c	0.249	15.811	qcr8; qcr6; rip1; cyt1; qcr10; qcr9; cyc1; qcr2; qcr7; cob1;	10	0	129.811	NaN	QCR8; QCR6; RIP1; CYT1; QCR9; CYC7; QCR2; QCR7;	8	4	115.501	114
(c) histone H3-K79 methylation	0.381	15.678	hhf1; swd2;	2	2	72.678	48	HHF1; SWD2; DOT1; HHF2;	4	3	46.957	57
(c) nucleoside catabolic process	0.289	15.26	aph1; SPAC17G8.02; SPAC1805.16c; cdd1; aps1;	5	0	20.26	NaN	HNT2; URH1; PNP1; CDD1; DDP1;	5	4	16.663	5
(p) tRNA methylation	0.149	15.234	trm9; SPAC17D4.04; trm13; SPAC23C4.17; SPAC25B8.15c; trm112; SPAC4F10.03c; trm12; SPAC4G8.07c; trm10; cpd1; trm5; trm11; trm1; gcd10; SPCC18.13; SPCC663.10; trm8;	18	5	33.734	8	TRM9; NCL1; TRM13; TYW3; TRM112; TRM7; TRM12; TRM2; TRM10; GCD14; TRM5; TRM11; TRM1; GCD10; TRM82; YPL030W; TRM8;	17	10	16.707	18.5
(c) tRNA methylation	0.174	14.787	SPAC17D4.04; SPAC4F10.03c; trm5; trm8; trm1; SPCC18.13; SPAC25B8.15c; cpd1; trm12; trm9; gcd10; trm112; trm10; trm11; trm13; SPBC19C7.08c; SPCC663.10;	17	5	34.787	8	NCL1; TRM7; TRM5; TRM3; TRM8; TRM1; TRM82; TYW3; GCD14; TRM12; TRM9; GCD10; TRM112; TRM10; TRM11; TRM13; PPM2; YPL030W;	18	11	16.733	20
(p) MAPKKK cascade	0.201	14.711	win1; pyp2; byr1; mkh1; shk2; sty1; ptc3; spk1; wis4; sin1; pmk1; pmp1; byr2; wis1; pek1; ptc2; ptc1;	17	7	47.711	19	SSK22; PTP1; BCK1; CLA4; HOG1; PTC3; KSS1; AVO1; SLT2; SDP1; STE11; PBS2; MKK1; PTC1;	14	11	16.937	33
(c) glycoside metabolic process	0.261	14.665	ntp1; tps1; inv1; SPCC1322.04; SPBC32F12.10; tpp1; SPBC16D10.08c; SPAC22F8.05;	8	1	26.665	0	NTH2; TPS1; SUC2; UGP1; PGM1; NTH1; TPS2; HSP104; TSL1; PGM2; TPS3; ATH1; SUC1; SUC3; -; SUC5; SUC7;	17	11	16.965	12
(p) copper ion transmembrane transport	0.273	14.068	ctr5; frp1; ctr6; ccc2; SPBC947.05c; ctr4;	6	0	23.568	NaN	FRE2; CTR2; CCC2; CTR3;	4	2	16.568	9.5
(c) regulation of GTP catabolic process	0.21	13.555	spo14; glo3; gdi1; SPAC824.09c; gyp10; SPCC622.14; gyp7; trs120; cnt6; ucp3; SPBC215.01; sec13; cdc16; gyp51; trs130; gyp3; gyp1; git5; SPBC15C4.03;	19	0	47.055	NaN	IRA1; SED4; GLO3; GDI1; YHL029C; GPA1; AGE2; GYP8; GCS1; GYP7; TRS120; AGE1; GTS1; MDR1; GYP6; STE18; SEC13; BUB2; GYL1; TRS130; SPS18; MSB3; IRA2; MSB4; GYP1; STE4; MRS6; GYP5;	28	16	17.035	33.5
(c) actin cortical patch localization	0.28	13.355	SPAC11E3.11c; SPBC31F10.07; hob3; mug89; myo1; hob1; SPAPJ696.02; vrp1; crn1; wsp1;	10	4	25.355	3	YBL060W; LSB5; RVS161; CDC50; YSC84; MYO3; RVS167; LSB3; VRP1; CRN1; MYO5; ARF3; YOR129C; LAS17; BSP1;	15	13	16.762	12
(p) triglyceride biosynthetic process	0.327	13.349	sre1; scp1; plh1; dga1;	4	0	21.349	NaN	HMS1; LRO1; DGA1;	3	3	16.429	8
(p) pentose-phosphate shunt, oxidative branch	0.315	12.983	hxk1; zwf1; SPAC3C7.13c; SPBC660.16; SPCC16C4.10; SPCC794.01c;	6	0	22.983	NaN	HXK1; ZWF1; GND2; SOL2;	4	3	16.26	10
(p) nicotinate nucleotide biosynthetic process	0.402	12.845	SPAC1486.06; SPAC17G8.02; SPBC1683.06c; SPBC365.20c;	4	0	32.845	NaN	NPT1; URH1; PNC1;	3	3	16.68	20
(c) ATP synthesis coupled electron transport	0.244	12.72	rip1; cyc1; cox6; cox5; sdh3; qcr6; cox9; sdh4; qcr7; cox4; qcr9; qcr8; sdh2; SPAC12B10.06c; cyt1; qcr2;	16	1	45.72	24	RIP1; CYC7; COX6; COX5B; SDH3; SDH1; QCR6; COX9; SDH4; QCR7; COX4; QCR9; QCR10; QCR8; CYC1; SDH2; COX8; NDI1; COX7; COX5A; EMI5; CYT1; TAZ1; QCR2; COX1; COB; COX2; COX3;	28	16	41.049	33
(p) glycerophospholipid catabolic process	0.291	12.54	SPAC1786.02; SPAC1A6.03c; plb1; SPAC977.09c; gde1; SPBC1348.10c; SPCC1450.09c; nte1;	8	0	16.54	NaN	PLB2; GDE1; NTE1;	3	3	16.494	4
(p) glycerol metabolic process	0.26	12.54	gld1; dak1; gpd2; SPAC4D7.02c; dak2; gde1; gpd1; SPBP18G5.02; gut2;	9	0	16.54	NaN	DAK1; GPD1; YPL206C; DAK2; GDE1; PGS1; GUT2;	7	5	16.737	4
(p) cellular lipid catabolic process	0.188	12.54	SPAC1786.01c; SPAC1786.02; SPAC1A6.03c; plb1; SPAC1A6.05c; SPAC20G8.02; plc1; SPAC4A8.10; SPAC4H3.08; SPAC8E11.04c; SPAC977.09c; SPAC9G1.08c; gde1; plg7; SPBC1348.10c; SPBC14C8.15; SPBC16A3.12c; SPBC32F12.01c; SPCC1020.13c; SPCC1450.09c; SPCC1450.16c; SPCC1672.09; nte1;	23	0	16.54	NaN	PLB2; TGL4; YOR022C; PLC1; YDL109C; YLR118C; GDE1; TGL1; ISC1; TGL3; NTE1;	11	9	16.494	4
(c) glycerophospholipid catabolic process	0.392	12.54	nte1; gde1; SPAC4D7.02c;	3	0	16.54	NaN	NTE1; PLB3; GDE1; YPL206C;	4	4	16.413	4
(p) protein depolymerization	0.278	12.294	mal3; adf1; pkl1; SPAC9G1.05; ssp1;	5	1	30.794	56	BIM1; COF1; AIP1; SAK1;	4	2	16.867	18.5
(p) polyphosphate metabolic process	0.279	12.04	SPAC14C4.11; SPAC2F3.11; SPBC713.07c; SPCC970.08;	4	0	16.54	NaN	VTC2; PPX1; PPN1; KCS1;	4	2	16.592	4.5
(p) response to superoxide	0.253	12.04	grx2; grx1; gst3; sod1; grx5; SPBC1773.02c; grx4; gpx1; trr1; grx3; SPCC330.06c; tpx1;	12	2	16.54	0	GRX1; GTT1; SOD1; GRX5; DOT5; GRX3; GPX2; TRR1; YBR014C; AHP1; TSA2;	11	8	16.482	4.5
(c) allantoin metabolic process	0.41	12.04	SPAC1F7.09c; SPAC19G12.04;	2	0	16.54	NaN	DUR1,2; DAL1; DAL4; DAL2; DAL7; DAL3; DAL82;	7	6	16.451	4.5
(p) cellular polysaccharide catabolic process	0.254	11.937	agn1; aah2; mde5; bgl2; SPAC27E2.01; SPAC30D11.01c; agl1; meu17; mal1; meu7; agn2; SPCC11E10.09c; ags1; aah3; SPCC757.12;	15	1	16.937	2	BGL2; SGA1; MAL32;	3	3	16.735	5
(p) negative regulation of protein kinase activity	0.316	11.918	srw1; clp1; ptc3; cdr1; rum1; ptc2; ptc1; rnc1;	8	3	49.418	32	CDH1; CDC14; PTC3; HSL1; PTC1; PBP2;	6	4	16.547	37.5
(c) age-dependent response to reactive oxygen species	0.323	11.716	SPAC1486.01; ctt1; sod1; SPBC16D10.08c;	4	1	23.716	0	SOD2; CTA1; SOD1; HSP104;	4	3	16.61	12
(p) neutral lipid metabolic process	0.272	11.714	SPAC1786.01c; its3; SPAC1A6.05c; sre1; scp1; plh1; dga1; SPCC1450.16c;	8	0	19.714	NaN	MSS4; TGL4; HMS1; LRO1; DGA1; TGL3;	6	5	16.429	8
(p) L-methionine salvage from methylthioadenosine	0.319	11.54	SPAC16C9.02c; SPAC20H4.05c; SPAC644.08; SPAC9.06c; SPBC23E6.10c; SPBC887.01;	6	1	16.54	1	MEU1; YJR024C; UTR4; YPR118W; ADI1;	5	4	16.932	5
(c) L-methionine salvage from methylthioadenosine	0.319	11.54	SPAC644.08; SPAC20H4.05c; SPAC16C9.02c; SPBC887.01; SPBC23E6.10c;	5	1	16.54	1	UTR4; YJR024C; MEU1; ADI1; YPR118W;	5	4	16.932	5
(p) response to sterol depletion	0.294	11.262	sre1; scp1; ins1; nro1;	4	0	19.762	NaN	HMS1; YOR051C;	2	2	29.376	8.5
(c) cytogamy	0.423	11.251	map3; mam2; SPAP7G5.03;	3	0	19.251	NaN	FIG1; FUS1; FIG2; KEL1; IRR1; STE3; STE2; FUS2; PRM1;	9	5	16.629	8
(p) cellular amino acid derivative catabolic process	0.323	11.075	uga1; ggt2; ggt1; SPAC922.07c; SPBC1198.08; SPBC1271.04c;	6	0	16.575	NaN	UGA1; ECM38; ALD3; DUG1; DYS1;	5	4	16.713	5.5
(p) positive regulation of gene-specific transcription from RNA polymerase II promoter	0.23	10.984	arp9; ssr1; rsc58; arp42; snf5; cuf1; SPAC4H3.13; adn2; rsc4; sre1; scp1; rsc1; SPBC83.17; SPBP22H7.05c; adn3; snf22; cgs2; ins1; nro1;	19	5	22.984	54	ARP9; ARP4; SNF5; MGA1; MSS11; HMS1; RSC1; MBF1; PDE1; YOR051C;	10	7	16.766	12
(p) regulation of gene-specific transcription	0.176	10.984	jmj2; arp9; hst4; ssr1; tup11; rsc58; arp42; snf30; ssr3; ssr2; snf5; cuf1; SPAC4H3.13; med13; srb8; adn2; nrm1; sir2; rsc4; sre1; mcs6; yox1; snf59; pch1; cdk9; scp1; rsc1; SPBC83.17; SPBP22H7.05c; ssr4; hif2; adn3; snf22; gaf1; cgs2; ins1; nro1; ago1;	38	13	22.984	16	JHD2; ARP9; HST4; TUP1; ARP4; RSC6; RSC8; SNF5; MGA1; MSS11; SIR2; HMS1; KIN28; SGV1; RSC1; MBF1; SIF2; GAT1; PDE1; YOR051C;	20	11	16.743	12
(c) regulation of nitrogen utilization	0.328	10.84	pub1; gaf1; SPCC1259.12c; gst1;	4	1	35.84	7	GLN3; RSP5; DAL80; GAT1; VID30; GZF3; MKS1; NPR1; URE2;	9	5	16.212	25
(c) cellular amino acid derivative catabolic process	0.274	10.61	SPAC1002.12c; SPBC1271.04c; SPCC320.14; SPBC1198.08; SPCC965.10; uga1; ggt2; SPAC922.07c;	8	0	16.61	NaN	UGA2; DUG2; DYS1; SRY1; DUG1; UGA3; ARO10; ARO80; YDR428C; UGA1; PDC6; PDC1; PDC5; BNA5; ECM38; FMS1; ALD3; ALD2; DUG3;	19	17	16.664	6
(c) cellular biogenic amine metabolic process	0.269	10.544	trp3; SPBC1271.04c; SPAC22A12.10; spe1; trp1; SPAC13G7.12c; trp4; trp2; SPAC15E1.05c; cho2; psd3; SPCC1827.02c; cho1; kap95; nte1; SPAC922.07c; psd2; spe2; SPBC12C2.07c;	19	1	21.544	46	YAT1; YAT2; TRP2; DYS1; EPT1; SPE1; TRP3; TRP1; EKI1; TRP4; ARO10; ARO80; YDR428C; TRP5; MUQ1; PDC6; CHO2; PSD2; PCT1; OPI3; PDC1; CKI1; PDC5; SPE4; BNA5; KAP95; CAT2; NTE1; FMS1; SEC14; ALD3; ALD2; CPT1; PSD1; SPE2; YPL103C; SPE3;	37	31	16.749	11
(p) lactate metabolic process	0.328	10.54	SPAC824.07; SPAPB1A11.03; glo1; SPBC713.03; SPCC13B11.03c;	5	0	16.54	NaN	GLO2; CYB2; GLO1; DLD2;	4	4	16.378	6
(p) thiamin metabolic process	0.305	10.54	thi4; thi2; SPBP8B7.17c; SPBP8B7.18c; nmt1; SPCC18B5.05c;	6	3	16.54	2	THI6; THI4; THI20; THI13;	4	3	16.263	6
(p) NAD metabolic process	0.223	10.54	SPAC17G8.02; SPAC1805.16c; SPAC1B1.02c; SPAC20G8.04c; gpd2; SPAC3A11.07; SPAC3H5.11; SPAC806.06c; SPBC1683.06c; SPBC1778.03c; gpd1; SPBC947.15c; gut2; adh1; SPCC24B10.02c; SPCC553.02;	16	0	16.54	NaN	URH1; PNP1; YOR356W; GPD1; NDE2; YEF1; NMA2; NPY1; GUT2; ADH5; UTR1; QNS1;	12	8	16.672	6
(c) thiamin biosynthetic process	0.296	10.54	SPAC222.08c; snz1; nmt1; thi2; SPBP8B7.18c; thi4;	6	2	16.54	1.5	THI2; RPI1; SNO3; SNZ3; THI5; THI13; THI4; THI11; SNO1; SNZ1; THI12; SNZ2; SNO2; THI20; THI6; THI21; THI22;	17	9	16.263	6
(c) drug transmembrane transport	0.443	10.127	SPAC17C9.16c; SPCC4B3.13;	2	0	18.127	NaN	FLR1; QDR3; YHR032W; QDR1; QDR2; YDR338C; ATR1; AQR1; YRR1; YRM1; PDR10;	11	9	16.723	8
(p) nucleoside catabolic process	0.285	10.082	cdd1; SPAC17G8.02; SPAC1805.16c; SPBC1683.06c; SPBC651.02; aph1;	6	0	16.582	NaN	CDD1; URH1; PNP1; NIT2; HNT2;	5	4	16.714	6.5
(c) regulation of gene-specific transcription	0.243	9.94	rmt1; res2; pub1; fkh2; cmb1; ppk27; res1; oca2; cbh1; SPAC2F3.12c; ino80; SPAC8C9.11; SPAC31G5.19; SPAC3F10.12c; SPAC22G7.01c; sty1; cdc10; clr3; mug183; clr6; pst1; SPBC2A9.09; ste11; fhl1;	24	6	52.94	6	HMT1; KAR4; HMLALPHA1; MATALPHA1; GCN4; FLO8; SWI4; RSP5; SRB2; STE12; FKH1; IXR1; PRR1; DAL80; HAC1; MBP1; PRR2; PDC2; HMO1; PLP1; CRF1; ITC1; INO80; YGL220W; YTA7; GZF3; CBF1; YLL029W; HOG1; SWI6; IFH1; HDA1; FKH2; RTT106; RPD3; SIN3; WTM2; WTM1; PLP2; SNF2; ISW2; HOS3; ROX1; HOS1; FHL1; PCC1;	46	31	22.759	43
(c) histone H3-K4 methylation	0.325	9.875	swd1; orc2; set1; swd2; ash2;	5	4	70.875	85.5	SWD1; ORC2; SWD3; SHG1; SET1; SWD2; SDC1; BRE2; SPP1;	9	6	97.763	61
(c) calcium ion transport	0.355	9.751	vcx1; SPAPB2B4.04c; pmr1; cch1; yam8;	5	0	31.751	NaN	VCX1; PMC1; PMR1; CCH1; MID1; YVC1;	6	5	17.324	22
(c) sulfur compound catabolic process	0.327	9.54	SPBC1198.08; ggt2; SPBP8B7.18c;	3	1	16.54	1	DUG2; DUG1; ARO10; JLP1; ECM38; DUG3; LAP3; THI20;	8	6	16.667	7
(c) cellular nitrogen compound catabolic process	0.245	9.54	SPAC644.05c; SPBC23G7.13c; SPAC1039.02; SPAC1F7.09c; SPAC19G12.04; arp2; aph1; SPAC17G8.02; cgs2; SPCC830.10; SPAC1805.16c; cdd1; dea2; SPBP8B7.18c; aps1; sar1; sec2302;	17	1	16.54	1	DUR1,2; DUT1; DUR3; YHR202W; DAL1; DAL4; DAL2; DAL7; DAL3; ARP2; HNT2; URH1; YDR520C; PDE1; HAM1; HMX1; PNP1; CDD1; AAH1; DAL82; SEC12; THI20; DDP1; SAR1; SEC23;	25	18	16.54	7
(c) regulation of ATPase activity	0.417	9.516	SPBC30B4.02c; SPCC70.02c;	2	1	17.016	3	HSP30; INH1; STF2; SQS1; STF1;	5	4	16.385	7.5
(p) cellular response to organic substance	0.231	9.447	arb2; arb1; ire1; pap1; crm1; SPAC186.06; mkh1; SPAC1F5.06; bip1; SPAC4H3.13; SPAC5D6.13; moe1; SPAC821.05; SPBC119.09c; SPBC1347.05c; git5; hba1; hsp16; trr1; get1; caf5; int6; SPCC1020.05; ptc2; ers1; dcr1; ago1;	27	6	47.447	35	IRE1; YAP1; CRM1; BCK1; LHS1; KAR2; VPS74; ORM1; SCJ1; STE4; YRB2; HSP26; TRR1; DCR2;	14	9	16.739	38
(p) sulfur compound catabolic process	0.298	9.11	ggt2; ggt1; SPBC1198.08; SPCC576.01c;	4	0	16.61	NaN	ECM38; DUG1;	2	2	17.079	7.5
(p) nucleobase, nucleoside, nucleotide and nucleic acid catabolic process	0.273	9.061	SPAC14C4.10c; cdd1; SPAC17G8.02; SPAC1805.16c; SPAC19G12.04; SPAC644.05c; dea2; SPBC1683.06c; SPBC651.02; cgs2; aph1; SPCC830.10;	12	0	16.561	NaN	CDD1; URH1; PNP1; DAL3; DUT1; AAH1; NIT2; PDE1; HNT2; HAM1;	10	8	16.714	7.5
(c) cellular aldehyde metabolic process	0.312	9.04	cit1; SPBC1683.11c; idp1; SPCC13B11.04c; SPAC824.07; glo1; SPACUNK4.10; SPAC977.14c;	8	0	16.54	NaN	CIT2; AAD3; ICL1; DAL7; AAD16; AAD6; IDP1; MDH3; SFA1; AAD4; GLO2; YJL068C; AAD10; IDP2; GLO1; SNO1; SNZ1; HFD1; ALD2; ADH6; IDP3; MLS1; GOR1; AAD14; SNO2; AAD15; GLO4; YPL088W;	28	20	16.58	7.5
(p) aspartate family amino acid catabolic process	0.293	8.739	SPAC10F6.13c; fap2; SPAC186.03; gly1; SPAC823.09c; SPAC977.12; SPBC1683.11c; nta1; fap1; SPBC725.01; SPBPB21E7.09; SPBPB8B6.05c; SPCC320.14;	13	0	16.739	NaN	AAT2; ASP3-1; GLY1; ICL1; NTA1; SRY1;	6	3	16.819	8
(c) L-serine metabolic process	0.305	8.714	SPCC364.07; dld1; cys12; SPBC3H7.07c; SPAC24C9.12c; SPAC1F12.07;	6	1	19.714	54	SHM1; CHA1; SER3; SER33; LPD1; YGR012W; CYS4; SER2; SHM2; SER1;	10	8	16.652	11
(p) response to zinc ion	0.344	8.54	grx1; rav1; SPBC12C2.09c; lac1;	4	0	16.54	NaN	GRX1; RAV1; IZH1; LAG1;	4	3	16.568	8
(p) aldehyde catabolic process	0.305	8.54	SPAC29B12.13; SPAC824.07; SPACUNK4.10; glo1; SPBC1539.07c; SPBC1773.17c; SPCC13B11.03c; SPCC13B11.04c;	8	0	16.54	NaN	GLO2; GOR1; GLO1; SFA1;	4	3	16.166	8
(c) lactate metabolic process	0.342	8.54	SPBC713.03; SPAC824.07; glo1; SPAPB1A11.03;	4	0	16.54	NaN	DLD3; DLD2; GLO2; GLO1; CYB2; GLO4;	6	5	16.307	8
(c) aldehyde catabolic process	0.342	8.54	SPCC13B11.04c; SPAC824.07; glo1; SPACUNK4.10;	4	0	16.54	NaN	SFA1; GLO2; YJL068C; GLO1; GOR1; GLO4;	6	5	16.307	8
(c) negative regulation of transport	0.344	8.54	SPBC16G5.05c; gad8; SPCC4B3.06c; gst1;	4	0	16.54	NaN	SCS2; YPK1; LOT6; ARG81; WHI3; URE2;	6	3	16.582	8
(p) translesion synthesis	0.386	8.258	rev3; rev7; eso1; mug40;	4	1	16.758	3	REV3; RAD30;	2	2	16.41	8.5
(c) purine ribonucleoside salvage	0.445	8.203	apt1; SPCC338.14; SPBC30D10.03c;	3	0	26.203	NaN	HPT1; APT2; ADO1; APT1; ISN1;	5	3	23.895	18
(c) response to toxin	0.321	8.096	SPCC1450.13c; SPAC24C9.02c; frp1; nmt1; SPAC5H10.02c; SPCC1281.07c; SPAC869.02c; mug180;	8	0	16.596	NaN	PRX1; RIB5; DAN3; AAD3; CUP1-1; CUP1-2; CYT2; FRE2; ECM4; THI5; AAD16; AAD6; AAD4; THI13; HSP31; GTO1; ATF2; YHB1; YGR263C; AAD10; SOR1; MPH3; SUL2; GTO3; YNL134C; AAD14; FRE4; YNR064C; IZH2; GRE2; AAD15; PDR10; FRE3;	33	22	16.654	8.5
(c) fructose 2,6-bisphosphate metabolic process	0.327	8.04	SPAPB17E12.14c; SPAC732.02c; SPAC144.17c;	3	0	16.54	NaN	PFK26; FBP26; YLR345W; PFK27;	4	4	16.497	8.5
(c) 'de novo' IMP biosynthetic process	0.362	8.04	ade7; ade5; ade1; ade3; ade10; ade8; ade4; ade6;	8	0	16.54	NaN	ADE1; ADE8; ADE5,7; ADE6; ADE16; ADE13; ADE17; ADE4; ADE2;	9	8	16.428	8.5
(c) glycogen metabolic process	0.325	7.751	ubx3; SPBC20F10.10; dis2; ape2; meu17; SPCC1322.04; SPBC32F12.10; SPAC6B12.13; vma10; SPAC227.15; rad25; SPAC22H10.04;	12	1	19.251	3	SHP1; GLC3; GIP2; PCL6; GLC7; BMH1; AAP1; VMA22; PCL7; SGA1; UGP1; PGM1; GLG1; YPI1; GSY1; VMA10; REG1; BMH2; PCL10; GLG2; GSY2; PIG1; PGM2; GLC8; PPG1; GAC1; PCL8; GPH1; GDB1;	29	20	16.975	11.5
(p) acetate metabolic process	0.351	7.54	SPAC1952.09c; SPAC9E9.09c; iah1; SPCC191.02c;	4	0	16.54	NaN	ACH1; ALD5; IAH1; ACS2;	4	3	16.591	9
(p) establishment of cell polarity	0.329	7.54	SPAC1F3.03; SPAC23G3.05c; SPAC343.17c; tip1; SPAC3G9.05; alp7; arp1; SPBC16C6.12c; SPBC776.06c;	9	2	16.54	20	SRO77; RAX1; SPA2;	3	3	16.739	9
(p) 'de novo' IMP biosynthetic process	0.321	7.54	SPAC4A8.14; ade4; ade3; ade8; SPBC3D6.06c; ade1; ade7; ade6; SPCC1620.06c; ade5;	10	0	16.54	NaN	PRS1; ADE4; ADE6; ADE13; ADE5,7; ADE1; ADE2; PRS4; ADE8;	9	7	16.449	9
(p) cell redox homeostasis	0.269	7.54	SPAC13F5.05; grx2; SPAC17H9.14c; SPAC1F5.02; grx1; ggt1; trx1; sod1; SPAC959.05c; trx2; sro1; SPBC1773.02c; grx4; pdi2; txl1; grx3; SPCC330.06c; tpx1;	18	2	16.54	0	MPD1; PDI1; GRX1; TRX2; SOD1; DOT5; GRX3; EPS1; YBR014C; AHP1; TSA2;	11	9	16.591	9
(c) glycerol-3-phosphate metabolic process	0.451	7.54	gut2; gpd2;	2	0	16.54	NaN	GUT1; GUT2; GPD1; GPD2;	4	3	16.591	9
(c) glyoxylate cycle	0.463	7.54	cit1; SPBC1683.11c; idp1;	3	0	16.54	NaN	CIT2; ICL1; DAL7; IDP1; MDH3; IDP2; IDP3; MLS1;	8	7	16.591	9
(c) regulation of cell growth	0.339	7.54	ste20; mip1; SPAC637.13c; tor2; pop3; sin1;	6	0	16.54	NaN	TSC11; KOG1; SLM1; TOR2; BIT61; TOR1; AVO2; LST8; SLM2; AVO1; TCO89;	11	6	17.038	9
(c) copper ion transport	0.321	7.54	sco1; ctr6; frp1; ccc2; cox17; ctr4; ccs1; fet4; atx1; pdt1;	10	0	16.54	NaN	SCO2; SCO1; PCA1; CTR2; FRE2; CCC2; COX17; FRE6; FRE1; CTR3; CCS1; FET4; ATX1; SMF1; FRE7; CTR1;	16	9	16.591	9
(p) methionine biosynthetic process	0.256	7.117	met16; SPAC16C9.02c; met14; SPAC1783.01; SPAC20H4.05c; met9; SPAC644.08; SPAC9.06c; met26; cys2; SPBC12C2.03c; SPBC15D4.09c; SPBC23E6.10c; sua1; met6; SPBC776.03; SPBC887.01; SPCC11E10.01; SPCC1739.06c; SPCC1827.06c;	20	1	17.117	1	MET16; MEU1; MET14; YJR024C; MET13; UTR4; MET6; STR2; YPR118W; MET3; MET2; HOM6; ADI1; STR3; MET1; HOM2;	16	13	16.756	10
(p) purine base metabolic process	0.283	7.04	SPAC19G12.04; SPAC1F7.09c; apt1; ade4; met26; ada1; dea2; SPBC1711.04; ade9; ade1; ade7; SPBC839.16; SPCC1223.09; ade6; SPCC1672.03c; SPCC285.04; SPCC338.14; ade5;	18	0	16.54	NaN	DAL3; DAL2; APT2; ADE4; MET6; AMD1; AAH1; MTD1; MIS1; ADE5,7; ADE1; ADE2; GUD1; ADO1; ADE8;	15	14	16.48	9.5
(p) nicotinamide nucleotide metabolic process	0.196	7.04	SPAC144.12; SPAC17G8.02; SPAC1805.16c; SPAC1B1.02c; SPAC20G8.04c; gpd2; hxk1; SPAC26H5.09c; SPAC31G5.05c; SPAC323.01c; SPAC3A11.07; zwf1; SPAC3C7.13c; SPAC3H5.11; idp1; SPAC806.06c; SPAC9E9.09c; SPBC115.03; pgi1; SPBC1683.06c; SPBC1778.03c; gpd1; SPBC2G5.05; SPBC660.16; SPBC947.15c; tal1; gut2; adh1; SPCC16C4.10; SPCC24B10.02c; SPCC553.02; SPCC794.01c;	32	0	16.54	NaN	RKI1; URH1; PNP1; YOR356W; GPD1; HXK1; YMR315W; RPE1; POS5; NDE2; ZWF1; YEF1; IDP1; NMA2; ALD5; PGI1; NPY1; TKL2; GND2; YGR043C; GUT2; ADH5; SOL2; UTR1; QNS1;	25	16	16.67	9.5
(c) alditol catabolic process	0.334	7.04	dak2; gpd2; SPAC24H6.01c; dak1;	4	0	16.54	NaN	DAK2; GPD1; GUP1; DAK1; GPD2;	5	4	16.673	9.5
(c) glycerol metabolic process	0.301	7.04	gut2; dak2; gpd2; SPAC24H6.01c; dak1; dga1; gde1; SPAC4D7.02c;	8	0	16.54	NaN	HOR2; GUT1; RHR2; GUT2; DAK2; GPD1; GUP1; FPS1; DAK1; GPD2; DGA1; GDE1; TCO89; YIG1; YPL206C;	15	14	16.682	9.5
(c) glutathione metabolic process	0.295	7.04	gst3; SPAC11D3.15; SPBC1198.08; SPCC1183.03c; SPCC1281.07c; gcs1; ggt2; glo1; zhf1; gsa1; pgr1;	11	0	16.54	NaN	DUG2; GTT1; YKL215C; ECM4; DUG1; YFH1; GTO1; GSH1; GTT2; ECM38; GLO1; ZRC1; GTO3; DUG3; GSH2; GLR1;	16	14	16.685	9.5
(p) NADPH regeneration	0.297	6.64	SPAC144.12; hxk1; SPAC26H5.09c; SPAC31G5.05c; zwf1; SPAC3C7.13c; idp1; SPAC9E9.09c; SPBC115.03; pgi1; SPBC2G5.05; SPBC660.16; tal1; SPCC16C4.10; SPCC794.01c;	15	0	16.64	NaN	RKI1; HXK1; YMR315W; RPE1; ZWF1; IDP1; ALD5; PGI1; TKL2; GND2; YGR043C; SOL2;	12	8	16.564	10
(c) response to reactive oxygen species	0.304	6.603	SPAC1486.01; prr1; mak1; bfr1; ctt1; trr1; gcs1; sod1; SPBC16D10.08c; pap1; zwf1; pca1;	12	2	20.603	0.5	SOD2; CUP1-1; CUP1-2; TRR2; SKN7; SLN1; CCP1; SNQ2; CTA1; TRR1; CTT1; GSH1; SOD1; HSP104; SSK1; YAP1; ZWF1; AIF1; MCA1;	19	13	16.739	14
(c) glutathione catabolic process	0.46	6.575	SPBC1198.08; ggt2;	2	0	16.575	NaN	DUG2; DUG1; ECM38; DUG3;	4	3	16.798	10
(c) NAD metabolic process	0.337	6.561	adh1; SPCC553.02; gut2; gpd2; SPAC3A11.07; SPAC17G8.02; SPBC1778.03c; SPAC806.06c; SPAC1805.16c; SPBP22H7.06;	10	0	16.561	NaN	BNA4; ADH5; QNS1; GUT2; BNA6; GPD1; MDH3; NDE2; URH1; YDR428C; NPY1; NMA2; BNA1; BNA2; PNP1; BNA5; NMA1; NDI1; ADH3; NDE1; ADH2; NRK1; GPD2; ADH1; FDH1;	25	21	16.731	10
(p) fructose 2,6-bisphosphate metabolic process	0.391	6.54	SPAC144.17c; SPAC222.13c; SPAC732.02c; SPAPB17E12.14c;	4	0	16.54	NaN	YLR345W; FBP26; PFK26;	3	3	16.259	10
(p) sulfate transport	0.46	6.54	oac1; SPAC869.05c; SPBC3H7.02; SPCC320.05;	4	0	16.54	NaN	OAC1; SUL1; YPR003C;	3	3	16.706	10
(p) neutral amino acid transport	0.359	6.54	SPAC869.10c; SPAP7G5.06; fnx1; fnx2; SPBPB10D8.01; SPCPB1C11.03;	6	0	16.54	NaN	PUT4; VBA2; YLL055W;	3	3	16.582	10
(p) iron ion transmembrane transport	0.33	6.54	fip1; fio1; SPAC8C9.12c; frp1; pcl1; SPBC947.05c;	6	0	16.54	NaN	FTR1; FET5; MRS3; FRE2; CCC1;	5	5	16.396	10
(p) carbohydrate phosphorylation	0.33	6.54	SPAC222.13c; SPAPB17E12.14c; SPBC16G5.02c; pfk1; SPBPB2B2.13; SPCC970.08; SPCPJ732.02c;	7	2	16.54	1.5	PFK26; RBK1; PFK2; GAL1; KCS1; XKS1;	6	5	16.573	10
(p) glutathione metabolic process	0.337	6.54	SPAC11D3.15; gcs1; gsa1; ggt2; ggt1; SPBC1198.08; glo1; pgr1; SPCC737.06c;	9	0	16.54	NaN	YKL215C; GSH1; GSH2; ECM38; DUG1; GLO1; GLR1;	7	7	17.361	10
(p) iron assimilation	0.323	6.54	fip1; fio1; str3; sib1; sib2; frp1; str1; SPBC947.05c; str2;	9	0	16.54	NaN	FTR1; FET5; FRE2; YCL073C;	4	3	16.739	10
(p) amino acid transmembrane transport	0.263	6.54	SPAC1039.01; isp5; SPAC11D3.08c; SPAC12B10.09; SPAC3H1.09c; SPAC869.10c; SPAP7G5.06; SPAPB24D3.02c; SPBC15C4.04c; aap1; meu22; SPBC359.01; SPBC359.03c; SPBPB2B2.01; SPCC584.13; SPCC74.04; SPCC777.04; SPCC794.03; SPCC794.04c; SPCC965.11c; SPCPB1C11.02;	21	1	16.54	3	AGP1; UGA4; PET8; AVT3; PUT4; DIP5; AGP3;	7	7	16.935	10
(c) phospholipid translocation	0.355	6.54	SPBC887.12; ppk14; mug89; SPAC24B11.12c; SPAC821.13c; tco1;	6	2	16.54	4.5	DRS2; KIN82; CDC50; DNF1; DNF2; DNF3; LEM3; RSB1;	8	5	16.767	10
(c) organic anion transport	0.475	6.54	SPAC19G12.05; mug86; SPBC1271.09; SPBC83.13;	4	0	16.54	NaN	CTP1; ADY2; PHO87; GIT1; YIA6; JEN1; SFC1; FPS1; YHM2; AGC1;	10	9	16.44	10
(c) iron ion transport	0.351	6.54	fip1; frp1; fio1; SPCC1183.03c; SPAC8C9.12c; pcl1; SPCC1020.03; atm1; fet4; pdt1; SPAC17G6.15c;	11	0	16.54	NaN	FTH1; SIT1; FTR1; ARN1; ARN2; FRE2; MRS4; FET5; YFH1; YDR506C; FIT1; AFT1; MRS3; FRE6; SMF3; FRE8; FRE1; CCC1; FET3; MMT1; ATM1; FET4; FRE4; SMF1; FRE7; ENB1; YOR271C; FRE3; FIT2; FIT3; MMT2;	31	28	16.658	10
(c) response to drug	0.3	6.54	SPAC11D3.07c; SPAC17C9.16c; SPAC23H3.03c; pub1; bfr1; SPCC4B3.13; SPAC18B11.03c; SPBC36.01c; SPBC56F2.07c; SPBC16H5.14c; pap1; SPAC1F12.10c; dsk1; SPBC216.01c; SPCC23B6.04c;	15	3	16.54	7	PDR3; PSY4; FLR1; QDR3; BAP2; NPR2; RSP5; YHR032W; YHR048W; QDR1; QDR2; ELM1; YKL075C; YKR105C; SNQ2; PPH3; YDR338C; PDR15; PDR1; SLI1; AZR1; YOR1; TPO1; AFG2; YLR426W; YAP1; ATR1; YMR073C; SKY1; AQR1; MLF3; PSY2; PDR16; PDR17; YNR048W; ROD1; CIN5; PDR5; YRR1; YRM1; PDR10; PDR12; SGE1; YPR036W-A;	44	34	16.735	10
(c) DNA replication, removal of RNA primer	0.468	6.336	rad2; cdc6; cdc1; rnh201;	4	2	33.336	10.5	RAD27; CDC2; RNH202; HYS2; POL32; RNH203; RNH201;	7	5	35.865	27
(p) response to cation stress	0.321	6.325	trk2; sts1; sty1; hal4; trk1; pzh1; tup12; grx5; pmp3;	9	0	63.325	NaN	ERG4; HOG1; SAT4; TRK1; PPZ2; GRX5; PMP3;	7	4	34.439	57
(c) pantothenate metabolic process	0.323	6.214	SPAC5H10.09c; SPBPB2B2.09c; pan6; spe1; spe2; SPBC12C2.07c;	6	0	19.714	NaN	ECM31; PAN5; PAN6; SPE1; YDL144C; CBS2; SPE4; FMS1; SPE2; SPE3;	10	8	17.427	13.5
(c) glutamine metabolic process	0.297	6.132	SPCC622.12c; cts1; his4; SPBC12C2.11; trp1; SPAC222.08c; glt1; ade3; asn1; ura1; SPAC13C5.04; SPBC4F6.11c; gua2; ade4; SPBP8B7.29; arg5; SPAC869.10c; gln1;	18	0	17.132	NaN	GDH3; URA7; HIS7; GFA1; TRP3; GAP1; SNO3; GLT1; ADE6; ASN2; URA2; URA8; YLR126C; YML096W; YMR084W; SNO1; GUA1; ADE4; DUG3; SNO2; ABZ1; CPA1; PUT4; GDH1; GLN1; ASN1;	26	17	16.582	11
(p) iron ion transport	0.281	6.04	atm1; SPAC17G6.15c; fip1; fio1; str3; sib2; SPAC4G8.08; SPAC8C9.12c; frp1; pcl1; str1; SPBC947.05c; fet4; SPCC1020.03; SPCC1183.03c; str2;	16	0	16.54	NaN	ATM1; YOR271C; FTR1; FET5; MRS3; FRE2; CCC1; YCL073C; FET4; MMT1; YFH1;	11	8	16.395	10.5
(c) cellular lipid catabolic process	0.323	6.04	SPBC32F12.01c; SPAC1A6.05c; SPBC2D10.09; SPAC3H8.02; nte1; SPAC1786.02; SPCC1450.16c; SPAC922.06; gde1; SPAC4D7.02c; plc1;	11	0	16.54	NaN	YPC1; ISC1; POT1; FOX2; TGL4; MDH3; EHD3; TGL2; POX1; TES1; ECI1; CSR1; NTE1; PLB2; PLB1; TGL3; IDP3; SPO1; SPS19; PLB3; DCI1; YDC1; YPL103C; GDE1; YPL206C; PLC1; ANT1;	27	24	16.581	10.5
(c) ammonia assimilation cycle	0.359	6.03	SPCC622.12c; glt1; SPAC869.10c;	3	0	17.03	NaN	GDH3; GAP1; GLT1; PUT4; GDH1;	5	5	16.711	11
(c) peptidyl-lysine methylation	0.388	6.03	SPBC1709.13c; set1; SPBC839.14c; set11; SPAC688.14;	5	4	17.03	3.5	YBR030W; YHL039W; CTM1; SET1; YIL064W; RKM2; SET7; RKM1;	8	7	16.628	11
(c) inositol metabolic process	0.382	5.937	ire1; SPCC970.08; SPAC607.04; asp1; SPBC21H7.06c; aps1; plc1;	7	0	23.937	NaN	INM1; IRE1; KCS1; ARG82; YDR287W; IPK1; INO1; VIP1; OPI10; DDP1; PLC1;	11	8	17.355	18
(c) protein amino acid dephosphorylation	0.265	5.93	paa1; ptc3; dis2; pmp1; SPBC17A3.06; SPAC6B12.13; clp1; ptc4; ptc1; ppa1; pyp2; pho2; SPBC14F5.13c; pab1; SPBC3F6.01c; SPCC1020.05; fcp1; SPBC17A3.03c; SPAC22H10.04; par1; SPAC10F6.17c; stp1;	22	9	28.93	5	TPD3; PSY4; PTC3; PTC4; PPS1; GIP2; PTP3; PTC2; GLC7; YER139C; SDP1; YVH1; YPI1; CDC14; PTC6; PTC1; PPH21; PPH22; PTP1; PHO13; PPH3; PHO8; CDC55; PPT1; DCR2; MIH1; FCP1; SIW14; MSG5; TEP1; PPG1; RTS1; PTC5; PTP2; PPQ1; LTP1;	36	29	16.596	23
(p) nucleotide catabolic process	0.408	5.758	SPAC14C4.10c; SPAC644.05c; cgs2; SPCC830.10;	4	0	16.758	NaN	DUT1; PDE1; HAM1;	3	2	20.762	11
(c) glutamine family amino acid catabolic process	0.341	5.749	SPAC1002.12c; SPBC24C6.04; SPCC132.04c; SPAC186.03; car2; SPAC869.10c; car3;	7	0	16.749	NaN	UGA2; PUT2; PUT3; GDH2; ASP1; PUT1; ASP3-1; ASP3-2; ASP3-3; ASP3-4; CAR2; GAD1; PUT4; CAR1;	14	9	16.705	11
(c) glutamate biosynthetic process	0.337	5.739	SPCC622.12c; cit1; SPBC24C6.04; idp1; glt1; SPAC16C9.02c; SPAC24C9.06c; idh1; idh2;	9	0	16.739	NaN	GDH3; CIT2; PUT2; IDP1; GLT1; MEU1; PUT1; IDP2; ACO1; IDH1; CIT1; IDH2; GDH1;	13	12	16.651	11
(p) serine family amino acid metabolic process	0.218	5.714	dld1; SPAC1039.08; gcv2; met16; SPAC18B11.09c; shm2; SPAC1F12.07; gly1; SPAC24C9.12c; gcv1; cys12; SPAC57A7.07c; met26; cys2; SPBC15D4.09c; nfs1; sua1; cys11; SPBC3H7.07c; SPBC428.11; met6; SPBC725.01; SPBC776.03; SPBC8D2.18c; SPBP19A11.01; SPCC11E10.01; dfr1; SPCC364.07;	28	1	19.714	54	LPD1; GCV2; MET16; YJL218W; SER1; GLY1; SHM2; GCV1; YGR012W; MHT1; MET6; STR2; NFS1; MET3; SER2; MET17; MET2; HOM6; SAH1; GCV3; STR3; FSH2; SER3;	23	15	16.66	14
(c) establishment of mitochondrion localization	0.469	5.644	SPCC320.04c; arp2; SPBP35G2.14; arc3;	4	0	33.644	NaN	GEM1; YIR003W; ARP2; JSN1; ARC18;	5	3	16.743	28
(c) isocitrate metabolic process	0.474	5.64	idp1; idh1; idh2;	3	0	16.64	NaN	IDP1; IDP2; IDP3; IDH1; IDH2;	5	5	16.755	11
(p) regulation of nucleosome density	0.368	5.54	hst4; hos2; sir2; hst2;	4	3	16.54	11	HST4; HOS2; SIR2; HST2;	4	3	16.743	11
(p) disaccharide catabolic process	0.348	5.54	mel1; SPAC8E11.01c; mal1; ntp1; inv1;	5	0	16.54	NaN	MAL32; NTH2; SUC2;	3	3	16.767	11
(p) vacuolar protein catabolic process	0.318	5.54	psp3; cpy1; SPAC24C9.08; SPAC26H5.04; SPAC3H1.14; SPBC354.09c; SPCC1259.12c;	7	2	16.54	3	PRC1; CPS1; VID24; TRE2; VID30;	5	4	16.255	11
(p) oligosaccharide catabolic process	0.3	5.54	agn1; SPAC30D11.01c; mug191; ams1; eng1; mel1; SPAC8E11.01c; agl1; SPBC1198.06c; SPBC1198.07c; mal1; ntp1; inv1; SPCC970.02;	14	0	16.54	NaN	AMS1; MAL32; NTH2; SUC2; DCW1;	5	5	16.743	11
(p) purine ribonucleoside metabolic process	0.271	5.54	aps1; ade2; SPAC1687.19c; SPAC1F12.08; apt1; SPAC25B8.15c; SPAC2F3.13c; grs1; SPAC4A8.14; trm12; SPBC19C7.08c; SPBC30D10.03c; SPBC3D6.06c; SPBC4B4.01c; SPBC651.02; SPCC1020.08; SPCC14G10.01; hmg1; SPCC1620.06c; SPCC338.14; SPCC4B3.18; aph1;	22	1	16.54	1	DDP1; ADE12; YGR277C; APT2; TYW3; GRS1; PRS1; TRM12; PPM2; ISN1; YDR531W; NIT2; TYW1; YDR196C; HMG2; PRS4; ADO1; YIL083C; HNT2;	19	11	16.61	11
(p) amine transport	0.194	5.54	SPAC1039.01; isp5; SPAC11D3.08c; SPAC12B10.09; SPAC17C9.16c; tsc1; amt3; atg22; SPAC3H1.09c; btn1; amt2; SPAC869.10c; cat1; thi9; SPAP7G5.06; SPAPB24D3.02c; fnx1; SPBC15C4.04c; aap1; SPBC1683.05; SPBC1685.07c; can1; meu22; tor1; SPBC359.01; SPBC359.03c; SPBC36.01c; SPBC36.02c; SPBC36.03c; fnx2; SPBC409.08; SPBC530.15c; caf5; hut1; SPBC947.06c; SPBPB10D8.01; SPBPB2B2.01; SPCC569.05c; SPCC584.13; S…	47	1	16.54	3	AGP1; UGA4; PET8; FLR1; ATG22; AVT3; YHC3; PUT4; VBA2; AVT5; YBR235W; TPO1; TPO2; HUT1; YLL055W; DIP5; AGP3; MEP2;	18	18	16.587	11
(c) sulfate transport	0.362	5.54	SPAC869.05c; oac1; SPCC4B3.01; SPCC320.05;	4	0	16.54	NaN	SUL1; OAC1; SUL2; YOR251C; YPR003C;	5	5	16.68	11
(c) triglyceride metabolic process	0.381	5.54	SPAC1A6.05c; SPCC1450.16c; plh1; dga1;	4	0	16.54	NaN	TGL4; TGL2; TGL3; LRO1; TGL5; DGA1;	6	6	16.74	11
(c) ammonium transport	0.469	5.54	mug86; amt1;	2	0	16.54	NaN	ADY2; ATO3; MEP1; MEP2; ATO2; MEP3;	6	6	16.782	11
(c) cellular amino acid catabolic process	0.3	5.54	SPBP19A11.01; SPAC1002.12c; adh1; gly1; SPBC1677.03c; SPBC24C6.04; eca39; dld1; SPAC13A11.06; SPCC13B11.04c; SPCC132.04c; SPAC8C9.05; gcv1; SPBC2D10.09; adh4; SPCC757.04; SPAC186.03; car2; gcv2; SPAC869.10c; car3;	21	1	16.54	5	GCV3; UGA2; ADH5; CHA1; GLY1; ILV1; PUT2; BAT1; PUT3; AAT1; LPD1; THI3; SFA1; GDH2; DTD1; GCV1; EHD3; ASP1; ARO10; ARO80; YDR428C; ADH4; PDC6; BAT2; PDC1; YLR089C; CHA4; PDC5; PUT1; ASP3-1; ASP3-2; ASP3-3; ASP3-4; BNA5; CAR2; ADH3; GCV2; GAD1; ADH2; LAP3; ADH1; PUT4; CAR1; ICL2;	44	31	16.659	11
(p) regulation of histone modification	0.243	5.445	arb1; hrp1; mst2; chp1; pcr1; sty1; pcf3; pcf2; pcu4; png1; rdp1; scm3; sir2; pcf1; pdp1; atf1; clr6; pmt3; SPBC36B7.08c; nbs1; clr3; tas3; SPBP8B7.28c; rik1; ers1; mis16; dcr1; brl1; cyp9; spf1; raf1; ago1; raf2; brl2; mis18;	35	19	70.445	38	CHD1; SAS3; HOG1; CAC2; YNG2; SIR2; RLF2; SKO1; RPD3; SMT3; VPS75; HDA1; BRE1;	13	7	86.189	65
(c) polyphosphate metabolic process	0.306	5.437	nrf1; SPAC2F3.11; SPAC14C4.11; SPBC713.07c; vtc4; SPAC23D3.12; SPBC3B8.04c;	7	0	16.937	NaN	VTC1; PPX1; VTC2; PPN1; VTC4; PHO84; PHO91; VPH1; VTC3;	9	8	16.778	11.5
(c) polyamine transport	0.493	5.285	SPBC23G7.13c; SPAC11D3.08c; SPBC409.08; SPBC36.01c;	4	0	16.785	NaN	AGP2; DUR3; TPO5; PTK1; GAP1; UGA4; TPO2; PTK2; TPO1; TPO4; SAM3; TPO3;	12	12	16.499	11.5
(c) cellular biogenic amine biosynthetic process	0.338	5.214	trp3; SPAC22A12.10; spe1; trp1; SPAC13G7.12c; trp4; trp2; SPAC15E1.05c; spe2; SPBC12C2.07c;	10	0	19.714	NaN	TRP2; EPT1; SPE1; TRP3; TRP1; EKI1; TRP4; TRP5; MUQ1; CKI1; SPE4; SPE2; SPE3;	13	12	20.84	14.5
(c) regulation of homeostatic process	0.327	5.182	wos2; ubp4; ubc13; mms2; SPAC890.05; rad8; pfh1;	7	3	43.682	8	SBA1; CDC13; DOA4; STN1; UBC13; MMS2; PXR1; TEN1; RAD5; YLR073C; PIF1; HSP82;	12	6	16.94	38.5
(c) nucleolus organization	0.414	5.109	clp1; tgs1;	2	0	66.609	NaN	TOF2; CDC14; NET1; TGS1;	4	2	70.89	61.5
(p) glycine metabolic process	0.377	5.04	dld1; gcv2; shm2; gly1; SPAC24C9.12c; gcv1; SPBP19A11.01; dfr1;	8	0	16.54	NaN	LPD1; GCV2; GLY1; SHM2; GCV1; GCV3; FSH2;	7	4	16.337	11.5
(c) peptidyl-lysine monomethylation	0.35	5.03	SPBC1709.13c; set11; SPAC688.14;	3	3	17.03	1	YBR030W; YHL039W; RKM2; SET7;	4	4	16.68	12
(c) cellular response to heat	0.477	5.016	SPBC4F6.17c; rpb4; SPBC16D10.08c; SPAC23G3.12c;	4	0	17.016	NaN	HSP78; RPB4; HSP104; NMA111;	4	3	16.452	12
(p) establishment or maintenance of actin cytoskeleton polarity	0.319	4.852	cdc42; rga8; rho2; pmo25; rho1; SPAC637.13c; end4; orb6; shk1; tea4; nak1; kin1; asp1; ssp1;	14	0	16.852	NaN	CDC42; RGD2; RHO2; HYM1; RHO1; SLM1; SLA2; CBK1; STE20; BUD14; KIC1; KIN1; VIP1; SAK1;	14	7	16.759	12
(c) inositol lipid-mediated signaling	0.458	4.849	ppk19; SPCC16A11.01; SPAC1687.09;	3	0	33.349	NaN	VPS15; GPA1; SFK1; IRS4; TAX4; TEP1;	6	4	17.039	28.5
(c) regulation of response to stress	0.32	4.79	hif2; cdc2; snt1; pas1; sck1; rsv2; cdc37; hos2; SPAC26H5.02c; pef1;	10	5	109.79	49	SIF2; CDC28; SMP1; SNT1; PCL5; SCH9; RPN4; CDC37; HOS2; CLG1; SIC1; ATG23; MGS1; PCL1; PHO80; PHO85;	16	9	42.134	105
(p) chaperone-mediated protein folding	0.344	4.733	mcp60; SPAC1F5.06; SPAC4F10.02; hsp90; rsp1; SPBC16D10.08c; sks2; hsp16; cdc37; ssa2; SPCC338.06c; tpx1;	12	0	17.233	NaN	HSP60; LHS1; YHR113W; HSC82; DIG2; HSP104; SSB1; HSP26; CDC37; TSA2;	10	8	16.184	12.5
(c) cellular amino acid derivative biosynthetic process	0.318	4.55	SPAC5H10.09c; trp3; SPBPB2B2.09c; SPAC22A12.10; SPAC18G6.01c; pan6; spe1; trp1; SPAC13G7.12c; trp4; sam1; trp2; SPAC15E1.05c; gcs1; ggt2; gsa1; spe2; SPBC12C2.07c;	18	0	17.05	NaN	ECM31; TRP2; YHR032W; PAN5; EPT1; YHR198C; YHR199C; PAN6; SPE1; TRP3; YDL144C; TRP1; EKI1; CBS2; TRP4; SAM2; TRP5; MUQ1; GSH1; CKI1; SPE4; SAM1; ECM38; FMS1; GSH2; SPE2; SPE3;	27	24	17.238	12.5
(p) manganese ion transport	0.38	4.54	pdt1; pcl1; pmr1; SPBP23A10.06;	4	0	16.54	NaN	SMF1; CCC1; PMR1; MTM1;	4	3	17.715	12
(p) ethanol metabolic process	0.349	4.54	SPAC13A11.06; SPAC3G6.05; SPAC4G9.14; adh4; SPAC9E9.09c; adh1;	6	1	16.54	5	THI3; SYM1; ADH4; ALD5; ADH5;	5	5	16.61	12
(p) peptide metabolic process	0.286	4.54	SPAC1071.04c; SPAC11D3.15; gcs1; sib1; sib2; gsa1; SPAC3H1.10; ggt2; spc3; ggt1; SPBC1198.08; glo1; SPBC13E7.11; sec11; pgr1; SPBC17G9.06c; SPBC543.09; SPCC737.06c;	18	0	16.54	NaN	YKL215C; GSH1; GSH2; ECM38; SPC3; DUG1; GLO1; PCP1; SEC11; GLR1; YTA12;	11	8	17.631	12
(c) phosphatidylethanolamine biosynthetic process	0.462	4.457	SPAC22A12.10; SPAC13G7.12c; SPAC15E1.05c;	3	0	19.957	NaN	EPT1; EKI1; MUQ1; CKI1;	4	4	16.696	15.5
(c) axial cellular bud site selection	0.35	4.457	erv14; spn2; spn4; pan1; spn3; mid2; spn1; cdc3;	8	2	19.957	15	ERV15; BUD3; CDC10; BUD5; GIC1; CDC12; AXL2; PAN1; ELM1; BUD2; SHS1; GIC2; ERV14; YGR058W; RSR1; CDC11; BUD4; CDC3; PFY1; AXL1;	20	12	16.819	15.5
(p) peptidyl-amino acid modification	0.224	4.373	SPAC12B10.04; SPAC15E1.08; SPAC16E8.14c; SPAC23C4.03; hem3; SPAC26A3.17c; tif51; mmd1; rmt1; SPAC8F11.02c; SPAC926.05c; SPBC106.07c; arm1; SPBC1271.04c; SPBC15D4.06; skb1; SPBC1709.13c; SPBC17D1.02; mak10; nta1; SPBC2G2.11; tif512; SPBC3B8.05; SPBC577.03c; rmt3; SPBC947.03c; lcf2; SPCC16C4.12; wee1; ark1; SPCC338.07c; SPCC338.15; SPCC576.14; SPCC663.13c; SPCC825.04c;	35	3	23.373	1	PBY1; ARD1; YBR261C; ALK2; HEM3; RMT2; HYP2; LIA1; HMT1; KTI11; JJJ3; NAT2; MDM20; DYS1; MAK3; HSL7; YHL039W; DPH2; MAK10; NTA1; NMT1; DPH1; NAT3; SWE1; IPL1; NAT1; WBP1; DPH5; NAT5; NAT4;	30	15	17.357	19
(p) wybutosine metabolic process	0.387	4.04	SPAC25B8.15c; trm12; SPBC19C7.08c; SPCC1020.08;	4	1	16.54	1	TYW3; TRM12; PPM2; TYW1;	4	4	16.57	12.5
(p) non-recombinational repair	0.312	4.04	rad32; rad50; pol4; tsn1; pst3; pku80; lig4; pku70; xlf1; SPCC736.09c;	10	2	16.54	49.5	MRE11; RAD50; YKU80; DNL4; YKU70;	5	4	16.899	12.5
(c) wybutosine metabolic process	0.387	4.04	SPAC25B8.15c; trm12; SPBC19C7.08c; SPCC1020.08;	4	1	16.54	1	TYW3; TRM12; PPM2; TYW1;	4	4	16.57	12.5
(c) cellular metal ion homeostasis	0.331	4.04	vma2; cta4; SPAC17A2.14; get3; vcx1; pzh1; SPAPB2B4.04c; cwg2; trk1; sod22; pcl1; pdt1;	12	0	16.54	NaN	CSG2; VMA2; PCA1; SPF1; MNR2; TRK2; GET3; VCX1; PPZ2; PMC1; GET1; CDC43; TOK1; TRK1; FRE8; NHA1; CCC1; PPZ1; COS3; MAC1; PGM2; PHO80; MDM38; SMF1;	24	18	16.826	12.5
(c) positive regulation of DNA replication	0.491	4.011	nth1; cdc2; wos2;	3	1	17.011	14	NTG1; CDC28; SBA1; MHR1; CLB6; HSP82; CLB5;	7	5	16.507	13
(p) regulation of transport	0.246	3.996	pub1; arp2; SPAC1635.01; scd1; gti1; cpp1; cki3; pas1; ypt4; pkd2; rho1; rho5; tsc1; rho3; fep1; SPAC23H3.03c; SPAC328.07c; mud1; SPAC589.06c; tsc2; ypt5; cki1; myo1; SPBC16H5.04; atx1; SPBC19C7.11; SPBC24C6.10c; tor1; act1; lac1; rav2; ypt7; rhb1; SPBC646.08c; SPBC887.02; cki2; SPBP8B7.11; oca2;	38	3	19.496	6	RSP5; ARP2; POR2; CDC24; RAM1; YCK1; PCL5; FLC2; RHO1; RHO3; NPR2; DDI1; PHO88; YPT53; MYO3; ATX1; GEF1; LDB17; ACT1; LAG1; YPT7; RHB1; BRE5; PRR2;	24	12	17.223	15.5
(p) vitamin biosynthetic process	0.238	3.582	urg1; SPAC1093.02; SPAC1486.06; SPAC17G8.02; SPAC1805.16c; SPAC222.08c; thi4; snz1; SPAC323.01c; tnr3; SPAC6F6.11c; SPAC806.06c; plr1; SPAP27G11.09c; SPBC1683.06c; SPBC1711.04; SPBC1734.03; SPBC19G7.02; SPBC21C3.10c; SPBC23E6.06c; thi2; ade9; SPBC365.20c; isa2; SPBC409.13; SPBC839.16; SPBP22H7.06; SPBP8B7.17c; SPBP8B7.18c; SPBP8B7.29; nmt1; bio2; SPCC1281.04; SPCC1450.13c; SPCC18.10; fmn1; SPCC18…	40	4	16.582	2.5	PDX3; NPT1; URH1; PNP1; SNO3; THI6; SNZ3; POS5; YJR142W; NMA2; RIB1; MTD1; FOL1; YMR289W; RIB7; RIB3; THI4; MIS1; PNC1; ISA2; RIB4; NRK1; THI20; ABZ1; THI13; BIO2; RIB5; BUD17; FMN1; QNS1; ISA1;	31	16	16.57	13
(p) cell adhesion	0.282	3.54	SPAC186.01; fta5; ogm1; SPAC977.07c; mam3; SPAPB2C8.01; mug2; SPBC1289.15; SPBC1348.08c; ogm4; map4; SPBC337.02c; SPBC359.04c; SPBC947.04; SPBPJ4664.02; SPCC188.09c;	16	0	16.54	NaN	PMT5; PMT4; MUC1;	3	2	28.843	13
(p) cell wall macromolecule metabolic process	0.282	3.54	och1; chs1; cda1; ogm1; eng2; cfr1; eng1; SPAC959.04c; SPAPB1E7.04c; ogm4; SPBC16H5.09c; SPBC1773.08c; SPBC19C7.12c; SPBC2G2.16; SPBC32F12.01c; SPBC32H8.08c; gas4; chr1; SPBP23A10.11c; SPBPB2B2.11; gms1; mpg1; chr2; SPCC777.07;	24	0	16.54	NaN	OCH1; CHS1; PMT5; DSE4; CHS5; PMT4; KTR7; KTR3; PMI40; ISC1; TOS1; PSA1;	12	6	16.614	13
(p) transition metal ion transport	0.239	3.54	ctr5; atm1; cis4; SPAC17G6.15c; fip1; fio1; str3; zhf1; sib2; pdt1; SPAC4G8.08; SPAC8C9.12c; SPAP8A3.03; sco1; frp1; pcl1; zrt1; zrg17; atx1; ctr6; cox17; ccc2; pmr1; str1; SPBC947.05c; SPBP23A10.06; fet4; SPCC1020.03; SPCC1183.03c; SPCC126.09; ctr4; nic1; str2; hmt1;	34	0	16.54	NaN	ATM1; YOR271C; FTR1; FET5; ZRC1; SMF1; MRS3; YKE4; SCO2; FRE2; CCC1; ZRT1; ZRG17; ATX1; CTR2; COX17; CCC2; PMR1; YCL073C; MTM1; FET4; MMT1; YFH1; CTR3;	24	16	16.671	13
(c) sulfur amino acid transport	0.488	3.54	SPBPB10D8.01; SPAC12B10.09;	2	0	16.54	NaN	ERS1; MUP1; YLL055W; MMP1; PET8; SAM3;	6	6	16.596	13
(c) oligopeptide transport	0.367	3.54	SPBC13A2.04c; pgt1; SPCC417.10; mdl1;	4	0	16.54	NaN	PTR2; OPT1; DAL5; MDL1; MDL2; OPT2;	6	6	16.707	13
(c) glycine metabolic process	0.383	3.54	SPBP19A11.01; gly1; dld1; gcv1; SPAC24C9.12c; gcv2;	6	0	16.54	NaN	GCV3; SHM1; GLY1; AGX1; LPD1; GCV1; SHM2; GCV2; DFR1;	9	5	16.35	13
(c) amino acid catabolic process to alcohol via Ehrlich pathway	0.375	3.54	adh1; SPAC13A11.06; SPCC13B11.04c; adh4;	4	1	16.54	5	ADH5; THI3; SFA1; ARO10; ADH4; PDC6; PDC1; PDC5; ADH3; ADH2; ADH1;	11	10	16.637	13
(p) glutamate catabolic process	0.364	3.232	SPAC1002.12c; SPAC139.05; arg6; SPCC132.04c; arg1;	5	0	18.232	NaN	UGA2; ARG2; GDH2; ARG8;	4	2	16.886	15
(p) regulation of chromatin assembly or disassembly	0.345	3.23	pcr1; sty1; atf1; epe1;	4	1	43.73	50	HOG1; SKO1; JHD1;	3	2	16.857	40.5
(p) meiotic joint molecule formation	0.346	3.075	rhp55; dmc1; eme1; sfr1; swi5; mus81;	6	2	16.575	36	DMC1; MUS81;	2	2	25.673	13.5
(p) NADH oxidation	0.354	3.04	SPAC20G8.04c; gpd2; SPAC3A11.07; gpd1; SPBC947.15c; gut2; adh1;	7	0	16.54	NaN	YOR356W; GPD1; NDE2; GUT2; ADH5;	5	4	16.531	13.5
(c) methionine biosynthetic process	0.305	3.04	ade9; SPAC4D7.06c; SPAC644.08; met26; pof1; met14; SPCC1739.06c; SPCC584.01c; SPCC1827.06c; met9; SPCC11E10.01; sua1; SPAC20H4.05c; SPAC3F10.12c; SPBC15D4.09c; sir1; SPBC776.03; SPAC57A7.07c; SPAC16C9.02c; SPBC428.11; SPBC887.01; met6; tol1; SPBC23E6.10c; met16;	25	1	16.54	1	MIS1; MET8; UTR4; MET6; MET30; MET28; MET14; MET1; MET10; YFR055W; HOM2; MET13; STR3; ADE3; MET3; YJR024C; CBF1; STR2; ECM17; HOM6; YLL058W; MHT1; MEU1; MET17; YML082W; ADI1; MET4; MET2; MET22; SAM4; YPR118W; MET16;	32	24	16.68	13.5
(c) response to biotic stimulus	0.335	2.868	SPBC800.10c; aes1; pmk1; ire1; mnl1; SPAC1F5.06; SPBC2A9.04c; SPAC5D6.13; SPBC365.08c; rec14; SPBC119.09c; mug81; bip1; trl1; mkh1; cdc10; SPCC1020.05; SPCC550.03c; SPCC63.05; SPBC1347.05c; SPAC24H6.02c; pek1; cds1; SPCC1919.05;	24	9	40.368	13	EDE1; PTC2; OPI1; YHI9; SLT2; IRE1; MNL1; LHS1; HAC1; YFR026C; INO2; SAN1; VPS74; DFM1; GET1; SKI8; ORM1; SLH1; KAR2; TRL1; BCK1; SWI6; MID2; ORM2; DCR2; SKI2; TAP42; SCJ1; BNI4; ZIM17; SIL1; SPT20; MKK1; RAD53; SKI3;	35	28	17.436	37.5
(p) oligopeptide transport	0.432	2.766	pgt1; SPBC13A2.04c; mdl1; SPCC1840.12;	4	0	16.766	NaN	OPT1; PTR2; MDL1;	3	3	16.591	14
(p) glutamate biosynthetic process	0.332	2.64	idh1; cit1; idp1; glt1; SPBC24C6.04; SPBC582.08; idh2; SPCC622.12c; SPCC70.03c;	9	0	16.64	NaN	IDH1; CIT2; IDP1; GLT1; PUT2; YDR111C; IDH2; GDH3;	8	8	16.721	14
(p) glutamine family amino acid catabolic process	0.295	2.64	SPAC1002.12c; SPAC139.05; SPAC186.03; car3; SPAC823.09c; SPAC977.12; SPAPB24D3.03; car2; nta1; arg6; car1; SPBPB21E7.09; SPBPB8B6.05c; SPCC132.04c; SPCC70.03c; arg1;	16	0	16.64	NaN	UGA2; ASP3-1; CAR1; CAR2; NTA1; ARG2; GDH2; ARG8;	8	4	16.756	14
(p) cellular amino acid catabolic process	0.259	2.54	dld1; SPAC1002.12c; SPAC10F6.13c; fap2; SPAC139.05; SPAC13A11.06; gcv2; spe1; SPAC186.03; SPAC186.09; SPAC1F8.07c; gly1; gcv1; SPAC3G9.11c; car3; SPAC823.09c; SPAC8C9.05; SPAC977.12; SPAPB24D3.03; SPBC1683.11c; car2; SPBC21C3.09c; nta1; SPBC2D10.09; fap1; SPBC725.01; arg6; SPBP19A11.01; car1; SPBPB21E7.09; SPBPB8B6.05c; SPCC132.04c; adh1; SPCC13B11.04c; SPCC320.14; SPCC70.03c; arg1;	37	1	16.54	5	LPD1; UGA2; AAT2; THI3; GCV2; SPE1; ASP3-1; GLY1; GCV1; CAR1; DTD1; ICL1; CAR2; YNL168C; NTA1; EHD3; ARG2; GCV3; GDH2; ADH5; SFA1; SRY1; ARG8;	23	14	16.756	14
(c) response to inorganic substance	0.301	2.54	SPAC2E1P3.01; SPAC1486.01; prr1; pof1; mak1; rsv2; get3; bfr1; abc2; ctt1; trr1; SPBC12C2.09c; SPAC26F1.08c; SPAC8C9.11; gcs1; sod1; SPBC16D10.08c; SPAC22G7.01c; SPCC330.06c; sty1; cmk2; pap1; ubc7; zhf1; gst1; zwf1; pca1;	27	3	16.54	1	PRX1; YCR102C; PTP3; SOD2; CUP1-1; CUP1-2; TRR2; SKN7; MET30; SLN1; CCP1; RPN4; GET3; SNQ2; YCF1; CTA1; TRR1; CAD1; IZH1; YGL140C; CUP2; YGL220W; CTT1; GSH1; SOD1; HSP104; YLL029W; FPS1; SSK1; AHP1; HOG1; RCK2; YAP1; QRI8; FET3; ZRC1; BOP3; MET4; URE2; ZWF1; AIF1; IZH2; CRS5; MCA1; TIM18; ARR1; ARR2; ARR3;	48	36	16.658	14
(p) cellular amino acid derivative metabolic process	0.203	2.363	SPAC11D3.15; SPAC13G7.12c; spe1; SPAC15E1.05c; SPAC16E8.04c; aro1; trp2; uga1; SPAC22A12.10; gcs1; SPAC24H6.10c; psd2; tif51; mmd1; psd3; gsa1; SPAC4A8.14; ggt2; pan6; SPAC5H10.09c; ggt1; SPAC9.02c; SPAC922.07c; SPAP8A3.07c; SPBC1198.08; SPBC1271.04c; SPBC12C2.07c; glo1; trp1; SPBC16A3.10; psd1; trp4; pgr1; SPBC19G7.02; cho2; tif512; cho1; SPBC3D6.06c; SPBC577.06c; spe2; SPBPB2B2.09c; SPCC1223.14…	48	1	16.863	46	YKL215C; EKI1; SPE1; MUQ1; ARO7; ARO1; TRP5; UGA1; EPT1; GSH1; ARO4; PSD1; HYP2; LIA1; PSD2; GSH2; PRS1; ECM38; PAN6; ECM31; PAA1; ALD3; DUG1; DYS1; SPE3; GLO1; TRP3; YOR175C; TRP4; GLR1; YMR289W; CHO2; OPI3; STT4; SPE2; PAN5; ARO2; TRP2; CHO1; PRS4; PCT1; NTE1;	42	34	17.376	14.5
(p) peptidyl-arginine modification	0.354	2.115	SPAC26A3.17c; rmt1; skb1; rmt3;	4	0	17.115	NaN	RMT2; HMT1; HSL7;	3	2	30.459	15
(c) fermentation	0.391	2.04	adh1; SPAC3A11.07; cbh1; adh4;	4	0	16.54	NaN	ACS1; ADH5; HOR2; RHR2; NDE2; PDC2; ADH4; PDC1; CSF1; PDC5; ADH3; NDE1; ADH2; ADH1; ATF1; YIG1;	16	14	16.679	14.5
(c) response to metal ion	0.325	2.04	SPAC2E1P3.01; pof1; get3; abc2; SPBC12C2.09c; SPAC26F1.08c; SPAC8C9.11; gcs1; SPAC22G7.01c; SPCC330.06c; pap1; ubc7; zhf1; gst1;	14	0	16.54	NaN	PRX1; YCR102C; CUP1-1; CUP1-2; MET30; GET3; YCF1; CAD1; IZH1; YGL140C; CUP2; YGL220W; GSH1; YLL029W; AHP1; YAP1; QRI8; FET3; ZRC1; BOP3; MET4; URE2; IZH2; CRS5;	24	18	16.54	14.5
(c) monocarboxylic acid transport	0.432	2.016	mug86; abc2; SPBC1539.06; SPCC417.10; tco1;	5	0	17.016	NaN	FAT1; ADY2; YHL008C; YIA6; PXA2; JEN1; YCF1; ACB1; VHT1; DAL5; BPT1; FPS1; YBT1; FAA4; AQR1; RSB1; FAA1; PXA1;	18	16	16.578	15
(c) cytokinesis, completion of separation	0.382	1.975	pob1; myp2; pmo25; chs1; eng2; ase1;	6	2	16.975	29	BOI1; BOI2; DSE1; MYO1; DSE2; HYM1; SCW11; CTS1; CHS1; DSE4; ASE1;	11	8	16.694	15
(p) extracellular polysaccharide metabolic process	0.328	1.739	SPAC1039.11c; gas5; asl1; agn1; mok11; aah2; mde5; SPAC27E2.01; pvg2; SPAC2E1P3.05c; SPAC30D11.01c; mug191; eng1; mel1; SPAPB1E7.04c; SPBC1198.06c; SPBC1198.07c; mal1; meu7; gas4; agn2; SPCC11E10.09c; ags1; aah3; SPCC757.12; SPCC970.02;	26	1	16.739	2	GAS5; MAL32; DCW1;	3	3	16.267	15
(p) arabinose metabolic process	0.379	1.54	SPAC26F1.07; SPAC2F3.05c; SPAP32A8.02; SPBC28F2.05c; SPBC8E4.04;	5	0	16.54	NaN	YPR1; YJR096W;	2	2	16.812	15
(p) zinc ion transport	0.38	1.54	cis4; zhf1; SPAP8A3.03; zrt1; zrg17; fet4; SPCC126.09;	7	0	16.54	NaN	ZRC1; YKE4; ZRT1; ZRG17; FET4;	5	5	16.756	15
(p) Golgi to plasma membrane transport	0.438	1.54	SPAC1F3.03; SPAC24H6.13; spo20; cfr1; ypt2; SPBC24C6.08c; sec9; SPBC31F10.16;	8	0	16.54	NaN	SRO77; PHM7; YKL091C; CHS5; SEC4; LST7; SEC9; BCH1;	8	5	16.749	15
(c) zinc ion transport	0.394	1.54	SPAP8A3.03; zrt1; zhf1; fet4; zrg17;	5	0	16.54	NaN	YKE4; ZRT3; MSC2; ZRT1; ZRT2; ZRC1; FET4; ZRG17; COT1;	9	9	16.393	15
(c) pentose metabolic process	0.368	1.54	SPCC1620.06c; SPBP35G2.12; SPBC16G5.02c; SPAC4A8.14; SPAC26F1.07; SPCPJ732.02c; SPBC660.16; SPAC2F3.05c; zwf1; SPAC144.12;	10	1	16.54	3	PRS4; YSA1; RBK1; PRS2; PRS3; GRE3; SOL3; GND1; PRS1; YPR1; XKS1; SOL4; GND2; YJR096W; XYL2; ZWF1; PRS5; RKI1; GCY1;	19	12	16.61	15
(p) calcium ion transport	0.365	1.491	yam8; pkd2; cta5; SPAC6C3.06c; cch1; cta4; SPAPB2B4.04c; pmr1; cta3; vcx1;	10	0	17.491	NaN	MID1; FLC2; NEO1; CCH1; SPF1; PMC1; PMR1; ENA5; VCX1;	9	5	17.323	16
(c) base-excision repair	0.362	0.742	nth1; apn2; pcn1; mag1; rad2; apn1; cdc6; cdc17; cdc1; ung1; rad32; rad50;	12	7	17.242	4	NTG1; APN2; POL30; POL4; MAG1; RAD27; APN1; CDC2; CDC9; XRS2; HYS2; POL32; UNG1; OGG1; MRE11; RAD50; NTG2; PAP2;	18	12	16.68	16.5
(p) base-excision repair	0.386	0.54	cdc17; myh1; pol4; nth1; mag1; SPBC23G7.11; apn2; ung1; apn1;	9	5	16.54	2	CDC9; NTG1; MAG1; APN2; UNG1; APN1;	6	5	16.68	16
(p) dicarboxylic acid metabolic process	0.314	0.54	dld1; SPAC10F6.13c; sdh2; sdh1; SPAC16E8.04c; osm1; aro1; trp2; SPAC24H6.10c; SPAC4A8.14; SPAC750.08c; SPAP8A3.07c; trp1; trp4; pha2; SPBC3D6.06c; SPBC3H7.03c; SPBC725.01; SPBC776.15c; SPCC1223.14; SPCC132.04c; trp3; tyr1; SPCC1620.06c; fum1; SPCC306.08c; sdh3; mae2;	28	0	16.54	NaN	LPD1; AAT2; SDH2; YJL045W; ARO7; YEL047C; ARO1; TRP5; ARO4; PRS1; TRP3; TRP4; PHA2; KGD1; KGD2; ARO2; GDH2; TRP2; TYR1; PRS4; FUM1; MDH1; SDH3; MAE1;	24	15	31.371	16
(c) tricarboxylic acid cycle	0.355	0.54	cit1; SPBC1683.11c; SPBC3H7.03c; SPCC306.08c; sdh3; idp1; SPBC776.15c; sdh4; SPCC1620.08; sdh1; SPBP4H10.15; sdh2; SPAC24C9.06c; idh1; SPAC12B10.06c; idh2; SPAC16E8.17c; fum1;	18	1	16.54	24	CIT2; ICL1; KGD1; DAL7; MDH1; SDH3; SDH1; IDP1; MDH3; KGD2; SDH4; LSC2; YJL045W; ACO2; SDH2; YLR164W; IDP2; ACO1; YMR118C; IDP3; IDH1; MLS1; CIT1; EMI5; MDH2; IDH2; LSC1; TIM18; FUM1; CIT3;	30	23	16.755	16
(c) apoptosis	0.395	0.336	anc1; SPBC17A3.08; fis1; rad21; SPBC20F10.07; cut1; tdh1; pnu1; SPAC23C4.09c; SPAC23G3.12c; pca1;	11	0	16.836	NaN	PET9; YBL055C; SNL1; FIS1; DRE2; MCD1; YSP2; ESP1; TDH3; NUC1; TDH2; BIR1; CPR3; YMR074C; POR1; NMA111; AIF1; MCA1; TIM18; RNY1;	20	12	16.725	16.5
(c) regulation of glucose metabolic process	0.358	0.227	ppk6; ubp14; SPAC3H1.14; SPAC343.04c; ubc8; SPBC20F10.10; SPBC106.13; SPAPB17E12.14c; SPBC29A3.03c; ssp2; SPBP23A10.03c; cbs2; SPCC1259.12c; SPAC144.17c; SPAC12B10.13; pef1;	16	5	17.227	5	PSK1; UBP14; VID24; GID7; UBC8; PCL6; VID28; PIG2; PCL7; FYV10; PFK26; RMD5; SNF1; ACN9; SNF4; PCL10; VID30; SIP4; PIG1; YLR345W; GID8; CAT8; GCR2; PSK2; PFK27; TYE7; PHO85; GCR1; RDS2; PCL8;	30	24	16.734	17
(c) negative regulation of exit from mitosis	0.475	0.181	hsk1; dfp1; pab1; tea1;	4	0	33.181	NaN	AMN1; KEL1; CDC7; DBF4; CDC55; KEL2;	6	3	16.396	33
(p) cofactor transport	0.377	-0.238	SPAC1002.16c; SPAC1039.04; SPAC11D3.18c; SPAC12B10.09; SPAC17H9.08; vht1; SPAC227.03c; SPAPB17E12.12c; SPBC1683.12; SPBC21B10.09; SPBC27B12.09c; liz1; SPBC725.10;	13	0	19.762	NaN	TNA1; PET8; LEU5; YEA6; YPR011C; YBR220C; FLX1; FEN2;	8	5	24.515	20
(p) regulation of translation in response to stress	0.416	-0.261	hri1; hri2; sty1; SPAC27E2.02; tif211; SPAC688.14; SPBC14C8.09c; tif32; gcn2; wis1; SPBC4F6.17c;	11	3	16.739	1	HOG1; YIH1; SUI2; SET7; RPG1; GCN2; PBS2; HSP78;	8	5	16.735	17
(p) response to nutrient	0.346	-0.386	cbs2; tup11; plb1; php3; gpa2; pyp1; amt3; tup12; amt2; rst2; hsp90; pka1; SPBC1652.01; cyr1; git11; tor2; git5; git7; uvi15; git3; ssp2; amt1;	22	1	31.614	16	SNF4; TUP1; HAP3; GPA2; HSC82; TPK1; CYR1; TOR1; STE4; SGT1; YBR016W; SNF1; MEP2;	13	7	17.716	32
(c) cellular manganese ion homeostasis	0.399	-0.46	SPAC823.07; SPAC630.12; pcl1; SPCC4B3.03c; pdt1;	5	0	16.54	NaN	PER1; SMF2; CDC1; CCC1; MAM3; SMF1; ATX2;	7	6	16.466	17
(c) regulation of proteolysis	0.415	-0.46	SPAC19A8.14; srw1; slp1; SPAC1782.06c; phb2;	5	0	16.54	NaN	PTH2; CDH1; CDC20; PHB1; PHB2; TFS1; PBI2;	7	5	16.54	17
(c) cellular zinc ion homeostasis	0.407	-0.46	SPBC12C2.09c; sod1; SPAC30D11.11; zhf1;	4	1	16.54	0	ZRT3; MSC2; IZH1; YDR493W; ZAP1; SOD1; IZH3; ZRC1; IZH2; IZH4; COT1;	11	9	16.507	17
(c) negative regulation of catalytic activity	0.379	-0.509	ptc3; spo14; isp6; pmp1; ptc1; rad25; skb5; cut1; rad50; SPCC70.02c;	10	3	17.491	5	PTC3; PPS1; HSP30; YCR045C; SED4; PRB1; PTP3; PTC2; BMH1; SDP1; PTC1; INH1; CDC13; BMH2; NBP2; YGL059W; ESP1; GAL80; MSG5; RAD50; LAG2; YSP3; PTP2; ACM1; STF1;	25	21	16.676	18
(c) response to water	0.371	-0.509	isp6; ppk18; gsk3; hsr1; SPAC328.01c; ptr1; ssp2; SPBC365.20c; ufd1; SPAC17A5.10; SPAC22F8.05; srb11; byr3;	13	3	17.491	36	ROX3; ERS1; PRB1; MSN4; RIM15; MRK1; GIS1; MSN5; SSN2; TOM1; SNF1; SOM1; PNC1; MIG2; UFD1; CTT1; SOL4; HUA1; YJL144W; PTK2; RGR1; GIS3; GIS4; TSL1; TUB3; MSN2; RIM11; SSN8; YNL190W; SIN4; GIS2; MCK1; YGK3; SGE1;	34	21	16.772	18
(p) endoplasmic reticulum organization	0.433	-0.618	ned1; SPAPB21F2.02; SPBC1539.04; cwl1; get1; SPCC1672.12c; SPCC830.08c;	7	1	25.382	29	PAH1; DOP1; YLL023C; YOR164C; YOP1;	5	3	16.591	26
(p) glycine catabolic process	0.471	-0.96	dld1; gcv2; gcv1; SPBP19A11.01;	4	0	16.54	NaN	LPD1; GCV2; GCV1; GCV3;	4	2	16.355	17.5
(c) response to singlet oxygen	0.4	-0.96	prr1; bfr1; pap1;	3	0	16.54	NaN	SKN7; SNQ2; YAP1; AIF1;	4	4	16.93	17.5
(c) glycine catabolic process	0.471	-0.96	SPBP19A11.01; dld1; gcv1; gcv2;	4	0	16.54	NaN	GCV3; LPD1; GCV1; GCV2;	4	2	16.355	17.5
(c) purine nucleoside metabolic process	0.376	-0.96	SPCC4B3.18; SPAC23H4.04; SPCC14G10.01; apt1; sam1; SPBC4B4.01c; SPAC25B8.15c; SPBC30B4.06c; SPAC1F12.08; SPCC338.14; SPAC1805.16c; hmg1; trm12; mss1; SPBC19C7.08c; SPBC30D10.03c; aps1; SPCC1020.08;	18	1	16.54	1	YHR032W; YIL083C; YKL088W; SIS2; SLM3; YDR196C; HPT1; APT2; SAM2; YDR531W; TYW3; MTO1; YGR277C; ADO1; SAM1; PNP1; HMG2; TRM12; APT1; HMG1; MSS1; PPM2; VHS3; ISN1; DDP1; TYW1; SAM4;	27	20	20.153	17.5
(p) regulation of ion transmembrane transport	0.384	-1.025	SPAC1635.01; atx1; SPBC19C7.11; lac1; rav2; SPBC887.02;	6	0	16.975	NaN	POR2; ATX1; GEF1; LAG1;	4	2	32.648	18
(c) phospholipid dephosphorylation	0.407	-1.284	SPBC19F5.03; SPAC19A8.03; syj1; SPAC1093.03;	4	3	17.716	10	INP51; SAC1; YMR1; INP52; TEP1; FIG4; INP54; INP53;	8	6	20.222	19
(p) magnesium ion transport	0.436	-1.39	SPAC17A2.14; cta5; mrs2; SPBC27B12.12c;	4	0	16.61	NaN	MNR2; LPE10; ALR2;	3	3	16.263	18
(p) regulation of anion transport	0.386	-1.46	SPAC1635.01; SPAC589.06c; SPBC16H5.04; SPBC19C7.11; SPBC887.02;	5	0	16.54	NaN	POR2; PHO88; GEF1;	3	2	32.648	18
(c) inorganic anion transport	0.427	-1.46	SPAC589.06c; SPAC869.05c; SPBC1703.13c; oac1; SPBC19C7.11; gtr1; SPAC23D3.12; SPBC3B8.04c; SPCC4B3.01; SPBPB10D8.04c; SPCC320.05;	11	0	16.54	NaN	PHO88; SUL1; PHO89; PHO87; PIC2; YHL008C; OAC1; FZF1; PHO86; PHO90; GEF1; MIR1; FPS1; SUL2; DIC1; GTR1; PHO84; PHO91; YOR251C; SSU1; YPR003C; ARR3;	22	21	16.706	18
(c) microtubule depolymerization	0.479	-1.894	cut7; mal3; klp6;	3	3	34.106	53	KIP1; CIN8; BIM1; KIP3;	4	2	20.682	36
(c) NADH oxidation	0.414	-1.96	adh1; gut2; gpd2; SPAC3A11.07;	4	0	16.54	NaN	ADH5; GUT2; GPD1; NDE2; NDI1; ADH3; NDE1; ADH2; GPD2; ADH1;	10	8	16.68	18.5
(p) response to unfolded protein	0.381	-2.132	ire1; SPAC186.06; mkh1; SPAC1F5.06; bip1; SPAC5D6.13; SPBC119.09c; SPBC1347.05c; hsp16; get1; SPCC1020.05; ptc2;	12	3	40.368	29	IRE1; BCK1; LHS1; KAR2; VPS74; ORM1; SCJ1; HSP26; DCR2;	9	8	16.914	42.5
(p) sulfur compound biosynthetic process	0.29	-2.215	SPAC1039.08; sir1; met16; SPAC16C9.02c; met14; SPAC1783.01; SPAC20H4.05c; gcs1; thi4; cys12; gsa1; oar2; SPAC4F10.05c; met9; SPAC644.08; tnr3; SPAC9.06c; met26; SPAC922.06; cys2; SPBC12C2.03c; SPBC15D4.09c; SPBC23E6.10c; thi2; sua1; cys11; isa2; SPBC428.11; met6; SPBC776.03; SPBC887.01; SPBC8D2.15; SPBP8B7.17c; SPBP8B7.18c; SPCC11E10.01; nmt1; bio2; SPCC1739.06c; SPCC1827.06c; SPCC18B5.05c; isa1;…	42	4	16.785	1.5	ECM17; MET16; MEU1; MET14; YJR024C; GSH1; THI6; YGR012W; GSH2; LIP2; MET13; UTR4; YJR142W; MET6; SPS19; STR2; YPR118W; THI4; MET3; ISA2; MET17; MET2; HOM6; ADI1; LIP5; THI20; STR3; THI13; BIO2; MET1; HOM2; ISA1;	32	25	16.937	19
(c) glucose catabolic process to ethanol	0.452	-2.46	adh1; SPAC3A11.07; cbh1;	3	0	16.54	NaN	ADH5; NDE2; PDC2; PDC1; PDC5; NDE1; ADH1;	7	6	16.67	19
(c) actin cortical patch assembly	0.406	-2.46	shd1; SPBC4C3.06; app1; arc5; ppk30; pan1; arc4; ent1; SPCC794.11c; end3;	10	1	16.54	4	SLA1; SYP1; ABP1; ARC15; PRK1; PAN1; ARC19; ENT1; ENT3; ENT4; ENT2; ARK1; END3;	13	9	16.731	19
(c) Rho protein signal transduction	0.473	-2.46	pob1; shk1; SPAC3G9.05; cdc42; bud6; wsc1; shk2;	7	1	16.54	14	BOI1; BOI2; PEA2; STE20; GIC1; TOR2; GIC2; SPA2; CDC42; SPH1; BUD6; RHO5; WSC2; CLA4; WSC3; SLG1; BEM4;	17	10	16.739	19
(c) ER-associated protein catabolic process	0.407	-2.46	cnx1; vps10; npl4; rhp23; ubc6; mnl1; pdi2; doa10; SPAC824.02; cdc48; SPAC227.11c; SPBC16D10.01c; ubc1; SPAC17G8.02; SPBC365.08c; SPAC167.07c; bip1; mns1; SPAC1B3.10c; SPAC3H8.02; ubc7; SPBC17A3.05c; SPBC1347.05c; dph1; SPBC1734.11; hrd1; SPAC20G8.10c;	27	4	16.54	6	CNE1; PEP1; ATG14; NPL4; DER1; PBN1; RAD23; UBC6; DOG2; MNL1; EPS1; SSM4; ADD66; SWP82; BST1; CDC48; YOS9; YDR161W; UBC1; URH1; DFM1; HUL5; KAR2; JEM1; MNS1; YLR104W; HRD3; VPS38; CSR1; SEL1; USA1; QRI8; HLJ1; ADD37; SCJ1; CUE1; DSK2; YDJ1; HRD1; ATG19; VPS30;	41	31	16.682	19
(p) regulation of ligase activity	0.37	-2.509	srw1; SPAC1565.07c; cdt2; rfp1; mes1; slp1; mfr1; ned8; apc10; mad2; csn1; SPBC839.03c; mad3; SPCC737.06c;	14	4	17.491	16	CDH1; CDC20; RUB1; DOC1; MAD2; DCN1; MAD3;	7	4	16.685	20
(c) response to salt stress	0.425	-2.627	SPBC32F12.01c; SPBC12C2.05c; SPAC29E6.10c; tol1; SPBP4H10.16c;	5	2	23.373	5	ISC1; BZZ1; YKL088W; SIS2; ENA1; MYO5; NST1; MET22; HAL9; CIN5; WHI2; STD1; ALD6; TCO89; YPL230W; HAL1;	16	13	17.657	26
(c) chronological cell aging	0.387	-2.784	SPAC1486.01; sck1; fis1; SPCC306.08c; act1; ppk18; sir2; sts5; ucp3; sod1; dnm1; clr3; stg1; hst2; SPCC965.04c;	15	5	23.716	8	SOD2; SCH9; FIS1; MSN4; MDH1; AAT1; ACT1; RIM15; SIR2; SSD1; HDA2; GTS1; SOD1; DNM1; MDM30; NDI1; PGA3; MSN2; NDE1; HDA1; SCP1; HST2; YME1; HDA3;	24	18	16.988	26.5
(p) ascospore wall assembly	0.36	-2.97	mug65; chs1; mde10; cda1; spo15; bgs2; mug56; omt2; apc14; pik3; meu14; SPBC13G1.07; myo1; mok13; bgs1; mok12; meu10; aah3; mok14;	19	1	17.03	0	SPO73; CHS1; GSC2; VPS34; SWF1; MYO3;	6	4	16.731	20
(c) Golgi to endosome transport	0.406	-3.321	sft2; SPAPB21F2.02; pep7; SPBC25H2.16c; vps45; SPCC794.11c; pep3; SPAC823.12; SPCC4B3.02c; SPAC23D3.13c; vps16;	11	0	23.679	NaN	SFT2; GGA2; DOP1; ENT5; PEP7; GGA1; VPS45; SYS1; ENT3; PEP3; PEP5; GOT1; MON2; VPS16;	14	7	17.186	27
(p) ER-associated protein catabolic process	0.345	-3.418	ubc6; cdc48; SPAC1687.17c; SPAC20G8.10c; SPAC227.11c; bip1; mnl1; dph1; cnx1; SPAC4G9.19; SPAC57A7.12; SPBC1347.05c; doa10; ufd1; npl4; SPBC1734.11; hrd1; SPBC18H10.19; SPBC28F2.08c; rhp23; SPBC365.08c; pdi2; sec2302; ubc7; SPBP4H10.19c; SPCC1840.08c; sec231; SPCC4G3.13c;	28	3	16.582	7	UBC6; CDC48; VPS30; YOS9; KAR2; MNL1; DSK2; CNE1; SSZ1; SCJ1; SSM4; UFD1; NPL4; YDJ1; HRD1; RAD23; DFM1; EPS1; SEC23; QRI8;	20	12	16.45	20
(p) alanine metabolic process	0.405	-3.46	SPAC644.09; alr2; SPBC582.08; alr1;	4	1	16.54	0	YBL036C; YDR111C;	2	2	16.963	20
(c) negative regulation of kinase activity	0.429	-3.46	ptc3; pmp1; ptc1; skb5;	4	2	16.54	14.5	PTC3; PPS1; PTP3; PTC2; SDP1; PTC1; NBP2; GAL80; MSG5; PTP2;	10	10	16.772	20
(c) karyogamy involved in conjugation with cellular fusion	0.49	-3.46	cam1; SPAC23H4.01c; exo2; bip1; tug1; tht1; klp2;	7	0	16.54	NaN	CMD1; BIK1; KAR4; GPA1; OSH3; PRM2; SPC110; KEM1; KAR2; JEM1; TUB4; KAR5; CIK1; FUS2; KAR1; PRM3; KAR3;	17	11	17.93	20
(p) negative regulation of catalytic activity	0.402	-4.009	srw1; SPAC1565.07c; clp1; poz1; ptc3; mes1; cdr1; mad2; rum1; pxl1; ptc2; mad3; cgs2; ptc1; SPCC70.02c; rnc1;	16	5	17.491	16	CDH1; CDC14; PTC3; HSL1; MAD2; MAD3; PDE1; PTC1; STF1; PBP2;	10	8	16.569	21.5
(c) tRNA pseudouridine synthesis	0.437	-4.063	SPAC25B8.05; SPAC18B11.02c; SPBC1A4.09; pus1;	4	2	16.937	17	DEG1; PUS9; PUS2; PUS6; RIB2; PUS7; PUS1;	7	6	17.495	21
(p) negative regulation of G2/M transition of mitotic cell cycle	0.461	-4.198	cmk2; pom1; cdr2; cdr1; nif1; cdc6; srk1; wee1; rrg1;	9	2	16.802	23.5	RCK2; KCC4; HSL1; CDC2; SWE1; YBR271W;	6	5	16.573	21
(c) regulation of cell shape	0.411	-4.215	cdr2; pmo25; bgs2; SPAC3G9.05;	4	0	16.785	NaN	DEM1; KCC4; FIG2; GIC1; KEL1; HYM1; HBT1; GIC2; GSC2; SPA2; SPH1; FKS1; YPK2; FKS3; SMK1;	15	13	16.739	21
(c) regulation of cellular ketone metabolic process	0.414	-4.36	ubp14; SPAC3H1.14; SPAC343.04c; SPAC27E2.02; ubc8; pub1; SPBC106.13; SPAC607.04; SPBC29A3.03c; ssp2; SPBP23A10.03c; cbs2; SPCC1259.12c; SPAC3H8.02; SPAC12B10.13;	15	5	16.64	5	UBP14; VID24; GID7; FRM2; YIH1; UBC8; RSP5; VID28; FYV10; ARG82; RMD5; SNF1; ACN9; SNF4; VID30; SIP4; CSR1; GID8; CAT8; RDS2;	20	16	16.72	21
(p) secondary metabolic process	0.469	-4.46	gsa1; SPAC3H1.10; hcs1; nnt1; hmg1;	5	0	16.54	NaN	GSH2; ERG13; NNT1; HMG2;	4	3	39.318	21
(c) manganese ion transport	0.487	-4.46	vcx1; pmr1; SPBP23A10.06; pcl1; SPAC23D3.12; pdt1;	6	0	16.54	NaN	SMF2; VCX1; PMR1; HIP1; MTM1; CCC1; PHO84; SMF1;	8	6	17.52	21
(c) mitotic anaphase B	0.449	-4.535	cut7; ase1; tea2;	3	3	33.465	35	KIP1; BIK1; CIN8; ASE1; KIP2;	5	4	20.488	38
(c) meiotic mismatch repair	0.492	-4.944	pcn1; msh3; msh6; swi10; mlh1; pms1; msh2; rad16;	8	4	20.056	7.5	POL30; MSH3; MSH6; RAD10; MLH1; PMS1; MSH2; RAD1;	8	7	44.993	25
(p) regulation of Rho GTPase activity	0.398	-4.96	rgf2; rga8; SPAC1565.02c; scd1; gef1; rga2; rga3; gef2; rga5; rga7; rga4; gef3; rga6; rga1; pxl1; rgf3; rgf1;	17	0	16.54	NaN	ROM1; RGD2; CDC24; SAC7; RGD1; RGA2; LRG1;	7	6	16.622	21.5
(c) cellular polysaccharide biosynthetic process	0.431	-4.97	chr3; SPBC1734.09; SPAC13C5.05c; SPCC1322.04; SPBC12C2.11; SPBC32F12.10; rad25; bgs2; SPAC23H3.11c; SPAP27G11.07c; SPBC31F10.16; gpt1;	12	1	17.03	3	SKT5; CHS3; YEA4; GLC3; PCM1; BMH1; CHS7; UGP1; GFA1; PGM1; BCH2; GLG1; GSY1; YFR042W; KNH1; BMH2; HKR1; GSC2; SKN1; BUD32; CHS6; GLG2; GSY2; PIG1; FKS1; PGM2; BCH1; FKS3; GLC8; GAC1; BUD7; KRE5; KRE6; GDB1;	34	24	16.774	22
(p) fungal-type cell wall organization	0.431	-4.997	SPAC1039.06; exg2; mok11; ecm33; eng2; zds1; SPAC31G5.02; end4; SPBC6B1.03c; its8; ppb1; pal1;	12	1	17.003	56	YGL196W; ECM33; DSE4; ZDS2; ROT1; SLA2; MCD4; CNA1; YDR348C;	9	6	16.698	22
(p) negative regulation of protein catabolic process	0.485	-5.089	dph1; rpn10; mad2; rhp23; mad3;	5	2	33.411	10.5	DSK2; RPN10; MAD2; RAD23; MAD3;	5	4	33	38.5
(c) cellular response to organic substance	0.45	-5.396	SPBC800.10c; gpa2; aes1; pmk1; ire1; ppk27; gaf1; oca2; SPAC2F3.12c; SPAC5D6.13; SPBC365.08c; trl1; mkh1; sty1; cdc10; SPCC1020.05; cpc2; SPBC2A9.09;	18	3	38.104	7	GPB2; EDE1; KAR4; GPA2; GLN3; PTC2; OPI1; YHI9; SLT2; IRE1; STE12; CST6; PRR1; DAL80; HAC1; GAT1; YFR026C; GPR1; PRR2; PLP1; VPS74; DFM1; ITC1; TRL1; BCK1; GZF3; HOG1; SWI6; MID2; DCR2; ASC1; SPT20; PLP2; ISW2; GPB1; PCC1;	36	28	17.577	43.5
(c) response to heat	0.412	-5.509	dis2; mdj1; hsp9; get3; skb5; SPBC4F6.17c; hsf1; SPCC736.15; rpb4; SPBC16D10.08c; SPAC4A8.07c; pap1; SPBC1734.11; SPAC23G3.12c; wsc1; SPAC1142.02c; SPBP4H10.16c;	17	1	17.491	2	LRE1; GLC7; WSC4; MSN4; MDJ1; HSP12; GET3; NBP2; HSP78; HSF1; PIL1; RPB4; HSP104; LCB5; YAP1; MSN2; YDJ1; NMA111; WSC2; WSC3; SGT2; SLG1; WHI2; GAC1; LSP1;	25	18	16.999	23
(c) regulation of nucleocytoplasmic transport	0.455	-5.558	SPBC16G5.05c; pub1; SPCC4B3.06c; dsk1; gst1;	5	2	17.442	18	SCS2; RSP5; GPA1; LOT6; MDM30; SKY1; MSG5; URE2;	8	5	17.155	23
(c) regulation of Rab GTPase activity	0.477	-6.286	gyp10; gyp7; trs120; SPBC215.01; cdc16; gyp51; trs130; gyp3; gyp1; SPBC15C4.03;	10	0	19.714	NaN	YHL029C; GYP8; GYP7; TRS120; MDR1; GYP6; BUB2; GYL1; TRS130; MSB3; MSB4; GYP1; MRS6; GYP5;	14	10	16.881	26
(c) negative regulation of protein complex disassembly	0.446	-6.484	rmt1; mal3; acp2; acp1; cdc12; ase1; tea2;	7	3	17.016	54	HMT1; BIM1; CAP2; BNR1; CAP1; FIN1; MHP1; BNI1; ASE1; KIP2;	10	8	16.724	23.5
(p) regulation of proteasomal ubiquitin-dependent protein catabolic process	0.441	-6.509	srw1; csn5; csn71; csn3; csn4; slp1; csn2; apc10; mad2; csn1; int6; ofd1; mad3;	13	4	17.491	10	CDH1; RRI1; CDC20; DOC1; MAD2; TPA1; MAD3;	7	4	16.92	24
(p) protein insertion into membrane	0.422	-6.562	SPAC13G7.11; erg3; erg5; sts1; erg2; SPAC23C11.17; oxa101; erg6; SPBC27B12.03c; get1; oxa102; cox18; SPCC1672.12c;	13	3	69.938	16	ERG3; ERG5; ERG4; ERG2; YLH47; OXA1; ERG6; YOR164C;	8	6	42.421	76.5
(p) phosphatidylcholine biosynthetic process	0.447	-6.627	SPAC13G7.12c; SPAC22A12.10; psd2; psd3; psd1; cho2; cho1; SPCC1827.02c;	8	1	23.373	46	EKI1; EPT1; PSD1; PSD2; CHO2; OPI3; PCT1;	7	6	17.022	30
(c) negative regulation of DNA recombination	0.485	-6.939	mfh1; sir2; SPAC3G6.11; hst2;	4	4	31.061	13.5	MPH1; SIR2; HST1; ELG1; CHL1; HST2; HHO1; HED1;	8	6	17.256	38
(c) two-component signal transduction system (phosphorelay)	0.402	-6.941	prr1; mak1; ppk18;	3	1	51.059	1	SKN7; SLN1; RIM15; YPD1; SSK1;	5	3	44.201	58
(c) phosphatidylcholine biosynthetic process	0.453	-7.127	SPAC22A12.10; SPAC13G7.12c; cho2; psd3; SPCC1827.02c; cho1; kap95; psd2;	8	1	23.373	46	EPT1; EKI1; CHO2; PSD2; PCT1; OPI3; CKI1; KAP95; CPT1; PSD1;	10	8	16.787	30.5
(c) 2-oxoglutarate metabolic process	0.442	-7.318	SPBC3H7.03c; dld1; SPCC132.04c; SPBC776.15c;	4	0	43.682	NaN	KGD1; LPD1; GDH2; KGD2;	4	2	27.578	51
(p) negative regulation of cytoskeleton organization	0.471	-7.389	acp1; SPAC17H9.11; cdc12; pom1; peg1; acp2; amo1; fim1; twf1;	9	3	30.111	47	CAP1; YDR063W; BNI1; CAP2; SAC6; TWF1;	6	4	16.859	37.5
(p) ubiquitin-dependent endocytosis	0.499	-7.46	SPAC1F12.05; SPBC18H10.20c; SPBC2D10.04; SPBC839.02;	4	0	16.54	NaN	LDB19; YKR021W; YJL084C;	3	3	16.731	24
(c) regulation of Rho protein signal transduction	0.4	-7.46	scd1; rgf2;	2	0	16.54	NaN	CDC24; BUD3; BEM2; ROM1; ROM2; TUS1; FUS2; BEM3;	8	6	16.876	24
(c) late endosome to vacuole transport	0.387	-7.559	vps8; ppk19; sst6; pub1; hse1; SPCC23B6.01c; did4; vps24; SPAC589.07c; SPBC25H2.16c; SPCC162.06c; sec27; vps55; SPCC794.11c; vps13a; vps32; pep3; vps20; SPCC285.10c; vti1; SPAC823.12; ist1; sst4; SPBC8D2.02c; vps16; SPAC17G6.05c; SPAC20G8.10c; vps4; did2;	29	2	43.941	4.5	VPS8; VPS15; STP22; RSP5; HSE1; OSH7; GGA2; SEC28; DID4; VPS24; SSH4; ATG18; ENT5; GGA1; VPS60; SEC27; VPS55; ENT3; VPS13; SNF7; PEP3; VTA1; VPS38; VPS20; YMR171C; VTI1; PEP5; IST1; VPS27; VPS68; VPS16; BRO1; VPS30; VPS4; DID2;	35	20	22.954	51.5
(p) mismatch repair	0.468	-7.747	rhp41; msh1; pms1; msh3; mlh1; uve1; msh2; exo1; msh6; rhp42; thp1;	11	6	17.253	7.5	MSH1; PMS1; MSH3; MLH1; MSH2; DIN7; MSH6; RAD4;	8	7	44.993	25
(c) DNA catabolic process	0.454	-8.007	nth1; SPBC17A3.08; rhp18; msh3; rec12; dna2; rad2; msh6; pnu1; swi10; rqh1; rad32; rad50; msh2; rad16;	15	6	16.993	14.5	NTG1; YAL027W; YBL055C; MMS4; RAD18; MSH3; SPO11; REC104; DNA2; RAD27; MEI4; MSH6; SAE2; NUC1; SLX4; OGG1; RAD10; SGS1; MRE11; RAD50; NTG2; MSH2; EXO1; RAD1;	24	21	16.758	25
(c) negative regulation of transposition, RNA-mediated	0.491	-8.277	brc1; SPBC337.03; rtt109; mug183;	4	3	22.723	25	RTT105; RTT107; RTT103; RTT101; RTT109; HHT2; RTT106; ELG1; MMS1;	9	7	24.852	31
(p) organic anion transport	0.482	-8.46	SPAC19G12.05; mug86; mae1; SPBC1271.09; SPBC1685.07c;	5	0	16.54	NaN	CTP1; ADY2; GIT1; AVT5;	4	4	16.474	25
(p) regulation of carbohydrate biosynthetic process	0.457	-8.46	cdc42; SPAC12B10.13; rho2; pck1; ppk6; rho1; chr3; SPAC26H5.04; SPAC343.04c; SPAC3H1.14; rst2; SPBC106.13; chr4; pck2; rga5; SPBC29A3.03c; SPBP23A10.03c; SPCC1259.12c; rgf3; rgf1;	20	4	16.54	4.5	CDC42; GID8; RHO2; PSK1; RHO1; SKT5; GID7; VID24; FYV10; PKC1; SAC7; RMD5; ACN9; VID30;	14	11	16.267	25
(p) response to methylglyoxal	0.477	-9.46	pap1; sty1; SPAC824.07; SPCC13B11.03c;	4	0	16.54	NaN	YAP1; HOG1; GLO2;	3	3	16.627	26
(p) negative regulation of gluconeogenesis	0.493	-9.46	SPAC12B10.13; SPAC26H5.04; SPAC343.04c; SPAC3H1.14; SPBC106.13; SPBC29A3.03c; SPCC1259.12c;	7	4	16.54	4.5	GID8; GID7; VID24; FYV10; RMD5; VID30;	6	6	16.328	26
(c) protein targeting to vacuole involved in ubiquitin-dependent protein catabolic process via the multivesicular body sorting pathway	0.493	-9.46	SPBC25H2.16c; SPCC285.10c; SPAC17G6.05c;	3	0	16.54	NaN	GGA2; SSH4; GGA1; YMR171C; BRO1;	5	4	16.35	26
(c) response to cadmium ion	0.493	-9.46	pof1; abc2; gcs1; pap1; ubc7; zhf1;	6	0	16.54	NaN	PRX1; CUP1-1; CUP1-2; MET30; YCF1; CAD1; GSH1; YAP1; QRI8; ZRC1; MET4;	11	7	16.591	26
(p) two-component signal transduction system (phosphorelay)	0.489	-9.941	mak1; mak2; prr1; ppk18; mpr1; mcs4; mak3;	7	1	51.059	1	SLN1; SKN7; RIM15;	3	2	44.391	61
(p) replication fork processing	0.487	-9.952	rqh1; SPAC3H8.05c; srs2; slx4; mus7; mfh1; slx1; eme1; rlp1; top3; rad60; SPBC2D10.16; fbh1; mus81; SPCC576.12c;	15	6	31.048	15	SGS1; HPR5; MPH1; SLX1; TOP3; MUS81;	6	5	34.589	41
(p) protein urmylation	0.461	-9.975	SPAC2G11.10c; ctu2; ctu1; urm1;	4	1	74.525	2	UBA4; NCS2; NCS6; URM1;	4	4	95.266	84.5
(p) histone methylation	0.464	-10.318	shg1; rhp6; set3; SPAC23D3.01; swd1; set2; SPAC664.03; ash2; swd2; SPBC215.07c; swd3; clr4; SPBC651.09c; set6; set5; sdc1; set7; set1; set9;	19	13	43.682	53	RAD6; SET4; SWD1; SET2; PAF1; BRE2; SWD2; YLR455W; RTF1; SET5; SET1;	11	7	50.878	54
(p) postreplication repair	0.484	-10.46	ubc13; rad8; rhp6; SPAC1B1.04c; ubp13; srs2; rev3; rev7; eso1; pcn1; rhp18; ppk26; mms2; mus81; mug40;	15	4	16.54	7.5	UBC13; RAD5; RAD6; PAN2; HPR5; REV3; RAD30; POL30; RAD18; PAN3; MMS2; MUS81;	12	9	16.68	27
(c) negative regulation of transcription by pheromones	0.491	-10.46	ppk27; oca2; sty1;	3	1	16.54	5	KAR4; PRR1; PRR2; ITC1; HOG1; ISW2;	6	6	23.402	27
(c) cell part morphogenesis	0.459	-10.46	fzo1; fis1; vps1; rpn11; SPBC36.10; ugo1; SPAC1782.06c; caf4; dnm1; msp1;	10	2	16.54	1.5	FZO1; FIS1; VPS1; CAF4; RPN11; NUM1; YDR185C; UGO1; PHB1; MDV1; DNM1; MDM30; MGM1; MDM36;	14	9	16.767	27
(p) misfolded or incompletely synthesized protein catabolic process	0.451	-10.96	lon1; cnx1; oma1; SPAP27G11.02; SPBC1709.14; SPCC965.04c;	6	0	16.54	NaN	PIM1; CNE1; OMA1; PNG1; YME1;	5	4	16.989	27.5
(p) tRNA pseudouridine synthesis	0.423	-11.044	SPAC18B11.02c; SPAC25B8.05; SPBC11C11.10; SPBC1A4.09; pus2; SPCC4G3.16;	6	2	16.956	17	PUS9; DEG1; PUS4; PUS7;	4	3	34.563	28
(c) galactose catabolic process	0.457	-11.39	SPBPB2B2.10c; SPBPB2B2.12c; SPBPB2B2.13; SPBC32F12.10;	4	1	16.61	0	GAL7; GAL10; GAL1; GRE3; PGM1; PGM2;	6	5	16.784	28
(c) late endosome to vacuole transport via multivesicular body sorting pathway	0.498	-11.46	pub1; SPBC25H2.16c; sec27; vps55; SPCC794.11c; SPCC285.10c; ist1; SPBC8D2.02c; SPAC17G6.05c; vps4; did2;	11	1	16.54	7	RSP5; GGA2; SEC28; SSH4; ENT5; GGA1; SEC27; VPS55; ENT3; VTA1; YMR171C; IST1; VPS68; BRO1; VPS4; DID2;	16	11	17.667	28
(c) trehalose biosynthetic process	0.473	-11.96	tps1; SPCC1322.04; SPBC32F12.10; tpp1; SPAC22F8.05;	5	1	16.54	0	TPS1; UGP1; PGM1; TPS2; TSL1; PGM2; TPS3;	7	6	19.709	28.5
(c) endoplasmic reticulum organization	0.436	-12.242	myo52; grx3; SPBC16G5.05c; SPAC23C11.01; get3; SPAPB21F2.02; ucp7; cdc4; SPBC646.03; SPCC1672.12c; SPAC222.14c; SPCC830.08c;	12	0	16.758	NaN	SWC3; MYO4; YBR014C; SHE3; FCY2; GET2; SCS2; ICE2; YAP5; MSN4; SHE2; GET3; DOP1; RTN1; SWA2; GET1; MLC1; SUL2; YMR293C; YPT11; MDY2; YOR164C; SEY1; YOR227W; YAH1; YOP1;	26	19	16.513	29
(c) negative regulation of gluconeogenesis	0.438	-12.96	ubp14; SPAC3H1.14; SPAC343.04c; ubc8; SPBC106.13; SPBC29A3.03c; SPCC1259.12c; SPAC12B10.13;	8	3	16.54	5	UBP14; VID24; GID7; UBC8; VID28; FYV10; RMD5; VID30; GID8;	9	8	16.642	29.5
(p) protein deubiquitination	0.46	-13.238	ubp8; SPAC1952.03; otu1; uch1; rpn11; ubp2; ucp6; sgf11; ubp6; ubi4; uch2; ubp14; SPBP8B7.11; ubp12;	14	5	19.762	1	UBP8; OTU2; OTU1; YUH1; RPN11; UBP2; UBP6; UBI4; UBP14; BRE5; UBP12;	11	10	49.673	33
(c) mitochondrial electron transport, succinate to ubiquinone	0.36	-13.238	sdh3; sdh4; sdh2; SPAC12B10.06c;	4	1	19.762	24	SDH3; SDH1; SDH4; SDH2; EMI5;	5	4	42.91	33
(p) maintenance of rDNA	0.497	-13.418	rqh1; slx4; slx1; reb1; top3; sap1;	6	3	16.582	0	SGS1; SLX1; REB1; TOP3;	4	2	44.101	30
(c) peptide biosynthetic process	0.332	-13.425	gcs1; ggt2; cpy1; gsa1;	4	0	16.575	NaN	YBR139W; GSH1; ECM38; PRC1; GSH2;	5	5	17.294	30
(p) regulation of actin nucleation	0.433	-13.46	SPAC17H9.11; cdc12; cdc15; vrp1; myo1;	5	1	16.54	7	YDR063W; BNI1; HOF1; VRP1; MYO3;	5	3	16.819	30
(p) response to cadmium ion	0.439	-13.46	ade2; gcs1; zip1; pgt1; gsa1; SPAC3H1.10; pof1; adh4; SPBC1348.06c; zrt1; cnt5; hmt2; hmt1;	13	0	16.54	NaN	ADE12; GSH1; OPT1; GSH2; MET30; ADH4; ZRT1;	7	5	50.413	30
(p) oligosaccharide metabolic process	0.483	-13.46	gls2; och1; agn1; alg8; alg9; tpp1; SPAC22F8.05; alg1; SPAC30D11.01c; tps1; mug191; tps2; ams1; alg13; alg10; SPAC5D6.06c; SPAC6G10.09; alg3; eng1; mel1; SPAC8E11.01c; SPACUNK4.16c; agl1; SPBC1198.06c; SPBC1198.07c; alg2; mal1; alg12; SPBC32F12.10; alg6; ntp1; inv1; SPCC970.02;	33	3	16.54	0	ROT2; OCH1; ALG8; ALG9; TPS2; TSL1; ALG1; TPS1; AMS1; ALG13; DIE2; ALG14; CWH41; ALG3; ALG2; MAL32; ALG12; PGM1; ALG6; NTH2; SUC2; DCW1;	22	16	16.931	30
(p) histone H3-K4 methylation	0.478	-13.625	rhp6; swd1; ash2; swd2; swd3;	5	4	70.875	79	RAD6; SWD1; BRE2; SWD2;	4	2	106.717	84.5
(p) regulation of Ras GTPase activity	0.49	-13.96	rgf2; rga8; SPAC1565.02c; scd1; SPAC1952.17c; glo3; SPAC23D3.03c; gef1; rga2; cnt6; gyp51; rga3; gef2; bet5; SPAC4G8.04; gyp7; bet3; cdc16; SPAC824.09c; trs20; trs31; SPBC1778.09; rga5; cnt5; SPBC215.01; ucp3; rga7; dis3; rga4; gef3; rga6; trs23; rga1; pxl1; gyp1; gyp10; gyp2; SPCC1620.12c; trs130; gyp3; SPCC622.14; rgf3; rgf1;	43	0	16.54	NaN	ROM1; RGD2; CDC24; GLO3; AGE1; GYL1; BET5; GYP7; BET3; BUB2; AGE2; TRS20; TRS31; SAC7; MDR1; GTS1; RGD1; DIS3; RGA2; TRS23; LRG1; GYP1; GYP8; TRS130; MSB3; GCS1;	26	16	16.731	30.5
(c) actin filament reorganization involved in cell cycle	0.403	-15.239	act1; SPCC622.14; rga5;	3	0	50.261	NaN	TOR2; ACT1; GCS1; SAC7;	4	2	54.272	65.5
(p) regulation of transcription, mitotic	0.456	-15.262	res2; ace2; slm9; fkh2; mbx1; yox1; rep1; rep2; hip1; hip3; cdc10; sep1; res1;	13	2	62.238	70	SWI4; SWI5; HIR2; FKH1; HIR1; HIR3; SWI6; MBP1;	8	8	32.28	77.5
(p) age-dependent response to reactive oxygen species	0.486	-15.284	SPAC1486.01; sck2; sod1; pka1;	4	2	23.716	1.5	SOD2; SOD1; TPK1;	3	2	34.701	39
(c) protein deubiquitination	0.403	-15.46	ubp14; ubp3; otu1; ubp6; ubp11; ubp4; uch1; ubi4; ubp8; ubp21; SPBP8B7.11; ubp2; SPAC17G6.05c; sus1;	14	6	16.54	14	UBP14; UBP9; UBP5; UBP3; UBP7; OTU1; UBP6; UBP1; DOA4; YUH1; UBI4; UBP8; UBP15; UBP10; BRE5; UBP2; RUP1; SGF11; UBP16; BRO1; SUS1;	21	17	30.274	32
(p) regulation of sexual sporulation	0.48	-15.96	thi1; chr3; sla1; thi5; rgf3;	5	0	16.54	NaN	SKT5; LHP1;	2	2	16.33	32.5
(p) cellular response to UV	0.425	-16.46	ptr8; ddb1; plc1; sty1; myh1; srs2; pcn1; uvi31; rhp16; rhp7;	10	3	16.54	17	SSL2; PLC1; HOG1; HPR5; POL30; YAL044W-A; RAD16; RAD7;	8	4	16.835	33
(p) cellular metal ion homeostasis	0.446	-16.46	SPAC105.01c; get3; trk2; ncs1; mkh1; yam8; pkd2; zhf1; SPAC23C11.17; sty1; cta5; SPAC328.07c; sod22; trk1; prz1; pzh1; sod2; cta4; SPAPB2B4.04c; pmk1; pcl1; hmt2; pmr1; pek1; get1; cta3; vcx1;	27	3	16.54	19	GET3; FRQ1; BCK1; MID1; FLC2; ZRC1; YLH47; HOG1; NHA1; TRK1; ACE2; PPZ2; SPF1; PMC1; SLT2; CCC1; PMR1; MKK1; ENA5; VCX1;	20	15	16.937	33
(p) dolichol-linked oligosaccharide biosynthetic process	0.398	-17.509	alg8; alg9; alg1; alg13; alg10; SPAC5D6.06c; alg3; alg2; alg12; alg6;	10	0	17.491	NaN	ALG8; ALG9; ALG1; ALG13; DIE2; ALG14; ALG3; ALG2; ALG12; ALG6;	10	5	16.925	35
(p) regulation of chromatin silencing at centromere	0.362	-17.865	pcf3; pcf2; pcf1; tas3; dcr1; epe1; ago1;	7	6	30.135	51	CAC2; RLF2; JHD1;	3	3	86.189	48
(c) oligosaccharide biosynthetic process	0.368	-17.984	alg3; SPAC5D6.06c; alg1; tps1; SPCC1322.04; SPBC32F12.10; tpp1; alg13; alg2; alg10; SPAC22F8.05; alg11; alg9; alg12; alg6; alg8;	16	1	17.016	0	ALG3; ALG14; ALG1; TPS1; UGP1; PGM1; TPS2; ALG13; ALG2; DIE2; TSL1; PGM2; TPS3; ALG11; ALG9; ALG12; ALG6; ALG8;	18	11	16.937	35
(c) nuclear migration along microtubule	0.38	-18.161	mal3; dhc1; nda3; klp6; nda2; tea2; klp2;	7	3	44.839	53	SPC72; BIK1; BIM1; GPA1; DYN1; TUB2; NUM1; PAC11; KIP3; MPS3; NDL1; TUB1; TUB3; CIK1; DYN3; PAC1; KIP2; KAR9; KAR3;	19	13	25.332	63
(p) regulation of Ran protein signal transduction	0.476	-18.46	hht1; fft3; hht3; dis3; clr4; hht2;	6	5	16.54	9	HHT1; FUN30; DIS3;	3	2	45.458	35
(c) cellular cell wall macromolecule metabolic process	0.374	-18.46	chr3; SPBC1734.09; SPAC13C5.05c; SPBC2G2.16; SPBC12C2.11; mpg1; rad25; SPAC637.06; SPBC31F10.16;	9	2	16.54	23.5	LDB7; SKT5; CHS3; YEA4; PCM1; PMI40; BMH1; CHS7; GFA1; BCH2; KTR2; PSA1; BMH2; MNN10; KRE2; CHS6; YUR1; GON7; HOC1; YEH2; BCH1; KTR1; BUD7; VMA9;	24	15	17.307	35
(p) cellular oligosaccharide metabolic process	0.431	-18.558	gls2; alg8; alg1; mug191; SPBC1198.06c; SPBC1198.07c; alg2; alg6; SPCC970.02;	9	0	17.442	NaN	ROT2; ALG8; ALG1; ALG2; ALG6; DCW1;	6	4	16.661	36
(p) protein amino acid galactosylation	0.418	-19.277	gmh3; gmh1; gmh2; SPAC637.06; SPBC1289.13c; SPBC365.14c; SPBC8D2.17; SPBPB2B2.10c; SPBPB2B2.11; SPBPB2B2.12c; gms1; gma12;	12	1	22.723	44	MNN10; GAL7; GAL10;	3	3	17.039	42
(p) post-Golgi vesicle-mediated transport	0.411	-19.284	apl5; sft2; pep7; SPAC1F3.03; SPAC1F3.05; apl6; SPAC23H3.14; SPAC24H6.13; SPAC2F3.10; aps3; vps53; spo20; fsv1; cfr1; SPAC823.12; vps16; ypt2; vps41; ypt71; SPAPB21F2.02; vps33; SPBC24C6.08c; SPBC25H2.16c; sec9; pep12; SPBC31F10.16; SPBC336.11; vti1; ypt7; SPBC4C3.04c; apm3; SPBC887.12; SPCC4B3.02c; SPCC594.06c; pep3; SPCC794.11c;	36	0	17.716	NaN	APL5; SFT2; PEP7; SRO77; APL6; AVL9; PHM7; VPS54; APS3; VPS53; YKL091C; CHS5; PEP5; VPS16; SEC4; VPS41; DOP1; VPS33; LST7; GGA1; SEC9; PEP12; BCH1; VPS52; VTI1; YPT7; DRS2; GOT1; PEP3; ENT3;	30	15	17.667	37
(p) chromatin silencing at centromere	0.375	-19.978	arb2; arb1; hst4; hrp1; hht1; chp1; clr2; rna1; mal2; pcu4; hrp3; hos2; swi6; rdp1; cbh1; cbp1; hht3; cnp1; pst1; cbh2; slm9; chp2; sir2; sim4; hob1; clr1; hip1; hip3; rtt109; clr6; pmt3; clr4; sim3; pob3; clr3; hht2; alp5; mit1; SPBP8B7.28c; rik1; hst2; ers1; hrr1; raf1; cid12; ago1; raf2;	47	26	57.522	38	HST4; CHD1; HHT1; RNA1; HOS2; PDC2; CSE4; SIN3; HIR2; SIR2; RVS167; HIR1; HIR3; RTT109; RPD3; SMT3; POB3; HDA1; HST2;	19	12	41.049	77.5
(p) intra-S DNA damage checkpoint	0.4	-20.405	rad32; rad17; rad50; rad1; hus1; rqh1; rad9; mrc1; rad26; eme1; rad3; sfr1; nbs1; cds1; mus81;	15	9	30.595	23	MRE11; RAD50; RAD17; SGS1; MRC1; MEC1; RAD53; MUS81;	8	5	72.077	51
(p) response to calcium ion	0.438	-20.96	zds1; moc3; rav1; lac1; rav2;	5	1	16.54	56	ZDS2; RAV1; LAG1;	3	2	31.829	37.5
(c) regulation of protein localization	0.343	-21.092	tea4; SPBC16G5.05c; pub1; sck1; SPCC4B3.06c; zds1; dsk1; gst1; pef1; rho1; sus1;	11	4	20.408	40	BUD14; SCS2; RSP5; GPA1; SCH9; LOT6; ZDS2; SKY1; ZDS1; MSG5; WHI3; URE2; PHO80; PHO85; RHO1; SUS1;	16	8	33.333	41.5
(p) peptide or protein carboxyl-terminal blocking	0.347	-21.46	mam4; SPAC12B10.04; atg12; SPBC19C7.08c; apg3; SPBP8B7.08c;	6	1	16.54	1	STE14; PBY1; ATG12; PPM2; ATG3; PPM1;	6	5	17.226	38
(p) tricarboxylic acid cycle	0.324	-21.46	idh1; SPAC12B10.06c; sdh2; sdh1; SPAC16E8.17c; osm1; SPAC22A12.16; SPAC24C9.06c; cit1; idp1; SPBC1703.07; SPBC3H7.03c; SPBC776.15c; idh2; SPBP4H10.15; SPCC1620.08; fum1; SPCC306.08c; mae2;	19	0	16.54	NaN	IDH1; EMI5; SDH2; YJL045W; LSC1; YEL047C; ACO1; CIT2; IDP1; KGD1; KGD2; IDH2; ACO2; LSC2; FUM1; MDH1; MAE1;	17	13	16.822	38
(p) negative regulation of protein ubiquitination	0.429	-21.96	SPAC1565.07c; mes1; mad2; mad3;	4	2	16.54	9	MAD2; MAD3;	2	2	33	38.5
(p) positive regulation of gene expression, epigenetic	0.429	-21.96	hrp1; mst2; spt8; eri1;	4	2	16.54	28.5	CHD1; SAS3; SPT8;	3	2	30.683	38.5
(p) protein processing involved in protein targeting to mitochondrion	0.332	-22.46	oct1; SPAP8A3.10; SPBC119.17; SPBC16A3.02c; mas2; SPBC2D10.07c; SPBC336.13c; qcr1;	8	0	16.54	NaN	OCT1; UPS1; CYM1; YIM1; MAS2; IMP1; IMP2; MAS1;	8	4	50.459	39
(c) regulation of ubiquitin homeostasis	0.365	-22.818	ubp4; ubc13; mms2; rad8;	4	3	43.682	8	DOA4; UBC13; MMS2; RAD5; YLR073C;	5	4	17.271	66.5
(p) mitochondrial electron transport, succinate to ubiquinone	0.364	-22.96	SPAC12B10.06c; sdh2; sdh1; sdh4; sdh3;	5	1	16.54	24	EMI5; SDH2; YJL045W; SDH4; SDH3;	5	4	30.197	39.5
(c) traversing start control point of mitotic cell cycle	0.34	-23.261	ccr4; exo2; sda1; ste6; SPCC1020.05; SPAC12B10.13;	6	3	16.739	7	CCR4; KEM1; SDA1; CDC25; DCR2; GID8;	6	3	17.088	40
(c) negative regulation of protein metabolic process	0.219	-23.46	SPAC19A8.14; SPAC227.10; rhp23; alp21; mal3; acp2; rad25; dlc2; ssp2; SPCP1E11.11; SPAC4G8.03c; rpl3002; SPAC6G9.14; klp6; SPAC1782.06c; bub1; phb2; fkbp39; cpc2; syj1; ase1; tea2; ssm4; klp2;	24	9	16.54	35	PTH2; IML3; BIK1; GIM4; RAD23; CIN8; PAC2; BIM1; BMH1; SBP1; ARP1; CAP2; SRP21; EAP1; SRP14; BMH2; NUM1; EBS1; CHL4; DYN2; SNF1; PUF6; PUF4; RPL30; MPT5; KIP3; PHB1; BUB1; PHB2; BFA1; BIR1; MCM22; CTF3; FPR4; COX14; ASC1; INP52; LAG2; ASE1; CAF20; CIN1; CTF19; KIP2; NIP100; CIN2; ACM1; KAR9; KAR3; NCE102;	49	34	17.551	40
(p) regulation of cell shape	0.311	-23.796	ras1; rho3; orb6; pmk1; ppb1; ppe1; rgf1;	7	1	48.204	19	RAS2; RHO3; CBK1; SLT2; CNA1; SIT4;	6	3	16.897	72
(c) DNA damage checkpoint	0.281	-24.039	cip2; rad3; chk1; mrc1; dis2; brl2; rad25; gcn2; rhp6; rad4; rqh1; rad1; cds1;	13	4	21.961	17.5	PIN4; MEC1; CHK1; MRC1; PTC2; GLC7; RAD24; BMH1; BRE1; DUN1; BMH2; RAD9; GCN2; ESC2; DOT1; LCD1; RAD6; DPB11; MEC3; TSA1; SGS1; RAD17; RAD53; DDC1;	24	15	58.763	46
(c) endoplasmic reticulum unfolded protein response	0.276	-25.405	SPBC800.10c; aes1; pmk1; ire1; SPAC5D6.13; SPBC365.08c; trl1; mkh1; cdc10; SPCC1020.05;	10	2	30.595	13	EDE1; PTC2; OPI1; YHI9; SLT2; IRE1; HAC1; YFR026C; VPS74; DFM1; TRL1; BCK1; SWI6; MID2; DCR2; SPT20;	16	14	17.577	56
(c) negative regulation of gene-specific transcription from RNA polymerase II promoter	0.26	-25.558	cmb1; ppk27; res1; oca2; SPAC8C9.11; SPAC22G7.01c; sty1; clr3; mug183; ste11; fhl1;	11	3	17.442	5	KAR4; GCN4; SRB2; IXR1; PRR1; DAL80; MBP1; PRR2; CRF1; ITC1; YGL220W; GZF3; YLL029W; HOG1; HDA1; RTT106; ISW2; ROX1; FHL1;	19	15	24.045	43
(p) stress-activated MAPK cascade	0.306	-27.602	pyp2; sty1; wis4; wis1;	4	0	48.398	NaN	PTP1; HOG1; PBS2;	3	3	16.937	76
(c) regulation of actin filament depolymerization	0.238	-28.46	acp2; acp1; cdc12;	3	0	16.54	NaN	CAP2; BNR1; CAP1; BNI1;	4	3	16.395	45
(c) cell wall chitin biosynthetic process	0.217	-28.46	chr3; SPBC1734.09; SPAC13C5.05c; SPBC12C2.11; rad25; SPBC31F10.16;	6	1	16.54	3	SKT5; CHS3; YEA4; PCM1; BMH1; CHS7; GFA1; BCH2; BMH2; CHS6; BCH1; BUD7;	12	9	17.491	45
(c) nucleosome positioning	0.23	-29.46	ssn6; tup11; hrp1;	3	1	16.54	34	CYC8; ISW1; TUP1; CHD1; ISW2;	5	3	43.978	46
(c) nucleosome assembly	0.186	-30.558	htb1; hta2; hip1; hhf1; hht1; cnp1; nap1; spt16; spt6; cia1; hip3; fkbp39; pcf2; mug183; SPBC36B7.08c; pht1; slm9; pcf1;	18	10	17.442	21.5	HTB2; HTA2; HIR1; HHF1; HHT1; MSI1; HPC2; CSE4; NAP1; HTB1; HTA1; SPT16; SPT6; ASF1; HIR3; HIF1; FPR4; CAC2; HHF2; HHT2; RTT106; VPS75; HTZ1; HIR2; HHO1; RLF2;	26	17	25.034	48
(p) inositol phosphate metabolic process	0.283	-30.761	aps1; asp1; ipk1; SPCC970.08;	4	0	20.239	NaN	DDP1; VIP1; KCS1;	3	2	70.987	51
(p) regulation of actin filament depolymerization	0.282	-30.96	acp1; cdc12; acp2; fim1;	4	0	16.54	NaN	CAP1; BNI1; CAP2; SAC6;	4	2	16.555	47.5
(p) aspartate metabolic process	0.361	-32.36	SPAC10F6.13c; SPAC186.03; SPAC977.12; SPBC19F5.04; SPBC4F6.11c; SPBC725.01; SPBPB21E7.09; SPBPB8B6.05c;	8	0	16.64	NaN	AAT2; ASP3-1; HOM3; YML096W;	4	2	28.224	49
(p) endoplasmic reticulum unfolded protein response	0.285	-32.632	ire1; SPAC186.06; mkh1; SPAC5D6.13; SPCC1020.05; ptc2;	6	2	40.368	19.5	IRE1; BCK1; VPS74; DCR2;	4	4	17.264	73
(c) wobble position uridine thiolation	0.251	-33.452	SPAC2G11.10c; urm1; ctu1; ctu2; SPCC4B3.01;	5	1	49.548	2	UBA4; URM1; NCS6; NCS2; YOR251C;	5	5	89.888	83
(p) tRNA thio-modification	0.265	-33.542	ctu2; nfs1; ctu1; SPCC4B3.01;	4	0	49.458	NaN	NCS2; NFS1; NCS6; YOR251C;	4	3	89.888	83
(c) mitochondrial fission	0.235	-33.96	fis1; rpn11; caf4; dnm1;	4	2	16.54	1.5	FIS1; CAF4; RPN11; NUM1; MDV1; DNM1; MDM36;	7	6	17.334	50.5
(c) DNA replication-dependent nucleosome assembly	0.19	-34.509	cia1; pcf2; mug183; pcf1;	4	3	16.991	10	MSI1; ASF1; CAC2; RTT106; RLF2;	5	4	91.815	51.5
(c) tRNA wobble base modification	0.163	-34.631	SPAC10F6.04; nfs1; SPAC2G11.10c; SPBC18E5.05c; SPAC806.02c; urm1; SPAC30.02c; ppe1; SPAC637.08; ctu1; SPBC30B4.06c; SPCC895.06; ekc1; iki3; trm9; mss1; ctu2; isu1; SPCC4B3.01; elp3; SPCC11E10.06c; hhp1; SPAC8F11.02c;	23	6	49.369	32	ATS1; NFS1; UBA4; IKI1; CFD1; URM1; KTI12; SAP190; SIT4; CIA1; NBP35; NCS6; MTO1; ELP2; SAP185; IKI3; TRM9; MSS1; ELP6; NCS2; ISU2; YOR251C; ELP3; ELP4; ISU1; HRR25; KTI11;	27	18	86.905	84
(c) histone methylation	0.171	-34.805	swd1; hhf1; orc2; SPAC664.03; set1; swd2; SPBC651.09c; set2; ash2; SPBC17G9.02c; tpr1; SPBC13E7.08c;	12	6	51.195	79	SWD1; HHF1; ORC2; SWD3; SHG1; PAF1; SET1; SWD2; DOT1; SDC1; RTF1; SET2; BRE2; CDC73; HHF2; CTR9; LEO1; LGE1; SPP1;	19	14	70.456	86
(p) negative regulation of transcription, meiotic	0.303	-34.829	rad24; rep1; mei4; cdc10; rsv1;	5	1	58.171	2	HCM1; SWI6;	2	2	74.447	93
(p) negative regulation of protein modification process	0.232	-34.96	SPAC1565.07c; hrp1; rfp1; pcf3; pcf2; rfp2; mes1; mad2; pcf1; pmt3; slx8; rik1; mad3; raf1; raf2;	15	8	16.54	25	CHD1; CAC2; MAD2; RLF2; SMT3; SLX8; MAD3;	7	6	67.78	51.5
(p) negative regulation of translation	0.264	-35.509	SPAC17H9.07; hri1; hri2; cpc2; gcn2; SPCC1919.05; ssp2; SPCP1E11.11;	8	3	17.491	1	ASC1; GCN2; SKI3; SNF1; PUF6;	5	3	98.818	53
(p) amino acid import	0.288	-36.715	tsc1; cat1; fnx1; SPBC1685.07c; tor1; fnx2;	6	0	16.785	NaN	VBA2; AVT5;	2	2	16.445	53.5
(c) maintenance of DNA repeat elements	0.174	-37.001	mrc1; mug154; cnd1; swi1;	4	2	42.999	75.5	MRC1; YDL089W; YCS4; SRC1; CSM3; TOF1;	6	4	16.948	80
(p) cell wall macromolecule catabolic process	0.284	-37.242	cda1; eng2; cfr1; eng1; SPAPB1E7.04c;	5	0	16.758	NaN	DSE4; CHS5;	2	2	42.126	54
(c) protein processing	0.114	-37.46	atg15; icp55; mas2; SPACUNK4.08; sec11; oct1; SPAC589.07c; sbh1; vma1; vps41; sxa1; SPBC16G5.09; SPBC13E7.11; SPAC1782.06c; SPAC3H1.05; spc3; qcr1; SPBC336.13c; SPBC543.09; SPBC2D10.07c; atg4; SPCC320.12; rpt5; SPAC2G11.05c;	24	1	16.54	2	PBN1; ATG15; AFG3; YER078C; RIM101; MAS2; DAP2; SEC11; OCT1; ATG18; SBH2; TFP1; HO; VPS41; MKC7; COX20; RIM8; KEX1; PCP1; PHB1; SSY5; SPC1; STE24; SPC3; YPS1; MAS1; SPC2; IMP2; YTA12; IMP1; RIM13; RCE1; ATG4; ATP23; ATG19; DFG16; RPT5; RIM20;	38	22	43.012	54
(p) DNA replication-dependent nucleosome assembly	0.188	-38.46	pcf3; pcf2; pcf1; cia1;	4	3	16.54	10	CAC2; RLF2; ASF1;	3	3	97.442	55
(p) regulation of histone acetylation	0.208	-38.46	hrp1; mst2; pcr1; sty1; pcf3; pcf2; png1; pcf1; atf1; pmt3; SPBC36B7.08c;	11	5	16.54	23	CHD1; SAS3; HOG1; CAC2; YNG2; RLF2; SKO1; SMT3; VPS75;	9	5	45.204	55
(p) protein oligomerization	0.247	-38.749	rad22; tfa1; rhp51; dmc1; rti1; tfa2; mid1;	7	4	34.251	1.5	RAD52; TFA1; RAD51; DMC1; TFA2;	5	3	106.946	73
(c) protein import into peroxisome matrix	0.109	-38.96	SPBC115.02c; pex1; pex7; pex5; pas4; pex14; pex13; SPAPB17E12.03; pex6;	9	0	16.54	NaN	PEX22; AFG1; PEX18; DJP1; PEX1; PEX7; PEX5; PEX10; PEX3; PEX14; PEX4; PEX21; PEX2; PEX13; PEX12; PEX17; PEX6; PEX15; MDH2; PEX25;	20	16	82.918	55.5
(p) meiotic DNA double-strand break formation	0.237	-39.535	rad32; rad50; rec12; rec10; rhp51; rec8; mde2; nbs1; rec11;	9	4	33.465	41.5	MRE11; RAD50; SPO11; RAD51;	4	3	108.677	73
(p) DNA synthesis involved in DNA repair	0.228	-39.572	rad50; cdc1; rad22; rad2; pol1; rhp51; rti1; cdm1; cdc27; cdc6; swi5; mus81;	12	4	36.428	11.5	RAD50; HYS2; RAD52; RAD27; POL1; RAD51; CDC2; MUS81;	8	4	106.136	76
(p) protein processing	0.171	-40.46	SPAC1071.04c; icp55; SPAC14C4.15c; SPAC1687.02; atg4; oct1; SPAC3H1.05; spc3; SPACUNK4.08; SPAP8A3.10; SPBC119.17; SPBC13E7.11; sec11; SPBC16A3.02c; mas2; SPBC2D10.07c; SPBC336.13c; scp1; SPBC543.09; qcr1; ins1; SPCC320.12;	22	0	16.54	NaN	YER078C; ATG4; OCT1; STE24; SPC3; DAP2; UPS1; CYM1; PCP1; SEC11; YIM1; MAS2; IMP1; IMP2; YTA12; MAS1; ATP23;	17	9	45.692	57
(p) microtubule-based movement	0.177	-41.251	dhc1; klp8; dlc1; klp3; mal3; cut7; ssm4; mmd1; pkl1; SPAC458.04c; klp2; dlc2; ase1; klp9; tea2; klp6; nda2; mcp5; nda3; klp5; alp4; clr4; alp6; mcp6; dic1; atb2; rik1;	27	10	16.749	44	DYN1; BIM1; KIP1; NIP100; LIA1; KAR3; DYN2; ASE1; KIP2; KIP3; TUB1; TUB2; SPC97; SPC98;	14	9	25.034	58
(c) protein monoubiquitination	0.106	-41.335	ubc4; rhp18; ubc8; ubc6; pub1; SPAC12B10.01c; brl2; ubc13; ubc1; rhp6; SPBC651.09c; mug30; ubi4; SPBC31F10.10c; ubc11;	15	6	31.165	8.5	UBC4; RAD18; UBC8; UBC6; RSP5; UFD4; BRE1; UBC13; UBC1; RAD6; RTF1; PEX4; HUL4; UBI4; UBR2; BUL2; MUB1; BUL1; UBC11; LGE1;	20	14	53.881	72.5
(p) dynein-driven meiotic oscillatory nuclear movement	0.215	-41.96	dhc1; dlc1; ssm4; SPAC458.04c; dlc2; ase1; mcp5; clr4; mcp6; dic1; rik1;	11	4	16.54	57.5	DYN1; NIP100; DYN2; ASE1;	4	4	37.505	58.5
(p) protein retention in ER lumen	0.19	-42.148	SPAC1D4.05c; SPAC227.01c; rer1; SPAC824.02; SPAC959.05c; pdi2; erd2; SPCC1840.08c;	8	0	16.852	NaN	ERD1; RER1; BST1; EPS1; ERD2;	5	4	17.006	59
(p) DNA recombinase assembly	0.273	-42.368	rhp57; rad22; rhp55; rti1; sfr1; swi5;	6	2	19.632	34	RAD57; RAD52;	2	2	93.354	62
(p) double-strand break repair via homologous recombination	0.183	-42.46	rad32; smc5; rad50; rhp54; nse2; rhp57; rdh54; rqh1; tsn1; rad22; rhp55; rhp51; mus7; slx1; rti1; rlp1; rad60; nse4; sfr1; fbh1; swi5; ssb1; nbs1; xlf1; ctp1; rad21; nse1; smc6; nse3; SPCC736.09c;	30	8	16.54	8	MRE11; SMC5; RAD50; RAD54; RAD57; SGS1; RAD52; RAD51; SLX1; NSE4; RFA1; MCD1; SMC6;	13	7	92.3	59
(c) protein retention in ER lumen	0.201	-42.46	erd2; rer1; pdi2; SPAC824.02; SPAC227.01c; emp24;	6	0	16.54	NaN	ERD2; RER1; EPS1; BST1; ERD1; EMP24;	6	4	17.006	59
(c) regulation of transcription from RNA polymerase II promoter in response to stress	0.134	-42.721	set1; sck1; ino80; spt6; cia1; rtt109; pap1; sub1;	8	4	39.279	26	SET1; STB5; SCH9; MSN4; INO80; SPT6; ASF1; RTT109; YAP1; MSN2; SUB1;	11	7	50.805	82
(c) histone deacetylation	0.047	-43.202	rxt2; hif2; snt1; ppi1; hst4; hos2; cph2; clr3; png2; clr6; pst1; cti6; alp13;	13	5	48.798	49	DEP1; RXT2; SIF2; SNT1; SDS3; HOS4; SET3; RXT3; CPR1; HST4; UME6; HDA2; HOS2; STB2; RCO1; SAP30; HDA1; PHO23; RPD3; SIN3; HST1; HST3; HOS3; UME1; CTI6; EAF3; HDA3;	27	25	43.686	92
(c) protein urmylation	0.184	-43.452	urm1; ctu1; SPCC895.06; ctu2; gst1;	5	2	49.548	17	URM1; NCS6; ELP2; ELP6; NCS2; URE2;	6	5	106.19	93
(p) positive regulation of transcription, meiotic	0.178	-44.004	pcr1; atf31; rst2; rsv2; atf1; rep1; atf21; ste11; mei4; cdc10;	10	2	48.996	13	RPN4; SKO1; ROX1; HCM1; SWI6;	5	4	63.413	93
(p) cellular sodium ion homeostasis	0.141	-45.677	mkh1; sty1; pzh1; sod2; pmk1; pek1;	6	2	30.323	13.5	BCK1; HOG1; PPZ2; SLT2; MKK1;	5	5	16.937	76
(c) protein insertion into membrane	0.123	-46.025	oxa101; get3; SPCC1672.12c; SPAC23C11.17;	4	0	16.975	NaN	MBA1; GET2; OXA1; GET3; MSS2; GET1; COX18; MDM38; MDY2; YOR164C; PNT1; YLH47;	12	9	28.583	63
(p) pantothenate metabolic process	0.167	-46.286	spe1; pan6; SPAC5H10.09c; SPBC12C2.07c; spe2; SPBPB2B2.09c;	6	0	19.714	NaN	SPE1; PAN6; ECM31; SPE3; SPE2; PAN5;	6	5	109.112	66
(p) polyamine metabolic process	0.167	-46.318	spe1; SPAC9.02c; SPAC922.07c; SPBC1271.04c; SPBC12C2.07c; spe2;	6	0	43.682	NaN	SPE1; PAA1; ALD3; DYS1; SPE3; SPE2;	6	5	109.112	90
(p) regulation of G-protein coupled receptor protein signaling pathway	0.241	-47.46	rgs1; pmp1; SPBC2A9.09; gnr1;	4	2	16.54	13.5	SST2; SDP1; PLP2;	3	2	63.057	64
(c) misfolded or incompletely synthesized protein catabolic process	0.132	-47.46	lon1; SPBC115.02c; oma1; mdj1; SPBC1709.14; SPCC965.04c;	6	0	16.54	NaN	PIM1; MGR1; AFG1; OMA1; MDJ1; YMR115W; PNG1; YME1;	8	5	35.592	64
(c) receptor recycling	0.115	-47.96	pex1; pex6;	2	0	16.54	NaN	PEX22; PEX1; PEX4; PEX6; PEX15;	5	4	84.094	64.5
(c) protein import into peroxisome matrix, docking	0.166	-47.96	pex7; pex5; pex14; pex13;	4	0	16.54	NaN	PEX7; PEX5; PEX14; PEX13; PEX17;	5	4	93.821	64.5
(p) mitochondrial fission	0.186	-48.46	rpn11; caf4; fis1; dnm1;	4	2	16.54	1.5	RPN11; MDV1; FIS1; DNM1;	4	3	17.901	65
(c) protein homooligomerization	0.233	-48.539	mam2; atg9; dnm1; vps4;	4	1	21.961	3	STE2; ATG9; DNM1; VPS4;	4	2	17.221	70.5
(p) positive regulation of cell communication	0.107	-49.399	clp1; mkh1; plo1; fft3; lsk1; cch1; rad24; pmk1; pck2; pmr1; mob1; SPBC530.13; pek1; cdc37; ppk36; rgf1;	16	4	48.601	35	CDC14; BCK1; CDC5; FUN30; CTK1; CCH1; SLT2; PKC1; PMR1; MOB1; CTK2; MKK1; CDC37; ATG1;	14	8	46.141	98
(p) peroxisome organization	0.08	-49.96	pex6; SPAC17C9.14; pex7; SPAC19D5.02c; SPAC29A4.14c; pex13; vps1; taf1; SPAPB17E12.03; ubc16; dnm1; pex14; SPBC1604.19c; SPBC1734.07c; pas4; inp2; atg2; pex11; SPBC646.15c; pex5; pex1; SPCC737.05;	22	4	16.54	2	PEX6; PEX19; PEX7; PEX13; VPS1; ATG11; PEX12; DNM1; PEX14; GSG1; PEX10; PEX11; PEX5; PEX1; PEX29;	15	12	86.46	66.5
(p) meiotic DNA repair synthesis	0.158	-50.277	rad22; rhp51; rti1; swi5; mus81;	5	2	22.723	39	RAD52; RAD51; MUS81;	3	3	106.946	73
(c) protein insertion into ER membrane	0.095	-51.242	get3; SPCC1672.12c;	2	0	16.758	NaN	GET2; GET3; GET1; MDY2; YOR164C;	5	5	28.583	68
(c) response to arsenic	0.087	-51.46	pof1; rsv2; get3; sty1; pap1;	5	1	16.54	24	MET30; RPN4; GET3; FPS1; HOG1; YAP1; MET4; TIM18; ARR1; ARR2; ARR3;	11	7	16.867	68
(p) protein targeting to peroxisome	0.093	-57.46	SPAC17C9.14; pex7; SPAC19D5.02c; SPAC29A4.14c; pex13; pex14; SPBC646.15c; pex5;	8	1	16.54	1	PEX19; PEX7; PEX13; PEX14; PEX5;	5	5	103.006	74
(c) positive regulation of intracellular protein kinase cascade	0.142	-57.535	hif2; snt1; hos2; rho1;	4	2	47.465	53.5	SIF2; SNT1; HOS2; RHO1;	4	3	42.134	105
(c) regulation of MAPKKK cascade	0.142	-57.535	hif2; snt1; cdc37; hos2;	4	2	47.465	53.5	FUS3; SIF2; SNT1; STE5; CDC37; HOS2;	6	3	42.134	105
(p) peptide biosynthetic process	0.176	-58.96	gcs1; sib1; sib2; gsa1; SPAC3H1.10; SPBC17G9.06c; SPCC737.06c;	7	0	16.54	NaN	GSH1; GSH2;	2	2	78.679	75.5
(p) mRNA export from nucleus in response to heat stress	0.133	-59.46	sty1; tps1; atf1; hsp16;	4	0	16.54	NaN	HOG1; TPS1; SKO1; HSP26;	4	3	16.937	76
(c) barrier septum formation	0.063	-59.911	pmk1; SPAC637.06; mnn9;	3	2	59.089	31.5	RIM101; SLT2; UTH1; MNN10; SUN4; BNI4; MNN9;	7	5	70.906	119
(c) regulation of protein import into nucleus	0.116	-60.009	SPBC16G5.05c; SPCC4B3.06c; dsk1; gst1;	4	1	16.991	29	SCS2; LOT6; SKY1; URE2;	4	3	55.582	77
(c) endoplasmic reticulum inheritance	0.095	-60.46	myo52; SPBC16G5.05c; SPAC23C11.01; ucp7;	4	0	16.54	NaN	MYO4; SHE3; SCS2; ICE2; SWA2; YPT11;	6	3	35.924	77
(c) polyamine biosynthetic process	0.097	-61.786	spe1; spe2; SPBC12C2.07c;	3	0	19.714	NaN	SPE1; SPE4; SPE2; SPE3;	4	4	115.926	81.5
(c) hyperosmotic response	0.036	-62.46	hsp9; gpd2; skb5; wis1; sty1; SPAC24C9.11; sub1; tol1;	8	1	16.54	1	HSP12; GPD1; ENA1; NBP2; HKR1; MSB2; PBS2; HOG1; SGD1; SUB1; HOT1; MET22; MSN1;	13	10	16.852	79
(p) homoserine metabolic process	0.108	-63.671	SPBC15D4.09c; met6; SPBC776.03; SPCC11E10.01;	4	0	16.829	NaN	STR2; MET2; HOM6; STR3;	4	2	70.001	80.5
(p) synapsis	0.135	-65.768	dhc1; mcp7; meu13; rec10; ssm4; hop1; mcp5; rec8; mcp6;	9	3	18.232	9	DYN1; MND1; HOP2; NIP100;	4	2	85.762	84
(p) acetyl-CoA biosynthetic process from pyruvate	0.068	-67.46	dld1; pda1; SPAC644.11c; pdb1; SPCC1259.09c; SPCC794.07;	6	1	16.54	2	LPD1; PDA1; PKP1; PDB1; PDX1; LAT1;	6	5	48.763	84
(c) acetyl-CoA biosynthetic process from pyruvate	0.046	-69.96	pdb1; pda1; SPCC1259.09c; SPCC794.07;	4	1	16.54	2	PDB1; PDA1; PDX1; LAT1;	4	4	59.365	86.5
(p) trehalose biosynthetic process	0.067	-70.46	tpp1; SPAC22F8.05; tps1; tps2; SPACUNK4.16c; SPBC32F12.10;	6	3	16.54	0	TPS2; TSL1; TPS1; PGM1;	4	4	62.442	87
(c) establishment of mitotic spindle orientation	0.026	-73.043	dma1; dhc1; act1; klp6; cdc12; ssm4;	6	2	19.957	29	DMA1; ARP1; DYN1; ACT1; KIP3; LDB18; CIK1; DMA2; BNI1; MYO2; NIP100;	11	7	71.106	93
(c) histone exchange	0.015	-74.198	swc5; swr1; swc2; swc4; cia1; arp6; yaf9;	7	6	48.802	38.5	SWC3; SWC5; SWR1; VPS72; SWC4; ASF1; ARP6; VPS71; SAS2; YAF9;	10	9	50.748	123
(c) histone ubiquitination	0.042	-83.534	brl2; rhp6; SPBC651.09c;	3	0	84.466	NaN	BRE1; RAD6; RTF1; LGE1;	4	3	130.897	168
(p) regulation of calcium-mediated signaling	0.021	-86.618	mkh1; cch1; pmk1; pck2; pmr1; pek1;	6	2	32.382	13.5	BCK1; CCH1; SLT2; PKC1; PMR1; MKK1;	6	5	17.439	119
(p) cellular response to osmotic stress	0.042	-88.251	ptc3; tup12; ptc2; ptc1;	4	2	32.249	18.5	PTC3; PTC1;	2	2	75.296	120.5
(p) protein insertion into membrane raft	0.017	-92.36	erg3; erg5; sts1; erg2; erg6; SPBC27B12.03c;	6	2	16.64	8	ERG3; ERG5; ERG4; ERG2; ERG6;	5	4	83.393	109
(p) positive regulation of transcription from RNA polymerase II promoter, meiotic	0.05	-93.96	atf31; rsv2; rep1; atf21; mei4;	5	2	16.54	13	RPN4; HCM1;	2	2	63.356	110.5
(p) proton-transporting ATP synthase complex assembly	0.035	-101.96	atp25; atp11; atp10; atp12; SPCC320.12;	5	1	16.54	21	ATP11; ATP10; ATP12; ATP23;	4	2	115.585	118.5
(c) mitochondrial DNA metabolic process	0.012	-115.742	msh1; pog1; rim1;	3	1	16.758	1	MSH1; HMI1; MIP1; RIM1;	4	2	133.184	132.5
(p) cytokinesis checkpoint	0.014	-116.291	clp1; lsk1; rad24; ase1; SPBC530.13;	5	2	33.709	52.5	CDC14; CTK1; ASE1; CTK2;	4	2	79.742	150
(p) phospholipid dephosphorylation	0.004	-142.96	SPAC19A8.03; SPAC3C7.01c; SPAC9G1.10c; SPBC19F5.03; syj1; syj2;	6	5	16.54	9	YMR1; SAC1; INP52;	3	2	78.004	159.5
