# Supplementary material for: Conserved rules govern genetic interaction degree across species
Source: Genome Biol. 2012 Jul 2;13(7):R57. doi: 10.1186/gb-2012-13-7-r57 (PMC3491379; doi:10.1186/gb-2012-13-7-r57)
Supplement: Additional file 12 — The S. pombe co-expression network. The co-expression network is symmetric and is represented as a comma-delimited lower triangle of a matrix. [file gb-2012-13-7-r57-S12.GZ]

Archive with 1 entries (1 files):
- AdditionalFile12.csv
