# Supplementary material for: Conserved rules govern genetic interaction degree across species
Source: Genome Biol. 2012 Jul 2;13(7):R57. doi: 10.1186/gb-2012-13-7-r57 (PMC3491379; doi:10.1186/gb-2012-13-7-r57)
Supplement: Additional file 12 — The S. pombe co-expression network. The co-expression network is symmetric and is represented as a comma-delimited lower triangle of a matrix. [file gb-2012-13-7-r57-S12.GZ › AdditionalFile12.csv]

Genes\Genes	SPAC1002.01	SPAC1002.02	SPAC1002.03c	SPAC1002.04c	SPAC1002.05c	SPAC1002.06c	SPAC1002.07c	SPAC1002.08c	SPAC1002.09c	SPAC1002.10c	SPAC1002.11	SPAC1002.12c	SPAC1002.13c	SPAC1002.14	SPAC1002.15c	SPAC1002.16c	SPAC1002.17c	SPAC1002.18	SPAC1002.19	SPAC1002.20	SPAC1006.01	SPAC1006.02	SPAC1006.03c	SPAC1006.04c	SPAC1006.05c	SPAC1006.06	SPAC1006.07	SPAC1006.08	SPAC1006.09	SPAC1039.01	SPAC1039.02	SPAC1039.03	SPAC1039.04	SPAC1039.05c	SPAC1039.06	SPAC1039.07c	SPAC1039.08	SPAC1039.09	SPAC1039.10	SPAC1039.11c	SPAC105.01c	SPAC105.02c	SPAC105.03c	SPAC1071.01c	SPAC1071.02	SPAC1071.03c	SPAC1071.04c	SPAC1071.05	SPAC1071.06
SPAC1002.01	0.00
SPAC1002.02	0.13	0.00
SPAC1002.03c	0.01	0.02	0.00
SPAC1002.04c	0.01	0.00	0.00	0.00
SPAC1002.05c	0.01	0.01	0.06	0.06	0.00
SPAC1002.06c	0.05	0.03	0.01	0.02	0.01	0.00
SPAC1002.07c	0.00	0.01	0.01	0.08	0.09	0.04	0.00
SPAC1002.08c	0.02	0.02	0.05	0.01	0.08	0.01	0.10	0.00
SPAC1002.09c	0.01	0.05	0.01	0.01	0.00	0.01	0.01	0.00	0.00
SPAC1002.10c	0.00	0.00	0.00	0.12	0.30	0.03	0.27	0.03	0.00	0.00
SPAC1002.11	0.02	0.06	0.11	0.01	0.04	0.01	0.01	0.10	0.00	0.00	0.00
SPAC1002.12c	0.01	0.17	0.07	0.01	0.01	0.01	0.01	0.02	0.38	0.01	0.02	0.00
SPAC1002.13c	0.04	0.01	0.01	0.00	0.00	0.00	0.00	0.02	0.01	0.00	0.02	0.00	0.00
SPAC1002.14	0.01	0.01	0.02	0.02	0.02	0.02	0.00	0.01	0.01	0.01	0.01	0.04	0.01	0.00
SPAC1002.15c	0.01	0.00	0.00	0.01	0.00	0.01	0.01	0.01	0.01	0.02	0.00	0.00	0.04	0.00	0.00
SPAC1002.16c	0.01	0.00	0.01	0.01	0.01	0.04	0.01	0.01	0.01	0.01	0.01	0.00	0.08	0.01	0.04	0.00
SPAC1002.17c	0.02	0.02	0.00	0.01	0.00	0.01	0.00	0.01	0.04	0.00	0.01	0.01	0.03	0.02	0.02	0.04	0.00
SPAC1002.18	0.01	0.00	0.01	0.01	0.01	0.01	0.00	0.01	0.01	0.02	0.02	0.02	0.02	0.03	0.02	0.02	0.20	0.00
SPAC1002.19	0.02	0.01	0.01	0.01	0.01	0.01	0.01	0.01	0.01	0.01	0.02	0.03	0.01	0.01	0.00	0.01	0.34	0.20	0.00
SPAC1002.20	0.00	0.00	0.00	0.01	0.00	0.02	0.01	0.00	0.01	0.01	0.01	0.01	0.00	0.01	0.00	0.04	0.01	0.01	0.01	0.00
SPAC1006.01	0.02	0.32	0.04	0.00	0.02	0.01	0.01	0.02	0.17	0.00	0.11	0.38	0.00	0.03	0.00	0.00	0.01	0.01	0.03	0.03	0.00
SPAC1006.02	0.01	0.02	0.11	0.02	0.04	0.01	0.00	0.09	0.01	0.00	0.14	0.01	0.01	0.02	0.00	0.01	0.01	0.02	0.01	0.00	0.01	0.00
SPAC1006.03c	0.00	0.00	0.01	0.40	0.27	0.00	0.01	0.01	0.00	0.18	0.00	0.00	0.01	0.02	0.02	0.02	0.01	0.06	0.02	0.00	0.00	0.03	0.00
SPAC1006.04c	0.01	0.01	0.01	0.01	0.26	0.02	0.01	0.03	0.00	0.03	0.01	0.02	0.01	0.01	0.01	0.05	0.00	0.02	0.01	0.00	0.00	0.06	0.16	0.00
SPAC1006.05c	0.04	0.15	0.04	0.00	0.01	0.00	0.00	0.07	0.09	0.00	0.04	0.20	0.03	0.02	0.00	0.00	0.03	0.02	0.01	0.00	0.11	0.12	0.00	0.01	0.00
SPAC1006.06	0.19	0.10	0.23	0.00	0.02	0.00	0.00	0.02	0.01	0.00	0.18	0.03	0.02	0.02	0.00	0.00	0.01	0.01	0.01	0.00	0.07	0.06	0.00	0.01	0.41	0.00
SPAC1006.07	0.03	0.02	0.00	0.00	0.00	0.01	0.00	0.01	0.04	0.00	0.01	0.00	0.24	0.00	0.03	0.02	0.03	0.01	0.01	0.01	0.01	0.00	0.01	0.00	0.01	0.02	0.00
SPAC1006.08	0.00	0.00	0.00	0.04	0.00	0.01	0.01	0.01	0.01	0.01	0.01	0.00	0.00	0.00	0.06	0.01	0.02	0.03	0.01	0.00	0.00	0.01	0.01	0.00	0.00	0.00	0.01	0.00
SPAC1006.09	0.03	0.01	0.07	0.00	0.03	0.01	0.00	0.00	0.00	0.01	0.02	0.02	0.01	0.15	0.00	0.00	0.02	0.01	0.02	0.00	0.10	0.01	0.04	0.01	0.03	0.23	0.01	0.00	0.00
SPAC1039.01	0.02	0.00	0.02	0.00	0.00	0.01	0.00	0.00	0.01	0.00	0.01	0.00	0.22	0.02	0.05	0.02	0.21	0.19	0.07	0.00	0.00	0.03	0.02	0.01	0.01	0.05	0.05	0.02	0.21	0.00
SPAC1039.02	0.01	0.00	0.01	0.00	0.00	0.01	0.00	0.00	0.04	0.00	0.01	0.00	0.06	0.02	0.01	0.01	0.23	0.11	0.07	0.01	0.01	0.01	0.00	0.01	0.01	0.01	0.03	0.00	0.02	0.77	0.00
SPAC1039.03	0.02	0.02	0.10	0.01	0.02	0.01	0.00	0.01	0.01	0.00	0.07	0.19	0.03	0.03	0.00	0.02	0.12	0.12	0.07	0.02	0.03	0.07	0.00	0.01	0.05	0.09	0.00	0.00	0.17	0.12	0.05	0.00
SPAC1039.04	0.02	0.01	0.03	0.01	0.01	0.01	0.01	0.01	0.01	0.00	0.03	0.02	0.01	0.02	0.02	0.01	0.11	0.38	0.10	0.00	0.00	0.06	0.01	0.02	0.09	0.05	0.00	0.02	0.01	0.39	0.08	0.48	0.00
SPAC1039.05c	0.01	0.03	0.06	0.00	0.01	0.01	0.01	0.01	0.02	0.01	0.02	0.06	0.00	0.01	0.02	0.01	0.08	0.05	0.13	0.01	0.03	0.02	0.01	0.01	0.03	0.03	0.00	0.01	0.05	0.05	0.02	0.26	0.09	0.00
SPAC1039.06	0.01	0.02	0.09	0.00	0.02	0.01	0.01	0.03	0.12	0.01	0.06	0.17	0.00	0.02	0.01	0.02	0.04	0.06	0.05	0.01	0.05	0.07	0.01	0.02	0.23	0.04	0.01	0.00	0.01	0.06	0.03	0.25	0.13	0.13	0.00
SPAC1039.07c	0.02	0.02	0.03	0.00	0.06	0.01	0.01	0.03	0.03	0.01	0.13	0.07	0.00	0.01	0.00	0.01	0.06	0.05	0.10	0.00	0.02	0.08	0.00	0.02	0.12	0.12	0.00	0.01	0.04	0.04	0.01	0.46	0.39	0.20	0.26	0.00
SPAC1039.08	0.01	0.00	0.01	0.13	0.01	0.01	0.04	0.01	0.01	0.04	0.01	0.03	0.00	0.01	0.02	0.01	0.11	0.09	0.04	0.01	0.00	0.02	0.12	0.01	0.01	0.01	0.00	0.03	0.01	0.02	0.01	0.02	0.07	0.06	0.04	0.04	0.00
SPAC1039.09	0.02	0.02	0.02	0.01	0.02	0.01	0.01	0.01	0.01	0.01	0.03	0.25	0.00	0.00	0.00	0.00	0.05	0.04	0.09	0.00	0.13	0.01	0.00	0.00	0.03	0.03	0.00	0.04	0.02	0.01	0.00	0.06	0.08	0.15	0.07	0.12	0.04	0.00
SPAC1039.10	0.01	0.01	0.00	0.01	0.02	0.02	0.02	0.00	0.01	0.01	0.01	0.01	0.00	0.01	0.01	0.01	0.05	0.02	0.10	0.02	0.02	0.00	0.00	0.03	0.01	0.01	0.01	0.00	0.03	0.02	0.01	0.02	0.02	0.07	0.02	0.11	0.02	0.08	0.00
SPAC1039.11c	0.05	0.07	0.02	0.01	0.02	0.04	0.17	0.08	0.02	0.01	0.04	0.02	0.00	0.01	0.00	0.04	0.01	0.01	0.01	0.01	0.03	0.03	0.00	0.01	0.03	0.06	0.00	0.00	0.00	0.01	0.01	0.03	0.03	0.02	0.07	0.03	0.01	0.01	0.01	0.00
SPAC105.01c	0.01	0.00	0.12	0.00	0.09	0.01	0.00	0.01	0.00	0.01	0.01	0.01	0.01	0.06	0.00	0.01	0.03	0.05	0.06	0.01	0.00	0.05	0.05	0.07	0.02	0.04	0.00	0.00	0.12	0.05	0.03	0.17	0.11	0.09	0.05	0.06	0.02	0.00	0.03	0.04	0.00
SPAC105.02c	0.06	0.07	0.03	0.00	0.00	0.02	0.02	0.09	0.02	0.00	0.08	0.06	0.02	0.00	0.00	0.01	0.02	0.01	0.01	0.01	0.27	0.02	0.00	0.00	0.26	0.08	0.01	0.00	0.00	0.00	0.00	0.04	0.00	0.01	0.02	0.02	0.01	0.02	0.00	0.13	0.00	0.00
SPAC105.03c	0.04	0.09	0.04	0.00	0.01	0.02	0.00	0.01	0.02	0.00	0.09	0.06	0.00	0.01	0.00	0.00	0.02	0.05	0.02	0.01	0.22	0.04	0.00	0.00	0.09	0.20	0.01	0.00	0.06	0.14	0.06	0.06	0.03	0.04	0.03	0.03	0.00	0.08	0.01	0.05	0.02	0.24	0.00
SPAC1071.01c	0.01	0.01	0.03	0.01	0.01	0.00	0.01	0.04	0.04	0.00	0.05	0.01	0.01	0.04	0.01	0.00	0.01	0.03	0.02	0.00	0.04	0.00	0.00	0.00	0.09	0.01	0.00	0.01	0.01	0.01	0.01	0.01	0.06	0.01	0.02	0.01	0.02	0.00	0.01	0.01	0.01	0.04	0.02	0.00
SPAC1071.02	0.00	0.00	0.06	0.00	0.01	0.01	0.00	0.00	0.00	0.01	0.02	0.01	0.05	0.02	0.01	0.01	0.01	0.03	0.01	0.01	0.00	0.01	0.02	0.09	0.00	0.01	0.00	0.01	0.09	0.18	0.02	0.02	0.03	0.04	0.02	0.01	0.01	0.01	0.01	0.00	0.04	0.01	0.01	0.01	0.00
SPAC1071.03c	0.03	0.00	0.01	0.01	0.01	0.01	0.00	0.04	0.00	0.00	0.09	0.00	0.00	0.01	0.01	0.03	0.01	0.01	0.01	0.00	0.00	0.00	0.01	0.01	0.00	0.02	0.01	0.02	0.01	0.01	0.01	0.00	0.00	0.01	0.02	0.01	0.00	0.00	0.01	0.06	0.01	0.01	0.01	0.03	0.00	0.00
SPAC1071.04c	0.10	0.02	0.01	0.00	0.00	0.02	0.01	0.07	0.03	0.00	0.02	0.01	0.01	0.00	0.09	0.01	0.02	0.01	0.01	0.01	0.03	0.01	0.00	0.00	0.11	0.01	0.02	0.01	0.00	0.00	0.01	0.01	0.01	0.03	0.06	0.02	0.01	0.01	0.01	0.04	0.00	0.14	0.03	0.10	0.00	0.07	0.00
SPAC1071.05	0.12	0.01	0.01	0.00	0.00	0.01	0.00	0.03	0.04	0.00	0.03	0.01	0.06	0.00	0.18	0.02	0.04	0.03	0.01	0.00	0.00	0.02	0.00	0.00	0.18	0.16	0.07	0.03	0.01	0.08	0.03	0.01	0.03	0.02	0.04	0.02	0.01	0.01	0.00	0.01	0.00	0.13	0.08	0.09	0.00	0.03	0.68	0.00
SPAC1071.06	0.04	0.02	0.02	0.01	0.03	0.01	0.01	0.01	0.05	0.02	0.00	0.02	0.01	0.00	0.04	0.02	0.01	0.01	0.01	0.01	0.01	0.01	0.04	0.01	0.01	0.02	0.01	0.03	0.02	0.02	0.01	0.00	0.00	0.02	0.01	0.00	0.00	0.01	0.00	0.01	0.01	0.01	0.03	0.00	0.01	0.01	0.01	0.03	0.00
SPAC1071.07c	0.00	0.01	0.00	0.00	0.00	0.01	0.01	0.00	0.01	0.00	0.01	0.01	0.10	0.01	0.02	0.01	0.02	0.00	0.00	0.02	0.00	0.01	0.00	0.01	0.00	0.00	0.27	0.01	0.00	0.02	0.01	0.01	0.02	0.00	0.01	0.01	0.02	0.00	0.01	0.02	0.00	0.00	0.00	0.01	0.01	0.01	0.00	0.01	0.00
SPAC1071.08	0.00	0.01	0.00	0.00	0.00	0.02	0.00	0.00	0.01	0.00	0.00	0.01	0.15	0.01	0.02	0.01	0.01	0.01	0.00	0.02	0.00	0.01	0.00	0.00	0.00	0.00	0.30	0.02	0.00	0.03	0.02	0.01	0.02	0.00	0.00	0.00	0.01	0.00	0.01	0.00	0.00	0.00	0.00	0.00	0.02	0.00	0.00	0.01	0.00
SPAC1071.09c	0.00	0.00	0.00	0.11	0.01	0.01	0.23	0.01	0.00	0.04	0.00	0.00	0.00	0.00	0.04	0.00	0.01	0.01	0.00	0.01	0.00	0.01	0.12	0.01	0.00	0.00	0.00	0.51	0.00	0.00	0.00	0.00	0.00	0.00	0.00	0.00	0.10	0.01	0.01	0.00	0.00	0.00	0.00	0.01	0.00	0.01	0.00	0.00	0.01
SPAC1071.10c	0.02	0.01	0.02	0.00	0.00	0.01	0.00	0.00	0.03	0.00	0.00	0.01	0.14	0.01	0.00	0.00	0.01	0.01	0.01	0.00	0.01	0.00	0.00	0.00	0.01	0.03	0.15	0.00	0.10	0.31	0.10	0.00	0.00	0.01	0.00	0.00	0.00	0.00	0.00	0.00	0.01	0.02	0.05	0.00	0.07	0.01	0.00	0.02	0.06
SPAC1071.11	0.10	0.02	0.01	0.01	0.00	0.11	0.00	0.02	0.01	0.01	0.02	0.01	0.05	0.02	0.01	0.07	0.04	0.01	0.04	0.01	0.02	0.01	0.00	0.01	0.04	0.02	0.05	0.00	0.02	0.06	0.02	0.07	0.02	0.03	0.09	0.05	0.01	0.01	0.01	0.02	0.01	0.03	0.02	0.01	0.00	0.01	0.09	0.12	0.01
SPAC1071.12c	0.00	0.00	0.00	0.12	0.01	0.01	0.03	0.00	0.00	0.01	0.00	0.00	0.01	0.00	0.04	0.04	0.00	0.01	0.01	0.01	0.00	0.02	0.13	0.03	0.00	0.00	0.03	0.15	0.00	0.02	0.00	0.00	0.01	0.00	0.00	0.00	0.01	0.00	0.01	0.00	0.02	0.00	0.00	0.00	0.05	0.03	0.00	0.00	0.01
SPAC1093.01	0.08	0.05	0.01	0.00	0.01	0.02	0.00	0.01	0.03	0.01	0.03	0.02	0.01	0.01	0.00	0.01	0.02	0.01	0.04	0.01	0.06	0.01	0.00	0.01	0.12	0.24	0.01	0.00	0.01	0.01	0.01	0.04	0.01	0.02	0.02	0.02	0.00	0.06	0.02	0.09	0.01	0.26	0.15	0.01	0.00	0.01	0.04	0.03	0.01
SPAC1093.02	0.01	0.01	0.20	0.00	0.01	0.02	0.37	0.04	0.03	0.01	0.08	0.01	0.01	0.01	0.01	0.05	0.02	0.00	0.01	0.01	0.02	0.02	0.00	0.00	0.02	0.01	0.01	0.01	0.00	0.00	0.01	0.02	0.01	0.01	0.03	0.02	0.01	0.00	0.01	0.27	0.01	0.06	0.02	0.03	0.00	0.03	0.17	0.01	0.00
SPAC1093.03	0.07	0.01	0.05	0.01	0.21	0.01	0.00	0.05	0.00	0.01	0.03	0.01	0.01	0.02	0.01	0.02	0.01	0.02	0.02	0.01	0.01	0.08	0.10	0.03	0.04	0.20	0.01	0.00	0.07	0.01	0.00	0.02	0.01	0.02	0.05	0.09	0.01	0.01	0.00	0.05	0.04	0.01	0.02	0.01	0.01	0.04	0.02	0.02	0.05
SPAC1093.04c	0.00	0.00	0.02	0.02	0.05	0.01	0.07	0.02	0.00	0.36	0.00	0.00	0.00	0.00	0.10	0.01	0.00	0.01	0.00	0.01	0.00	0.01	0.07	0.05	0.00	0.00	0.00	0.04	0.00	0.00	0.00	0.00	0.00	0.01	0.00	0.00	0.01	0.00	0.01	0.01	0.02	0.00	0.00	0.00	0.01	0.03	0.01	0.00	0.04
SPAC1093.05	0.00	0.00	0.00	0.04	0.00	0.01	0.00	0.00	0.00	0.04	0.00	0.00	0.04	0.05	0.16	0.01	0.01	0.06	0.01	0.00	0.00	0.01	0.49	0.04	0.00	0.00	0.02	0.03	0.02	0.08	0.01	0.00	0.01	0.00	0.00	0.00	0.03	0.00	0.00	0.00	0.01	0.00	0.00	0.00	0.11	0.00	0.00	0.01	0.01
SPAC1093.06c	0.01	0.00	0.03	0.01	0.11	0.03	0.01	0.01	0.00	0.03	0.02	0.02	0.01	0.02	0.01	0.01	0.00	0.01	0.01	0.02	0.01	0.05	0.04	0.23	0.00	0.02	0.00	0.00	0.04	0.01	0.01	0.02	0.00	0.01	0.02	0.01	0.00	0.01	0.01	0.01	0.04	0.00	0.01	0.01	0.08	0.01	0.00	0.00	0.01
SPAC10F6.01c	0.05	0.00	0.04	0.00	0.00	0.01	0.00	0.00	0.02	0.01	0.01	0.01	0.10	0.02	0.01	0.01	0.03	0.02	0.02	0.00	0.00	0.01	0.01	0.00	0.03	0.06	0.04	0.00	0.04	0.19	0.05	0.01	0.02	0.02	0.01	0.01	0.00	0.01	0.01	0.01	0.01	0.02	0.02	0.01	0.09	0.01	0.01	0.10	0.04
SPAC10F6.02c	0.01	0.00	0.01	0.10	0.01	0.01	0.01	0.00	0.00	0.25	0.00	0.01	0.01	0.01	0.05	0.02	0.01	0.05	0.01	0.01	0.00	0.01	0.22	0.03	0.01	0.01	0.00	0.08	0.01	0.02	0.01	0.00	0.01	0.01	0.01	0.00	0.02	0.01	0.01	0.00	0.00	0.00	0.00	0.00	0.09	0.00	0.00	0.00	0.03
SPAC10F6.03c	0.01	0.01	0.01	0.00	0.00	0.00	0.00	0.00	0.02	0.00	0.01	0.01	0.54	0.05	0.01	0.01	0.04	0.02	0.04	0.01	0.00	0.00	0.01	0.01	0.01	0.02	0.47	0.01	0.10	0.23	0.08	0.02	0.04	0.01	0.00	0.01	0.00	0.00	0.00	0.00	0.01	0.01	0.02	0.00	0.21	0.00	0.00	0.02	0.01
SPAC10F6.04	0.00	0.00	0.01	0.16	0.05	0.01	0.01	0.01	0.01	0.05	0.01	0.03	0.01	0.01	0.00	0.01	0.00	0.00	0.00	0.01	0.00	0.03	0.02	0.01	0.01	0.00	0.00	0.01	0.01	0.00	0.01	0.02	0.00	0.01	0.01	0.02	0.01	0.00	0.01	0.00	0.01	0.00	0.00	0.01	0.01	0.01	0.00	0.00	0.01
SPAC10F6.05c	0.04	0.03	0.02	0.09	0.01	0.01	0.02	0.01	0.01	0.01	0.03	0.02	0.01	0.02	0.00	0.01	0.01	0.02	0.02	0.01	0.02	0.01	0.02	0.00	0.01	0.01	0.02	0.01	0.01	0.01	0.01	0.07	0.03	0.02	0.02	0.02	0.03	0.02	0.01	0.02	0.01	0.07	0.00	0.05	0.00	0.00	0.06	0.02	0.00
SPAC10F6.06	0.03	0.11	0.05	0.01	0.04	0.01	0.01	0.01	0.10	0.02	0.01	0.23	0.01	0.01	0.00	0.01	0.03	0.01	0.03	0.05	0.46	0.01	0.00	0.00	0.06	0.02	0.02	0.00	0.01	0.00	0.01	0.03	0.00	0.02	0.02	0.01	0.01	0.02	0.01	0.01	0.00	0.39	0.03	0.01	0.00	0.00	0.03	0.01	0.01
SPAC10F6.07c	0.02	0.01	0.01	0.02	0.03	0.01	0.19	0.04	0.00	0.04	0.02	0.00	0.00	0.00	0.01	0.01	0.00	0.01	0.01	0.01	0.01	0.00	0.02	0.01	0.00	0.01	0.00	0.02	0.00	0.00	0.00	0.00	0.00	0.01	0.00	0.00	0.01	0.00	0.01	0.15	0.01	0.01	0.01	0.01	0.00	0.02	0.02	0.00	0.01
SPAC10F6.08c	0.02	0.00	0.00	0.10	0.01	0.04	0.10	0.03	0.00	0.38	0.00	0.00	0.00	0.01	0.21	0.00	0.01	0.01	0.01	0.00	0.00	0.00	0.28	0.01	0.00	0.00	0.01	0.06	0.00	0.01	0.00	0.00	0.01	0.01	0.01	0.01	0.04	0.00	0.01	0.01	0.01	0.00	0.00	0.01	0.00	0.04	0.04	0.02	0.04
SPAC10F6.09c	0.03	0.07	0.05	0.01	0.05	0.02	0.01	0.02	0.01	0.01	0.04	0.01	0.01	0.01	0.02	0.01	0.01	0.02	0.01	0.00	0.01	0.05	0.04	0.05	0.01	0.03	0.01	0.05	0.03	0.02	0.02	0.01	0.01	0.02	0.01	0.01	0.01	0.02	0.00	0.03	0.01	0.01	0.03	0.01	0.04	0.01	0.01	0.00	0.05
SPAC10F6.10	0.00	0.00	0.00	0.06	0.02	0.01	0.03	0.01	0.00	0.12	0.00	0.00	0.03	0.01	0.15	0.04	0.01	0.02	0.01	0.00	0.00	0.01	0.34	0.02	0.00	0.00	0.01	0.12	0.00	0.02	0.01	0.00	0.01	0.00	0.00	0.00	0.03	0.00	0.01	0.00	0.02	0.00	0.00	0.00	0.02	0.01	0.00	0.00	0.01
SPAC10F6.11c	0.02	0.03	0.02	0.01	0.22	0.02	0.10	0.02	0.01	0.32	0.02	0.08	0.00	0.02	0.00	0.01	0.00	0.01	0.01	0.03	0.11	0.01	0.01	0.03	0.01	0.01	0.00	0.01	0.03	0.00	0.00	0.00	0.00	0.01	0.01	0.01	0.01	0.04	0.01	0.04	0.01	0.18	0.10	0.02	0.00	0.00	0.02	0.00	0.03
SPAC10F6.12c	0.01	0.01	0.01	0.00	0.00	0.06	0.00	0.00	0.00	0.00	0.03	0.00	0.04	0.01	0.02	0.04	0.02	0.01	0.00	0.01	0.00	0.06	0.00	0.01	0.00	0.01	0.12	0.06	0.02	0.08	0.02	0.03	0.02	0.01	0.00	0.01	0.01	0.00	0.01	0.01	0.04	0.00	0.01	0.00	0.06	0.03	0.01	0.01	0.00
SPAC10F6.13c	0.01	0.02	0.01	0.01	0.01	0.01	0.02	0.01	0.13	0.01	0.01	0.09	0.00	0.03	0.00	0.01	0.07	0.05	0.04	0.01	0.05	0.00	0.00	0.00	0.05	0.01	0.01	0.00	0.00	0.01	0.02	0.06	0.02	0.05	0.12	0.02	0.04	0.01	0.05	0.05	0.01	0.05	0.09	0.04	0.00	0.01	0.11	0.02	0.00
SPAC10F6.14c	0.01	0.01	0.00	0.11	0.02	0.01	0.03	0.00	0.04	0.24	0.00	0.03	0.01	0.01	0.11	0.01	0.02	0.03	0.02	0.01	0.01	0.00	0.05	0.01	0.01	0.01	0.00	0.01	0.01	0.01	0.01	0.02	0.01	0.03	0.06	0.01	0.01	0.01	0.01	0.01	0.00	0.00	0.01	0.00	0.00	0.01	0.01	0.02	0.12
SPAC10F6.15	0.01	0.00	0.02	0.01	0.05	0.02	0.02	0.02	0.00	0.10	0.01	0.03	0.00	0.10	0.00	0.10	0.01	0.03	0.05	0.10	0.01	0.01	0.03	0.26	0.01	0.00	0.00	0.00	0.01	0.01	0.00	0.02	0.01	0.02	0.02	0.05	0.03	0.01	0.09	0.02	0.02	0.01	0.01	0.01	0.01	0.01	0.00	0.00	0.00
SPAC10F6.16	0.01	0.03	0.00	0.01	0.00	0.01	0.02	0.05	0.12	0.01	0.00	0.07	0.01	0.04	0.03	0.02	0.17	0.02	0.02	0.01	0.01	0.01	0.00	0.00	0.11	0.00	0.03	0.00	0.00	0.00	0.02	0.02	0.03	0.01	0.04	0.01	0.02	0.03	0.02	0.04	0.01	0.21	0.02	0.05	0.00	0.00	0.07	0.12	0.00
SPAC10F6.17c	0.02	0.04	0.02	0.07	0.12	0.01	0.27	0.06	0.02	0.03	0.01	0.05	0.00	0.00	0.01	0.01	0.00	0.00	0.01	0.02	0.04	0.03	0.06	0.01	0.01	0.01	0.01	0.01	0.01	0.00	0.00	0.01	0.00	0.02	0.02	0.01	0.02	0.01	0.01	0.11	0.01	0.03	0.00	0.00	0.00	0.00	0.01	0.01	0.10
SPAC110.01	0.02	0.00	0.01	0.01	0.01	0.04	0.00	0.00	0.03	0.01	0.00	0.01	0.04	0.01	0.13	0.03	0.02	0.04	0.01	0.01	0.00	0.00	0.02	0.01	0.01	0.03	0.04	0.02	0.06	0.22	0.01	0.01	0.03	0.01	0.01	0.01	0.01	0.01	0.01	0.01	0.01	0.01	0.03	0.00	0.08	0.00	0.01	0.04	0.03
SPAC110.02	0.01	0.00	0.01	0.02	0.11	0.02	0.16	0.01	0.00	0.13	0.00	0.01	0.00	0.00	0.04	0.02	0.01	0.03	0.01	0.01	0.00	0.01	0.12	0.09	0.00	0.01	0.00	0.06	0.01	0.01	0.00	0.00	0.00	0.01	0.01	0.01	0.01	0.01	0.00	0.03	0.03	0.00	0.00	0.00	0.02	0.04	0.00	0.00	0.08
SPAC110.03	0.01	0.05	0.03	0.01	0.00	0.01	0.00	0.01	0.02	0.00	0.05	0.01	0.02	0.01	0.00	0.01	0.00	0.00	0.00	0.01	0.02	0.09	0.01	0.01	0.01	0.04	0.11	0.01	0.01	0.02	0.01	0.05	0.01	0.01	0.01	0.00	0.00	0.01	0.00	0.01	0.00	0.03	0.01	0.01	0.02	0.01	0.01	0.01	0.00
SPAC110.04c	0.00	0.00	0.03	0.02	0.00	0.00	0.01	0.02	0.02	0.01	0.01	0.01	0.31	0.02	0.00	0.01	0.02	0.02	0.01	0.01	0.01	0.01	0.03	0.00	0.02	0.01	0.05	0.01	0.00	0.01	0.01	0.02	0.01	0.00	0.00	0.00	0.01	0.00	0.00	0.01	0.02	0.04	0.01	0.01	0.02	0.00	0.00	0.00	0.00
SPAC1142.01	0.00	0.00	0.00	0.10	0.14	0.02	0.22	0.03	0.01	0.30	0.00	0.01	0.00	0.01	0.10	0.07	0.01	0.01	0.01	0.01	0.00	0.00	0.20	0.01	0.01	0.00	0.00	0.02	0.00	0.00	0.00	0.01	0.01	0.02	0.01	0.01	0.10	0.00	0.01	0.02	0.04	0.00	0.00	0.01	0.00	0.00	0.00	0.00	0.09
SPAC1142.02c	0.06	0.11	0.05	0.01	0.03	0.02	0.02	0.01	0.02	0.01	0.02	0.05	0.01	0.00	0.01	0.01	0.01	0.01	0.03	0.00	0.06	0.04	0.01	0.01	0.02	0.02	0.01	0.00	0.01	0.01	0.01	0.02	0.01	0.07	0.04	0.06	0.02	0.02	0.03	0.04	0.02	0.03	0.01	0.01	0.03	0.01	0.02	0.01	0.02
SPAC1142.03c	0.01	0.01	0.02	0.04	0.09	0.01	0.01	0.00	0.01	0.03	0.01	0.03	0.00	0.02	0.00	0.00	0.01	0.03	0.03	0.00	0.03	0.01	0.07	0.02	0.07	0.01	0.00	0.01	0.06	0.02	0.00	0.07	0.03	0.13	0.08	0.05	0.02	0.12	0.02	0.00	0.01	0.00	0.02	0.04	0.02	0.01	0.01	0.01	0.02
SPAC1142.04	0.01	0.00	0.00	0.05	0.00	0.00	0.00	0.01	0.00	0.04	0.00	0.00	0.05	0.00	0.20	0.01	0.02	0.11	0.02	0.00	0.00	0.01	0.40	0.02	0.00	0.00	0.03	0.32	0.02	0.04	0.02	0.00	0.04	0.00	0.00	0.00	0.02	0.00	0.00	0.00	0.01	0.00	0.00	0.02	0.05	0.01	0.00	0.01	0.01
SPAC1142.05	0.00	0.00	0.00	0.01	0.00	0.02	0.01	0.01	0.02	0.00	0.01	0.00	0.03	0.01	0.02	0.12	0.01	0.03	0.00	0.02	0.00	0.02	0.00	0.02	0.01	0.00	0.04	0.01	0.00	0.04	0.08	0.02	0.03	0.01	0.01	0.01	0.01	0.00	0.02	0.01	0.05	0.00	0.01	0.01	0.01	0.03	0.01	0.01	0.00
SPAC1142.06	0.01	0.02	0.00	0.00	0.00	0.01	0.04	0.02	0.18	0.00	0.00	0.03	0.01	0.00	0.03	0.00	0.01	0.01	0.00	0.00	0.00	0.01	0.00	0.00	0.01	0.02	0.01	0.03	0.00	0.03	0.02	0.00	0.01	0.01	0.02	0.01	0.02	0.00	0.00	0.05	0.01	0.02	0.01	0.02	0.01	0.01	0.01	0.01	0.04
SPAC1142.07c	0.01	0.05	0.00	0.09	0.10	0.02	0.07	0.01	0.01	0.19	0.00	0.04	0.00	0.01	0.01	0.00	0.01	0.03	0.04	0.01	0.02	0.00	0.07	0.02	0.01	0.01	0.00	0.01	0.02	0.01	0.01	0.00	0.00	0.01	0.01	0.00	0.02	0.01	0.02	0.00	0.00	0.00	0.00	0.01	0.01	0.00	0.01	0.01	0.12
SPAC1142.08	0.01	0.01	0.01	0.01	0.10	0.01	0.00	0.00	0.01	0.01	0.00	0.02	0.00	0.03	0.00	0.00	0.03	0.06	0.04	0.00	0.02	0.01	0.08	0.03	0.01	0.03	0.01	0.01	0.07	0.01	0.00	0.01	0.01	0.05	0.01	0.06	0.01	0.07	0.01	0.00	0.10	0.01	0.01	0.00	0.02	0.01	0.00	0.00	0.08
SPAC1142.09	0.00	0.00	0.02	0.01	0.02	0.02	0.03	0.01	0.00	0.02	0.03	0.01	0.00	0.07	0.00	0.01	0.00	0.03	0.01	0.11	0.02	0.01	0.02	0.06	0.00	0.01	0.00	0.00	0.01	0.01	0.01	0.00	0.01	0.00	0.01	0.00	0.01	0.00	0.01	0.01	0.02	0.00	0.03	0.01	0.04	0.00	0.00	0.00	0.01
SPAC11D3.01c	0.01	0.00	0.00	0.01	0.01	0.00	0.01	0.00	0.02	0.01	0.00	0.01	0.00	0.03	0.00	0.01	0.01	0.01	0.03	0.02	0.03	0.00	0.02	0.01	0.01	0.01	0.00	0.00	0.01	0.00	0.01	0.01	0.00	0.01	0.01	0.00	0.01	0.01	0.06	0.02	0.03	0.01	0.01	0.01	0.00	0.00	0.01	0.00	0.01
SPAC11D3.02c	0.00	0.00	0.00	0.01	0.00	0.01	0.09	0.01	0.02	0.04	0.00	0.00	0.01	0.00	0.18	0.02	0.01	0.03	0.01	0.01	0.00	0.01	0.02	0.00	0.00	0.00	0.02	0.16	0.00	0.10	0.03	0.00	0.05	0.01	0.01	0.00	0.04	0.00	0.01	0.00	0.01	0.00	0.00	0.01	0.02	0.03	0.04	0.05	0.02
SPAC11D3.03c	0.00	0.00	0.00	0.02	0.01	0.01	0.01	0.01	0.02	0.01	0.00	0.01	0.01	0.02	0.02	0.02	0.27	0.12	0.10	0.02	0.01	0.00	0.01	0.01	0.01	0.00	0.01	0.03	0.01	0.03	0.07	0.09	0.07	0.05	0.02	0.04	0.08	0.01	0.09	0.00	0.02	0.00	0.01	0.02	0.02	0.01	0.01	0.01	0.00
SPAC11D3.04c	0.01	0.01	0.00	0.03	0.00	0.04	0.00	0.00	0.01	0.00	0.01	0.00	0.02	0.00	0.03	0.00	0.01	0.01	0.00	0.01	0.00	0.02	0.00	0.00	0.00	0.00	0.06	0.09	0.01	0.03	0.02	0.01	0.01	0.00	0.00	0.00	0.01	0.00	0.01	0.00	0.00	0.00	0.01	0.01	0.03	0.01	0.01	0.04	0.01
SPAC11D3.05	0.00	0.00	0.01	0.01	0.01	0.01	0.00	0.02	0.06	0.00	0.01	0.02	0.02	0.07	0.01	0.06	0.05	0.02	0.01	0.03	0.01	0.02	0.00	0.02	0.01	0.01	0.00	0.00	0.00	0.12	0.17	0.07	0.07	0.02	0.03	0.02	0.02	0.00	0.06	0.01	0.04	0.00	0.06	0.01	0.01	0.00	0.00	0.02	0.00
SPAC11D3.06	0.00	0.01	0.01	0.00	0.00	0.01	0.00	0.01	0.04	0.00	0.00	0.01	0.03	0.05	0.04	0.02	0.01	0.02	0.01	0.01	0.00	0.04	0.01	0.01	0.01	0.00	0.02	0.01	0.02	0.13	0.03	0.01	0.02	0.02	0.06	0.01	0.01	0.00	0.01	0.01	0.02	0.00	0.01	0.01	0.03	0.01	0.02	0.02	0.04
SPAC11D3.07c	0.10	0.02	0.01	0.01	0.02	0.01	0.00	0.02	0.02	0.05	0.01	0.04	0.00	0.00	0.03	0.00	0.01	0.02	0.02	0.00	0.02	0.01	0.00	0.01	0.04	0.03	0.00	0.01	0.04	0.05	0.00	0.13	0.25	0.16	0.04	0.22	0.02	0.12	0.02	0.01	0.01	0.03	0.01	0.03	0.01	0.00	0.15	0.08	0.01
SPAC11D3.08c	0.01	0.03	0.03	0.00	0.00	0.00	0.00	0.01	0.03	0.00	0.04	0.16	0.00	0.02	0.00	0.00	0.03	0.04	0.05	0.01	0.07	0.01	0.00	0.01	0.17	0.08	0.00	0.00	0.02	0.08	0.03	0.14	0.20	0.06	0.10	0.06	0.01	0.09	0.03	0.02	0.07	0.10	0.22	0.03	0.02	0.00	0.01	0.03	0.00
SPAC11D3.09	0.01	0.01	0.01	0.03	0.02	0.02	0.02	0.02	0.07	0.02	0.01	0.39	0.00	0.11	0.00	0.02	0.07	0.06	0.02	0.06	0.18	0.01	0.01	0.02	0.07	0.00	0.00	0.00	0.01	0.01	0.01	0.08	0.02	0.03	0.15	0.05	0.07	0.02	0.09	0.02	0.01	0.02	0.02	0.03	0.00	0.00	0.02	0.00	0.01
SPAC11D3.10	0.01	0.00	0.01	0.10	0.03	0.01	0.02	0.00	0.00	0.02	0.00	0.01	0.00	0.00	0.01	0.01	0.01	0.01	0.01	0.05	0.00	0.02	0.05	0.01	0.00	0.00	0.00	0.03	0.03	0.00	0.00	0.03	0.01	0.02	0.00	0.02	0.06	0.03	0.02	0.00	0.02	0.00	0.00	0.00	0.01	0.00	0.00	0.01	0.01
SPAC11D3.11c	0.02	0.01	0.08	0.00	0.15	0.02	0.02	0.02	0.00	0.16	0.01	0.05	0.00	0.02	0.01	0.01	0.01	0.01	0.03	0.02	0.06	0.01	0.01	0.04	0.01	0.05	0.00	0.00	0.07	0.01	0.02	0.15	0.04	0.07	0.12	0.07	0.03	0.03	0.03	0.05	0.07	0.01	0.01	0.00	0.02	0.01	0.00	0.00	0.00
SPAC11D3.13	0.01	0.01	0.01	0.20	0.01	0.01	0.23	0.02	0.01	0.07	0.00	0.01	0.00	0.04	0.00	0.01	0.01	0.01	0.01	0.06	0.03	0.01	0.02	0.01	0.01	0.01	0.00	0.01	0.00	0.00	0.00	0.02	0.01	0.01	0.01	0.01	0.02	0.00	0.03	0.09	0.01	0.04	0.00	0.01	0.00	0.00	0.01	0.00	0.00
SPAC11D3.14c	0.02	0.01	0.01	0.01	0.00	0.01	0.00	0.01	0.01	0.00	0.00	0.05	0.01	0.01	0.03	0.01	0.02	0.03	0.01	0.00	0.01	0.01	0.05	0.08	0.01	0.03	0.01	0.02	0.25	0.07	0.02	0.03	0.03	0.03	0.01	0.04	0.01	0.07	0.01	0.00	0.02	0.00	0.01	0.00	0.04	0.00	0.00	0.01	0.08
SPAC11D3.15	0.03	0.03	0.10	0.01	0.04	0.01	0.01	0.02	0.02	0.01	0.05	0.21	0.00	0.01	0.00	0.00	0.02	0.04	0.03	0.00	0.09	0.00	0.01	0.02	0.08	0.16	0.00	0.03	0.07	0.03	0.01	0.07	0.06	0.03	0.03	0.08	0.01	0.14	0.03	0.01	0.02	0.04	0.03	0.00	0.02	0.01	0.00	0.01	0.01
SPAC11D3.16c	0.03	0.01	0.04	0.01	0.01	0.04	0.01	0.02	0.01	0.01	0.05	0.03	0.00	0.01	0.00	0.01	0.02	0.01	0.02	0.02	0.10	0.02	0.00	0.01	0.03	0.08	0.01	0.00	0.02	0.02	0.00	0.12	0.02	0.03	0.11	0.11	0.02	0.02	0.02	0.05	0.01	0.12	0.03	0.01	0.00	0.02	0.05	0.04	0.00
SPAC11D3.17	0.01	0.00	0.02	0.00	0.01	0.01	0.01	0.01	0.01	0.01	0.03	0.04	0.01	0.00	0.01	0.03	0.03	0.06	0.10	0.01	0.02	0.01	0.00	0.02	0.01	0.01	0.01	0.01	0.02	0.06	0.05	0.11	0.18	0.16	0.10	0.09	0.05	0.11	0.12	0.01	0.03	0.03	0.02	0.03	0.01	0.01	0.02	0.03	0.00
SPAC11D3.18c	0.02	0.01	0.03	0.01	0.02	0.02	0.01	0.00	0.02	0.01	0.02	0.06	0.00	0.02	0.01	0.00	0.02	0.03	0.03	0.00	0.05	0.01	0.00	0.00	0.01	0.02	0.00	0.01	0.05	0.04	0.02	0.17	0.08	0.15	0.05	0.06	0.02	0.11	0.04	0.01	0.03	0.02	0.10	0.01	0.02	0.03	0.02	0.02	0.01
SPAC11E3.01c	0.00	0.00	0.00	0.23	0.15	0.01	0.03	0.01	0.00	0.44	0.00	0.02	0.00	0.01	0.02	0.00	0.01	0.02	0.02	0.01	0.00	0.00	0.41	0.05	0.00	0.00	0.00	0.02	0.01	0.00	0.00	0.00	0.00	0.01	0.00	0.00	0.02	0.01	0.02	0.00	0.01	0.00	0.00	0.00	0.02	0.00	0.00	0.00	0.04
SPAC11E3.02c	0.01	0.01	0.05	0.01	0.36	0.01	0.02	0.01	0.00	0.03	0.02	0.01	0.00	0.01	0.01	0.00	0.01	0.02	0.02	0.01	0.10	0.01	0.01	0.02	0.01	0.04	0.00	0.00	0.10	0.01	0.00	0.01	0.02	0.07	0.01	0.03	0.01	0.03	0.01	0.01	0.05	0.01	0.04	0.02	0.01	0.01	0.01	0.00	0.01
SPAC11E3.03	0.00	0.00	0.00	0.03	0.02	0.03	0.10	0.02	0.00	0.07	0.01	0.00	0.01	0.01	0.04	0.03	0.00	0.00	0.00	0.01	0.00	0.01	0.01	0.03	0.00	0.00	0.01	0.01	0.00	0.00	0.00	0.00	0.00	0.00	0.00	0.00	0.01	0.00	0.00	0.05	0.01	0.00	0.00	0.01	0.00	0.01	0.02	0.01	0.00
SPAC11E3.04c	0.00	0.00	0.01	0.14	0.11	0.04	0.41	0.01	0.02	0.21	0.00	0.00	0.00	0.00	0.00	0.02	0.01	0.01	0.00	0.03	0.00	0.01	0.03	0.01	0.00	0.00	0.00	0.01	0.00	0.00	0.00	0.01	0.00	0.01	0.01	0.00	0.03	0.00	0.00	0.06	0.00	0.00	0.00	0.00	0.00	0.01	0.00	0.00	0.01
SPAC11E3.05	0.01	0.01	0.11	0.01	0.17	0.00	0.01	0.01	0.01	0.07	0.02	0.04	0.00	0.01	0.00	0.01	0.00	0.01	0.02	0.02	0.29	0.00	0.01	0.01	0.01	0.03	0.00	0.00	0.12	0.00	0.00	0.07	0.00	0.03	0.04	0.01	0.01	0.01	0.01	0.02	0.02	0.08	0.05	0.00	0.02	0.00	0.01	0.01	0.01
SPAC11E3.06	0.02	0.02	0.02	0.01	0.04	0.06	0.02	0.01	0.01	0.01	0.01	0.02	0.00	0.00	0.01	0.01	0.00	0.00	0.01	0.03	0.02	0.01	0.01	0.06	0.00	0.02	0.02	0.00	0.02	0.00	0.00	0.01	0.00	0.01	0.01	0.01	0.01	0.01	0.01	0.02	0.02	0.02	0.01	0.00	0.02	0.00	0.01	0.00	0.01
SPAC11E3.07	0.01	0.03	0.02	0.02	0.00	0.01	0.05	0.01	0.01	0.00	0.04	0.01	0.01	0.00	0.01	0.00	0.01	0.00	0.01	0.00	0.01	0.01	0.01	0.00	0.02	0.00	0.03	0.02	0.00	0.00	0.01	0.00	0.01	0.01	0.01	0.00	0.02	0.01	0.01	0.03	0.00	0.04	0.01	0.08	0.00	0.02	0.01	0.01	0.00
SPAC11E3.08c	0.01	0.00	0.02	0.01	0.02	0.01	0.02	0.02	0.00	0.11	0.01	0.00	0.01	0.00	0.12	0.03	0.00	0.01	0.01	0.01	0.00	0.01	0.11	0.03	0.00	0.00	0.01	0.04	0.00	0.01	0.00	0.00	0.00	0.01	0.00	0.01	0.01	0.01	0.01	0.01	0.01	0.00	0.00	0.00	0.01	0.07	0.01	0.01	0.01
SPAC11E3.09	0.00	0.02	0.01	0.08	0.04	0.01	0.01	0.06	0.01	0.03	0.01	0.01	0.00	0.02	0.01	0.00	0.04	0.01	0.02	0.01	0.03	0.01	0.01	0.01	0.03	0.00	0.00	0.01	0.00	0.00	0.01	0.02	0.01	0.03	0.01	0.01	0.01	0.01	0.02	0.01	0.01	0.01	0.00	0.06	0.00	0.01	0.05	0.02	0.01
SPAC11E3.10	0.01	0.06	0.05	0.00	0.01	0.02	0.02	0.01	0.00	0.00	0.07	0.02	0.00	0.00	0.00	0.00	0.00	0.00	0.01	0.02	0.04	0.04	0.00	0.01	0.01	0.02	0.01	0.01	0.01	0.00	0.00	0.03	0.01	0.04	0.02	0.01	0.00	0.02	0.02	0.05	0.02	0.01	0.04	0.00	0.00	0.01	0.01	0.00	0.00
SPAC11E3.11c	0.03	0.01	0.04	0.00	0.02	0.00	0.01	0.01	0.01	0.00	0.03	0.03	0.01	0.01	0.01	0.02	0.01	0.01	0.02	0.01	0.02	0.01	0.01	0.01	0.05	0.34	0.01	0.00	0.02	0.02	0.00	0.01	0.02	0.04	0.04	0.05	0.01	0.05	0.01	0.02	0.02	0.01	0.01	0.01	0.01	0.01	0.02	0.03	0.03
SPAC11E3.12	0.01	0.00	0.00	0.09	0.07	0.02	0.05	0.04	0.00	0.26	0.00	0.00	0.00	0.00	0.04	0.01	0.01	0.01	0.01	0.02	0.00	0.01	0.05	0.01	0.00	0.00	0.00	0.03	0.00	0.00	0.00	0.00	0.01	0.01	0.00	0.01	0.03	0.00	0.02	0.01	0.01	0.00	0.00	0.01	0.00	0.04	0.01	0.00	0.01
SPAC11E3.13c	0.04	0.01	0.01	0.00	0.00	0.01	0.00	0.03	0.01	0.00	0.04	0.01	0.03	0.01	0.00	0.01	0.04	0.01	0.05	0.01	0.05	0.01	0.00	0.00	0.08	0.10	0.08	0.09	0.03	0.01	0.01	0.05	0.03	0.02	0.01	0.01	0.01	0.01	0.01	0.01	0.00	0.05	0.01	0.04	0.00	0.01	0.04	0.04	0.00
SPAC11E3.14	0.02	0.05	0.02	0.00	0.03	0.01	0.00	0.00	0.00	0.01	0.01	0.02	0.00	0.02	0.00	0.00	0.01	0.01	0.01	0.01	0.16	0.00	0.01	0.01	0.04	0.05	0.00	0.00	0.08	0.01	0.00	0.01	0.01	0.01	0.00	0.03	0.00	0.09	0.01	0.02	0.07	0.03	0.05	0.00	0.01	0.00	0.00	0.00	0.01
SPAC11E3.15	0.00	0.01	0.00	0.02	0.01	0.01	0.01	0.00	0.01	0.01	0.00	0.00	0.01	0.03	0.01	0.02	0.01	0.00	0.01	0.06	0.00	0.00	0.01	0.01	0.00	0.00	0.04	0.01	0.00	0.00	0.01	0.00	0.00	0.00	0.00	0.00	0.01	0.00	0.02	0.03	0.00	0.01	0.01	0.01	0.01	0.01	0.00	0.00	0.01
SPAC11G7.01	0.14	0.05	0.05	0.00	0.00	0.01	0.00	0.02	0.00	0.00	0.06	0.00	0.13	0.01	0.01	0.01	0.01	0.02	0.02	0.00	0.01	0.02	0.00	0.00	0.04	0.07	0.03	0.01	0.01	0.01	0.00	0.04	0.08	0.01	0.01	0.02	0.01	0.04	0.00	0.02	0.00	0.08	0.02	0.04	0.02	0.01	0.27	0.15	0.00
SPAC11G7.02	0.05	0.28	0.04	0.00	0.00	0.01	0.00	0.01	0.04	0.00	0.03	0.18	0.01	0.09	0.00	0.00	0.04	0.04	0.06	0.00	0.53	0.01	0.00	0.01	0.61	0.12	0.01	0.00	0.13	0.04	0.03	0.09	0.03	0.05	0.06	0.02	0.00	0.04	0.01	0.01	0.01	0.04	0.13	0.06	0.01	0.01	0.01	0.01	0.01
SPAC11G7.03	0.06	0.35	0.01	0.02	0.02	0.06	0.03	0.02	0.07	0.00	0.01	0.26	0.00	0.01	0.00	0.00	0.02	0.01	0.02	0.02	0.49	0.01	0.00	0.00	0.09	0.05	0.01	0.00	0.01	0.00	0.00	0.02	0.00	0.01	0.02	0.01	0.01	0.02	0.00	0.13	0.00	0.24	0.07	0.03	0.00	0.00	0.00	0.00	0.01
SPAC11G7.04	0.01	0.02	0.00	0.01	0.00	0.01	0.01	0.00	0.02	0.00	0.01	0.00	0.05	0.00	0.02	0.01	0.01	0.01	0.00	0.10	0.00	0.00	0.00	0.00	0.00	0.00	0.19	0.03	0.00	0.01	0.01	0.00	0.02	0.01	0.01	0.00	0.00	0.00	0.02	0.01	0.00	0.02	0.02	0.00	0.04	0.01	0.00	0.01	0.01
SPAC11G7.05c	0.01	0.00	0.02	0.01	0.02	0.00	0.01	0.02	0.00	0.01	0.02	0.02	0.00	0.01	0.00	0.02	0.01	0.04	0.02	0.02	0.00	0.02	0.02	0.01	0.01	0.04	0.01	0.03	0.07	0.00	0.00	0.28	0.02	0.02	0.01	0.03	0.03	0.00	0.01	0.01	0.04	0.00	0.01	0.01	0.03	0.01	0.00	0.00	0.00
SPAC11G7.06c	0.01	0.01	0.03	0.01	0.02	0.01	0.01	0.02	0.01	0.01	0.01	0.02	0.07	0.07	0.03	0.10	0.02	0.03	0.02	0.02	0.01	0.02	0.01	0.06	0.04	0.04	0.04	0.00	0.01	0.04	0.01	0.08	0.03	0.01	0.03	0.09	0.01	0.00	0.03	0.03	0.05	0.02	0.01	0.01	0.03	0.01	0.01	0.01	0.00
SPAC11H11.01	0.01	0.03	0.03	0.17	0.20	0.02	0.07	0.01	0.00	0.46	0.01	0.05	0.00	0.01	0.00	0.00	0.00	0.01	0.01	0.01	0.06	0.00	0.15	0.03	0.00	0.00	0.00	0.01	0.04	0.00	0.00	0.01	0.00	0.03	0.01	0.00	0.02	0.08	0.01	0.01	0.01	0.01	0.01	0.00	0.01	0.00	0.00	0.00	0.02
SPAC11H11.02c	0.01	0.01	0.00	0.00	0.00	0.05	0.01	0.00	0.00	0.01	0.03	0.00	0.03	0.01	0.08	0.05	0.00	0.00	0.00	0.04	0.00	0.01	0.00	0.01	0.00	0.00	0.04	0.03	0.01	0.04	0.00	0.00	0.00	0.00	0.00	0.00	0.00	0.00	0.00	0.03	0.01	0.00	0.01	0.00	0.05	0.03	0.02	0.01	0.00
SPAC11H11.03c	0.00	0.00	0.00	0.08	0.03	0.01	0.01	0.01	0.00	0.04	0.00	0.00	0.02	0.00	0.02	0.01	0.02	0.02	0.01	0.01	0.00	0.06	0.30	0.03	0.00	0.00	0.01	0.03	0.00	0.02	0.04	0.01	0.01	0.01	0.01	0.01	0.06	0.00	0.01	0.01	0.02	0.00	0.00	0.00	0.01	0.01	0.01	0.00	0.01
SPAC11H11.04	0.01	0.01	0.01	0.01	0.03	0.02	0.01	0.00	0.00	0.01	0.01	0.01	0.01	0.01	0.00	0.01	0.01	0.02	0.02	0.01	0.01	0.02	0.03	0.20	0.00	0.01	0.01	0.00	0.01	0.06	0.01	0.11	0.02	0.05	0.01	0.02	0.04	0.01	0.02	0.01	0.07	0.01	0.00	0.01	0.01	0.03	0.01	0.00	0.00
SPAC11H11.05c	0.00	0.00	0.00	0.07	0.04	0.02	0.13	0.02	0.00	0.10	0.00	0.00	0.01	0.01	0.05	0.03	0.00	0.00	0.01	0.01	0.00	0.01	0.03	0.05	0.00	0.00	0.00	0.01	0.00	0.01	0.01	0.00	0.01	0.01	0.00	0.00	0.02	0.00	0.01	0.01	0.01	0.00	0.00	0.02	0.02	0.01	0.01	0.00	0.00
SPAC11H11.06	0.05	0.27	0.02	0.00	0.00	0.01	0.01	0.02	0.20	0.00	0.11	0.19	0.02	0.00	0.00	0.00	0.03	0.00	0.01	0.01	0.61	0.01	0.00	0.00	0.55	0.06	0.01	0.00	0.00	0.00	0.01	0.01	0.01	0.01	0.01	0.02	0.00	0.03	0.02	0.03	0.00	0.66	0.22	0.03	0.00	0.00	0.16	0.09	0.01
SPAC1250.01	0.01	0.00	0.01	0.11	0.08	0.00	0.00	0.00	0.00	0.10	0.00	0.01	0.01	0.04	0.01	0.00	0.03	0.12	0.05	0.00	0.00	0.01	0.81	0.05	0.01	0.01	0.00	0.02	0.04	0.05	0.03	0.01	0.02	0.03	0.02	0.02	0.06	0.01	0.01	0.00	0.05	0.00	0.01	0.02	0.05	0.00	0.00	0.00	0.04
SPAC1250.02	0.01	0.00	0.01	0.02	0.01	0.03	0.03	0.01	0.01	0.02	0.01	0.02	0.01	0.04	0.01	0.03	0.01	0.01	0.02	0.21	0.02	0.01	0.02	0.05	0.01	0.00	0.01	0.01	0.00	0.01	0.02	0.02	0.01	0.01	0.02	0.01	0.02	0.00	0.02	0.03	0.03	0.01	0.00	0.01	0.02	0.00	0.00	0.00	0.01
SPAC1250.03	0.02	0.05	0.05	0.01	0.01	0.01	0.06	0.02	0.02	0.00	0.32	0.04	0.00	0.00	0.01	0.01	0.01	0.00	0.00	0.01	0.05	0.01	0.00	0.00	0.07	0.03	0.01	0.01	0.00	0.00	0.00	0.09	0.02	0.02	0.05	0.02	0.01	0.02	0.01	0.17	0.00	0.14	0.04	0.07	0.00	0.01	0.34	0.05	0.00
SPAC1250.04c	0.00	0.00	0.00	0.01	0.03	0.04	0.03	0.02	0.00	0.05	0.00	0.00	0.02	0.01	0.04	0.05	0.01	0.01	0.00	0.01	0.00	0.02	0.02	0.03	0.00	0.00	0.01	0.03	0.00	0.02	0.02	0.00	0.00	0.00	0.00	0.00	0.02	0.00	0.01	0.03	0.01	0.00	0.00	0.00	0.01	0.03	0.01	0.01	0.01
SPAC1250.05	0.00	0.00	0.01	0.00	0.00	0.01	0.00	0.00	0.00	0.00	0.01	0.00	0.12	0.02	0.03	0.03	0.00	0.00	0.00	0.04	0.00	0.00	0.01	0.01	0.00	0.00	0.32	0.00	0.01	0.02	0.01	0.00	0.00	0.00	0.00	0.00	0.00	0.00	0.01	0.00	0.01	0.00	0.00	0.00	0.06	0.01	0.00	0.00	0.01
SPAC1250.07	0.02	0.02	0.02	0.01	0.01	0.01	0.01	0.01	0.01	0.01	0.02	0.01	0.02	0.01	0.02	0.02	0.01	0.01	0.01	0.01	0.02	0.01	0.02	0.01	0.01	0.02	0.02	0.01	0.01	0.01	0.01	0.01	0.01	0.02	0.02	0.01	0.01	0.02	0.01	0.02	0.01	0.02	0.02	0.01	0.01	0.02	0.02	0.02	0.01
SPAC1296.01c	0.02	0.12	0.12	0.01	0.03	0.02	0.01	0.02	0.03	0.02	0.10	0.20	0.01	0.01	0.00	0.00	0.01	0.02	0.01	0.01	0.12	0.02	0.00	0.01	0.03	0.05	0.00	0.00	0.02	0.01	0.03	0.13	0.08	0.04	0.06	0.02	0.01	0.11	0.01	0.04	0.01	0.15	0.11	0.05	0.06	0.00	0.01	0.01	0.00
SPAC1296.02	0.00	0.02	0.01	0.04	0.01	0.02	0.01	0.00	0.02	0.00	0.02	0.02	0.00	0.01	0.01	0.01	0.01	0.05	0.00	0.01	0.01	0.01	0.00	0.01	0.00	0.00	0.01	0.04	0.00	0.01	0.01	0.03	0.01	0.02	0.03	0.01	0.03	0.01	0.00	0.01	0.00	0.01	0.01	0.01	0.02	0.01	0.00	0.01	0.01
SPAC1296.03c	0.01	0.01	0.04	0.01	0.04	0.02	0.01	0.06	0.01	0.14	0.01	0.03	0.00	0.02	0.01	0.02	0.01	0.01	0.01	0.01	0.01	0.03	0.02	0.03	0.01	0.00	0.00	0.01	0.02	0.01	0.01	0.02	0.01	0.03	0.03	0.02	0.02	0.02	0.01	0.04	0.01	0.02	0.01	0.02	0.04	0.01	0.01	0.01	0.01
SPAC1296.04	0.02	0.02	0.01	0.00	0.01	0.02	0.01	0.01	0.07	0.01	0.01	0.04	0.01	0.01	0.01	0.01	0.02	0.01	0.01	0.00	0.01	0.02	0.01	0.02	0.02	0.02	0.01	0.01	0.01	0.03	0.01	0.01	0.01	0.03	0.01	0.04	0.01	0.02	0.00	0.01	0.01	0.02	0.01	0.03	0.01	0.00	0.02	0.04	0.03
SPAC1296.05c	0.02	0.01	0.06	0.01	0.02	0.02	0.02	0.05	0.00	0.00	0.07	0.01	0.02	0.02	0.01	0.01	0.00	0.01	0.01	0.01	0.00	0.06	0.00	0.02	0.00	0.01	0.01	0.01	0.02	0.01	0.00	0.01	0.04	0.01	0.01	0.01	0.00	0.01	0.01	0.01	0.01	0.00	0.00	0.01	0.04	0.02	0.02	0.02	0.00
SPAC1296.06	0.00	0.00	0.02	0.08	0.13	0.01	0.03	0.00	0.00	0.18	0.01	0.00	0.00	0.01	0.00	0.01	0.00	0.00	0.00	0.02	0.00	0.01	0.17	0.01	0.00	0.01	0.00	0.04	0.01	0.00	0.00	0.00	0.00	0.01	0.01	0.00	0.01	0.00	0.01	0.01	0.01	0.00	0.00	0.01	0.02	0.02	0.00	0.00	0.04
SPAC12B10.01c	0.02	0.07	0.04	0.01	0.07	0.02	0.02	0.01	0.06	0.07	0.02	0.13	0.00	0.01	0.00	0.00	0.01	0.01	0.02	0.01	0.35	0.00	0.00	0.00	0.04	0.04	0.00	0.00	0.03	0.00	0.01	0.03	0.00	0.03	0.04	0.01	0.01	0.11	0.02	0.02	0.01	0.22	0.24	0.03	0.00	0.01	0.02	0.01	0.01
SPAC12B10.02c	0.00	0.01	0.01	0.03	0.02	0.01	0.06	0.00	0.02	0.04	0.01	0.02	0.00	0.02	0.01	0.02	0.02	0.03	0.01	0.01	0.02	0.00	0.01	0.01	0.00	0.00	0.00	0.00	0.01	0.00	0.04	0.08	0.02	0.02	0.01	0.00	0.02	0.00	0.02	0.02	0.03	0.00	0.02	0.02	0.00	0.00	0.01	0.00	0.01
SPAC12B10.03	0.03	0.03	0.08	0.01	0.03	0.01	0.00	0.04	0.01	0.00	0.11	0.02	0.02	0.04	0.00	0.05	0.01	0.02	0.01	0.01	0.09	0.03	0.01	0.01	0.07	0.07	0.02	0.00	0.02	0.00	0.00	0.05	0.02	0.01	0.05	0.18	0.01	0.01	0.00	0.04	0.06	0.05	0.05	0.05	0.01	0.02	0.03	0.01	0.01
SPAC12B10.04	0.00	0.00	0.00	0.15	0.01	0.02	0.05	0.01	0.00	0.15	0.00	0.00	0.00	0.00	0.13	0.03	0.01	0.01	0.00	0.01	0.00	0.01	0.11	0.01	0.00	0.00	0.01	0.36	0.00	0.01	0.00	0.00	0.00	0.01	0.00	0.00	0.01	0.00	0.01	0.00	0.01	0.00	0.00	0.00	0.02	0.03	0.01	0.01	0.05
SPAC12B10.05	0.00	0.00	0.01	0.08	0.13	0.01	0.25	0.00	0.00	0.48	0.00	0.00	0.00	0.00	0.18	0.01	0.00	0.01	0.00	0.01	0.00	0.01	0.34	0.02	0.00	0.00	0.00	0.05	0.01	0.01	0.00	0.00	0.01	0.02	0.00	0.02	0.02	0.00	0.01	0.00	0.01	0.00	0.00	0.00	0.01	0.01	0.00	0.00	0.05
SPAC12B10.06c	0.00	0.00	0.00	0.09	0.02	0.01	0.27	0.00	0.00	0.16	0.00	0.00	0.00	0.00	0.03	0.01	0.01	0.01	0.00	0.01	0.00	0.00	0.03	0.00	0.00	0.00	0.00	0.49	0.00	0.00	0.00	0.00	0.00	0.00	0.00	0.00	0.03	0.01	0.02	0.01	0.00	0.00	0.00	0.00	0.01	0.01	0.01	0.00	0.04
SPAC12B10.07	0.00	0.00	0.00	0.28	0.01	0.01	0.32	0.01	0.01	0.21	0.02	0.00	0.00	0.00	0.01	0.00	0.00	0.00	0.00	0.01	0.01	0.00	0.03	0.00	0.01	0.00	0.00	0.07	0.00	0.00	0.00	0.00	0.00	0.00	0.00	0.00	0.04	0.01	0.01	0.02	0.00	0.00	0.00	0.03	0.00	0.00	0.01	0.00	0.00
SPAC12B10.08c	0.01	0.00	0.02	0.05	0.08	0.02	0.02	0.05	0.00	0.05	0.01	0.00	0.01	0.01	0.02	0.02	0.01	0.01	0.00	0.01	0.00	0.02	0.13	0.10	0.00	0.00	0.01	0.03	0.01	0.01	0.00	0.01	0.01	0.01	0.01	0.01	0.01	0.00	0.00	0.01	0.02	0.00	0.00	0.01	0.01	0.02	0.00	0.01	0.02
SPAC12B10.09	0.00	0.00	0.01	0.04	0.00	0.01	0.05	0.03	0.00	0.00	0.01	0.00	0.03	0.01	0.14	0.08	0.01	0.01	0.00	0.02	0.00	0.01	0.00	0.00	0.00	0.00	0.01	0.11	0.00	0.01	0.01	0.00	0.02	0.02	0.00	0.02	0.03	0.00	0.01	0.00	0.00	0.00	0.00	0.01	0.02	0.01	0.04	0.02	0.00
SPAC12B10.10	0.06	0.00	0.02	0.01	0.05	0.03	0.02	0.03	0.01	0.02	0.00	0.00	0.01	0.01	0.07	0.03	0.01	0.01	0.01	0.01	0.00	0.02	0.02	0.01	0.00	0.01	0.01	0.01	0.01	0.01	0.00	0.01	0.01	0.02	0.03	0.03	0.01	0.02	0.00	0.01	0.00	0.04	0.01	0.02	0.01	0.02	0.31	0.20	0.02
SPAC12B10.11	0.01	0.00	0.03	0.01	0.08	0.01	0.09	0.03	0.01	0.14	0.01	0.01	0.00	0.01	0.01	0.02	0.01	0.02	0.01	0.01	0.01	0.03	0.01	0.01	0.01	0.01	0.00	0.01	0.04	0.01	0.00	0.03	0.04	0.10	0.02	0.10	0.01	0.01	0.03	0.01	0.03	0.00	0.01	0.01	0.01	0.00	0.02	0.01	0.02
SPAC12B10.12c	0.01	0.01	0.02	0.09	0.41	0.01	0.02	0.06	0.00	0.07	0.07	0.00	0.00	0.02	0.00	0.01	0.01	0.02	0.01	0.01	0.01	0.06	0.15	0.09	0.01	0.01	0.00	0.01	0.01	0.00	0.00	0.06	0.01	0.01	0.01	0.03	0.01	0.00	0.00	0.02	0.11	0.00	0.01	0.03	0.00	0.02	0.00	0.00	0.01
SPAC12B10.13	0.03	0.04	0.01	0.04	0.05	0.01	0.01	0.01	0.01	0.05	0.05	0.07	0.00	0.08	0.00	0.00	0.00	0.01	0.01	0.02	0.31	0.00	0.00	0.00	0.01	0.03	0.00	0.00	0.02	0.00	0.00	0.01	0.00	0.01	0.00	0.01	0.00	0.01	0.01	0.02	0.01	0.04	0.03	0.05	0.00	0.01	0.00	0.00	0.00
SPAC12B10.14c	0.01	0.00	0.19	0.00	0.11	0.00	0.00	0.03	0.00	0.02	0.08	0.02	0.00	0.02	0.00	0.00	0.01	0.06	0.03	0.00	0.01	0.03	0.01	0.03	0.02	0.10	0.00	0.01	0.15	0.08	0.02	0.12	0.19	0.12	0.09	0.26	0.03	0.06	0.03	0.01	0.25	0.01	0.09	0.01	0.10	0.03	0.01	0.00	0.00
SPAC12B10.15c	0.02	0.00	0.01	0.02	0.01	0.02	0.02	0.03	0.00	0.02	0.00	0.00	0.00	0.00	0.18	0.02	0.01	0.00	0.01	0.01	0.00	0.01	0.02	0.00	0.00	0.01	0.01	0.08	0.01	0.01	0.00	0.00	0.00	0.01	0.01	0.02	0.01	0.01	0.01	0.02	0.00	0.05	0.00	0.01	0.00	0.01	0.18	0.27	0.03
SPAC12B10.16c	0.01	0.14	0.22	0.01	0.03	0.01	0.06	0.03	0.02	0.00	0.33	0.05	0.01	0.01	0.00	0.01	0.01	0.02	0.01	0.01	0.15	0.06	0.00	0.01	0.10	0.07	0.01	0.01	0.00	0.00	0.00	0.07	0.02	0.02	0.08	0.02	0.01	0.03	0.00	0.16	0.02	0.26	0.03	0.03	0.01	0.01	0.03	0.01	0.01
SPAC12G12.01c	0.01	0.01	0.08	0.00	0.03	0.00	0.02	0.03	0.00	0.01	0.05	0.01	0.00	0.00	0.00	0.00	0.00	0.03	0.01	0.02	0.00	0.02	0.02	0.02	0.01	0.01	0.00	0.03	0.04	0.01	0.00	0.01	0.01	0.05	0.01	0.01	0.01	0.01	0.00	0.02	0.02	0.00	0.01	0.02	0.04	0.03	0.01	0.01	0.01
SPAC12G12.02	0.00	0.00	0.00	0.32	0.01	0.01	0.01	0.00	0.00	0.05	0.00	0.00	0.01	0.02	0.11	0.01	0.03	0.05	0.01	0.00	0.00	0.00	0.31	0.02	0.00	0.00	0.01	0.09	0.00	0.02	0.01	0.00	0.01	0.01	0.00	0.00	0.04	0.00	0.01	0.00	0.02	0.00	0.00	0.01	0.02	0.03	0.00	0.00	0.01
SPAC12G12.03	0.03	0.02	0.01	0.00	0.00	0.00	0.00	0.03	0.06	0.02	0.07	0.07	0.02	0.01	0.02	0.00	0.09	0.02	0.09	0.00	0.08	0.01	0.01	0.00	0.35	0.04	0.02	0.00	0.01	0.04	0.11	0.03	0.06	0.03	0.04	0.04	0.01	0.01	0.01	0.01	0.01	0.07	0.14	0.16	0.00	0.02	0.14	0.21	0.01
SPAC12G12.04	0.00	0.02	0.08	0.01	0.00	0.00	0.03	0.01	0.30	0.01	0.01	0.17	0.11	0.02	0.00	0.00	0.01	0.00	0.00	0.02	0.12	0.03	0.00	0.01	0.10	0.01	0.02	0.01	0.00	0.00	0.01	0.03	0.02	0.01	0.02	0.01	0.01	0.00	0.00	0.03	0.00	0.04	0.02	0.01	0.01	0.00	0.00	0.01	0.00
SPAC12G12.05c	0.00	0.00	0.00	0.05	0.00	0.01	0.01	0.00	0.01	0.00	0.00	0.00	0.02	0.00	0.08	0.01	0.01	0.01	0.01	0.02	0.00	0.00	0.01	0.01	0.00	0.00	0.03	0.03	0.00	0.02	0.01	0.00	0.01	0.00	0.00	0.00	0.01	0.00	0.01	0.00	0.00	0.00	0.00	0.01	0.01	0.00	0.00	0.01	0.00
SPAC12G12.06c	0.03	0.02	0.01	0.00	0.00	0.00	0.00	0.05	0.01	0.00	0.02	0.00	0.09	0.03	0.01	0.01	0.03	0.02	0.01	0.00	0.00	0.04	0.00	0.00	0.02	0.10	0.20	0.06	0.01	0.05	0.10	0.02	0.05	0.01	0.01	0.02	0.00	0.00	0.00	0.01	0.01	0.02	0.02	0.01	0.00	0.04	0.04	0.09	0.00
SPAC12G12.07c	0.02	0.02	0.02	0.05	0.01	0.01	0.08	0.02	0.02	0.09	0.01	0.01	0.03	0.00	0.03	0.02	0.01	0.01	0.01	0.01	0.00	0.00	0.02	0.00	0.01	0.00	0.02	0.04	0.00	0.00	0.01	0.00	0.01	0.00	0.01	0.00	0.02	0.01	0.00	0.02	0.00	0.01	0.00	0.01	0.00	0.01	0.01	0.03	0.03
SPAC12G12.08	0.00	0.00	0.00	0.35	0.02	0.01	0.25	0.01	0.00	0.13	0.01	0.00	0.00	0.00	0.08	0.00	0.00	0.01	0.00	0.00	0.00	0.01	0.05	0.00	0.00	0.00	0.00	0.22	0.00	0.00	0.00	0.00	0.00	0.01	0.00	0.00	0.04	0.00	0.01	0.02	0.00	0.01	0.00	0.00	0.00	0.02	0.01	0.00	0.02
SPAC12G12.09	0.03	0.01	0.05	0.00	0.01	0.00	0.00	0.07	0.03	0.01	0.02	0.01	0.01	0.01	0.03	0.00	0.01	0.02	0.02	0.00	0.01	0.02	0.03	0.01	0.07	0.03	0.02	0.01	0.02	0.02	0.01	0.01	0.03	0.02	0.02	0.03	0.01	0.01	0.00	0.02	0.01	0.01	0.01	0.03	0.01	0.02	0.18	0.05	0.01
SPAC12G12.10	0.00	0.00	0.04	0.02	0.03	0.01	0.00	0.01	0.00	0.15	0.02	0.01	0.00	0.04	0.01	0.00	0.00	0.03	0.00	0.01	0.00	0.01	0.05	0.01	0.00	0.00	0.00	0.01	0.03	0.01	0.00	0.00	0.07	0.02	0.00	0.00	0.01	0.01	0.00	0.00	0.01	0.00	0.02	0.04	0.20	0.00	0.00	0.00	0.01
SPAC12G12.11c	0.00	0.00	0.04	0.05	0.08	0.01	0.05	0.00	0.00	0.09	0.01	0.01	0.00	0.01	0.01	0.00	0.00	0.02	0.01	0.00	0.00	0.01	0.04	0.01	0.01	0.01	0.00	0.01	0.01	0.00	0.00	0.00	0.01	0.01	0.01	0.01	0.06	0.05	0.00	0.01	0.01	0.00	0.01	0.03	0.00	0.00	0.00	0.00	0.01
SPAC12G12.12	0.02	0.16	0.18	0.00	0.06	0.02	0.01	0.02	0.01	0.01	0.25	0.08	0.00	0.03	0.00	0.00	0.03	0.01	0.02	0.01	0.12	0.01	0.00	0.01	0.02	0.02	0.00	0.00	0.00	0.00	0.03	0.09	0.01	0.03	0.04	0.01	0.02	0.03	0.04	0.10	0.03	0.32	0.13	0.03	0.00	0.03	0.01	0.01	0.00
SPAC12G12.13c	0.00	0.00	0.00	0.05	0.02	0.00	0.01	0.00	0.00	0.14	0.00	0.00	0.02	0.01	0.05	0.01	0.01	0.09	0.01	0.00	0.00	0.01	0.36	0.02	0.00	0.00	0.01	0.04	0.02	0.05	0.02	0.01	0.03	0.01	0.00	0.00	0.03	0.00	0.00	0.00	0.01	0.00	0.01	0.01	0.02	0.01	0.00	0.00	0.03
SPAC12G12.14c	0.02	0.01	0.01	0.03	0.03	0.01	0.02	0.01	0.03	0.05	0.00	0.05	0.00	0.00	0.37	0.01	0.01	0.02	0.01	0.00	0.00	0.02	0.14	0.02	0.04	0.02	0.01	0.02	0.01	0.02	0.00	0.02	0.01	0.05	0.07	0.02	0.02	0.02	0.00	0.01	0.01	0.01	0.00	0.01	0.01	0.00	0.07	0.14	0.28
SPAC12G12.15	0.02	0.03	0.09	0.01	0.01	0.01	0.00	0.01	0.04	0.00	0.04	0.01	0.01	0.06	0.01	0.01	0.03	0.05	0.02	0.00	0.02	0.02	0.02	0.01	0.03	0.10	0.01	0.01	0.01	0.08	0.02	0.05	0.02	0.04	0.09	0.05	0.01	0.01	0.01	0.04	0.07	0.04	0.06	0.04	0.01	0.08	0.01	0.01	0.02
SPAC12G12.16c	0.01	0.00	0.03	0.04	0.06	0.02	0.27	0.09	0.01	0.12	0.01	0.02	0.01	0.00	0.06	0.02	0.01	0.01	0.01	0.02	0.01	0.01	0.07	0.02	0.00	0.00	0.00	0.02	0.00	0.00	0.01	0.00	0.04	0.02	0.02	0.01	0.03	0.01	0.04	0.05	0.01	0.01	0.00	0.02	0.00	0.05	0.02	0.01	0.01
SPAC12G12.17	0.01	0.02	0.01	0.02	0.02	0.02	0.01	0.02	0.01	0.02	0.01	0.01	0.01	0.02	0.01	0.01	0.02	0.01	0.02	0.02	0.01	0.01	0.02	0.02	0.01	0.01	0.01	0.02	0.02	0.02	0.02	0.02	0.02	0.01	0.01	0.02	0.01	0.01	0.02	0.02	0.02	0.01	0.01	0.01	0.02	0.01	0.01	0.01	0.01
SPAC1327.01c	0.06	0.04	0.04	0.00	0.00	0.01	0.00	0.00	0.01	0.00	0.01	0.04	0.03	0.07	0.01	0.01	0.03	0.04	0.06	0.01	0.01	0.01	0.02	0.01	0.02	0.09	0.06	0.01	0.47	0.25	0.03	0.16	0.13	0.06	0.03	0.04	0.01	0.09	0.01	0.00	0.02	0.01	0.03	0.01	0.08	0.00	0.01	0.04	0.01
SPAC139.01c	0.02	0.01	0.05	0.00	0.00	0.00	0.00	0.03	0.01	0.02	0.01	0.01	0.10	0.00	0.07	0.01	0.02	0.03	0.03	0.00	0.00	0.02	0.01	0.00	0.02	0.14	0.02	0.02	0.04	0.25	0.04	0.04	0.15	0.09	0.02	0.03	0.01	0.01	0.01	0.01	0.02	0.01	0.02	0.04	0.08	0.02	0.02	0.09	0.01
SPAC139.02c	0.01	0.01	0.00	0.01	0.00	0.03	0.04	0.00	0.33	0.00	0.00	0.01	0.03	0.01	0.05	0.05	0.03	0.03	0.02	0.01	0.00	0.00	0.01	0.01	0.01	0.00	0.06	0.01	0.00	0.16	0.07	0.01	0.03	0.03	0.05	0.01	0.03	0.00	0.01	0.03	0.01	0.01	0.02	0.01	0.01	0.00	0.07	0.05	0.01
SPAC139.03	0.01	0.00	0.10	0.00	0.02	0.01	0.00	0.01	0.02	0.01	0.02	0.03	0.02	0.07	0.00	0.01	0.01	0.04	0.03	0.01	0.01	0.04	0.02	0.07	0.10	0.05	0.01	0.00	0.03	0.04	0.03	0.04	0.04	0.02	0.10	0.07	0.02	0.01	0.01	0.01	0.10	0.01	0.01	0.01	0.08	0.00	0.01	0.01	0.00
SPAC139.04c	0.02	0.03	0.01	0.00	0.05	0.01	0.00	0.02	0.25	0.01	0.01	0.07	0.00	0.07	0.00	0.00	0.01	0.02	0.01	0.01	0.12	0.05	0.00	0.05	0.07	0.08	0.00	0.00	0.02	0.01	0.02	0.07	0.02	0.03	0.06	0.14	0.01	0.01	0.01	0.02	0.04	0.01	0.03	0.01	0.00	0.00	0.01	0.01	0.01
SPAC139.05	0.03	0.02	0.00	0.01	0.01	0.01	0.00	0.00	0.02	0.01	0.01	0.07	0.00	0.08	0.00	0.00	0.03	0.01	0.02	0.01	0.18	0.00	0.01	0.01	0.05	0.02	0.00	0.00	0.03	0.01	0.01	0.01	0.01	0.01	0.00	0.01	0.01	0.03	0.03	0.01	0.01	0.01	0.03	0.02	0.00	0.00	0.00	0.00	0.00
SPAC139.06	0.00	0.00	0.00	0.11	0.01	0.02	0.26	0.06	0.00	0.17	0.00	0.00	0.01	0.00	0.22	0.01	0.00	0.01	0.00	0.02	0.00	0.01	0.08	0.01	0.00	0.00	0.01	0.45	0.00	0.01	0.00	0.00	0.02	0.01	0.00	0.00	0.01	0.00	0.00	0.03	0.00	0.00	0.00	0.00	0.00	0.04	0.01	0.01	0.01
SPAC1399.01c	0.01	0.01	0.04	0.00	0.03	0.01	0.01	0.01	0.04	0.00	0.14	0.10	0.01	0.01	0.00	0.02	0.01	0.07	0.04	0.01	0.25	0.07	0.00	0.02	0.02	0.03	0.00	0.01	0.01	0.01	0.01	0.25	0.05	0.14	0.19	0.04	0.02	0.23	0.03	0.02	0.03	0.05	0.06	0.01	0.01	0.01	0.02	0.01	0.00
SPAC1399.02	0.02	0.01	0.01	0.00	0.00	0.00	0.00	0.01	0.01	0.00	0.01	0.01	0.03	0.01	0.03	0.02	0.08	0.05	0.11	0.00	0.02	0.01	0.01	0.01	0.06	0.03	0.02	0.01	0.02	0.16	0.14	0.04	0.13	0.04	0.05	0.03	0.03	0.02	0.03	0.02	0.03	0.01	0.03	0.02	0.00	0.02	0.03	0.02	0.01
SPAC1399.03	0.02	0.00	0.15	0.01	0.01	0.01	0.00	0.01	0.01	0.00	0.05	0.02	0.09	0.15	0.00	0.17	0.05	0.11	0.06	0.01	0.01	0.08	0.02	0.03	0.02	0.09	0.03	0.00	0.10	0.21	0.03	0.22	0.15	0.06	0.09	0.16	0.02	0.01	0.02	0.01	0.15	0.01	0.02	0.00	0.11	0.01	0.00	0.03	0.02
SPAC1399.04c	0.01	0.01	0.01	0.00	0.00	0.02	0.00	0.01	0.03	0.00	0.01	0.01	0.02	0.03	0.02	0.03	0.20	0.16	0.07	0.01	0.01	0.02	0.01	0.01	0.01	0.02	0.01	0.02	0.03	0.12	0.23	0.06	0.19	0.05	0.03	0.01	0.04	0.04	0.05	0.01	0.03	0.05	0.04	0.04	0.03	0.00	0.02	0.03	0.01
SPAC1399.05c	0.05	0.01	0.01	0.01	0.00	0.02	0.00	0.02	0.19	0.00	0.01	0.05	0.03	0.01	0.02	0.01	0.25	0.07	0.04	0.01	0.01	0.01	0.00	0.01	0.14	0.13	0.04	0.01	0.02	0.18	0.03	0.08	0.15	0.05	0.10	0.24	0.08	0.07	0.03	0.01	0.01	0.06	0.02	0.02	0.01	0.01	0.14	0.45	0.06
SPAC13A11.01c	0.04	0.01	0.08	0.02	0.02	0.01	0.01	0.05	0.00	0.01	0.09	0.01	0.02	0.05	0.00	0.02	0.01	0.03	0.03	0.00	0.01	0.05	0.08	0.02	0.06	0.10	0.00	0.02	0.02	0.01	0.01	0.05	0.03	0.02	0.03	0.03	0.02	0.01	0.00	0.06	0.01	0.03	0.01	0.04	0.02	0.05	0.01	0.01	0.01
SPAC13A11.02c	0.10	0.03	0.03	0.00	0.00	0.02	0.00	0.01	0.02	0.00	0.02	0.02	0.06	0.00	0.01	0.02	0.01	0.01	0.01	0.01	0.05	0.02	0.00	0.00	0.03	0.12	0.04	0.01	0.07	0.10	0.03	0.01	0.02	0.03	0.02	0.01	0.00	0.02	0.01	0.02	0.00	0.06	0.11	0.01	0.02	0.01	0.05	0.18	0.08
SPAC13A11.03	0.01	0.00	0.00	0.06	0.01	0.03	0.03	0.01	0.01	0.09	0.00	0.01	0.01	0.02	0.03	0.03	0.00	0.01	0.01	0.01	0.00	0.00	0.15	0.05	0.00	0.00	0.01	0.01	0.00	0.01	0.01	0.00	0.00	0.01	0.00	0.01	0.01	0.00	0.01	0.03	0.01	0.00	0.00	0.01	0.01	0.00	0.00	0.00	0.01
SPAC13A11.04c	0.02	0.01	0.03	0.03	0.08	0.02	0.16	0.04	0.01	0.14	0.08	0.02	0.00	0.00	0.01	0.01	0.00	0.01	0.01	0.01	0.03	0.01	0.01	0.02	0.01	0.01	0.00	0.01	0.01	0.00	0.00	0.02	0.01	0.02	0.01	0.02	0.02	0.03	0.01	0.04	0.01	0.01	0.02	0.01	0.00	0.01	0.03	0.01	0.01
SPAC13A11.05	0.06	0.20	0.09	0.00	0.01	0.01	0.01	0.01	0.38	0.00	0.04	0.29	0.02	0.00	0.00	0.01	0.03	0.01	0.02	0.00	0.33	0.02	0.00	0.01	0.46	0.14	0.01	0.00	0.00	0.04	0.01	0.04	0.05	0.05	0.13	0.08	0.01	0.03	0.01	0.05	0.02	0.17	0.17	0.01	0.00	0.00	0.07	0.06	0.01
SPAC13A11.06	0.01	0.00	0.00	0.03	0.02	0.01	0.02	0.01	0.01	0.04	0.00	0.01	0.01	0.09	0.00	0.03	0.02	0.02	0.02	0.07	0.01	0.01	0.02	0.01	0.01	0.01	0.00	0.01	0.03	0.01	0.01	0.05	0.01	0.01	0.02	0.08	0.02	0.01	0.02	0.01	0.03	0.01	0.01	0.01	0.02	0.00	0.00	0.00	0.01
SPAC13C5.01c	0.02	0.08	0.01	0.05	0.01	0.01	0.13	0.10	0.06	0.07	0.02	0.01	0.00	0.00	0.01	0.00	0.01	0.00	0.01	0.02	0.14	0.01	0.00	0.00	0.01	0.01	0.00	0.02	0.00	0.00	0.00	0.00	0.00	0.00	0.00	0.00	0.02	0.00	0.00	0.08	0.00	0.27	0.01	0.06	0.00	0.02	0.13	0.03	0.01
SPAC13C5.02	0.00	0.00	0.00	0.13	0.01	0.01	0.02	0.00	0.00	0.27	0.00	0.00	0.00	0.00	0.20	0.01	0.01	0.01	0.00	0.01	0.00	0.00	0.09	0.01	0.00	0.00	0.00	0.11	0.01	0.00	0.00	0.00	0.01	0.01	0.00	0.00	0.03	0.00	0.02	0.00	0.00	0.00	0.00	0.00	0.01	0.02	0.01	0.01	0.01
SPAC13C5.03	0.02	0.01	0.02	0.02	0.09	0.06	0.11	0.02	0.01	0.04	0.01	0.01	0.00	0.00	0.02	0.09	0.01	0.00	0.01	0.01	0.01	0.03	0.00	0.03	0.00	0.02	0.01	0.00	0.00	0.00	0.00	0.01	0.00	0.02	0.01	0.01	0.01	0.00	0.02	0.06	0.04	0.02	0.01	0.00	0.01	0.01	0.03	0.01	0.01
SPAC13C5.04	0.01	0.01	0.00	0.02	0.01	0.01	0.02	0.01	0.01	0.07	0.00	0.04	0.00	0.00	0.00	0.00	0.01	0.00	0.00	0.02	0.10	0.00	0.00	0.00	0.01	0.01	0.00	0.01	0.00	0.00	0.00	0.00	0.00	0.00	0.00	0.00	0.01	0.03	0.03	0.02	0.00	0.03	0.04	0.00	0.00	0.00	0.02	0.00	0.01
SPAC13C5.05c	0.03	0.05	0.12	0.01	0.01	0.01	0.01	0.02	0.04	0.02	0.02	0.09	0.01	0.00	0.01	0.01	0.01	0.01	0.02	0.01	0.03	0.01	0.01	0.01	0.03	0.03	0.01	0.01	0.03	0.01	0.00	0.04	0.01	0.02	0.01	0.08	0.02	0.02	0.01	0.02	0.03	0.06	0.01	0.02	0.00	0.01	0.01	0.01	0.02
SPAC13C5.06c	0.01	0.01	0.01	0.02	0.01	0.01	0.01	0.02	0.00	0.01	0.02	0.01	0.01	0.03	0.00	0.00	0.03	0.01	0.01	0.01	0.02	0.00	0.01	0.00	0.01	0.01	0.01	0.01	0.02	0.01	0.01	0.01	0.02	0.00	0.00	0.01	0.01	0.01	0.01	0.02	0.01	0.12	0.01	0.07	0.01	0.02	0.01	0.01	0.00
SPAC13C5.07	0.01	0.01	0.01	0.02	0.07	0.01	0.11	0.01	0.00	0.38	0.01	0.00	0.00	0.00	0.06	0.01	0.00	0.01	0.01	0.01	0.00	0.01	0.13	0.09	0.00	0.00	0.00	0.02	0.00	0.00	0.01	0.00	0.00	0.01	0.00	0.00	0.01	0.00	0.01	0.02	0.01	0.00	0.01	0.00	0.02	0.01	0.00	0.00	0.02
SPAC13D1.01c	0.02	0.01	0.02	0.01	0.03	0.01	0.01	0.01	0.01	0.01	0.02	0.01	0.01	0.01	0.01	0.01	0.01	0.02	0.01	0.01	0.01	0.03	0.03	0.04	0.02	0.03	0.01	0.01	0.03	0.02	0.02	0.01	0.02	0.01	0.02	0.02	0.01	0.02	0.01	0.02	0.02	0.01	0.02	0.02	0.03	0.01	0.01	0.01	0.01
SPAC13D6.01	0.00	0.02	0.03	0.03	0.06	0.00	0.26	0.05	0.00	0.05	0.01	0.04	0.00	0.01	0.00	0.00	0.00	0.01	0.02	0.03	0.06	0.01	0.01	0.02	0.01	0.01	0.00	0.00	0.01	0.00	0.00	0.02	0.01	0.01	0.03	0.01	0.03	0.04	0.02	0.02	0.00	0.05	0.01	0.02	0.00	0.00	0.01	0.00	0.00
SPAC13D6.02c	0.02	0.01	0.00	0.00	0.00	0.00	0.00	0.01	0.01	0.00	0.00	0.00	0.74	0.02	0.06	0.01	0.06	0.02	0.03	0.01	0.00	0.01	0.01	0.00	0.06	0.01	0.66	0.01	0.05	0.23	0.11	0.01	0.01	0.01	0.01	0.00	0.00	0.00	0.01	0.00	0.03	0.00	0.01	0.02	0.03	0.01	0.07	0.14	0.00
SPAC13D6.03c	0.00	0.00	0.00	0.32	0.00	0.01	0.03	0.01	0.00	0.05	0.00	0.00	0.02	0.00	0.19	0.03	0.01	0.03	0.00	0.00	0.00	0.02	0.27	0.01	0.00	0.00	0.01	0.33	0.00	0.03	0.01	0.00	0.01	0.01	0.00	0.00	0.06	0.00	0.00	0.00	0.01	0.00	0.00	0.01	0.02	0.03	0.01	0.01	0.02
SPAC13D6.04c	0.00	0.00	0.19	0.04	0.10	0.01	0.04	0.04	0.01	0.15	0.05	0.04	0.00	0.02	0.00	0.00	0.01	0.02	0.01	0.02	0.04	0.01	0.01	0.01	0.02	0.01	0.00	0.01	0.00	0.00	0.00	0.03	0.02	0.05	0.02	0.02	0.07	0.01	0.01	0.09	0.02	0.02	0.02	0.02	0.00	0.01	0.01	0.00	0.00
SPAC13D6.05	0.01	0.01	0.02	0.24	0.02	0.01	0.26	0.02	0.01	0.03	0.02	0.02	0.00	0.01	0.01	0.01	0.00	0.00	0.00	0.02	0.01	0.00	0.03	0.00	0.01	0.00	0.00	0.01	0.00	0.00	0.00	0.01	0.01	0.01	0.01	0.01	0.04	0.01	0.01	0.06	0.00	0.02	0.00	0.02	0.00	0.01	0.01	0.00	0.02
SPAC13F5.01c	0.00	0.00	0.01	0.05	0.11	0.02	0.04	0.00	0.00	0.27	0.00	0.01	0.00	0.01	0.10	0.01	0.00	0.02	0.01	0.01	0.00	0.00	0.38	0.11	0.00	0.00	0.00	0.02	0.04	0.02	0.00	0.00	0.01	0.01	0.02	0.00	0.02	0.01	0.00	0.00	0.02	0.00	0.00	0.00	0.14	0.00	0.00	0.00	0.02
SPAC13F5.02c	0.00	0.00	0.00	0.40	0.02	0.00	0.03	0.01	0.00	0.19	0.00	0.04	0.00	0.01	0.01	0.01	0.02	0.06	0.03	0.02	0.01	0.01	0.31	0.05	0.00	0.00	0.00	0.07	0.02	0.00	0.00	0.05	0.01	0.01	0.00	0.01	0.05	0.05	0.01	0.00	0.01	0.00	0.00	0.00	0.01	0.00	0.00	0.00	0.04
SPAC13F5.03c	0.02	0.11	0.02	0.00	0.04	0.01	0.01	0.01	0.06	0.00	0.01	0.19	0.00	0.01	0.00	0.00	0.01	0.01	0.02	0.02	0.43	0.01	0.00	0.01	0.05	0.05	0.01	0.00	0.03	0.00	0.00	0.02	0.01	0.03	0.04	0.02	0.00	0.11	0.02	0.06	0.02	0.03	0.02	0.01	0.00	0.00	0.01	0.00	0.00
SPAC13F5.04c	0.02	0.02	0.00	0.01	0.00	0.02	0.01	0.01	0.01	0.01	0.01	0.03	0.01	0.00	0.02	0.01	0.03	0.03	0.02	0.03	0.01	0.00	0.00	0.00	0.01	0.01	0.01	0.01	0.01	0.02	0.01	0.02	0.02	0.02	0.02	0.01	0.03	0.03	0.01	0.02	0.00	0.01	0.02	0.01	0.00	0.00	0.07	0.04	0.00
SPAC13F5.05	0.02	0.06	0.05	0.00	0.02	0.01	0.06	0.10	0.01	0.01	0.07	0.01	0.01	0.03	0.00	0.03	0.01	0.00	0.00	0.01	0.06	0.01	0.00	0.01	0.03	0.05	0.01	0.00	0.00	0.00	0.00	0.02	0.02	0.01	0.01	0.03	0.00	0.01	0.01	0.34	0.01	0.11	0.05	0.04	0.00	0.03	0.02	0.01	0.01
SPAC13F5.06c	0.00	0.01	0.06	0.02	0.07	0.00	0.05	0.01	0.01	0.04	0.03	0.01	0.00	0.00	0.01	0.01	0.00	0.02	0.00	0.00	0.02	0.02	0.04	0.03	0.00	0.01	0.00	0.01	0.01	0.00	0.00	0.00	0.01	0.02	0.01	0.01	0.01	0.02	0.00	0.03	0.01	0.00	0.02	0.02	0.06	0.03	0.01	0.00	0.01
SPAC13F5.07c	0.00	0.00	0.00	0.04	0.03	0.01	0.01	0.01	0.01	0.01	0.01	0.01	0.00	0.01	0.01	0.00	0.01	0.01	0.02	0.02	0.02	0.01	0.01	0.01	0.00	0.01	0.01	0.02	0.01	0.00	0.00	0.05	0.01	0.02	0.00	0.06	0.02	0.09	0.06	0.01	0.03	0.03	0.02	0.01	0.01	0.00	0.01	0.01	0.00
SPAC13G6.01c	0.01	0.00	0.01	0.06	0.04	0.00	0.08	0.02	0.00	0.10	0.00	0.00	0.00	0.02	0.06	0.02	0.01	0.04	0.02	0.00	0.00	0.00	0.34	0.04	0.01	0.02	0.01	0.02	0.01	0.01	0.00	0.00	0.08	0.01	0.01	0.02	0.03	0.02	0.01	0.02	0.03	0.00	0.00	0.01	0.01	0.00	0.01	0.01	0.01
SPAC13G6.02c	0.00	0.00	0.00	0.00	0.00	0.01	0.01	0.00	0.05	0.00	0.00	0.01	0.09	0.00	0.03	0.00	0.02	0.00	0.00	0.02	0.00	0.00	0.00	0.00	0.00	0.00	0.42	0.01	0.00	0.01	0.01	0.00	0.01	0.00	0.01	0.00	0.00	0.00	0.01	0.01	0.00	0.00	0.00	0.01	0.02	0.01	0.00	0.01	0.00
SPAC13G6.03	0.01	0.01	0.03	0.00	0.01	0.00	0.00	0.02	0.01	0.00	0.03	0.01	0.04	0.01	0.02	0.02	0.05	0.06	0.03	0.00	0.01	0.16	0.01	0.06	0.07	0.05	0.01	0.02	0.01	0.36	0.05	0.09	0.21	0.08	0.06	0.31	0.01	0.07	0.01	0.03	0.06	0.03	0.14	0.04	0.04	0.01	0.01	0.03	0.00
SPAC13G6.04	0.00	0.00	0.00	0.03	0.02	0.01	0.04	0.02	0.01	0.01	0.02	0.00	0.00	0.01	0.01	0.00	0.00	0.01	0.00	0.01	0.01	0.01	0.01	0.01	0.00	0.00	0.01	0.04	0.00	0.00	0.01	0.00	0.00	0.00	0.00	0.00	0.01	0.00	0.01	0.01	0.00	0.00	0.01	0.01	0.00	0.03	0.01	0.01	0.01
SPAC13G6.05c	0.00	0.00	0.00	0.30	0.03	0.01	0.10	0.01	0.01	0.09	0.00	0.01	0.00	0.00	0.06	0.01	0.01	0.00	0.01	0.01	0.00	0.01	0.20	0.02	0.00	0.00	0.00	0.02	0.00	0.00	0.00	0.00	0.00	0.01	0.01	0.00	0.08	0.00	0.01	0.00	0.00	0.00	0.00	0.01	0.01	0.00	0.01	0.00	0.04
SPAC13G6.06c	0.09	0.08	0.01	0.00	0.00	0.01	0.00	0.01	0.06	0.00	0.01	0.01	0.15	0.01	0.08	0.01	0.02	0.03	0.02	0.00	0.01	0.03	0.01	0.01	0.06	0.21	0.39	0.01	0.38	0.32	0.14	0.02	0.02	0.02	0.03	0.01	0.00	0.03	0.00	0.00	0.01	0.00	0.05	0.01	0.04	0.01	0.01	0.22	0.07
SPAC13G6.07c	0.01	0.02	0.00	0.00	0.00	0.01	0.00	0.00	0.06	0.00	0.00	0.02	0.24	0.03	0.01	0.01	0.07	0.01	0.02	0.02	0.00	0.00	0.00	0.00	0.01	0.00	0.63	0.00	0.01	0.08	0.03	0.02	0.03	0.01	0.01	0.01	0.02	0.00	0.02	0.00	0.01	0.01	0.01	0.01	0.03	0.00	0.00	0.02	0.00
SPAC13G6.08	0.00	0.01	0.00	0.04	0.03	0.01	0.01	0.03	0.01	0.00	0.01	0.01	0.01	0.01	0.01	0.16	0.01	0.01	0.02	0.03	0.01	0.03	0.04	0.17	0.00	0.01	0.01	0.02	0.00	0.03	0.01	0.06	0.01	0.02	0.02	0.11	0.04	0.01	0.01	0.03	0.02	0.00	0.00	0.00	0.02	0.00	0.00	0.00	0.01
SPAC13G6.09	0.00	0.00	0.00	0.09	0.00	0.01	0.06	0.00	0.00	0.04	0.00	0.00	0.03	0.00	0.33	0.01	0.01	0.02	0.01	0.01	0.00	0.00	0.34	0.01	0.00	0.00	0.01	0.18	0.00	0.02	0.01	0.01	0.02	0.00	0.00	0.00	0.09	0.00	0.00	0.00	0.01	0.00	0.00	0.01	0.02	0.00	0.00	0.00	0.01
SPAC13G6.10c	0.09	0.04	0.02	0.00	0.00	0.01	0.00	0.02	0.01	0.00	0.03	0.01	0.84	0.02	0.01	0.07	0.02	0.01	0.03	0.01	0.03	0.00	0.00	0.01	0.03	0.08	0.25	0.00	0.03	0.12	0.05	0.02	0.01	0.00	0.00	0.01	0.00	0.00	0.00	0.02	0.00	0.15	0.05	0.01	0.03	0.01	0.01	0.06	0.02
SPAC13G6.11c	0.01	0.00	0.00	0.02	0.00	0.01	0.01	0.00	0.01	0.01	0.00	0.00	0.00	0.00	0.02	0.01	0.02	0.05	0.01	0.01	0.00	0.00	0.01	0.00	0.00	0.00	0.01	0.11	0.00	0.01	0.01	0.01	0.03	0.05	0.04	0.01	0.07	0.00	0.01	0.01	0.00	0.00	0.00	0.03	0.00	0.03	0.05	0.01	0.02
SPAC13G6.12c	0.04	0.02	0.01	0.02	0.06	0.01	0.00	0.01	0.01	0.01	0.01	0.00	0.02	0.08	0.00	0.01	0.02	0.03	0.02	0.01	0.01	0.01	0.04	0.09	0.03	0.08	0.01	0.00	0.03	0.04	0.03	0.03	0.01	0.01	0.01	0.02	0.00	0.01	0.01	0.01	0.07	0.00	0.01	0.00	0.01	0.02	0.01	0.01	0.01
SPAC13G6.13	0.01	0.01	0.01	0.01	0.00	0.09	0.01	0.00	0.01	0.01	0.01	0.01	0.00	0.02	0.02	0.03	0.02	0.01	0.01	0.07	0.01	0.00	0.00	0.01	0.00	0.01	0.01	0.00	0.02	0.02	0.02	0.00	0.01	0.01	0.01	0.00	0.00	0.00	0.02	0.04	0.01	0.02	0.02	0.01	0.01	0.01	0.04	0.00	0.01
SPAC13G6.14	0.04	0.01	0.01	0.01	0.00	0.01	0.01	0.03	0.01	0.00	0.02	0.01	0.02	0.01	0.16	0.01	0.03	0.01	0.03	0.01	0.00	0.01	0.01	0.00	0.02	0.03	0.03	0.01	0.01	0.02	0.02	0.01	0.06	0.01	0.01	0.01	0.01	0.00	0.02	0.03	0.05	0.01	0.01	0.03	0.00	0.08	0.03	0.09	0.01
SPAC13G6.15c	0.02	0.01	0.03	0.01	0.00	0.01	0.02	0.21	0.01	0.00	0.03	0.01	0.01	0.03	0.02	0.04	0.03	0.02	0.01	0.01	0.01	0.01	0.00	0.00	0.07	0.02	0.01	0.00	0.00	0.01	0.01	0.01	0.06	0.05	0.05	0.04	0.02	0.01	0.01	0.04	0.01	0.11	0.01	0.06	0.00	0.04	0.34	0.14	0.01
SPAC13G7.01c	0.02	0.00	0.12	0.00	0.01	0.01	0.00	0.01	0.01	0.02	0.01	0.02	0.00	0.00	0.01	0.00	0.02	0.05	0.03	0.01	0.01	0.01	0.01	0.01	0.01	0.02	0.01	0.06	0.05	0.12	0.05	0.03	0.11	0.08	0.11	0.02	0.05	0.05	0.02	0.00	0.02	0.01	0.02	0.03	0.04	0.01	0.01	0.02	0.03
SPAC13G7.02c	0.01	0.10	0.04	0.03	0.04	0.01	0.07	0.01	0.04	0.01	0.02	0.39	0.00	0.01	0.00	0.00	0.00	0.01	0.01	0.01	0.35	0.01	0.00	0.01	0.12	0.01	0.00	0.01	0.00	0.00	0.00	0.03	0.01	0.01	0.01	0.02	0.01	0.01	0.01	0.04	0.00	0.10	0.02	0.03	0.00	0.00	0.00	0.00	0.00
SPAC13G7.03	0.01	0.01	0.00	0.14	0.03	0.10	0.10	0.00	0.01	0.05	0.00	0.00	0.00	0.01	0.06	0.02	0.01	0.01	0.01	0.04	0.00	0.00	0.07	0.03	0.00	0.00	0.01	0.01	0.01	0.01	0.00	0.00	0.00	0.01	0.00	0.00	0.02	0.01	0.05	0.01	0.01	0.00	0.00	0.00	0.01	0.00	0.00	0.00	0.02
SPAC13G7.04c	0.02	0.02	0.04	0.00	0.01	0.00	0.00	0.01	0.01	0.00	0.03	0.02	0.03	0.01	0.00	0.01	0.04	0.03	0.08	0.01	0.02	0.02	0.01	0.00	0.11	0.26	0.04	0.09	0.09	0.06	0.01	0.11	0.06	0.03	0.09	0.16	0.01	0.11	0.01	0.00	0.03	0.06	0.02	0.02	0.10	0.01	0.01	0.02	0.00
SPAC13G7.05	0.01	0.02	0.11	0.00	0.01	0.01	0.01	0.03	0.04	0.01	0.06	0.05	0.01	0.00	0.00	0.01	0.04	0.01	0.01	0.00	0.06	0.03	0.00	0.01	0.09	0.02	0.02	0.00	0.01	0.05	0.01	0.02	0.05	0.05	0.11	0.03	0.01	0.02	0.00	0.02	0.02	0.05	0.06	0.03	0.00	0.01	0.04	0.02	0.00
SPAC13G7.06	0.00	0.00	0.02	0.02	0.00	0.01	0.01	0.02	0.07	0.00	0.00	0.02	0.01	0.02	0.02	0.01	0.02	0.02	0.00	0.01	0.01	0.02	0.01	0.01	0.01	0.00	0.03	0.02	0.00	0.01	0.03	0.02	0.04	0.01	0.03	0.02	0.01	0.00	0.00	0.03	0.00	0.01	0.00	0.03	0.00	0.01	0.06	0.02	0.01
SPAC13G7.07	0.01	0.01	0.01	0.03	0.03	0.03	0.09	0.03	0.00	0.14	0.00	0.01	0.00	0.00	0.27	0.00	0.00	0.00	0.01	0.00	0.00	0.01	0.07	0.06	0.00	0.00	0.00	0.02	0.01	0.00	0.00	0.00	0.01	0.02	0.00	0.01	0.03	0.01	0.01	0.02	0.01	0.00	0.00	0.01	0.00	0.01	0.02	0.01	0.01
SPAC13G7.08c	0.00	0.01	0.01	0.03	0.01	0.01	0.00	0.01	0.01	0.00	0.01	0.01	0.13	0.05	0.02	0.03	0.03	0.06	0.02	0.00	0.00	0.11	0.05	0.03	0.01	0.01	0.04	0.04	0.01	0.06	0.04	0.07	0.08	0.01	0.03	0.02	0.01	0.01	0.00	0.00	0.02	0.00	0.01	0.01	0.05	0.01	0.01	0.02	0.01
SPAC13G7.09c	0.01	0.00	0.00	0.23	0.01	0.02	0.27	0.02	0.00	0.15	0.01	0.00	0.00	0.00	0.11	0.01	0.01	0.02	0.01	0.01	0.00	0.00	0.03	0.01	0.00	0.00	0.00	0.33	0.00	0.00	0.00	0.00	0.02	0.01	0.00	0.00	0.03	0.00	0.01	0.02	0.00	0.00	0.00	0.01	0.00	0.03	0.01	0.01	0.02
SPAC13G7.10	0.05	0.02	0.04	0.03	0.00	0.03	0.01	0.02	0.01	0.00	0.03	0.10	0.02	0.04	0.00	0.02	0.02	0.02	0.02	0.02	0.06	0.01	0.01	0.00	0.05	0.03	0.04	0.00	0.02	0.01	0.00	0.15	0.06	0.02	0.09	0.06	0.02	0.01	0.01	0.01	0.01	0.02	0.01	0.03	0.02	0.01	0.09	0.04	0.00
SPAC13G7.11	0.01	0.01	0.03	0.03	0.01	0.01	0.02	0.00	0.01	0.01	0.03	0.03	0.00	0.01	0.00	0.00	0.02	0.04	0.01	0.02	0.12	0.01	0.00	0.00	0.01	0.02	0.00	0.01	0.01	0.00	0.00	0.01	0.01	0.03	0.00	0.02	0.01	0.02	0.02	0.06	0.01	0.17	0.04	0.04	0.00	0.01	0.02	0.00	0.01
SPAC13G7.12c	0.04	0.01	0.08	0.00	0.03	0.01	0.00	0.05	0.01	0.01	0.07	0.02	0.11	0.14	0.00	0.01	0.02	0.02	0.02	0.00	0.04	0.05	0.01	0.02	0.14	0.16	0.02	0.00	0.06	0.04	0.03	0.04	0.02	0.02	0.03	0.08	0.01	0.00	0.01	0.02	0.07	0.01	0.02	0.02	0.03	0.00	0.01	0.01	0.01
SPAC13G7.13c	0.04	0.01	0.01	0.00	0.00	0.01	0.00	0.00	0.01	0.00	0.02	0.01	0.13	0.00	0.05	0.04	0.07	0.03	0.04	0.00	0.01	0.01	0.00	0.01	0.04	0.16	0.03	0.00	0.03	0.22	0.17	0.03	0.09	0.07	0.03	0.05	0.01	0.03	0.04	0.02	0.02	0.01	0.16	0.00	0.02	0.06	0.03	0.03	0.03
SPAC140.01	0.06	0.15	0.01	0.00	0.00	0.01	0.00	0.01	0.16	0.00	0.00	0.16	0.01	0.00	0.01	0.00	0.02	0.00	0.01	0.01	0.04	0.01	0.00	0.00	0.02	0.01	0.09	0.00	0.01	0.02	0.02	0.01	0.01	0.01	0.00	0.01	0.01	0.01	0.00	0.04	0.01	0.07	0.02	0.00	0.00	0.00	0.01	0.02	0.00
SPAC140.02	0.01	0.01	0.00	0.03	0.00	0.01	0.00	0.00	0.02	0.01	0.00	0.01	0.25	0.02	0.07	0.03	0.09	0.02	0.05	0.01	0.00	0.00	0.05	0.01	0.01	0.01	0.15	0.02	0.02	0.06	0.06	0.01	0.01	0.01	0.00	0.00	0.01	0.00	0.01	0.00	0.01	0.00	0.00	0.01	0.02	0.01	0.00	0.01	0.03
SPAC140.03	0.00	0.00	0.00	0.06	0.03	0.01	0.18	0.01	0.00	0.15	0.00	0.00	0.00	0.00	0.02	0.01	0.01	0.01	0.01	0.01	0.00	0.02	0.04	0.01	0.00	0.00	0.00	0.07	0.00	0.00	0.00	0.00	0.00	0.02	0.01	0.02	0.07	0.00	0.10	0.02	0.02	0.01	0.00	0.00	0.00	0.00	0.01	0.00	0.01
SPAC140.04	0.00	0.00	0.00	0.27	0.43	0.01	0.04	0.01	0.00	0.70	0.00	0.00	0.00	0.01	0.01	0.00	0.01	0.02	0.01	0.01	0.01	0.00	0.64	0.08	0.00	0.00	0.00	0.02	0.01	0.00	0.00	0.00	0.00	0.01	0.00	0.00	0.02	0.01	0.02	0.00	0.02	0.00	0.00	0.00	0.00	0.00	0.00	0.00	0.03
SPAC1420.01c	0.04	0.02	0.05	0.01	0.01	0.01	0.00	0.02	0.00	0.00	0.12	0.01	0.01	0.04	0.00	0.01	0.01	0.01	0.01	0.01	0.02	0.02	0.02	0.01	0.02	0.07	0.02	0.00	0.02	0.00	0.00	0.03	0.02	0.01	0.01	0.03	0.01	0.07	0.01	0.04	0.01	0.10	0.04	0.05	0.03	0.01	0.02	0.02	0.01
SPAC1420.02c	0.00	0.01	0.01	0.04	0.00	0.00	0.01	0.00	0.03	0.01	0.00	0.01	0.04	0.01	0.04	0.02	0.01	0.01	0.02	0.01	0.01	0.02	0.07	0.01	0.03	0.01	0.03	0.03	0.02	0.03	0.05	0.01	0.01	0.01	0.01	0.00	0.01	0.00	0.00	0.01	0.01	0.02	0.01	0.02	0.03	0.00	0.00	0.02	0.02
SPAC1420.03	0.00	0.01	0.00	0.24	0.01	0.00	0.05	0.02	0.03	0.06	0.00	0.01	0.00	0.00	0.01	0.00	0.01	0.02	0.01	0.00	0.02	0.01	0.10	0.00	0.01	0.00	0.01	0.07	0.00	0.00	0.01	0.00	0.00	0.00	0.00	0.00	0.02	0.02	0.00	0.01	0.00	0.01	0.00	0.02	0.00	0.00	0.00	0.01	0.05
SPAC1420.04c	0.01	0.01	0.01	0.01	0.03	0.01	0.02	0.01	0.01	0.01	0.00	0.01	0.01	0.00	0.02	0.02	0.03	0.01	0.02	0.01	0.01	0.01	0.01	0.01	0.01	0.05	0.01	0.01	0.01	0.01	0.01	0.05	0.03	0.02	0.03	0.05	0.01	0.02	0.01	0.04	0.01	0.05	0.02	0.01	0.01	0.01	0.01	0.02	0.03
SPAC144.01	0.00	0.00	0.00	0.21	0.01	0.01	0.03	0.01	0.00	0.20	0.00	0.00	0.01	0.01	0.03	0.02	0.00	0.01	0.00	0.01	0.00	0.00	0.19	0.02	0.00	0.00	0.00	0.03	0.00	0.00	0.00	0.00	0.00	0.00	0.00	0.00	0.01	0.00	0.01	0.00	0.00	0.00	0.00	0.00	0.03	0.01	0.00	0.00	0.00
SPAC144.02	0.01	0.00	0.00	0.05	0.00	0.01	0.01	0.04	0.01	0.01	0.01	0.00	0.02	0.01	0.03	0.00	0.01	0.02	0.02	0.01	0.00	0.00	0.01	0.00	0.01	0.00	0.01	0.02	0.00	0.01	0.00	0.02	0.01	0.01	0.01	0.03	0.02	0.01	0.01	0.00	0.00	0.00	0.00	0.17	0.01	0.01	0.02	0.06	0.00
SPAC144.03	0.01	0.02	0.00	0.00	0.00	0.01	0.01	0.00	0.33	0.00	0.01	0.06	0.12	0.01	0.01	0.01	0.02	0.04	0.02	0.01	0.02	0.00	0.00	0.01	0.07	0.00	0.13	0.00	0.00	0.05	0.08	0.01	0.06	0.01	0.04	0.01	0.01	0.01	0.02	0.01	0.00	0.01	0.02	0.01	0.00	0.01	0.04	0.07	0.01
SPAC144.04c	0.03	0.13	0.13	0.02	0.02	0.02	0.00	0.01	0.01	0.00	0.04	0.24	0.01	0.08	0.00	0.01	0.01	0.01	0.01	0.00	0.21	0.01	0.01	0.01	0.13	0.03	0.01	0.00	0.04	0.00	0.00	0.02	0.00	0.01	0.07	0.02	0.01	0.03	0.01	0.01	0.00	0.49	0.02	0.02	0.01	0.00	0.00	0.01	0.01
SPAC144.05	0.01	0.00	0.01	0.02	0.05	0.01	0.01	0.02	0.00	0.07	0.00	0.00	0.01	0.00	0.02	0.02	0.03	0.05	0.02	0.00	0.00	0.01	0.46	0.24	0.00	0.00	0.00	0.02	0.02	0.02	0.00	0.01	0.04	0.01	0.00	0.01	0.05	0.01	0.00	0.00	0.04	0.00	0.00	0.00	0.02	0.00	0.00	0.00	0.01
SPAC144.06	0.02	0.01	0.07	0.01	0.18	0.03	0.03	0.04	0.00	0.10	0.03	0.03	0.00	0.01	0.03	0.01	0.00	0.01	0.00	0.02	0.01	0.01	0.01	0.02	0.00	0.02	0.00	0.02	0.02	0.00	0.00	0.01	0.01	0.03	0.01	0.01	0.00	0.05	0.00	0.01	0.00	0.01	0.01	0.02	0.06	0.02	0.02	0.01	0.03
SPAC144.07c	0.00	0.00	0.01	0.02	0.11	0.03	0.04	0.02	0.00	0.06	0.00	0.00	0.00	0.01	0.01	0.04	0.01	0.01	0.01	0.02	0.00	0.02	0.22	0.12	0.00	0.01	0.02	0.01	0.01	0.01	0.01	0.00	0.00	0.01	0.01	0.01	0.01	0.00	0.01	0.01	0.05	0.00	0.00	0.00	0.02	0.07	0.00	0.00	0.03
SPAC144.08	0.02	0.00	0.01	0.02	0.01	0.07	0.01	0.01	0.00	0.03	0.00	0.00	0.00	0.01	0.12	0.03	0.00	0.01	0.01	0.03	0.00	0.00	0.02	0.00	0.00	0.01	0.01	0.04	0.00	0.00	0.00	0.00	0.01	0.01	0.00	0.03	0.00	0.01	0.00	0.01	0.00	0.01	0.00	0.01	0.01	0.03	0.14	0.02	0.02
SPAC144.09c	0.00	0.00	0.00	0.23	0.02	0.02	0.04	0.02	0.00	0.30	0.00	0.00	0.03	0.06	0.12	0.02	0.02	0.05	0.02	0.01	0.00	0.00	0.50	0.03	0.00	0.00	0.01	0.04	0.00	0.02	0.01	0.00	0.04	0.01	0.01	0.01	0.08	0.00	0.00	0.00	0.01	0.00	0.00	0.02	0.02	0.00	0.00	0.01	0.01
SPAC144.10c	0.02	0.08	0.09	0.01	0.01	0.01	0.02	0.03	0.03	0.00	0.19	0.18	0.00	0.01	0.00	0.00	0.01	0.01	0.01	0.01	0.26	0.04	0.00	0.00	0.08	0.02	0.00	0.01	0.00	0.00	0.00	0.10	0.03	0.02	0.02	0.02	0.01	0.09	0.01	0.04	0.01	0.13	0.09	0.04	0.00	0.00	0.02	0.01	0.00
SPAC144.11	0.01	0.01	0.00	0.00	0.00	0.02	0.01	0.00	0.02	0.00	0.00	0.00	0.12	0.01	0.02	0.01	0.04	0.01	0.01	0.03	0.00	0.00	0.00	0.00	0.00	0.00	0.69	0.01	0.04	0.04	0.02	0.01	0.02	0.00	0.01	0.00	0.00	0.00	0.01	0.01	0.01	0.01	0.01	0.00	0.02	0.00	0.01	0.02	0.01
SPAC144.12	0.01	0.01	0.01	0.00	0.00	0.01	0.00	0.01	0.03	0.00	0.01	0.01	0.37	0.01	0.23	0.16	0.02	0.01	0.01	0.01	0.00	0.01	0.01	0.01	0.01	0.01	0.37	0.05	0.00	0.17	0.07	0.01	0.04	0.01	0.01	0.01	0.00	0.00	0.01	0.01	0.02	0.00	0.01	0.00	0.06	0.01	0.01	0.05	0.01
SPAC144.13c	0.10	0.01	0.07	0.00	0.02	0.02	0.00	0.05	0.01	0.00	0.21	0.07	0.01	0.00	0.00	0.00	0.02	0.02	0.02	0.00	0.03	0.09	0.00	0.01	0.13	0.30	0.01	0.05	0.02	0.01	0.00	0.13	0.08	0.03	0.05	0.13	0.03	0.13	0.01	0.08	0.02	0.11	0.10	0.02	0.01	0.02	0.02	0.02	0.00
SPAC144.14	0.01	0.00	0.02	0.01	0.01	0.01	0.07	0.01	0.00	0.01	0.05	0.00	0.00	0.00	0.01	0.00	0.01	0.03	0.01	0.00	0.00	0.08	0.01	0.05	0.01	0.03	0.00	0.35	0.01	0.02	0.01	0.01	0.11	0.02	0.03	0.03	0.05	0.08	0.02	0.02	0.02	0.00	0.01	0.00	0.06	0.01	0.00	0.01	0.01
SPAC144.15c	0.08	0.01	0.04	0.01	0.05	0.01	0.00	0.03	0.00	0.04	0.06	0.00	0.00	0.00	0.04	0.00	0.00	0.01	0.01	0.00	0.00	0.01	0.03	0.01	0.00	0.18	0.00	0.02	0.07	0.01	0.00	0.01	0.02	0.04	0.01	0.02	0.01	0.05	0.00	0.02	0.01	0.01	0.01	0.02	0.03	0.03	0.05	0.03	0.02
SPAC144.16	0.00	0.00	0.00	0.49	0.04	0.02	0.11	0.01	0.01	0.38	0.00	0.00	0.00	0.02	0.01	0.04	0.02	0.08	0.02	0.02	0.00	0.01	0.50	0.03	0.00	0.00	0.00	0.01	0.00	0.00	0.00	0.00	0.02	0.01	0.01	0.01	0.15	0.00	0.02	0.01	0.00	0.01	0.00	0.01	0.01	0.00	0.00	0.00	0.02
SPAC144.17c	0.04	0.07	0.04	0.00	0.02	0.01	0.01	0.01	0.00	0.03	0.07	0.04	0.00	0.00	0.01	0.00	0.01	0.02	0.02	0.01	0.09	0.03	0.02	0.01	0.01	0.06	0.00	0.02	0.01	0.01	0.01	0.07	0.04	0.02	0.01	0.01	0.01	0.06	0.00	0.06	0.02	0.08	0.07	0.00	0.00	0.00	0.01	0.01	0.01
SPAC144.18	0.02	0.08	0.03	0.00	0.00	0.01	0.01	0.04	0.01	0.00	0.08	0.01	0.04	0.00	0.01	0.04	0.01	0.00	0.01	0.02	0.11	0.01	0.00	0.00	0.03	0.01	0.09	0.00	0.00	0.01	0.01	0.01	0.01	0.01	0.02	0.01	0.00	0.01	0.01	0.10	0.00	0.27	0.02	0.03	0.00	0.03	0.08	0.10	0.01
SPAC1486.01	0.01	0.16	0.04	0.02	0.02	0.01	0.01	0.01	0.04	0.01	0.05	0.27	0.00	0.05	0.00	0.00	0.01	0.01	0.02	0.03	0.35	0.02	0.01	0.01	0.08	0.02	0.00	0.00	0.02	0.00	0.00	0.15	0.00	0.02	0.02	0.06	0.01	0.05	0.01	0.02	0.01	0.04	0.02	0.01	0.00	0.00	0.00	0.00	0.00
SPAC1486.02c	0.02	0.03	0.22	0.00	0.02	0.03	0.01	0.04	0.00	0.00	0.27	0.04	0.02	0.02	0.00	0.01	0.01	0.01	0.02	0.01	0.04	0.14	0.01	0.02	0.04	0.04	0.01	0.01	0.02	0.01	0.00	0.02	0.01	0.01	0.06	0.05	0.01	0.06	0.01	0.02	0.01	0.06	0.03	0.01	0.02	0.02	0.02	0.02	0.02
SPAC1486.03c	0.01	0.01	0.00	0.10	0.04	0.00	0.03	0.00	0.00	0.39	0.00	0.07	0.00	0.02	0.00	0.00	0.01	0.03	0.04	0.01	0.01	0.00	0.10	0.02	0.01	0.01	0.00	0.01	0.04	0.00	0.00	0.01	0.01	0.02	0.01	0.00	0.01	0.05	0.01	0.00	0.02	0.00	0.01	0.02	0.04	0.00	0.00	0.00	0.02
SPAC1486.04c	0.00	0.00	0.00	0.05	0.13	0.01	0.03	0.00	0.00	0.57	0.00	0.00	0.00	0.01	0.04	0.00	0.01	0.02	0.01	0.01	0.00	0.00	0.22	0.02	0.00	0.01	0.00	0.01	0.03	0.01	0.00	0.00	0.00	0.01	0.01	0.00	0.01	0.01	0.01	0.00	0.00	0.00	0.01	0.00	0.02	0.00	0.00	0.00	0.13
SPAC1486.05	0.01	0.00	0.13	0.02	0.01	0.01	0.00	0.01	0.01	0.02	0.01	0.02	0.01	0.02	0.00	0.01	0.01	0.03	0.02	0.01	0.02	0.00	0.10	0.01	0.00	0.02	0.01	0.01	0.15	0.04	0.03	0.01	0.01	0.05	0.02	0.00	0.03	0.01	0.00	0.00	0.02	0.01	0.01	0.02	0.05	0.02	0.00	0.01	0.15
SPAC1486.06	0.01	0.02	0.03	0.01	0.00	0.01	0.00	0.04	0.02	0.00	0.04	0.00	0.22	0.13	0.01	0.03	0.08	0.13	0.04	0.00	0.01	0.10	0.01	0.02	0.11	0.03	0.05	0.00	0.01	0.30	0.17	0.14	0.15	0.02	0.14	0.09	0.02	0.01	0.00	0.01	0.01	0.01	0.01	0.03	0.04	0.04	0.02	0.06	0.00
SPAC1486.07c	0.01	0.01	0.01	0.21	0.01	0.02	0.10	0.03	0.01	0.01	0.01	0.00	0.00	0.00	0.05	0.02	0.00	0.00	0.00	0.01	0.00	0.02	0.00	0.00	0.00	0.00	0.00	0.01	0.00	0.00	0.00	0.00	0.00	0.01	0.00	0.00	0.01	0.00	0.00	0.01	0.00	0.01	0.01	0.01	0.00	0.01	0.03	0.01	0.05
SPAC1486.08	0.00	0.00	0.00	0.16	0.02	0.01	0.08	0.01	0.00	0.08	0.00	0.00	0.00	0.00	0.09	0.02	0.00	0.00	0.00	0.02	0.00	0.00	0.07	0.01	0.00	0.00	0.00	0.15	0.00	0.00	0.00	0.00	0.00	0.00	0.00	0.00	0.03	0.00	0.00	0.00	0.00	0.00	0.00	0.01	0.03	0.01	0.01	0.00	0.01
SPAC1486.09	0.00	0.00	0.00	0.28	0.00	0.02	0.02	0.01	0.00	0.15	0.00	0.00	0.04	0.02	0.21	0.08	0.02	0.03	0.01	0.01	0.00	0.00	0.33	0.00	0.00	0.00	0.02	0.07	0.00	0.01	0.01	0.00	0.01	0.00	0.00	0.01	0.02	0.00	0.00	0.00	0.01	0.00	0.00	0.00	0.03	0.00	0.00	0.01	0.01
SPAC1486.10	0.01	0.01	0.02	0.01	0.02	0.00	0.00	0.01	0.02	0.02	0.01	0.02	0.03	0.03	0.02	0.02	0.01	0.06	0.03	0.01	0.01	0.03	0.08	0.13	0.01	0.04	0.00	0.01	0.04	0.10	0.05	0.03	0.03	0.05	0.05	0.02	0.01	0.01	0.01	0.00	0.05	0.01	0.02	0.01	0.17	0.01	0.00	0.01	0.03
SPAC14C4.01c	0.03	0.04	0.07	0.03	0.04	0.01	0.01	0.02	0.01	0.01	0.05	0.06	0.01	0.01	0.00	0.01	0.01	0.01	0.05	0.01	0.03	0.02	0.05	0.01	0.02	0.04	0.02	0.01	0.03	0.01	0.01	0.21	0.03	0.02	0.02	0.04	0.05	0.08	0.02	0.02	0.02	0.02	0.01	0.01	0.02	0.01	0.01	0.01	0.01
SPAC14C4.02c	0.01	0.00	0.01	0.01	0.01	0.01	0.02	0.02	0.02	0.08	0.00	0.01	0.01	0.01	0.12	0.02	0.04	0.04	0.02	0.01	0.00	0.00	0.07	0.01	0.00	0.01	0.02	0.03	0.02	0.10	0.02	0.00	0.02	0.02	0.05	0.02	0.02	0.00	0.01	0.01	0.06	0.00	0.00	0.01	0.02	0.03	0.02	0.02	0.03
SPAC14C4.03	0.00	0.00	0.01	0.01	0.07	0.04	0.03	0.01	0.00	0.06	0.00	0.03	0.02	0.02	0.01	0.11	0.01	0.02	0.01	0.02	0.00	0.06	0.05	0.08	0.01	0.00	0.01	0.00	0.01	0.01	0.00	0.01	0.01	0.01	0.03	0.02	0.01	0.01	0.02	0.01	0.08	0.00	0.00	0.00	0.02	0.00	0.00	0.00	0.01
SPAC14C4.04	0.03	0.07	0.02	0.00	0.01	0.01	0.01	0.01	0.01	0.00	0.03	0.02	0.00	0.01	0.00	0.00	0.03	0.01	0.01	0.01	0.04	0.00	0.00	0.01	0.02	0.08	0.01	0.00	0.02	0.02	0.01	0.03	0.01	0.01	0.01	0.01	0.00	0.02	0.01	0.02	0.03	0.09	0.05	0.00	0.00	0.01	0.01	0.00	0.01
SPAC14C4.05c	0.01	0.02	0.10	0.01	0.07	0.01	0.01	0.01	0.01	0.03	0.04	0.20	0.00	0.01	0.01	0.00	0.01	0.02	0.02	0.00	0.10	0.05	0.01	0.02	0.06	0.11	0.00	0.01	0.06	0.01	0.01	0.04	0.03	0.04	0.06	0.02	0.02	0.04	0.00	0.05	0.06	0.05	0.06	0.06	0.04	0.00	0.00	0.00	0.01
SPAC14C4.06c	0.04	0.08	0.11	0.02	0.01	0.01	0.00	0.02	0.02	0.01	0.14	0.19	0.02	0.12	0.00	0.00	0.04	0.06	0.03	0.00	0.35	0.02	0.01	0.02	0.39	0.12	0.01	0.00	0.06	0.01	0.04	0.11	0.04	0.01	0.05	0.06	0.00	0.01	0.01	0.01	0.03	0.09	0.07	0.02	0.00	0.02	0.01	0.00	0.01
SPAC14C4.07	0.01	0.07	0.22	0.00	0.03	0.00	0.00	0.01	0.02	0.00	0.14	0.32	0.00	0.08	0.00	0.00	0.02	0.04	0.04	0.01	0.61	0.02	0.01	0.01	0.19	0.33	0.00	0.00	0.08	0.00	0.01	0.07	0.01	0.02	0.06	0.04	0.00	0.11	0.01	0.02	0.02	0.47	0.18	0.04	0.00	0.00	0.01	0.00	0.00
SPAC14C4.08	0.01	0.00	0.00	0.01	0.03	0.04	0.01	0.01	0.01	0.01	0.00	0.00	0.00	0.01	0.03	0.05	0.01	0.00	0.00	0.06	0.00	0.00	0.00	0.02	0.00	0.00	0.02	0.02	0.01	0.00	0.00	0.00	0.00	0.00	0.00	0.00	0.00	0.00	0.01	0.01	0.01	0.01	0.00	0.00	0.00	0.01	0.03	0.03	0.01
SPAC14C4.09	0.02	0.01	0.01	0.02	0.01	0.01	0.01	0.02	0.05	0.00	0.02	0.01	0.02	0.01	0.03	0.01	0.01	0.02	0.00	0.00	0.01	0.18	0.03	0.01	0.02	0.02	0.02	0.18	0.00	0.02	0.01	0.01	0.02	0.01	0.01	0.01	0.01	0.02	0.00	0.01	0.01	0.01	0.01	0.01	0.02	0.01	0.01	0.03	0.04
SPAC14C4.10c	0.02	0.02	0.11	0.01	0.08	0.01	0.00	0.01	0.00	0.01	0.07	0.02	0.00	0.03	0.00	0.01	0.00	0.01	0.01	0.01	0.09	0.03	0.02	0.05	0.01	0.03	0.00	0.00	0.02	0.00	0.00	0.07	0.01	0.02	0.01	0.02	0.00	0.01	0.01	0.02	0.05	0.08	0.02	0.01	0.01	0.00	0.01	0.00	0.01
SPAC14C4.11	0.04	0.04	0.04	0.00	0.00	0.01	0.00	0.00	0.00	0.00	0.01	0.04	0.08	0.06	0.01	0.01	0.01	0.01	0.03	0.00	0.01	0.01	0.05	0.01	0.01	0.03	0.07	0.00	0.18	0.07	0.01	0.02	0.01	0.01	0.01	0.01	0.01	0.05	0.01	0.00	0.02	0.02	0.01	0.00	0.08	0.00	0.00	0.01	0.01
SPAC14C4.12c	0.03	0.01	0.00	0.00	0.00	0.01	0.00	0.04	0.04	0.00	0.02	0.02	0.32	0.01	0.11	0.04	0.07	0.04	0.01	0.00	0.00	0.06	0.01	0.00	0.12	0.02	0.14	0.02	0.00	0.15	0.06	0.01	0.03	0.01	0.01	0.03	0.01	0.00	0.00	0.01	0.01	0.01	0.02	0.02	0.01	0.01	0.12	0.24	0.02
SPAC14C4.13	0.00	0.00	0.00	0.02	0.05	0.01	0.03	0.04	0.00	0.21	0.00	0.00	0.01	0.01	0.12	0.03	0.01	0.02	0.01	0.01	0.00	0.01	0.30	0.22	0.00	0.00	0.00	0.03	0.01	0.01	0.00	0.00	0.02	0.01	0.01	0.03	0.03	0.00	0.00	0.01	0.04	0.00	0.00	0.01	0.02	0.00	0.00	0.00	0.01
SPAC14C4.14	0.01	0.10	0.08	0.00	0.00	0.02	0.00	0.00	0.33	0.00	0.01	0.31	0.03	0.05	0.00	0.00	0.03	0.02	0.01	0.00	0.34	0.01	0.00	0.01	0.22	0.06	0.02	0.00	0.10	0.20	0.03	0.02	0.01	0.01	0.03	0.01	0.00	0.04	0.01	0.01	0.01	0.11	0.50	0.01	0.06	0.00	0.00	0.01	0.05
SPAC14C4.15c	0.00	0.00	0.07	0.00	0.04	0.00	0.02	0.05	0.00	0.04	0.02	0.01	0.01	0.02	0.03	0.02	0.01	0.02	0.01	0.01	0.00	0.03	0.01	0.03	0.00	0.03	0.00	0.02	0.01	0.01	0.01	0.01	0.01	0.03	0.04	0.04	0.01	0.01	0.01	0.03	0.09	0.01	0.01	0.01	0.08	0.06	0.00	0.00	0.03
SPAC14C4.16	0.01	0.00	0.01	0.01	0.01	0.02	0.02	0.03	0.01	0.01	0.02	0.01	0.01	0.00	0.02	0.01	0.01	0.01	0.01	0.01	0.00	0.01	0.00	0.00	0.01	0.01	0.02	0.01	0.00	0.00	0.01	0.01	0.01	0.01	0.01	0.01	0.01	0.01	0.00	0.05	0.00	0.02	0.00	0.02	0.01	0.06	0.08	0.03	0.00
SPAC1527.01	0.02	0.01	0.06	0.00	0.03	0.01	0.01	0.01	0.02	0.02	0.02	0.03	0.03	0.02	0.01	0.02	0.01	0.04	0.04	0.01	0.02	0.11	0.02	0.06	0.08	0.13	0.00	0.00	0.11	0.06	0.02	0.14	0.05	0.10	0.19	0.07	0.00	0.02	0.01	0.01	0.12	0.01	0.06	0.00	0.05	0.00	0.01	0.02	0.01
SPAC1527.02	0.04	0.17	0.03	0.01	0.01	0.08	0.01	0.01	0.00	0.01	0.25	0.01	0.00	0.01	0.00	0.00	0.01	0.01	0.01	0.01	0.17	0.05	0.00	0.00	0.02	0.08	0.00	0.00	0.00	0.00	0.00	0.07	0.00	0.02	0.01	0.01	0.00	0.02	0.01	0.27	0.01	0.22	0.05	0.01	0.00	0.07	0.06	0.01	0.00
SPAC1527.03	0.01	0.00	0.00	0.06	0.02	0.01	0.01	0.01	0.00	0.06	0.00	0.00	0.05	0.08	0.01	0.08	0.02	0.07	0.02	0.01	0.00	0.02	0.51	0.06	0.00	0.00	0.03	0.01	0.01	0.04	0.02	0.02	0.03	0.01	0.01	0.01	0.01	0.01	0.00	0.00	0.02	0.00	0.00	0.00	0.03	0.00	0.00	0.00	0.02
SPAC1556.01c	0.01	0.01	0.00	0.01	0.05	0.01	0.05	0.01	0.01	0.07	0.00	0.06	0.00	0.02	0.01	0.01	0.00	0.01	0.02	0.00	0.01	0.01	0.03	0.06	0.01	0.01	0.00	0.00	0.03	0.01	0.00	0.02	0.01	0.02	0.01	0.01	0.03	0.02	0.03	0.01	0.08	0.00	0.00	0.00	0.04	0.00	0.00	0.00	0.01
SPAC1556.02c	0.02	0.04	0.02	0.00	0.00	0.01	0.00	0.01	0.43	0.00	0.00	0.12	0.02	0.03	0.00	0.01	0.04	0.03	0.02	0.01	0.05	0.01	0.00	0.00	0.03	0.01	0.05	0.00	0.01	0.04	0.03	0.02	0.02	0.01	0.02	0.01	0.01	0.02	0.00	0.01	0.01	0.02	0.01	0.00	0.03	0.00	0.00	0.00	0.02
SPAC1556.03	0.02	0.02	0.01	0.01	0.01	0.01	0.00	0.01	0.05	0.00	0.01	0.01	0.01	0.01	0.02	0.01	0.04	0.03	0.02	0.01	0.01	0.05	0.01	0.01	0.02	0.08	0.07	0.01	0.06	0.00	0.02	0.11	0.02	0.02	0.01	0.03	0.03	0.02	0.01	0.03	0.03	0.01	0.01	0.02	0.00	0.01	0.02	0.07	0.01
SPAC1556.04c	0.01	0.00	0.00	0.01	0.02	0.01	0.02	0.00	0.01	0.08	0.00	0.00	0.00	0.00	0.01	0.00	0.01	0.02	0.01	0.01	0.01	0.00	0.01	0.02	0.00	0.00	0.00	0.02	0.01	0.01	0.02	0.00	0.01	0.01	0.01	0.01	0.02	0.01	0.03	0.00	0.00	0.00	0.01	0.00	0.00	0.01	0.02	0.01	0.04
SPAC1556.05c	0.00	0.00	0.00	0.44	0.01	0.01	0.03	0.00	0.00	0.08	0.00	0.00	0.01	0.01	0.05	0.02	0.01	0.01	0.00	0.01	0.00	0.01	0.41	0.01	0.00	0.00	0.01	0.13	0.00	0.01	0.00	0.00	0.00	0.00	0.00	0.00	0.06	0.00	0.01	0.00	0.01	0.00	0.00	0.00	0.02	0.01	0.00	0.00	0.00
SPAC1556.06.1	0.02	0.01	0.01	0.02	0.02	0.02	0.01	0.02	0.01	0.02	0.01	0.01	0.02	0.02	0.02	0.01	0.01	0.01	0.01	0.02	0.01	0.01	0.01	0.02	0.01	0.01	0.01	0.01	0.02	0.02	0.02	0.02	0.02	0.01	0.01	0.02	0.01	0.01	0.02	0.02	0.01	0.02	0.01	0.01	0.02	0.02	0.01	0.01	0.01
SPAC1556.06.2	0.00	0.00	0.00	0.00	0.00	0.00	0.00	0.00	0.00	0.00	0.00	0.00	0.00	0.00	0.00	0.00	0.00	0.00	0.00	0.00	0.00	0.00	0.00	0.00	0.00	0.00	0.00	0.00	0.00	0.00	0.00	0.00	0.00	0.00	0.00	0.00	0.00	0.00	0.00	0.00	0.00	0.00	0.00	0.00	0.00	0.00	0.00	0.00	0.00
SPAC1556.07	0.01	0.07	0.01	0.00	0.00	0.00	0.02	0.03	0.05	0.00	0.08	0.00	0.02	0.00	0.00	0.01	0.01	0.01	0.01	0.00	0.02	0.05	0.00	0.00	0.03	0.04	0.04	0.03	0.00	0.00	0.03	0.01	0.00	0.01	0.00	0.02	0.01	0.01	0.00	0.04	0.00	0.21	0.03	0.01	0.00	0.02	0.03	0.09	0.01
SPAC1556.08c	0.03	0.10	0.09	0.00	0.00	0.01	0.00	0.02	0.05	0.00	0.06	0.01	0.00	0.01	0.00	0.00	0.01	0.01	0.01	0.00	0.04	0.05	0.00	0.00	0.03	0.13	0.01	0.02	0.01	0.02	0.01	0.01	0.02	0.02	0.04	0.01	0.00	0.02	0.01	0.03	0.01	0.09	0.06	0.02	0.01	0.03	0.01	0.02	0.03
SPAC1565.01	0.07	0.18	0.02	0.00	0.00	0.01	0.01	0.00	0.06	0.00	0.01	0.18	0.05	0.01	0.01	0.00	0.03	0.01	0.03	0.00	0.09	0.01	0.00	0.00	0.56	0.12	0.01	0.00	0.01	0.03	0.01	0.19	0.03	0.02	0.05	0.04	0.01	0.04	0.01	0.08	0.01	0.21	0.13	0.01	0.00	0.00	0.12	0.06	0.01
SPAC1565.02c	0.00	0.02	0.03	0.00	0.01	0.01	0.01	0.01	0.01	0.02	0.02	0.02	0.00	0.01	0.01	0.00	0.00	0.02	0.01	0.01	0.01	0.02	0.01	0.05	0.01	0.01	0.00	0.05	0.03	0.02	0.01	0.02	0.05	0.04	0.03	0.04	0.02	0.04	0.01	0.00	0.01	0.00	0.01	0.01	0.21	0.00	0.00	0.00	0.01
SPAC1565.03	0.01	0.00	0.00	0.06	0.01	0.03	0.02	0.02	0.00	0.00	0.01	0.01	0.01	0.01	0.01	0.02	0.02	0.01	0.02	0.04	0.00	0.00	0.01	0.02	0.00	0.00	0.02	0.01	0.01	0.00	0.00	0.02	0.02	0.01	0.00	0.02	0.01	0.00	0.02	0.01	0.01	0.00	0.00	0.00	0.00	0.01	0.00	0.00	0.00
SPAC1565.04c	0.01	0.00	0.00	0.22	0.03	0.03	0.01	0.00	0.00	0.07	0.00	0.01	0.00	0.00	0.01	0.00	0.00	0.01	0.01	0.02	0.00	0.00	0.08	0.03	0.00	0.00	0.00	0.01	0.04	0.00	0.00	0.00	0.00	0.01	0.00	0.01	0.02	0.04	0.02	0.00	0.01	0.00	0.00	0.00	0.00	0.00	0.00	0.00	0.01
SPAC1565.05	0.00	0.00	0.00	0.02	0.01	0.01	0.00	0.00	0.00	0.01	0.00	0.00	0.05	0.11	0.06	0.08	0.01	0.06	0.01	0.01	0.00	0.01	0.13	0.05	0.00	0.00	0.03	0.02	0.08	0.08	0.04	0.01	0.04	0.01	0.01	0.01	0.00	0.00	0.00	0.00	0.02	0.00	0.00	0.00	0.17	0.00	0.00	0.01	0.01
SPAC1565.06c	0.02	0.09	0.03	0.00	0.00	0.01	0.01	0.03	0.02	0.01	0.05	0.05	0.00	0.01	0.00	0.00	0.01	0.00	0.00	0.00	0.11	0.01	0.00	0.00	0.15	0.02	0.00	0.00	0.00	0.00	0.00	0.01	0.01	0.01	0.01	0.02	0.00	0.01	0.01	0.13	0.00	0.23	0.04	0.06	0.00	0.02	0.12	0.03	0.00
SPAC1565.07c	0.01	0.01	0.06	0.01	0.06	0.02	0.02	0.01	0.00	0.05	0.03	0.05	0.00	0.07	0.00	0.01	0.00	0.01	0.02	0.02	0.03	0.01	0.02	0.03	0.00	0.03	0.00	0.01	0.06	0.01	0.00	0.01	0.01	0.02	0.03	0.01	0.01	0.03	0.01	0.05	0.02	0.00	0.01	0.01	0.02	0.02	0.01	0.00	0.01
SPAC1565.08	0.01	0.07	0.10	0.01	0.01	0.01	0.04	0.01	0.24	0.01	0.03	0.21	0.01	0.02	0.00	0.01	0.01	0.01	0.02	0.02	0.59	0.01	0.00	0.00	0.08	0.02	0.01	0.00	0.01	0.00	0.01	0.12	0.01	0.02	0.03	0.02	0.01	0.01	0.00	0.05	0.00	0.20	0.05	0.05	0.00	0.00	0.01	0.00	0.00
SPAC15A10.01	0.01	0.03	0.02	0.01	0.03	0.01	0.01	0.01	0.30	0.01	0.02	0.19	0.00	0.04	0.01	0.00	0.03	0.04	0.04	0.01	0.16	0.00	0.00	0.01	0.21	0.02	0.00	0.00	0.01	0.01	0.02	0.02	0.05	0.09	0.18	0.04	0.04	0.04	0.06	0.01	0.01	0.06	0.05	0.08	0.01	0.00	0.24	0.04	0.00
SPAC15A10.02	0.02	0.00	0.00	0.25	0.01	0.02	0.10	0.03	0.02	0.11	0.00	0.01	0.01	0.01	0.09	0.01	0.04	0.04	0.03	0.00	0.00	0.00	0.09	0.00	0.01	0.00	0.01	0.14	0.00	0.01	0.01	0.01	0.04	0.01	0.01	0.02	0.09	0.02	0.00	0.01	0.00	0.02	0.00	0.18	0.00	0.01	0.04	0.06	0.03
SPAC15A10.03c	0.02	0.19	0.12	0.01	0.05	0.07	0.04	0.01	0.03	0.03	0.02	0.08	0.00	0.00	0.00	0.01	0.01	0.03	0.02	0.00	0.06	0.04	0.02	0.04	0.07	0.16	0.00	0.00	0.02	0.01	0.00	0.02	0.02	0.03	0.03	0.03	0.01	0.05	0.01	0.20	0.05	0.04	0.03	0.00	0.02	0.01	0.01	0.01	0.02
SPAC15A10.04c	0.00	0.00	0.00	0.35	0.12	0.00	0.04	0.01	0.01	0.03	0.01	0.00	0.01	0.01	0.01	0.03	0.01	0.07	0.01	0.01	0.00	0.01	0.29	0.08	0.00	0.00	0.02	0.03	0.00	0.01	0.01	0.01	0.01	0.01	0.01	0.01	0.01	0.00	0.00	0.00	0.02	0.00	0.00	0.00	0.03	0.00	0.00	0.00	0.02
SPAC15A10.05c	0.04	0.07	0.01	0.01	0.01	0.02	0.02	0.01	0.25	0.00	0.00	0.49	0.00	0.01	0.00	0.01	0.01	0.01	0.01	0.02	0.23	0.00	0.00	0.00	0.04	0.03	0.00	0.00	0.01	0.00	0.00	0.01	0.00	0.03	0.02	0.02	0.04	0.06	0.01	0.01	0.00	0.09	0.06	0.01	0.00	0.00	0.05	0.04	0.04
SPAC15A10.06	0.02	0.04	0.06	0.00	0.08	0.01	0.00	0.00	0.01	0.02	0.11	0.13	0.00	0.05	0.00	0.00	0.01	0.02	0.01	0.00	0.16	0.03	0.00	0.05	0.29	0.12	0.00	0.00	0.06	0.02	0.00	0.08	0.04	0.05	0.14	0.07	0.01	0.19	0.02	0.00	0.01	0.02	0.11	0.02	0.05	0.00	0.01	0.01	0.02
SPAC15A10.07	0.02	0.01	0.03	0.01	0.02	0.02	0.05	0.13	0.00	0.00	0.04	0.00	0.01	0.01	0.00	0.01	0.03	0.01	0.01	0.01	0.01	0.05	0.00	0.01	0.01	0.05	0.01	0.06	0.00	0.00	0.00	0.01	0.01	0.01	0.00	0.04	0.01	0.00	0.00	0.20	0.04	0.33	0.01	0.01	0.00	0.09	0.03	0.04	0.01
SPAC15A10.08	0.00	0.00	0.03	0.05	0.21	0.01	0.37	0.01	0.00	0.14	0.01	0.00	0.00	0.00	0.00	0.00	0.00	0.02	0.03	0.01	0.00	0.01	0.23	0.06	0.00	0.00	0.00	0.02	0.01	0.00	0.00	0.01	0.02	0.03	0.01	0.02	0.05	0.01	0.01	0.01	0.07	0.00	0.00	0.00	0.04	0.01	0.00	0.00	0.03
SPAC15A10.09c	0.03	0.01	0.04	0.00	0.00	0.01	0.00	0.03	0.00	0.00	0.15	0.00	0.01	0.00	0.00	0.01	0.01	0.03	0.04	0.01	0.01	0.02	0.00	0.01	0.01	0.06	0.02	0.10	0.01	0.03	0.00	0.02	0.13	0.02	0.01	0.01	0.00	0.02	0.01	0.02	0.02	0.10	0.01	0.09	0.02	0.03	0.04	0.08	0.00
SPAC15A10.10	0.01	0.00	0.00	0.01	0.03	0.01	0.02	0.01	0.00	0.13	0.01	0.03	0.00	0.01	0.02	0.01	0.01	0.00	0.03	0.01	0.00	0.01	0.01	0.09	0.01	0.01	0.00	0.03	0.01	0.01	0.00	0.01	0.02	0.01	0.04	0.06	0.02	0.01	0.04	0.02	0.07	0.00	0.00	0.01	0.01	0.00	0.01	0.00	0.00
SPAC15A10.11	0.03	0.01	0.18	0.00	0.03	0.01	0.00	0.01	0.01	0.01	0.04	0.05	0.01	0.04	0.00	0.00	0.02	0.03	0.06	0.00	0.05	0.01	0.01	0.02	0.01	0.13	0.00	0.00	0.78	0.14	0.02	0.09	0.02	0.09	0.07	0.02	0.01	0.05	0.01	0.00	0.09	0.01	0.05	0.05	0.19	0.01	0.01	0.01	0.02
SPAC15A10.12c	0.00	0.00	0.00	0.06	0.03	0.01	0.68	0.03	0.01	0.03	0.01	0.00	0.00	0.00	0.02	0.01	0.01	0.00	0.00	0.02	0.00	0.01	0.01	0.01	0.00	0.00	0.00	0.10	0.00	0.00	0.00	0.00	0.00	0.00	0.00	0.00	0.04	0.00	0.00	0.05	0.00	0.01	0.00	0.01	0.00	0.01	0.02	0.00	0.02
SPAC15A10.13	0.02	0.00	0.00	0.02	0.01	0.01	0.00	0.01	0.01	0.02	0.00	0.00	0.04	0.01	0.17	0.01	0.02	0.03	0.00	0.00	0.00	0.04	0.07	0.03	0.00	0.00	0.01	0.04	0.01	0.11	0.04	0.00	0.03	0.03	0.01	0.01	0.02	0.00	0.00	0.00	0.01	0.00	0.00	0.02	0.04	0.01	0.04	0.07	0.08
SPAC15A10.15	0.01	0.00	0.00	0.09	0.04	0.01	0.02	0.01	0.00	0.20	0.00	0.01	0.01	0.03	0.11	0.01	0.02	0.04	0.01	0.00	0.00	0.00	0.36	0.03	0.00	0.00	0.00	0.00	0.01	0.01	0.01	0.00	0.01	0.02	0.00	0.01	0.04	0.00	0.01	0.01	0.01	0.00	0.00	0.01	0.03	0.00	0.00	0.01	0.05
SPAC15A10.16	0.03	0.01	0.08	0.01	0.09	0.01	0.00	0.01	0.01	0.08	0.01	0.04	0.01	0.00	0.04	0.00	0.01	0.01	0.01	0.00	0.01	0.02	0.03	0.01	0.05	0.15	0.00	0.00	0.04	0.03	0.00	0.01	0.02	0.08	0.03	0.02	0.02	0.01	0.01	0.01	0.03	0.06	0.06	0.02	0.02	0.03	0.03	0.02	0.16
SPAC15E1.02c	0.01	0.01	0.00	0.01	0.05	0.01	0.01	0.00	0.01	0.02	0.00	0.08	0.00	0.05	0.00	0.01	0.03	0.01	0.01	0.07	0.08	0.00	0.01	0.02	0.01	0.01	0.00	0.00	0.02	0.00	0.00	0.01	0.00	0.02	0.01	0.05	0.01	0.03	0.10	0.01	0.02	0.01	0.01	0.01	0.00	0.00	0.00	0.00	0.00
SPAC15E1.03	0.00	0.01	0.00	0.03	0.00	0.03	0.18	0.00	0.01	0.01	0.00	0.00	0.00	0.00	0.06	0.00	0.01	0.01	0.01	0.04	0.00	0.00	0.02	0.01	0.00	0.00	0.05	0.15	0.00	0.01	0.01	0.00	0.00	0.00	0.00	0.00	0.01	0.00	0.02	0.01	0.00	0.00	0.00	0.00	0.02	0.01	0.00	0.00	0.01
SPAC15E1.04	0.02	0.12	0.31	0.00	0.04	0.01	0.01	0.02	0.10	0.00	0.11	0.15	0.00	0.01	0.00	0.00	0.02	0.03	0.03	0.01	0.72	0.02	0.00	0.01	0.22	0.23	0.00	0.00	0.08	0.00	0.01	0.10	0.01	0.03	0.04	0.12	0.00	0.12	0.01	0.03	0.02	0.43	0.24	0.01	0.00	0.00	0.01	0.00	0.02
SPAC15E1.05c	0.01	0.01	0.43	0.01	0.10	0.01	0.06	0.03	0.01	0.00	0.15	0.01	0.02	0.01	0.01	0.03	0.00	0.02	0.00	0.00	0.00	0.07	0.02	0.02	0.01	0.05	0.01	0.02	0.01	0.01	0.00	0.00	0.02	0.02	0.04	0.01	0.01	0.01	0.00	0.11	0.03	0.01	0.01	0.00	0.08	0.01	0.00	0.00	0.03
SPAC15E1.06	0.00	0.00	0.04	0.02	0.04	0.01	0.18	0.07	0.00	0.02	0.01	0.00	0.00	0.00	0.00	0.01	0.00	0.00	0.00	0.00	0.00	0.20	0.01	0.01	0.00	0.00	0.00	0.03	0.01	0.00	0.00	0.00	0.00	0.01	0.00	0.01	0.01	0.00	0.00	0.03	0.06	0.01	0.00	0.01	0.02	0.01	0.00	0.00	0.01
SPAC15E1.07c	0.01	0.01	0.01	0.03	0.02	0.03	0.03	0.03	0.00	0.03	0.01	0.01	0.01	0.08	0.01	0.04	0.01	0.02	0.03	0.03	0.01	0.01	0.05	0.05	0.00	0.00	0.00	0.00	0.01	0.02	0.03	0.02	0.02	0.01	0.02	0.01	0.01	0.00	0.04	0.01	0.02	0.01	0.00	0.01	0.04	0.01	0.00	0.00	0.00
SPAC15E1.08	0.01	0.00	0.00	0.09	0.00	0.01	0.06	0.00	0.00	0.01	0.00	0.00	0.01	0.00	0.14	0.00	0.01	0.02	0.00	0.01	0.00	0.00	0.01	0.00	0.00	0.00	0.01	0.28	0.00	0.01	0.00	0.00	0.01	0.00	0.00	0.00	0.03	0.01	0.00	0.01	0.00	0.00	0.00	0.00	0.01	0.01	0.00	0.00	0.01
SPAC15E1.09	0.00	0.00	0.01	0.08	0.02	0.01	0.06	0.01	0.00	0.02	0.02	0.00	0.00	0.02	0.00	0.00	0.00	0.00	0.00	0.03	0.00	0.01	0.06	0.00	0.00	0.00	0.00	0.01	0.00	0.00	0.00	0.01	0.01	0.01	0.00	0.01	0.04	0.00	0.02	0.02	0.03	0.00	0.00	0.02	0.00	0.05	0.01	0.00	0.00
SPAC15E1.10	0.01	0.02	0.01	0.06	0.07	0.01	0.02	0.01	0.01	0.03	0.01	0.06	0.00	0.07	0.00	0.00	0.00	0.01	0.02	0.04	0.28	0.00	0.02	0.00	0.01	0.01	0.00	0.00	0.03	0.00	0.00	0.03	0.00	0.01	0.00	0.02	0.03	0.01	0.01	0.01	0.01	0.06	0.02	0.02	0.00	0.00	0.01	0.00	0.01
SPAC15F9.01c	0.01	0.00	0.02	0.04	0.02	0.01	0.03	0.02	0.01	0.08	0.01	0.03	0.00	0.01	0.00	0.02	0.00	0.00	0.01	0.03	0.02	0.00	0.01	0.03	0.00	0.00	0.00	0.00	0.01	0.00	0.00	0.01	0.00	0.01	0.01	0.01	0.01	0.02	0.04	0.02	0.01	0.01	0.01	0.00	0.01	0.01	0.01	0.00	0.01
SPAC15F9.02	0.00	0.00	0.03	0.05	0.03	0.01	0.23	0.02	0.01	0.07	0.01	0.00	0.00	0.00	0.01	0.01	0.00	0.01	0.01	0.01	0.00	0.00	0.03	0.00	0.00	0.00	0.01	0.10	0.00	0.00	0.00	0.00	0.01	0.01	0.01	0.01	0.01	0.00	0.00	0.03	0.00	0.00	0.00	0.01	0.02	0.01	0.01	0.01	0.03
SPAC15F9.03c	0.01	0.05	0.00	0.01	0.00	0.02	0.04	0.00	0.01	0.00	0.02	0.00	0.02	0.01	0.01	0.02	0.01	0.01	0.00	0.03	0.00	0.01	0.00	0.00	0.00	0.00	0.01	0.00	0.00	0.00	0.02	0.00	0.01	0.00	0.00	0.00	0.00	0.00	0.03	0.02	0.00	0.02	0.01	0.00	0.01	0.01	0.01	0.01	0.01
SPAC16.01	0.11	0.05	0.03	0.01	0.02	0.04	0.00	0.07	0.00	0.01	0.13	0.01	0.02	0.18	0.00	0.02	0.02	0.01	0.01	0.01	0.05	0.03	0.03	0.02	0.05	0.20	0.04	0.00	0.03	0.01	0.01	0.05	0.03	0.01	0.03	0.04	0.01	0.01	0.01	0.13	0.05	0.08	0.02	0.03	0.01	0.05	0.04	0.01	0.00
SPAC16.02c	0.02	0.05	0.02	0.00	0.00	0.01	0.00	0.00	0.21	0.00	0.00	0.08	0.51	0.01	0.01	0.01	0.03	0.02	0.02	0.00	0.01	0.02	0.00	0.01	0.18	0.04	0.12	0.00	0.02	0.20	0.11	0.02	0.06	0.01	0.03	0.02	0.01	0.00	0.00	0.00	0.00	0.01	0.05	0.01	0.02	0.00	0.01	0.10	0.02
SPAC16.03c	0.01	0.03	0.01	0.00	0.00	0.02	0.00	0.02	0.01	0.00	0.01	0.00	0.17	0.01	0.03	0.02	0.05	0.02	0.01	0.00	0.00	0.04	0.00	0.00	0.03	0.01	0.04	0.01	0.00	0.05	0.05	0.01	0.05	0.02	0.03	0.01	0.01	0.00	0.00	0.01	0.01	0.00	0.01	0.06	0.04	0.04	0.05	0.03	0.00
SPAC16.04	0.00	0.00	0.02	0.07	0.07	0.01	0.01	0.00	0.01	0.09	0.00	0.01	0.01	0.02	0.01	0.03	0.01	0.03	0.02	0.01	0.00	0.02	0.29	0.07	0.02	0.01	0.07	0.01	0.09	0.01	0.01	0.02	0.01	0.03	0.07	0.01	0.02	0.01	0.02	0.00	0.11	0.00	0.00	0.00	0.17	0.00	0.00	0.00	0.06
SPAC16.05c	0.02	0.02	0.03	0.00	0.00	0.01	0.00	0.01	0.02	0.00	0.01	0.03	0.35	0.02	0.01	0.02	0.06	0.01	0.02	0.02	0.01	0.02	0.01	0.01	0.02	0.02	0.06	0.00	0.10	0.05	0.02	0.07	0.03	0.02	0.02	0.03	0.01	0.03	0.02	0.00	0.02	0.01	0.01	0.01	0.24	0.00	0.01	0.03	0.00
SPAC1610.01	0.00	0.00	0.02	0.02	0.08	0.02	0.04	0.03	0.00	0.01	0.03	0.00	0.02	0.01	0.01	0.03	0.00	0.01	0.01	0.02	0.00	0.04	0.01	0.04	0.00	0.01	0.02	0.02	0.01	0.01	0.01	0.01	0.01	0.00	0.00	0.01	0.01	0.00	0.00	0.02	0.03	0.00	0.00	0.00	0.02	0.03	0.00	0.00	0.01
SPAC1610.02c	0.00	0.01	0.01	0.03	0.02	0.02	0.04	0.02	0.01	0.03	0.01	0.01	0.01	0.01	0.04	0.02	0.00	0.01	0.00	0.02	0.00	0.01	0.01	0.01	0.00	0.01	0.01	0.04	0.00	0.01	0.01	0.01	0.00	0.00	0.00	0.00	0.01	0.00	0.00	0.02	0.00	0.00	0.01	0.01	0.00	0.01	0.01	0.01	0.06
SPAC1610.03c	0.01	0.02	0.01	0.01	0.02	0.02	0.02	0.02	0.01	0.02	0.05	0.03	0.01	0.02	0.01	0.02	0.01	0.01	0.01	0.07	0.04	0.01	0.02	0.02	0.01	0.01	0.01	0.01	0.02	0.00	0.00	0.01	0.00	0.01	0.03	0.01	0.03	0.01	0.01	0.02	0.01	0.01	0.01	0.00	0.01	0.01	0.01	0.01	0.01
SPAC1610.04	0.01	0.01	0.10	0.04	0.08	0.02	0.03	0.00	0.02	0.04	0.03	0.02	0.00	0.03	0.02	0.01	0.00	0.03	0.02	0.01	0.04	0.02	0.02	0.02	0.00	0.01	0.00	0.03	0.02	0.01	0.01	0.02	0.02	0.03	0.03	0.02	0.02	0.06	0.01	0.01	0.01	0.01	0.02	0.01	0.02	0.01	0.00	0.01	0.04
SPAC1635.01	0.03	0.54	0.11	0.00	0.01	0.01	0.03	0.01	0.23	0.00	0.03	0.43	0.02	0.01	0.00	0.00	0.02	0.01	0.02	0.02	0.73	0.01	0.00	0.00	0.17	0.04	0.02	0.00	0.03	0.00	0.01	0.05	0.00	0.01	0.03	0.03	0.00	0.02	0.01	0.05	0.00	0.41	0.10	0.02	0.00	0.00	0.02	0.01	0.04
SPAC1639.01c	0.04	0.05	0.00	0.00	0.00	0.01	0.00	0.01	0.04	0.00	0.00	0.00	0.07	0.01	0.02	0.01	0.01	0.00	0.00	0.01	0.02	0.01	0.00	0.00	0.08	0.07	0.40	0.00	0.00	0.02	0.02	0.00	0.00	0.00	0.00	0.00	0.00	0.00	0.01	0.04	0.00	0.07	0.04	0.02	0.00	0.02	0.09	0.12	0.02
SPAC1639.02c	0.01	0.00	0.04	0.01	0.11	0.01	0.00	0.02	0.00	0.03	0.00	0.00	0.01	0.09	0.01	0.01	0.03	0.09	0.05	0.00	0.00	0.04	0.14	0.06	0.01	0.07	0.01	0.00	0.02	0.12	0.02	0.02	0.06	0.04	0.01	0.03	0.01	0.00	0.01	0.01	0.45	0.01	0.01	0.01	0.02	0.01	0.00	0.01	0.02
SPAC167.01	0.05	0.03	0.04	0.00	0.09	0.01	0.00	0.00	0.00	0.01	0.04	0.01	0.01	0.03	0.00	0.01	0.01	0.01	0.02	0.00	0.07	0.03	0.01	0.02	0.03	0.18	0.00	0.00	0.31	0.07	0.01	0.02	0.02	0.03	0.02	0.01	0.00	0.03	0.01	0.01	0.06	0.00	0.04	0.00	0.04	0.01	0.01	0.02	0.04
SPAC167.02	0.00	0.00	0.01	0.06	0.03	0.01	0.02	0.01	0.01	0.04	0.00	0.01	0.01	0.01	0.11	0.00	0.02	0.01	0.01	0.00	0.00	0.17	0.02	0.05	0.01	0.01	0.00	0.03	0.00	0.02	0.02	0.00	0.03	0.02	0.02	0.02	0.04	0.04	0.01	0.00	0.00	0.01	0.01	0.01	0.03	0.01	0.01	0.01	0.01
SPAC167.03c	0.00	0.00	0.00	0.01	0.11	0.02	0.03	0.01	0.00	0.20	0.00	0.00	0.01	0.04	0.02	0.01	0.00	0.02	0.01	0.01	0.00	0.01	0.13	0.12	0.00	0.00	0.00	0.01	0.00	0.00	0.01	0.00	0.01	0.00	0.01	0.00	0.02	0.00	0.01	0.01	0.02	0.00	0.00	0.01	0.02	0.00	0.00	0.00	0.01
SPAC167.04	0.01	0.01	0.00	0.08	0.07	0.01	0.10	0.02	0.01	0.07	0.01	0.00	0.00	0.01	0.01	0.01	0.01	0.01	0.00	0.02	0.00	0.00	0.06	0.01	0.00	0.00	0.01	0.03	0.00	0.00	0.01	0.00	0.00	0.00	0.00	0.00	0.01	0.00	0.00	0.00	0.00	0.00	0.00	0.01	0.01	0.02	0.01	0.00	0.01
SPAC167.05	0.07	0.08	0.11	0.02	0.02	0.03	0.01	0.03	0.12	0.01	0.08	0.31	0.01	0.01	0.00	0.00	0.02	0.02	0.03	0.00	0.45	0.02	0.00	0.00	0.13	0.06	0.00	0.00	0.01	0.01	0.01	0.05	0.02	0.04	0.02	0.05	0.00	0.09	0.01	0.06	0.01	0.23	0.20	0.03	0.00	0.00	0.02	0.02	0.03
SPAC167.06c	0.01	0.04	0.02	0.06	0.10	0.02	0.04	0.02	0.01	0.01	0.03	0.03	0.00	0.02	0.00	0.00	0.00	0.00	0.01	0.03	0.07	0.01	0.01	0.01	0.00	0.01	0.00	0.01	0.04	0.00	0.00	0.01	0.01	0.01	0.00	0.01	0.01	0.05	0.02	0.01	0.01	0.04	0.01	0.02	0.01	0.01	0.01	0.00	0.01
SPAC167.07c	0.02	0.03	0.03	0.01	0.06	0.03	0.02	0.03	0.02	0.01	0.02	0.06	0.00	0.03	0.00	0.01	0.01	0.01	0.02	0.02	0.41	0.01	0.00	0.01	0.03	0.03	0.00	0.00	0.01	0.00	0.00	0.02	0.01	0.01	0.01	0.04	0.02	0.03	0.03	0.04	0.01	0.31	0.09	0.02	0.00	0.01	0.02	0.00	0.00
SPAC167.08	0.01	0.01	0.08	0.01	0.05	0.01	0.02	0.03	0.03	0.03	0.02	0.07	0.00	0.02	0.02	0.01	0.01	0.04	0.03	0.00	0.03	0.02	0.02	0.03	0.02	0.02	0.01	0.00	0.03	0.04	0.01	0.02	0.07	0.13	0.16	0.04	0.02	0.03	0.03	0.01	0.03	0.00	0.01	0.03	0.03	0.01	0.02	0.01	0.01
SPAC167.09	0.02	0.02	0.01	0.01	0.02	0.01	0.02	0.02	0.02	0.02	0.02	0.02	0.01	0.02	0.01	0.01	0.01	0.01	0.01	0.01	0.01	0.01	0.02	0.01	0.02	0.01	0.02	0.02	0.01	0.01	0.01	0.01	0.02	0.01	0.01	0.01	0.02	0.02	0.01	0.01	0.02	0.01	0.01	0.02	0.01	0.01	0.01	0.01	0.02
SPAC1687.01	0.00	0.00	0.00	0.01	0.00	0.01	0.00	0.01	0.00	0.00	0.01	0.00	0.10	0.02	0.18	0.06	0.02	0.01	0.00	0.01	0.00	0.01	0.01	0.01	0.00	0.00	0.10	0.02	0.00	0.04	0.02	0.00	0.01	0.00	0.00	0.00	0.00	0.00	0.00	0.00	0.01	0.00	0.00	0.00	0.02	0.03	0.01	0.01	0.00
SPAC1687.02	0.05	0.15	0.08	0.00	0.02	0.02	0.00	0.01	0.01	0.00	0.10	0.02	0.03	0.01	0.02	0.01	0.00	0.01	0.01	0.00	0.01	0.07	0.00	0.03	0.07	0.14	0.01	0.00	0.04	0.03	0.00	0.16	0.03	0.03	0.05	0.03	0.01	0.07	0.00	0.01	0.01	0.03	0.03	0.01	0.02	0.00	0.06	0.15	0.01
SPAC1687.03c	0.00	0.00	0.00	0.09	0.01	0.01	0.02	0.01	0.00	0.05	0.00	0.00	0.15	0.00	0.24	0.01	0.01	0.03	0.01	0.00	0.00	0.03	0.19	0.09	0.00	0.00	0.01	0.10	0.00	0.06	0.02	0.00	0.03	0.01	0.00	0.00	0.05	0.00	0.01	0.00	0.01	0.00	0.00	0.00	0.04	0.00	0.00	0.00	0.02
SPAC1687.04	0.02	0.01	0.00	0.00	0.01	0.04	0.00	0.02	0.01	0.02	0.01	0.01	0.01	0.02	0.12	0.00	0.01	0.02	0.01	0.00	0.00	0.00	0.00	0.01	0.02	0.01	0.01	0.01	0.01	0.15	0.03	0.01	0.03	0.03	0.03	0.02	0.01	0.01	0.01	0.00	0.01	0.01	0.01	0.14	0.03	0.03	0.08	0.08	0.01
SPAC1687.05	0.01	0.01	0.04	0.08	0.13	0.00	0.05	0.03	0.01	0.12	0.01	0.02	0.00	0.01	0.03	0.02	0.03	0.06	0.05	0.01	0.00	0.02	0.23	0.01	0.02	0.03	0.00	0.05	0.01	0.01	0.01	0.02	0.06	0.04	0.05	0.07	0.10	0.03	0.03	0.02	0.07	0.01	0.01	0.01	0.01	0.01	0.01	0.03	0.08
SPAC1687.06c	0.01	0.03	0.00	0.00	0.00	0.01	0.01	0.00	0.02	0.00	0.00	0.00	0.27	0.00	0.03	0.01	0.03	0.01	0.01	0.02	0.00	0.01	0.00	0.00	0.00	0.01	0.46	0.02	0.01	0.03	0.02	0.01	0.01	0.01	0.01	0.00	0.01	0.00	0.01	0.01	0.00	0.00	0.01	0.00	0.01	0.00	0.01	0.04	0.00
SPAC1687.07	0.04	0.07	0.04	0.00	0.01	0.02	0.01	0.02	0.01	0.00	0.07	0.02	0.00	0.02	0.00	0.01	0.03	0.00	0.01	0.01	0.24	0.00	0.00	0.00	0.04	0.06	0.02	0.00	0.04	0.00	0.01	0.01	0.01	0.01	0.01	0.03	0.00	0.04	0.01	0.01	0.01	0.08	0.04	0.02	0.00	0.01	0.05	0.03	0.01
SPAC1687.08	0.03	0.13	0.02	0.00	0.02	0.01	0.00	0.01	0.02	0.00	0.12	0.04	0.00	0.02	0.00	0.00	0.00	0.00	0.01	0.01	0.52	0.00	0.00	0.00	0.06	0.21	0.00	0.00	0.02	0.00	0.00	0.01	0.00	0.01	0.02	0.01	0.00	0.04	0.01	0.03	0.00	0.19	0.32	0.01	0.00	0.01	0.05	0.01	0.01
SPAC1687.09	0.02	0.02	0.03	0.01	0.03	0.01	0.01	0.01	0.01	0.01	0.02	0.01	0.00	0.02	0.00	0.00	0.01	0.04	0.02	0.01	0.10	0.01	0.01	0.01	0.09	0.10	0.00	0.00	0.08	0.00	0.00	0.01	0.00	0.02	0.01	0.01	0.00	0.04	0.00	0.01	0.01	0.24	0.19	0.02	0.01	0.01	0.01	0.02	0.02
SPAC1687.10	0.00	0.00	0.00	0.02	0.03	0.02	0.06	0.01	0.00	0.08	0.00	0.00	0.00	0.00	0.22	0.05	0.00	0.01	0.01	0.01	0.00	0.03	0.54	0.20	0.00	0.00	0.00	0.04	0.00	0.02	0.00	0.00	0.00	0.01	0.01	0.00	0.03	0.00	0.00	0.01	0.03	0.00	0.00	0.00	0.02	0.01	0.00	0.00	0.04
SPAC1687.11	0.00	0.00	0.00	0.08	0.01	0.01	0.00	0.01	0.00	0.23	0.00	0.00	0.03	0.01	0.11	0.04	0.03	0.05	0.02	0.01	0.00	0.00	0.52	0.02	0.00	0.00	0.02	0.05	0.05	0.03	0.01	0.00	0.03	0.01	0.00	0.00	0.02	0.00	0.00	0.00	0.02	0.00	0.00	0.00	0.18	0.00	0.00	0.00	0.01
SPAC1687.12c	0.00	0.01	0.00	0.12	0.02	0.04	0.31	0.01	0.04	0.03	0.00	0.01	0.00	0.00	0.08	0.02	0.00	0.00	0.00	0.00	0.00	0.02	0.03	0.01	0.00	0.00	0.00	0.02	0.00	0.00	0.00	0.00	0.01	0.02	0.02	0.02	0.05	0.01	0.01	0.02	0.00	0.00	0.00	0.00	0.01	0.01	0.02	0.01	0.02
SPAC1687.13c	0.00	0.00	0.00	0.16	0.06	0.01	0.07	0.01	0.00	0.29	0.00	0.00	0.00	0.01	0.07	0.03	0.01	0.01	0.01	0.01	0.00	0.01	0.48	0.11	0.00	0.00	0.00	0.03	0.00	0.00	0.00	0.00	0.01	0.01	0.00	0.00	0.03	0.00	0.01	0.00	0.01	0.00	0.00	0.00	0.00	0.01	0.00	0.00	0.03
SPAC1687.14c	0.01	0.02	0.02	0.01	0.07	0.03	0.02	0.03	0.01	0.00	0.17	0.02	0.00	0.02	0.00	0.00	0.00	0.00	0.00	0.03	0.33	0.00	0.00	0.01	0.01	0.01	0.00	0.00	0.00	0.00	0.00	0.01	0.00	0.01	0.00	0.02	0.00	0.01	0.03	0.07	0.01	0.10	0.03	0.03	0.00	0.03	0.01	0.00	0.00
SPAC1687.15	0.05	0.30	0.05	0.00	0.00	0.02	0.02	0.03	0.12	0.00	0.11	0.11	0.01	0.01	0.00	0.00	0.02	0.01	0.03	0.01	0.60	0.01	0.00	0.00	0.25	0.17	0.06	0.00	0.01	0.02	0.02	0.01	0.01	0.04	0.04	0.02	0.01	0.05	0.01	0.25	0.01	0.36	0.27	0.04	0.00	0.02	0.08	0.03	0.01
SPAC1687.16c	0.10	0.08	0.06	0.00	0.00	0.01	0.01	0.03	0.01	0.00	0.02	0.11	0.04	0.00	0.04	0.03	0.02	0.00	0.02	0.01	0.02	0.01	0.00	0.00	0.06	0.08	0.08	0.00	0.01	0.03	0.01	0.04	0.05	0.04	0.06	0.04	0.01	0.04	0.02	0.14	0.02	0.11	0.07	0.01	0.00	0.01	0.17	0.07	0.01
SPAC1687.17c	0.02	0.02	0.02	0.00	0.00	0.05	0.04	0.01	0.00	0.02	0.10	0.01	0.00	0.01	0.01	0.01	0.00	0.01	0.00	0.03	0.00	0.00	0.00	0.00	0.00	0.00	0.00	0.05	0.01	0.01	0.00	0.01	0.01	0.03	0.04	0.01	0.01	0.01	0.01	0.04	0.00	0.01	0.02	0.01	0.02	0.05	0.03	0.01	0.00
SPAC1687.18c	0.01	0.00	0.03	0.07	0.14	0.01	0.05	0.01	0.00	0.10	0.00	0.00	0.01	0.01	0.02	0.01	0.00	0.02	0.01	0.00	0.00	0.01	0.46	0.04	0.00	0.00	0.00	0.11	0.01	0.02	0.00	0.00	0.03	0.01	0.02	0.03	0.02	0.00	0.00	0.03	0.01	0.00	0.00	0.00	0.02	0.09	0.01	0.00	0.01
SPAC1687.19c	0.00	0.00	0.00	0.07	0.01	0.01	0.00	0.01	0.00	0.01	0.01	0.00	0.03	0.01	0.02	0.06	0.02	0.01	0.00	0.02	0.00	0.06	0.01	0.01	0.00	0.00	0.02	0.04	0.01	0.01	0.02	0.03	0.03	0.00	0.01	0.01	0.02	0.00	0.00	0.00	0.01	0.00	0.00	0.00	0.02	0.01	0.01	0.02	0.00
SPAC1687.20c	0.05	0.00	0.01	0.00	0.01	0.02	0.01	0.03	0.01	0.01	0.01	0.00	0.02	0.00	0.24	0.07	0.01	0.01	0.01	0.01	0.00	0.03	0.01	0.01	0.01	0.03	0.04	0.02	0.00	0.01	0.00	0.04	0.03	0.02	0.02	0.02	0.01	0.00	0.00	0.06	0.01	0.01	0.00	0.01	0.01	0.03	0.37	0.26	0.01
SPAC1687.21	0.00	0.01	0.02	0.00	0.02	0.01	0.07	0.02	0.00	0.01	0.07	0.00	0.01	0.00	0.00	0.01	0.01	0.01	0.00	0.01	0.00	0.03	0.00	0.01	0.01	0.00	0.00	0.01	0.00	0.01	0.02	0.02	0.03	0.01	0.04	0.01	0.01	0.01	0.01	0.03	0.00	0.00	0.01	0.00	0.02	0.01	0.03	0.01	0.00
SPAC1687.22c	0.05	0.21	0.04	0.01	0.07	0.01	0.01	0.01	0.03	0.01	0.05	0.11	0.00	0.03	0.00	0.00	0.01	0.01	0.01	0.01	0.53	0.01	0.00	0.01	0.16	0.28	0.00	0.00	0.05	0.00	0.00	0.00	0.00	0.02	0.02	0.02	0.00	0.12	0.01	0.03	0.01	0.20	0.16	0.01	0.00	0.00	0.02	0.01	0.01
SPAC1687.23c	0.01	0.00	0.00	0.02	0.01	0.03	0.01	0.00	0.00	0.01	0.00	0.00	0.01	0.02	0.01	0.06	0.01	0.01	0.01	0.07	0.01	0.01	0.02	0.02	0.00	0.00	0.02	0.00	0.01	0.00	0.01	0.01	0.00	0.01	0.00	0.00	0.02	0.00	0.05	0.01	0.02	0.01	0.01	0.00	0.01	0.00	0.01	0.00	0.00
SPAC16A10.01	0.02	0.11	0.04	0.00	0.05	0.01	0.00	0.01	0.00	0.01	0.05	0.03	0.00	0.06	0.00	0.00	0.02	0.02	0.03	0.01	0.47	0.01	0.01	0.01	0.20	0.19	0.00	0.00	0.06	0.01	0.01	0.04	0.02	0.02	0.01	0.03	0.00	0.22	0.01	0.02	0.02	0.07	0.06	0.01	0.00	0.00	0.00	0.00	0.01
SPAC16A10.02	0.00	0.00	0.00	0.15	0.06	0.01	0.10	0.01	0.00	0.20	0.00	0.00	0.00	0.00	0.03	0.01	0.00	0.00	0.00	0.01	0.00	0.01	0.16	0.01	0.00	0.00	0.00	0.05	0.00	0.00	0.00	0.00	0.00	0.00	0.00	0.00	0.02	0.00	0.01	0.00	0.00	0.00	0.00	0.00	0.01	0.01	0.00	0.00	0.02
SPAC16A10.03c	0.03	0.00	0.02	0.01	0.01	0.02	0.01	0.05	0.00	0.03	0.02	0.01	0.01	0.01	0.12	0.02	0.00	0.01	0.01	0.01	0.00	0.01	0.01	0.01	0.01	0.02	0.00	0.01	0.02	0.01	0.00	0.04	0.01	0.02	0.04	0.06	0.01	0.02	0.02	0.01	0.01	0.02	0.01	0.05	0.08	0.02	0.07	0.05	0.00
SPAC16A10.04	0.02	0.01	0.03	0.01	0.00	0.01	0.00	0.05	0.02	0.00	0.09	0.02	0.00	0.01	0.00	0.00	0.04	0.01	0.01	0.01	0.01	0.02	0.00	0.00	0.01	0.04	0.01	0.32	0.01	0.01	0.01	0.02	0.15	0.01	0.02	0.02	0.01	0.02	0.00	0.03	0.01	0.04	0.01	0.08	0.01	0.02	0.04	0.06	0.00
SPAC16A10.05c	0.00	0.00	0.00	0.11	0.10	0.03	0.51	0.01	0.00	0.11	0.00	0.00	0.00	0.00	0.01	0.04	0.00	0.00	0.00	0.02	0.00	0.00	0.02	0.00	0.00	0.00	0.00	0.01	0.00	0.00	0.00	0.00	0.00	0.00	0.00	0.00	0.01	0.00	0.01	0.06	0.01	0.01	0.00	0.01	0.00	0.01	0.01	0.00	0.01
SPAC16A10.06c	0.00	0.00	0.00	0.16	0.22	0.02	0.11	0.00	0.00	0.15	0.01	0.00	0.00	0.00	0.02	0.01	0.00	0.01	0.01	0.04	0.00	0.00	0.15	0.03	0.00	0.00	0.00	0.02	0.00	0.00	0.00	0.00	0.00	0.00	0.00	0.00	0.04	0.00	0.02	0.00	0.01	0.00	0.00	0.00	0.01	0.02	0.00	0.00	0.02
SPAC16A10.07c	0.00	0.00	0.02	0.13	0.12	0.00	0.06	0.04	0.00	0.18	0.01	0.01	0.00	0.01	0.01	0.00	0.00	0.02	0.01	0.00	0.00	0.01	0.32	0.02	0.00	0.00	0.00	0.13	0.00	0.00	0.00	0.00	0.02	0.01	0.00	0.00	0.04	0.01	0.00	0.01	0.01	0.00	0.00	0.02	0.01	0.00	0.00	0.00	0.04
SPAC16A10.08c	0.02	0.02	0.04	0.01	0.29	0.04	0.04	0.04	0.00	0.05	0.02	0.02	0.00	0.00	0.00	0.01	0.01	0.01	0.02	0.01	0.03	0.01	0.03	0.04	0.00	0.05	0.00	0.00	0.03	0.00	0.00	0.03	0.00	0.06	0.06	0.04	0.02	0.01	0.02	0.14	0.08	0.01	0.01	0.00	0.01	0.01	0.01	0.00	0.02
SPAC16C9.01c	0.01	0.01	0.02	0.30	0.21	0.01	0.12	0.03	0.01	0.45	0.00	0.06	0.00	0.00	0.01	0.00	0.01	0.01	0.01	0.01	0.01	0.01	0.41	0.05	0.01	0.00	0.00	0.01	0.01	0.00	0.00	0.00	0.01	0.02	0.03	0.01	0.10	0.01	0.02	0.01	0.01	0.01	0.00	0.00	0.01	0.00	0.00	0.00	0.04
SPAC16C9.02c	0.00	0.00	0.00	0.01	0.00	0.01	0.01	0.01	0.00	0.00	0.00	0.00	0.14	0.01	0.05	0.08	0.02	0.01	0.00	0.01	0.00	0.02	0.01	0.01	0.00	0.00	0.14	0.03	0.00	0.05	0.01	0.00	0.13	0.00	0.00	0.00	0.01	0.00	0.00	0.01	0.02	0.00	0.00	0.01	0.05	0.01	0.01	0.01	0.00
SPAC16C9.03	0.00	0.00	0.00	0.05	0.01	0.00	0.01	0.00	0.01	0.02	0.00	0.00	0.05	0.03	0.02	0.02	0.02	0.02	0.02	0.00	0.00	0.00	0.23	0.01	0.00	0.00	0.07	0.01	0.06	0.08	0.03	0.00	0.01	0.01	0.01	0.01	0.01	0.00	0.00	0.00	0.01	0.00	0.00	0.00	0.06	0.00	0.00	0.01	0.01
SPAC16C9.04c	0.01	0.01	0.00	0.07	0.01	0.01	0.01	0.00	0.02	0.05	0.00	0.00	0.00	0.01	0.04	0.01	0.05	0.05	0.03	0.01	0.01	0.00	0.08	0.01	0.01	0.00	0.00	0.02	0.03	0.02	0.03	0.01	0.01	0.05	0.02	0.00	0.01	0.02	0.02	0.00	0.00	0.00	0.03	0.00	0.01	0.00	0.01	0.02	0.10
SPAC16C9.05	0.01	0.05	0.04	0.02	0.02	0.01	0.14	0.19	0.01	0.00	0.06	0.01	0.00	0.01	0.00	0.02	0.00	0.00	0.00	0.01	0.07	0.03	0.00	0.00	0.05	0.02	0.00	0.00	0.00	0.00	0.00	0.03	0.01	0.01	0.01	0.02	0.00	0.00	0.00	0.18	0.01	0.09	0.01	0.03	0.00	0.02	0.04	0.01	0.01
SPAC16C9.06c	0.03	0.01	0.01	0.00	0.00	0.01	0.00	0.02	0.01	0.00	0.01	0.00	0.12	0.01	0.01	0.03	0.02	0.04	0.01	0.01	0.00	0.02	0.00	0.00	0.01	0.17	0.06	0.06	0.00	0.09	0.02	0.01	0.02	0.00	0.01	0.02	0.00	0.00	0.00	0.01	0.00	0.03	0.02	0.01	0.06	0.02	0.02	0.11	0.02
SPAC16C9.07	0.01	0.00	0.03	0.09	0.14	0.01	0.00	0.01	0.00	0.17	0.01	0.01	0.00	0.02	0.01	0.01	0.00	0.01	0.01	0.01	0.00	0.01	0.23	0.03	0.00	0.01	0.00	0.01	0.02	0.01	0.00	0.00	0.00	0.01	0.00	0.00	0.01	0.00	0.00	0.00	0.01	0.00	0.00	0.01	0.06	0.01	0.00	0.00	0.10
SPAC16E8.01	0.02	0.01	0.03	0.00	0.00	0.00	0.00	0.00	0.03	0.01	0.01	0.55	0.05	0.08	0.01	0.01	0.04	0.06	0.15	0.00	0.07	0.01	0.01	0.00	0.26	0.09	0.00	0.00	0.34	0.15	0.02	0.05	0.04	0.09	0.07	0.04	0.01	0.06	0.01	0.00	0.04	0.08	0.13	0.11	0.03	0.00	0.02	0.04	0.03
SPAC16E8.02	0.09	0.19	0.02	0.00	0.02	0.02	0.01	0.01	0.02	0.00	0.02	0.06	0.01	0.01	0.00	0.01	0.01	0.00	0.01	0.01	0.14	0.01	0.00	0.02	0.07	0.06	0.01	0.00	0.02	0.00	0.00	0.02	0.00	0.02	0.03	0.03	0.00	0.03	0.01	0.11	0.01	0.20	0.06	0.01	0.00	0.01	0.05	0.01	0.03
SPAC16E8.03	0.03	0.03	0.06	0.01	0.23	0.01	0.02	0.01	0.01	0.03	0.03	0.21	0.00	0.10	0.00	0.00	0.00	0.01	0.01	0.01	0.19	0.04	0.01	0.05	0.04	0.09	0.00	0.00	0.08	0.00	0.00	0.03	0.01	0.03	0.03	0.07	0.01	0.06	0.02	0.06	0.06	0.04	0.06	0.01	0.01	0.00	0.00	0.00	0.01
SPAC16E8.04c	0.01	0.01	0.13	0.01	0.01	0.01	0.04	0.07	0.01	0.00	0.07	0.00	0.04	0.01	0.01	0.00	0.01	0.02	0.01	0.00	0.00	0.10	0.00	0.00	0.02	0.01	0.01	0.04	0.00	0.01	0.01	0.03	0.09	0.04	0.04	0.05	0.02	0.00	0.01	0.05	0.01	0.02	0.00	0.10	0.05	0.03	0.04	0.02	0.00
SPAC16E8.05c	0.01	0.00	0.01	0.08	0.14	0.04	0.03	0.13	0.00	0.12	0.01	0.01	0.00	0.02	0.01	0.04	0.01	0.01	0.00	0.02	0.01	0.07	0.03	0.12	0.00	0.00	0.00	0.00	0.00	0.00	0.00	0.01	0.01	0.01	0.01	0.01	0.01	0.00	0.01	0.02	0.01	0.01	0.01	0.00	0.01	0.00	0.00	0.00	0.02
SPAC16E8.06c	0.00	0.00	0.00	0.10	0.01	0.01	0.04	0.01	0.00	0.15	0.00	0.00	0.04	0.02	0.16	0.03	0.01	0.01	0.01	0.00	0.00	0.00	0.54	0.03	0.00	0.00	0.02	0.06	0.00	0.01	0.00	0.00	0.02	0.00	0.00	0.00	0.02	0.00	0.00	0.00	0.01	0.00	0.00	0.00	0.05	0.00	0.00	0.00	0.02
SPAC16E8.07c	0.00	0.01	0.40	0.00	0.01	0.00	0.01	0.00	0.12	0.01	0.02	0.08	0.00	0.03	0.00	0.01	0.02	0.03	0.02	0.00	0.05	0.02	0.01	0.01	0.09	0.02	0.01	0.00	0.04	0.06	0.08	0.02	0.02	0.08	0.15	0.01	0.01	0.02	0.01	0.01	0.03	0.05	0.15	0.04	0.13	0.01	0.00	0.02	0.01
SPAC16E8.08	0.04	0.02	0.00	0.01	0.01	0.03	0.02	0.02	0.01	0.00	0.01	0.00	0.01	0.03	0.01	0.07	0.04	0.02	0.01	0.02	0.02	0.00	0.02	0.00	0.01	0.02	0.08	0.01	0.01	0.00	0.00	0.01	0.01	0.01	0.01	0.04	0.02	0.01	0.01	0.03	0.00	0.06	0.02	0.01	0.00	0.02	0.21	0.04	0.00
SPAC16E8.09	0.04	0.04	0.18	0.01	0.12	0.01	0.00	0.05	0.01	0.01	0.04	0.05	0.00	0.05	0.00	0.01	0.01	0.01	0.03	0.01	0.21	0.05	0.01	0.04	0.06	0.14	0.00	0.00	0.23	0.01	0.01	0.09	0.01	0.05	0.06	0.03	0.00	0.02	0.01	0.01	0.02	0.05	0.03	0.02	0.05	0.01	0.01	0.01	0.05
SPAC16E8.10c	0.00	0.00	0.01	0.16	0.07	0.02	0.23	0.01	0.00	0.11	0.00	0.00	0.00	0.00	0.07	0.01	0.00	0.01	0.01	0.01	0.00	0.01	0.13	0.01	0.00	0.00	0.00	0.17	0.00	0.00	0.00	0.00	0.00	0.00	0.00	0.00	0.04	0.00	0.00	0.01	0.00	0.00	0.00	0.01	0.01	0.00	0.01	0.00	0.04
SPAC16E8.11c	0.00	0.00	0.01	0.08	0.03	0.00	0.01	0.01	0.01	0.07	0.00	0.01	0.01	0.02	0.02	0.01	0.01	0.06	0.02	0.00	0.00	0.00	0.42	0.01	0.01	0.00	0.00	0.02	0.01	0.02	0.01	0.00	0.04	0.02	0.02	0.01	0.06	0.02	0.00	0.00	0.01	0.00	0.00	0.07	0.01	0.01	0.00	0.01	0.03
SPAC16E8.12c	0.00	0.00	0.01	0.18	0.02	0.03	0.05	0.02	0.00	0.11	0.00	0.00	0.00	0.01	0.10	0.01	0.00	0.00	0.00	0.01	0.00	0.02	0.22	0.01	0.00	0.00	0.00	0.16	0.00	0.01	0.00	0.00	0.00	0.01	0.00	0.01	0.04	0.00	0.00	0.01	0.01	0.00	0.00	0.01	0.02	0.01	0.01	0.00	0.02
SPAC16E8.13	0.01	0.02	0.01	0.05	0.12	0.01	0.02	0.03	0.01	0.06	0.06	0.02	0.00	0.03	0.00	0.00	0.01	0.01	0.01	0.03	0.07	0.00	0.02	0.00	0.01	0.03	0.00	0.02	0.02	0.00	0.00	0.00	0.00	0.01	0.01	0.01	0.00	0.01	0.00	0.03	0.01	0.03	0.01	0.01	0.00	0.03	0.01	0.01	0.08
SPAC16E8.14c	0.00	0.00	0.00	0.16	0.02	0.02	0.34	0.01	0.00	0.08	0.00	0.00	0.00	0.00	0.16	0.02	0.00	0.01	0.01	0.00	0.00	0.02	0.15	0.03	0.00	0.00	0.01	0.05	0.00	0.02	0.00	0.00	0.02	0.01	0.01	0.00	0.03	0.00	0.01	0.00	0.01	0.00	0.00	0.00	0.02	0.00	0.00	0.00	0.01
SPAC16E8.15	0.00	0.00	0.00	0.11	0.00	0.04	0.07	0.01	0.00	0.07	0.00	0.00	0.01	0.00	0.18	0.02	0.01	0.01	0.00	0.02	0.00	0.01	0.05	0.01	0.00	0.00	0.02	0.03	0.00	0.01	0.01	0.00	0.00	0.00	0.00	0.00	0.02	0.00	0.01	0.01	0.01	0.00	0.00	0.01	0.01	0.01	0.00	0.00	0.00
SPAC16E8.16	0.01	0.03	0.02	0.04	0.04	0.01	0.04	0.07	0.01	0.02	0.05	0.06	0.02	0.05	0.00	0.01	0.03	0.01	0.02	0.03	0.17	0.00	0.01	0.01	0.15	0.02	0.00	0.00	0.01	0.00	0.01	0.07	0.01	0.01	0.01	0.03	0.02	0.02	0.01	0.09	0.01	0.61	0.02	0.09	0.00	0.00	0.02	0.00	0.00
SPAC16E8.17c	0.01	0.06	0.14	0.00	0.00	0.01	0.02	0.02	0.12	0.00	0.05	0.05	0.02	0.00	0.00	0.01	0.01	0.01	0.01	0.00	0.04	0.13	0.00	0.00	0.05	0.02	0.01	0.04	0.01	0.01	0.01	0.07	0.01	0.05	0.08	0.03	0.01	0.01	0.00	0.01	0.02	0.05	0.01	0.01	0.02	0.02	0.01	0.01	0.03
SPAC16E8.18	0.00	0.00	0.00	0.02	0.02	0.02	0.01	0.00	0.00	0.09	0.01	0.00	0.01	0.04	0.02	0.01	0.01	0.01	0.00	0.01	0.00	0.01	0.03	0.01	0.00	0.00	0.02	0.03	0.01	0.01	0.01	0.00	0.00	0.00	0.00	0.00	0.00	0.00	0.00	0.02	0.03	0.00	0.00	0.00	0.02	0.05	0.01	0.00	0.01
SPAC1705.02	0.00	0.00	0.01	0.08	0.01	0.01	0.38	0.01	0.00	0.02	0.01	0.00	0.01	0.00	0.01	0.01	0.00	0.00	0.01	0.07	0.00	0.00	0.01	0.00	0.00	0.00	0.00	0.01	0.00	0.00	0.00	0.00	0.02	0.00	0.00	0.00	0.02	0.00	0.01	0.01	0.00	0.00	0.00	0.01	0.00	0.00	0.01	0.00	0.00
SPAC1705.03c	0.01	0.01	0.01	0.01	0.00	0.00	0.00	0.02	0.02	0.00	0.01	0.01	0.19	0.00	0.00	0.01	0.02	0.01	0.02	0.01	0.01	0.02	0.00	0.00	0.01	0.01	0.37	0.19	0.02	0.01	0.01	0.02	0.01	0.01	0.01	0.00	0.01	0.00	0.01	0.00	0.00	0.01	0.00	0.01	0.01	0.00	0.00	0.04	0.01
SPAC1751.01c	0.07	0.11	0.03	0.01	0.03	0.03	0.00	0.00	0.01	0.01	0.01	0.03	0.00	0.00	0.00	0.01	0.02	0.01	0.02	0.00	0.16	0.01	0.01	0.02	0.01	0.05	0.01	0.00	0.08	0.02	0.01	0.01	0.01	0.04	0.01	0.02	0.00	0.06	0.02	0.01	0.03	0.02	0.04	0.01	0.01	0.00	0.01	0.01	0.04
SPAC1751.02c	0.01	0.01	0.01	0.03	0.01	0.02	0.28	0.01	0.00	0.03	0.03	0.00	0.01	0.00	0.04	0.00	0.00	0.01	0.01	0.03	0.00	0.01	0.01	0.01	0.00	0.00	0.00	0.06	0.00	0.00	0.00	0.00	0.02	0.00	0.00	0.00	0.01	0.00	0.01	0.04	0.00	0.01	0.00	0.01	0.00	0.01	0.01	0.01	0.01
SPAC1751.03	0.01	0.02	0.02	0.00	0.00	0.01	0.00	0.01	0.01	0.00	0.01	0.00	0.08	0.04	0.01	0.02	0.02	0.02	0.01	0.00	0.00	0.01	0.00	0.00	0.00	0.02	0.07	0.00	0.01	0.04	0.06	0.03	0.05	0.01	0.01	0.01	0.00	0.00	0.01	0.01	0.02	0.00	0.01	0.01	0.08	0.01	0.00	0.00	0.02
SPAC1751.04	0.01	0.00	0.00	0.10	0.01	0.01	0.02	0.01	0.00	0.07	0.00	0.00	0.00	0.01	0.04	0.01	0.00	0.01	0.01	0.01	0.00	0.00	0.07	0.01	0.00	0.00	0.01	0.03	0.01	0.01	0.00	0.00	0.00	0.00	0.00	0.00	0.02	0.00	0.01	0.00	0.01	0.00	0.00	0.00	0.02	0.02	0.00	0.00	0.01
SPAC1782.01	0.02	0.01	0.22	0.00	0.07	0.00	0.00	0.01	0.01	0.02	0.03	0.01	0.00	0.04	0.00	0.01	0.01	0.01	0.02	0.02	0.09	0.01	0.00	0.00	0.03	0.33	0.00	0.00	0.13	0.01	0.01	0.02	0.01	0.03	0.02	0.02	0.00	0.01	0.02	0.05	0.06	0.13	0.26	0.01	0.01	0.03	0.03	0.02	0.02
SPAC1782.02c	0.00	0.00	0.00	0.01	0.00	0.04	0.02	0.01	0.00	0.00	0.01	0.00	0.03	0.01	0.02	0.01	0.01	0.01	0.00	0.01	0.00	0.02	0.00	0.01	0.00	0.00	0.06	0.05	0.00	0.03	0.01	0.00	0.03	0.00	0.00	0.00	0.00	0.00	0.01	0.00	0.00	0.00	0.00	0.01	0.03	0.03	0.02	0.02	0.00
SPAC1782.03	0.00	0.00	0.00	0.07	0.13	0.01	0.10	0.03	0.00	0.33	0.00	0.00	0.00	0.01	0.03	0.02	0.01	0.01	0.01	0.01	0.00	0.00	0.10	0.04	0.00	0.00	0.00	0.01	0.01	0.00	0.00	0.00	0.00	0.01	0.00	0.01	0.04	0.00	0.01	0.01	0.01	0.00	0.00	0.01	0.00	0.01	0.00	0.00	0.00
SPAC1782.04	0.02	0.01	0.00	0.03	0.00	0.01	0.00	0.02	0.02	0.00	0.00	0.00	0.02	0.01	0.11	0.02	0.06	0.01	0.01	0.01	0.00	0.01	0.00	0.00	0.02	0.01	0.03	0.05	0.00	0.01	0.01	0.00	0.01	0.00	0.01	0.00	0.01	0.01	0.00	0.01	0.00	0.06	0.02	0.01	0.00	0.04	0.10	0.21	0.01
SPAC1782.05	0.01	0.03	0.01	0.09	0.02	0.02	0.24	0.04	0.02	0.01	0.02	0.12	0.00	0.01	0.00	0.00	0.00	0.00	0.01	0.01	0.02	0.03	0.01	0.02	0.02	0.00	0.00	0.01	0.00	0.00	0.00	0.01	0.00	0.01	0.02	0.01	0.01	0.01	0.01	0.03	0.00	0.04	0.00	0.01	0.00	0.00	0.04	0.00	0.00
SPAC1782.06c	0.01	0.03	0.01	0.06	0.00	0.01	0.01	0.02	0.04	0.01	0.02	0.01	0.02	0.00	0.06	0.01	0.01	0.00	0.00	0.02	0.01	0.02	0.01	0.00	0.01	0.01	0.04	0.09	0.00	0.01	0.01	0.00	0.00	0.01	0.00	0.01	0.01	0.01	0.00	0.01	0.00	0.03	0.01	0.01	0.00	0.00	0.03	0.03	0.03
SPAC1782.07	0.00	0.01	0.01	0.04	0.01	0.01	0.01	0.00	0.01	0.00	0.01	0.01	0.00	0.01	0.01	0.00	0.00	0.00	0.00	0.04	0.00	0.00	0.01	0.00	0.00	0.00	0.01	0.02	0.01	0.00	0.00	0.00	0.00	0.01	0.00	0.00	0.01	0.00	0.00	0.00	0.00	0.00	0.00	0.00	0.03	0.00	0.00	0.00	0.01
SPAC1782.08c	0.01	0.00	0.03	0.02	0.10	0.00	0.01	0.01	0.00	0.15	0.01	0.00	0.01	0.00	0.02	0.01	0.01	0.04	0.02	0.01	0.00	0.02	0.33	0.06	0.00	0.01	0.01	0.02	0.03	0.01	0.01	0.01	0.02	0.01	0.01	0.01	0.03	0.01	0.00	0.00	0.03	0.00	0.00	0.01	0.16	0.01	0.00	0.00	0.02
SPAC1782.09c	0.07	0.01	0.03	0.01	0.01	0.01	0.00	0.07	0.02	0.01	0.02	0.02	0.02	0.00	0.17	0.00	0.02	0.03	0.01	0.00	0.00	0.02	0.01	0.00	0.11	0.09	0.02	0.05	0.05	0.06	0.01	0.02	0.06	0.05	0.06	0.08	0.02	0.05	0.01	0.01	0.01	0.02	0.01	0.02	0.01	0.01	0.31	0.65	0.03
SPAC1782.10c	0.00	0.00	0.00	0.10	0.00	0.02	0.01	0.00	0.00	0.01	0.00	0.00	0.02	0.01	0.12	0.01	0.01	0.00	0.01	0.02	0.00	0.00	0.02	0.00	0.00	0.00	0.14	0.04	0.00	0.02	0.01	0.00	0.00	0.00	0.00	0.00	0.00	0.00	0.00	0.00	0.00	0.00	0.00	0.01	0.01	0.01	0.01	0.00	0.00
SPAC1782.11	0.00	0.00	0.00	0.01	0.00	0.03	0.01	0.00	0.01	0.00	0.01	0.00	0.04	0.03	0.15	0.02	0.02	0.01	0.01	0.02	0.00	0.00	0.00	0.00	0.00	0.00	0.22	0.03	0.00	0.06	0.01	0.00	0.01	0.01	0.00	0.00	0.01	0.00	0.00	0.01	0.00	0.00	0.00	0.01	0.02	0.04	0.03	0.04	0.01
SPAC1782.12c	0.00	0.01	0.01	0.02	0.01	0.01	0.06	0.01	0.03	0.01	0.02	0.03	0.00	0.01	0.00	0.01	0.00	0.00	0.01	0.02	0.13	0.01	0.00	0.01	0.02	0.00	0.00	0.00	0.00	0.00	0.01	0.01	0.00	0.01	0.02	0.01	0.01	0.01	0.01	0.01	0.01	0.11	0.03	0.02	0.00	0.00	0.01	0.00	0.00
SPAC1783.01	0.02	0.02	0.03	0.08	0.03	0.01	0.00	0.01	0.02	0.00	0.07	0.02	0.00	0.04	0.00	0.00	0.01	0.01	0.00	0.00	0.08	0.01	0.01	0.00	0.07	0.01	0.01	0.00	0.05	0.00	0.00	0.01	0.01	0.01	0.01	0.01	0.00	0.24	0.00	0.00	0.00	0.11	0.04	0.05	0.04	0.00	0.00	0.01	0.01
SPAC1783.02c	0.01	0.06	0.13	0.00	0.06	0.02	0.04	0.00	0.00	0.00	0.11	0.01	0.02	0.00	0.01	0.01	0.00	0.01	0.01	0.00	0.00	0.30	0.01	0.09	0.01	0.02	0.01	0.02	0.00	0.02	0.00	0.05	0.11	0.02	0.02	0.01	0.01	0.01	0.01	0.06	0.04	0.00	0.03	0.00	0.03	0.00	0.01	0.00	0.02
SPAC1783.03	0.01	0.00	0.01	0.01	0.01	0.04	0.02	0.04	0.00	0.03	0.01	0.00	0.01	0.00	0.43	0.24	0.01	0.02	0.00	0.02	0.00	0.02	0.08	0.10	0.00	0.00	0.01	0.05	0.00	0.02	0.00	0.00	0.01	0.01	0.00	0.01	0.01	0.01	0.00	0.06	0.00	0.01	0.01	0.01	0.01	0.06	0.02	0.04	0.04
SPAC1783.04c	0.01	0.01	0.01	0.00	0.00	0.04	0.00	0.00	0.00	0.00	0.00	0.01	0.02	0.03	0.01	0.01	0.01	0.01	0.00	0.02	0.00	0.00	0.01	0.01	0.01	0.01	0.01	0.00	0.11	0.06	0.01	0.01	0.01	0.01	0.03	0.00	0.00	0.00	0.00	0.00	0.02	0.00	0.01	0.00	0.05	0.00	0.00	0.00	0.03
SPAC1783.05	0.00	0.00	0.02	0.04	0.02	0.01	0.02	0.01	0.00	0.18	0.00	0.00	0.02	0.01	0.10	0.02	0.01	0.04	0.01	0.01	0.00	0.00	0.31	0.01	0.00	0.00	0.00	0.06	0.03	0.01	0.00	0.00	0.04	0.01	0.01	0.01	0.03	0.01	0.00	0.00	0.01	0.00	0.00	0.01	0.04	0.00	0.00	0.01	0.02
SPAC1783.06c	0.01	0.00	0.01	0.01	0.05	0.02	0.03	0.01	0.00	0.08	0.00	0.00	0.00	0.01	0.02	0.01	0.00	0.01	0.01	0.01	0.00	0.00	0.01	0.02	0.00	0.00	0.00	0.01	0.01	0.01	0.00	0.00	0.00	0.02	0.00	0.01	0.01	0.00	0.02	0.01	0.07	0.00	0.00	0.00	0.01	0.07	0.01	0.00	0.01
SPAC1783.07c	0.01	0.03	0.05	0.01	0.01	0.00	0.00	0.01	0.06	0.00	0.04	0.25	0.02	0.09	0.00	0.01	0.03	0.06	0.08	0.01	0.19	0.02	0.00	0.01	0.23	0.14	0.01	0.00	0.02	0.01	0.01	0.35	0.09	0.02	0.14	0.11	0.01	0.02	0.02	0.03	0.06	0.07	0.08	0.03	0.01	0.00	0.01	0.01	0.00
SPAC1783.08c	0.00	0.01	0.01	0.00	0.00	0.01	0.00	0.00	0.04	0.00	0.01	0.01	0.27	0.02	0.04	0.02	0.02	0.01	0.01	0.01	0.00	0.00	0.00	0.01	0.01	0.00	0.30	0.00	0.01	0.07	0.01	0.02	0.03	0.01	0.01	0.01	0.01	0.00	0.01	0.00	0.01	0.00	0.01	0.00	0.03	0.01	0.01	0.01	0.01
SPAC1786.01c	0.05	0.31	0.04	0.00	0.01	0.02	0.00	0.01	0.03	0.00	0.03	0.31	0.00	0.01	0.00	0.00	0.01	0.01	0.02	0.00	0.40	0.01	0.00	0.00	0.10	0.18	0.00	0.00	0.03	0.01	0.01	0.01	0.00	0.03	0.01	0.01	0.00	0.03	0.01	0.05	0.01	0.34	0.14	0.01	0.00	0.01	0.01	0.02	0.03
SPAC1786.02	0.02	0.01	0.00	0.00	0.00	0.01	0.00	0.00	0.03	0.00	0.00	0.00	0.31	0.01	0.02	0.02	0.03	0.01	0.01	0.00	0.00	0.00	0.01	0.00	0.01	0.02	0.23	0.01	0.04	0.12	0.05	0.01	0.01	0.01	0.01	0.01	0.00	0.00	0.00	0.00	0.01	0.00	0.00	0.00	0.04	0.00	0.02	0.02	0.02
SPAC1786.03	0.21	0.02	0.12	0.00	0.01	0.01	0.00	0.02	0.01	0.00	0.36	0.04	0.04	0.01	0.02	0.00	0.00	0.02	0.01	0.00	0.01	0.04	0.00	0.01	0.21	0.21	0.01	0.00	0.04	0.01	0.00	0.04	0.18	0.01	0.02	0.11	0.01	0.03	0.00	0.02	0.02	0.18	0.16	0.01	0.02	0.02	0.12	0.35	0.02
SPAC1786.04	0.01	0.01	0.00	0.01	0.00	0.02	0.00	0.00	0.03	0.01	0.00	0.01	0.01	0.02	0.02	0.07	0.02	0.01	0.01	0.23	0.03	0.01	0.00	0.01	0.00	0.00	0.03	0.01	0.00	0.01	0.02	0.02	0.00	0.01	0.00	0.01	0.00	0.00	0.02	0.01	0.00	0.01	0.03	0.01	0.01	0.00	0.02	0.01	0.01
SPAC17A2.01	0.01	0.01	0.00	0.01	0.02	0.01	0.00	0.01	0.00	0.00	0.02	0.01	0.04	0.04	0.03	0.09	0.01	0.01	0.01	0.01	0.00	0.03	0.03	0.10	0.01	0.01	0.01	0.01	0.01	0.01	0.00	0.01	0.01	0.01	0.01	0.01	0.00	0.01	0.02	0.00	0.01	0.00	0.01	0.01	0.02	0.00	0.01	0.01	0.01
SPAC17A2.02c	0.03	0.15	0.02	0.00	0.00	0.02	0.00	0.01	0.03	0.00	0.02	0.02	0.03	0.01	0.02	0.00	0.01	0.00	0.00	0.00	0.03	0.01	0.00	0.00	0.08	0.12	0.04	0.00	0.02	0.06	0.05	0.00	0.00	0.01	0.01	0.00	0.00	0.01	0.00	0.04	0.00	0.16	0.14	0.02	0.00	0.03	0.08	0.31	0.06
SPAC17A2.03c	0.02	0.01	0.01	0.00	0.00	0.01	0.01	0.01	0.03	0.01	0.02	0.00	0.00	0.00	0.02	0.00	0.02	0.01	0.01	0.00	0.01	0.01	0.00	0.00	0.01	0.01	0.01	0.05	0.00	0.01	0.02	0.01	0.02	0.05	0.02	0.01	0.01	0.02	0.01	0.04	0.00	0.01	0.02	0.04	0.01	0.07	0.17	0.06	0.01
SPAC17A2.04c	0.00	0.00	0.00	0.11	0.02	0.01	0.02	0.00	0.00	0.03	0.00	0.00	0.02	0.00	0.05	0.03	0.01	0.01	0.01	0.01	0.00	0.01	0.22	0.02	0.00	0.00	0.03	0.04	0.00	0.01	0.01	0.01	0.00	0.00	0.00	0.00	0.01	0.00	0.00	0.00	0.01	0.00	0.00	0.00	0.02	0.02	0.01	0.01	0.02
SPAC17A2.05	0.05	0.23	0.24	0.00	0.01	0.01	0.04	0.02	0.05	0.00	0.06	0.11	0.01	0.02	0.00	0.01	0.02	0.03	0.04	0.01	0.30	0.02	0.00	0.00	0.23	0.36	0.01	0.00	0.05	0.01	0.01	0.18	0.02	0.03	0.13	0.08	0.01	0.03	0.01	0.19	0.02	0.43	0.13	0.01	0.00	0.01	0.05	0.02	0.05
SPAC17A2.06c	0.01	0.01	0.17	0.01	0.17	0.02	0.02	0.02	0.00	0.04	0.04	0.03	0.00	0.02	0.00	0.00	0.00	0.01	0.01	0.02	0.02	0.01	0.01	0.04	0.01	0.02	0.00	0.01	0.10	0.00	0.00	0.01	0.01	0.01	0.02	0.01	0.00	0.03	0.01	0.03	0.05	0.01	0.02	0.00	0.06	0.01	0.00	0.00	0.01
SPAC17A2.07c	0.03	0.03	0.02	0.01	0.02	0.02	0.02	0.03	0.01	0.01	0.03	0.02	0.01	0.00	0.00	0.01	0.02	0.01	0.01	0.03	0.03	0.02	0.01	0.02	0.02	0.02	0.01	0.01	0.02	0.01	0.00	0.01	0.01	0.01	0.01	0.02	0.01	0.01	0.02	0.02	0.00	0.06	0.00	0.01	0.01	0.01	0.01	0.01	0.01
SPAC17A2.08c	0.00	0.00	0.00	0.04	0.08	0.02	0.04	0.01	0.00	0.23	0.00	0.00	0.00	0.01	0.15	0.02	0.00	0.02	0.00	0.00	0.00	0.01	0.44	0.08	0.00	0.00	0.00	0.08	0.00	0.01	0.00	0.00	0.00	0.00	0.00	0.00	0.03	0.00	0.00	0.00	0.01	0.00	0.00	0.00	0.03	0.02	0.00	0.00	0.07
SPAC17A2.09c	0.07	0.11	0.00	0.00	0.00	0.01	0.00	0.01	0.02	0.00	0.01	0.05	0.32	0.10	0.00	0.00	0.02	0.02	0.05	0.01	0.07	0.00	0.01	0.01	0.12	0.04	0.10	0.00	0.12	0.03	0.01	0.02	0.01	0.01	0.01	0.02	0.00	0.01	0.02	0.01	0.04	0.01	0.02	0.06	0.01	0.01	0.02	0.02	0.01
SPAC17A2.10c	0.08	0.04	0.00	0.01	0.00	0.05	0.00	0.00	0.01	0.00	0.00	0.01	0.01	0.01	0.07	0.01	0.02	0.01	0.01	0.00	0.03	0.00	0.00	0.00	0.01	0.03	0.05	0.00	0.01	0.01	0.00	0.00	0.00	0.01	0.00	0.01	0.00	0.02	0.01	0.02	0.00	0.07	0.04	0.01	0.00	0.01	0.06	0.04	0.02
SPAC17A2.11	0.02	0.01	0.00	0.01	0.01	0.05	0.01	0.02	0.03	0.02	0.01	0.02	0.01	0.07	0.00	0.03	0.05	0.07	0.04	0.04	0.02	0.01	0.02	0.01	0.01	0.01	0.01	0.01	0.02	0.03	0.04	0.04	0.05	0.02	0.05	0.04	0.02	0.01	0.02	0.02	0.01	0.01	0.01	0.01	0.01	0.01	0.01	0.01	0.01
SPAC17A2.12	0.01	0.00	0.00	0.01	0.01	0.01	0.00	0.01	0.00	0.04	0.00	0.03	0.01	0.08	0.05	0.01	0.03	0.05	0.07	0.01	0.00	0.00	0.21	0.02	0.00	0.01	0.01	0.01	0.27	0.04	0.01	0.01	0.01	0.01	0.00	0.01	0.01	0.01	0.02	0.01	0.07	0.00	0.01	0.01	0.01	0.01	0.00	0.00	0.01
SPAC17A2.13c	0.04	0.70	0.05	0.01	0.00	0.01	0.01	0.02	0.17	0.00	0.01	0.18	0.01	0.02	0.00	0.00	0.01	0.00	0.01	0.02	0.38	0.01	0.00	0.00	0.09	0.09	0.01	0.00	0.02	0.00	0.01	0.14	0.00	0.01	0.01	0.04	0.00	0.01	0.01	0.09	0.02	0.46	0.12	0.03	0.00	0.00	0.01	0.00	0.01
SPAC17A2.14	0.02	0.01	0.02	0.00	0.00	0.01	0.00	0.01	0.01	0.01	0.02	0.01	0.09	0.02	0.02	0.02	0.14	0.07	0.08	0.00	0.02	0.01	0.02	0.01	0.03	0.06	0.02	0.01	0.03	0.23	0.12	0.03	0.10	0.03	0.02	0.03	0.01	0.01	0.02	0.02	0.01	0.03	0.07	0.02	0.02	0.03	0.04	0.03	0.03
SPAC17A2.15	0.01	0.01	0.01	0.01	0.02	0.03	0.02	0.01	0.00	0.01	0.02	0.01	0.01	0.03	0.00	0.03	0.01	0.02	0.02	0.06	0.01	0.01	0.01	0.01	0.00	0.01	0.01	0.01	0.02	0.01	0.01	0.02	0.01	0.01	0.01	0.01	0.01	0.01	0.01	0.01	0.02	0.01	0.01	0.01	0.01	0.01	0.01	0.01	0.01
SPAC17A5.01	0.00	0.00	0.09	0.02	0.03	0.00	0.08	0.01	0.00	0.07	0.03	0.01	0.01	0.01	0.01	0.01	0.01	0.15	0.05	0.01	0.00	0.01	0.15	0.03	0.00	0.00	0.00	0.04	0.01	0.04	0.03	0.03	0.18	0.03	0.05	0.01	0.06	0.01	0.01	0.01	0.11	0.00	0.00	0.02	0.08	0.02	0.00	0.00	0.01
SPAC17A5.02c	0.01	0.01	0.00	0.02	0.00	0.01	0.03	0.00	0.01	0.05	0.00	0.00	0.02	0.01	0.39	0.01	0.00	0.02	0.01	0.00	0.00	0.02	0.33	0.02	0.00	0.00	0.03	0.04	0.01	0.02	0.01	0.00	0.01	0.02	0.02	0.00	0.03	0.00	0.00	0.00	0.01	0.00	0.00	0.00	0.03	0.00	0.00	0.01	0.06
SPAC17A5.03	0.01	0.01	0.01	0.00	0.00	0.01	0.00	0.00	0.07	0.00	0.01	0.02	0.40	0.00	0.02	0.00	0.01	0.01	0.01	0.01	0.00	0.01	0.00	0.00	0.01	0.01	0.47	0.00	0.03	0.06	0.02	0.01	0.02	0.02	0.01	0.01	0.01	0.00	0.00	0.00	0.00	0.00	0.02	0.01	0.11	0.00	0.01	0.02	0.01
SPAC17A5.04c	0.01	0.02	0.03	0.02	0.27	0.01	0.01	0.01	0.00	0.02	0.04	0.01	0.06	0.08	0.01	0.01	0.01	0.01	0.01	0.00	0.01	0.04	0.03	0.09	0.03	0.03	0.00	0.00	0.09	0.01	0.00	0.07	0.01	0.02	0.02	0.02	0.00	0.01	0.01	0.01	0.04	0.00	0.01	0.00	0.12	0.00	0.00	0.00	0.02
SPAC17A5.05c	0.07	0.01	0.05	0.01	0.04	0.02	0.01	0.05	0.01	0.01	0.04	0.01	0.06	0.01	0.24	0.02	0.01	0.01	0.01	0.01	0.00	0.02	0.02	0.01	0.04	0.15	0.02	0.00	0.04	0.02	0.01	0.02	0.02	0.01	0.03	0.05	0.01	0.01	0.00	0.02	0.01	0.04	0.01	0.02	0.01	0.02	0.31	0.20	0.01
SPAC17A5.06	0.02	0.01	0.03	0.05	0.07	0.01	0.01	0.02	0.02	0.21	0.02	0.02	0.00	0.01	0.01	0.00	0.03	0.06	0.06	0.01	0.03	0.00	0.03	0.00	0.01	0.02	0.00	0.03	0.02	0.00	0.01	0.01	0.02	0.04	0.03	0.04	0.04	0.02	0.01	0.01	0.01	0.02	0.02	0.02	0.01	0.02	0.02	0.01	0.03
SPAC17A5.07c	0.00	0.00	0.01	0.02	0.06	0.01	0.03	0.01	0.01	0.31	0.00	0.02	0.01	0.02	0.06	0.00	0.00	0.01	0.01	0.01	0.00	0.00	0.11	0.04	0.00	0.00	0.00	0.00	0.01	0.01	0.00	0.00	0.01	0.05	0.02	0.00	0.05	0.01	0.00	0.00	0.01	0.00	0.00	0.01	0.05	0.00	0.00	0.00	0.02
SPAC17A5.08	0.01	0.01	0.01	0.02	0.04	0.01	0.13	0.16	0.01	0.01	0.03	0.00	0.00	0.02	0.01	0.02	0.01	0.01	0.01	0.01	0.00	0.03	0.00	0.01	0.01	0.00	0.00	0.02	0.00	0.01	0.01	0.01	0.02	0.01	0.01	0.02	0.01	0.00	0.00	0.10	0.01	0.03	0.01	0.06	0.00	0.05	0.03	0.02	0.00
SPAC17A5.09c	0.06	0.05	0.02	0.08	0.04	0.01	0.11	0.03	0.01	0.01	0.05	0.03	0.00	0.00	0.01	0.01	0.01	0.01	0.00	0.01	0.06	0.05	0.04	0.01	0.04	0.06	0.00	0.03	0.00	0.00	0.00	0.01	0.01	0.02	0.01	0.02	0.05	0.08	0.00	0.14	0.00	0.07	0.02	0.01	0.00	0.02	0.03	0.03	0.02
SPAC17A5.10	0.05	0.40	0.01	0.00	0.00	0.02	0.01	0.03	0.11	0.00	0.05	0.05	0.00	0.01	0.00	0.00	0.03	0.01	0.01	0.01	0.40	0.01	0.00	0.00	0.22	0.07	0.02	0.00	0.00	0.00	0.00	0.02	0.01	0.03	0.05	0.03	0.01	0.02	0.01	0.08	0.00	0.21	0.04	0.02	0.00	0.00	0.26	0.06	0.00
SPAC17A5.11	0.01	0.01	0.01	0.01	0.03	0.03	0.01	0.02	0.00	0.06	0.00	0.01	0.01	0.00	0.02	0.04	0.00	0.01	0.01	0.03	0.00	0.01	0.02	0.14	0.00	0.00	0.01	0.01	0.01	0.01	0.00	0.02	0.00	0.01	0.01	0.01	0.01	0.00	0.02	0.01	0.01	0.00	0.01	0.00	0.02	0.01	0.00	0.00	0.01
SPAC17A5.12	0.01	0.01	0.00	0.02	0.01	0.00	0.02	0.00	0.03	0.05	0.00	0.02	0.01	0.00	0.05	0.00	0.01	0.02	0.01	0.00	0.01	0.00	0.03	0.00	0.01	0.02	0.00	0.07	0.01	0.01	0.01	0.01	0.01	0.03	0.01	0.01	0.01	0.03	0.01	0.01	0.00	0.01	0.01	0.01	0.01	0.00	0.02	0.02	0.07
SPAC17A5.13	0.02	0.00	0.00	0.01	0.00	0.01	0.00	0.02	0.03	0.00	0.01	0.01	0.03	0.03	0.06	0.01	0.08	0.03	0.02	0.00	0.00	0.02	0.01	0.01	0.09	0.01	0.05	0.01	0.01	0.22	0.06	0.02	0.03	0.01	0.02	0.01	0.01	0.00	0.01	0.00	0.01	0.01	0.02	0.04	0.01	0.02	0.25	0.19	0.01
SPAC17A5.14	0.02	0.01	0.09	0.01	0.04	0.00	0.01	0.00	0.35	0.03	0.01	0.13	0.00	0.01	0.01	0.00	0.01	0.03	0.02	0.00	0.04	0.01	0.04	0.01	0.08	0.08	0.00	0.00	0.04	0.04	0.02	0.00	0.01	0.08	0.08	0.01	0.01	0.02	0.01	0.01	0.01	0.01	0.06	0.02	0.05	0.00	0.02	0.04	0.09
SPAC17A5.15c	0.01	0.01	0.05	0.00	0.00	0.00	0.00	0.00	0.04	0.00	0.02	0.01	0.12	0.01	0.01	0.03	0.05	0.06	0.02	0.01	0.02	0.01	0.00	0.01	0.02	0.04	0.19	0.02	0.05	0.16	0.20	0.08	0.13	0.05	0.10	0.01	0.01	0.00	0.01	0.01	0.02	0.02	0.05	0.00	0.11	0.02	0.01	0.02	0.04
SPAC17A5.16	0.10	0.11	0.16	0.00	0.01	0.02	0.01	0.12	0.01	0.00	0.36	0.03	0.01	0.01	0.00	0.00	0.03	0.02	0.01	0.00	0.13	0.07	0.00	0.01	0.21	0.40	0.00	0.00	0.03	0.02	0.01	0.07	0.08	0.03	0.04	0.06	0.00	0.02	0.01	0.15	0.03	0.31	0.15	0.02	0.01	0.01	0.07	0.04	0.01
SPAC17A5.18c	0.00	0.00	0.00	0.01	0.02	0.04	0.03	0.01	0.00	0.04	0.00	0.00	0.01	0.01	0.02	0.02	0.00	0.01	0.00	0.02	0.00	0.01	0.04	0.08	0.00	0.00	0.00	0.00	0.01	0.01	0.00	0.00	0.00	0.00	0.01	0.00	0.01	0.00	0.01	0.01	0.02	0.00	0.00	0.00	0.01	0.01	0.00	0.00	0.00
SPAC17C9.01c	0.02	0.01	0.05	0.10	0.34	0.01	0.03	0.23	0.00	0.13	0.02	0.01	0.01	0.01	0.00	0.00	0.01	0.02	0.01	0.00	0.01	0.03	0.26	0.02	0.01	0.02	0.00	0.02	0.02	0.00	0.00	0.01	0.00	0.02	0.01	0.02	0.02	0.00	0.00	0.04	0.03	0.02	0.00	0.02	0.01	0.02	0.01	0.00	0.01
SPAC17C9.02c	0.01	0.00	0.01	0.01	0.01	0.02	0.00	0.05	0.00	0.00	0.02	0.00	0.16	0.03	0.03	0.08	0.01	0.01	0.01	0.01	0.00	0.03	0.07	0.05	0.01	0.01	0.14	0.01	0.01	0.13	0.02	0.01	0.02	0.00	0.01	0.02	0.00	0.00	0.01	0.01	0.02	0.00	0.00	0.02	0.04	0.06	0.04	0.04	0.00
SPAC17C9.03	0.01	0.00	0.00	0.02	0.00	0.00	0.00	0.00	0.00	0.05	0.00	0.00	0.06	0.00	0.08	0.01	0.04	0.04	0.04	0.01	0.00	0.00	0.18	0.01	0.00	0.00	0.05	0.05	0.05	0.14	0.04	0.01	0.03	0.02	0.01	0.00	0.01	0.01	0.01	0.00	0.01	0.00	0.00	0.01	0.22	0.00	0.00	0.01	0.03
SPAC17C9.05c	0.00	0.00	0.01	0.08	0.05	0.01	0.01	0.00	0.01	0.04	0.01	0.01	0.00	0.00	0.01	0.00	0.01	0.02	0.01	0.01	0.00	0.00	0.18	0.02	0.00	0.00	0.00	0.01	0.01	0.01	0.00	0.01	0.01	0.03	0.01	0.01	0.04	0.01	0.02	0.01	0.02	0.00	0.00	0.03	0.02	0.02	0.01	0.00	0.01
SPAC17C9.06	0.03	0.12	0.02	0.00	0.01	0.01	0.01	0.06	0.09	0.00	0.07	0.20	0.00	0.01	0.00	0.00	0.03	0.01	0.01	0.00	0.18	0.04	0.00	0.00	0.33	0.02	0.00	0.00	0.00	0.01	0.01	0.02	0.01	0.03	0.05	0.04	0.00	0.02	0.00	0.05	0.00	0.38	0.15	0.02	0.00	0.01	0.04	0.02	0.01
SPAC17C9.07	0.04	0.08	0.13	0.00	0.01	0.06	0.02	0.04	0.07	0.01	0.28	0.12	0.02	0.01	0.02	0.08	0.01	0.01	0.01	0.02	0.08	0.02	0.00	0.01	0.07	0.10	0.01	0.00	0.01	0.02	0.01	0.07	0.01	0.05	0.18	0.03	0.00	0.01	0.01	0.14	0.02	0.16	0.15	0.02	0.00	0.02	0.03	0.03	0.02
SPAC17C9.08	0.01	0.00	0.01	0.29	0.09	0.03	0.65	0.01	0.00	0.30	0.00	0.00	0.00	0.00	0.17	0.01	0.00	0.00	0.01	0.01	0.00	0.00	0.05	0.01	0.00	0.00	0.00	0.01	0.00	0.00	0.00	0.00	0.01	0.01	0.00	0.01	0.03	0.01	0.03	0.01	0.00	0.00	0.00	0.01	0.00	0.01	0.01	0.00	0.01
SPAC17C9.09c	0.00	0.01	0.00	0.02	0.00	0.01	0.10	0.00	0.02	0.01	0.00	0.00	0.00	0.00	0.04	0.01	0.02	0.03	0.01	0.03	0.00	0.00	0.01	0.00	0.00	0.00	0.00	0.16	0.00	0.01	0.02	0.00	0.04	0.01	0.00	0.00	0.03	0.01	0.02	0.02	0.00	0.00	0.00	0.00	0.00	0.01	0.01	0.00	0.01
SPAC17C9.10	0.02	0.01	0.00	0.00	0.00	0.01	0.00	0.00	0.03	0.00	0.01	0.02	0.05	0.05	0.00	0.03	0.08	0.04	0.05	0.00	0.03	0.00	0.01	0.01	0.06	0.02	0.08	0.00	0.04	0.12	0.02	0.02	0.02	0.02	0.05	0.01	0.02	0.00	0.04	0.00	0.01	0.00	0.01	0.02	0.02	0.04	0.03	0.02	0.01
SPAC17C9.11c	0.01	0.02	0.00	0.13	0.02	0.04	0.06	0.00	0.02	0.12	0.00	0.02	0.00	0.00	0.01	0.01	0.01	0.00	0.00	0.02	0.07	0.00	0.01	0.01	0.00	0.00	0.00	0.00	0.00	0.00	0.00	0.00	0.00	0.01	0.01	0.00	0.01	0.01	0.02	0.02	0.00	0.01	0.00	0.00	0.00	0.01	0.01	0.00	0.04
SPAC17C9.12	0.03	0.17	0.00	0.01	0.01	0.01	0.02	0.00	0.19	0.01	0.00	0.22	0.00	0.01	0.00	0.00	0.01	0.01	0.02	0.01	0.34	0.00	0.00	0.00	0.09	0.01	0.00	0.00	0.03	0.00	0.01	0.01	0.01	0.02	0.02	0.01	0.01	0.05	0.04	0.01	0.00	0.05	0.03	0.03	0.00	0.00	0.02	0.02	0.02
SPAC17C9.13c	0.01	0.00	0.01	0.29	0.02	0.00	0.00	0.01	0.00	0.02	0.00	0.00	0.02	0.01	0.01	0.03	0.02	0.02	0.01	0.00	0.00	0.01	0.25	0.02	0.00	0.01	0.06	0.01	0.02	0.00	0.00	0.02	0.00	0.01	0.00	0.01	0.01	0.00	0.00	0.00	0.02	0.01	0.00	0.00	0.01	0.01	0.00	0.00	0.01
SPAC17C9.14	0.00	0.00	0.00	0.15	0.03	0.02	0.02	0.01	0.00	0.37	0.00	0.00	0.00	0.04	0.02	0.01	0.01	0.01	0.01	0.03	0.00	0.00	0.19	0.05	0.00	0.00	0.00	0.02	0.03	0.01	0.00	0.01	0.00	0.00	0.00	0.00	0.02	0.00	0.01	0.00	0.01	0.00	0.00	0.01	0.02	0.01	0.00	0.00	0.01
SPAC17C9.15c	0.03	0.02	0.00	0.02	0.00	0.02	0.14	0.01	0.01	0.03	0.00	0.00	0.00	0.00	0.50	0.01	0.00	0.01	0.01	0.01	0.00	0.00	0.00	0.00	0.00	0.01	0.01	0.04	0.00	0.00	0.00	0.00	0.02	0.01	0.00	0.00	0.01	0.00	0.00	0.10	0.00	0.03	0.00	0.01	0.00	0.01	0.20	0.11	0.02
SPAC17C9.16c	0.01	0.01	0.00	0.01	0.00	0.01	0.00	0.01	0.02	0.00	0.00	0.00	0.02	0.01	0.01	0.03	0.02	0.02	0.02	0.02	0.02	0.01	0.02	0.03	0.00	0.01	0.07	0.01	0.01	0.07	0.14	0.01	0.05	0.01	0.01	0.02	0.02	0.01	0.04	0.01	0.01	0.00	0.01	0.00	0.00	0.00	0.01	0.01	0.01
SPAC17D4.01	0.02	0.02	0.01	0.02	0.01	0.02	0.01	0.01	0.02	0.01	0.01	0.01	0.01	0.01	0.03	0.02	0.03	0.01	0.02	0.02	0.01	0.01	0.01	0.01	0.01	0.01	0.01	0.01	0.01	0.02	0.01	0.02	0.01	0.01	0.01	0.01	0.01	0.01	0.02	0.02	0.01	0.02	0.02	0.01	0.01	0.01	0.03	0.02	0.01
SPAC17D4.02	0.00	0.00	0.00	0.01	0.03	0.01	0.05	0.02	0.00	0.18	0.00	0.00	0.01	0.00	0.14	0.02	0.01	0.03	0.01	0.01	0.00	0.03	0.05	0.05	0.00	0.00	0.01	0.04	0.01	0.01	0.01	0.00	0.02	0.01	0.00	0.00	0.01	0.00	0.01	0.01	0.03	0.00	0.00	0.00	0.04	0.00	0.00	0.01	0.03
SPAC17D4.03c	0.02	0.01	0.12	0.00	0.03	0.00	0.00	0.01	0.00	0.00	0.24	0.00	0.01	0.01	0.00	0.01	0.02	0.04	0.02	0.00	0.01	0.05	0.01	0.02	0.02	0.30	0.01	0.00	0.04	0.04	0.01	0.09	0.08	0.05	0.02	0.05	0.01	0.01	0.01	0.05	0.16	0.01	0.08	0.01	0.03	0.05	0.05	0.01	0.01
SPAC17D4.04	0.00	0.00	0.00	0.03	0.01	0.00	0.02	0.00	0.00	0.07	0.00	0.00	0.01	0.00	0.36	0.01	0.05	0.14	0.04	0.00	0.00	0.01	0.29	0.03	0.00	0.00	0.01	0.49	0.01	0.19	0.03	0.00	0.11	0.01	0.00	0.00	0.04	0.01	0.00	0.00	0.03	0.00	0.00	0.00	0.04	0.01	0.00	0.01	0.02
SPAC17G6.02c	0.03	0.02	0.02	0.00	0.01	0.01	0.00	0.00	0.02	0.00	0.04	0.00	0.02	0.01	0.01	0.00	0.03	0.03	0.01	0.00	0.03	0.01	0.01	0.01	0.02	0.43	0.03	0.00	0.06	0.12	0.05	0.01	0.04	0.01	0.02	0.01	0.00	0.03	0.00	0.01	0.01	0.02	0.10	0.00	0.01	0.01	0.01	0.02	0.03
SPAC17G6.03	0.02	0.01	0.10	0.01	0.03	0.01	0.00	0.01	0.01	0.00	0.17	0.08	0.00	0.03	0.00	0.00	0.01	0.01	0.02	0.01	0.26	0.05	0.00	0.03	0.03	0.09	0.00	0.00	0.11	0.01	0.01	0.03	0.01	0.04	0.07	0.02	0.02	0.05	0.04	0.01	0.01	0.01	0.04	0.03	0.01	0.03	0.01	0.00	0.01
SPAC17G6.04c	0.04	0.11	0.06	0.01	0.03	0.01	0.01	0.02	0.03	0.01	0.02	0.06	0.02	0.00	0.02	0.00	0.01	0.02	0.03	0.00	0.05	0.06	0.01	0.01	0.06	0.06	0.01	0.01	0.02	0.01	0.00	0.08	0.01	0.06	0.04	0.04	0.01	0.12	0.01	0.02	0.01	0.06	0.01	0.00	0.01	0.01	0.02	0.03	0.02
SPAC17G6.05c	0.10	0.06	0.06	0.00	0.01	0.01	0.00	0.03	0.05	0.00	0.12	0.06	0.01	0.01	0.01	0.00	0.02	0.01	0.02	0.00	0.21	0.04	0.00	0.00	0.27	0.41	0.01	0.01	0.10	0.04	0.01	0.01	0.01	0.04	0.05	0.05	0.01	0.07	0.00	0.02	0.01	0.21	0.28	0.06	0.01	0.03	0.29	0.35	0.05
SPAC17G6.06	0.00	0.00	0.00	0.04	0.00	0.01	0.05	0.00	0.01	0.01	0.00	0.00	0.01	0.00	0.05	0.01	0.01	0.01	0.00	0.07	0.00	0.00	0.02	0.00	0.00	0.00	0.06	0.13	0.00	0.01	0.00	0.00	0.00	0.00	0.00	0.00	0.01	0.00	0.01	0.00	0.01	0.00	0.00	0.00	0.01	0.02	0.00	0.00	0.00
SPAC17G6.07c	0.00	0.00	0.00	0.08	0.01	0.02	0.17	0.00	0.00	0.15	0.00	0.00	0.00	0.00	0.07	0.02	0.02	0.01	0.00	0.07	0.00	0.00	0.10	0.01	0.00	0.00	0.00	0.08	0.00	0.00	0.00	0.00	0.00	0.00	0.00	0.00	0.02	0.01	0.01	0.00	0.00	0.00	0.00	0.00	0.00	0.01	0.00	0.00	0.03
SPAC17G6.08	0.01	0.00	0.01	0.03	0.05	0.01	0.02	0.01	0.01	0.06	0.01	0.01	0.01	0.00	0.03	0.01	0.01	0.06	0.01	0.00	0.00	0.01	0.10	0.06	0.01	0.01	0.00	0.03	0.01	0.01	0.01	0.00	0.01	0.01	0.01	0.01	0.02	0.01	0.01	0.00	0.01	0.00	0.00	0.00	0.01	0.02	0.00	0.01	0.04
SPAC17G6.09	0.10	0.22	0.09	0.00	0.00	0.01	0.01	0.03	0.01	0.00	0.09	0.02	0.01	0.01	0.00	0.01	0.01	0.00	0.00	0.00	0.18	0.02	0.00	0.00	0.20	0.32	0.06	0.00	0.01	0.00	0.01	0.03	0.00	0.01	0.02	0.02	0.00	0.00	0.00	0.14	0.02	0.26	0.11	0.01	0.00	0.02	0.10	0.04	0.02
SPAC17G6.10	0.00	0.01	0.02	0.06	0.01	0.00	0.01	0.00	0.01	0.05	0.00	0.01	0.00	0.02	0.01	0.01	0.01	0.02	0.03	0.01	0.01	0.01	0.38	0.02	0.01	0.00	0.00	0.01	0.02	0.01	0.01	0.01	0.00	0.01	0.00	0.01	0.01	0.02	0.00	0.01	0.01	0.01	0.00	0.02	0.07	0.00	0.00	0.00	0.01
SPAC17G6.11c	0.05	0.02	0.09	0.01	0.01	0.01	0.00	0.05	0.00	0.00	0.02	0.01	0.37	0.09	0.04	0.04	0.02	0.05	0.04	0.00	0.00	0.03	0.03	0.02	0.06	0.11	0.12	0.00	0.03	0.10	0.01	0.03	0.10	0.01	0.02	0.04	0.01	0.01	0.00	0.01	0.04	0.03	0.00	0.02	0.04	0.02	0.00	0.03	0.00
SPAC17G6.12	0.02	0.01	0.01	0.02	0.04	0.02	0.01	0.00	0.00	0.19	0.00	0.02	0.00	0.01	0.01	0.00	0.01	0.01	0.02	0.01	0.02	0.00	0.02	0.03	0.01	0.02	0.00	0.00	0.04	0.01	0.00	0.01	0.00	0.09	0.02	0.00	0.01	0.03	0.04	0.00	0.01	0.01	0.01	0.01	0.06	0.00	0.01	0.03	0.03
SPAC17G6.13	0.01	0.01	0.03	0.18	0.02	0.00	0.04	0.01	0.02	0.02	0.02	0.03	0.00	0.01	0.00	0.00	0.00	0.00	0.01	0.01	0.18	0.00	0.02	0.00	0.01	0.00	0.01	0.02	0.01	0.00	0.00	0.02	0.01	0.01	0.00	0.01	0.01	0.02	0.01	0.01	0.01	0.02	0.01	0.09	0.01	0.00	0.01	0.00	0.00
SPAC17G6.14c	0.02	0.27	0.02	0.00	0.00	0.01	0.01	0.02	0.12	0.00	0.03	0.02	0.07	0.00	0.01	0.00	0.01	0.01	0.00	0.00	0.03	0.01	0.00	0.00	0.08	0.04	0.09	0.01	0.00	0.02	0.03	0.00	0.01	0.01	0.02	0.00	0.00	0.01	0.00	0.01	0.00	0.32	0.04	0.06	0.01	0.01	0.09	0.29	0.01
SPAC17G6.15c	0.01	0.02	0.01	0.00	0.00	0.01	0.00	0.01	0.01	0.00	0.01	0.00	0.09	0.02	0.01	0.01	0.07	0.04	0.04	0.00	0.00	0.01	0.00	0.00	0.02	0.01	0.11	0.01	0.01	0.20	0.19	0.03	0.18	0.02	0.03	0.02	0.01	0.00	0.02	0.00	0.01	0.00	0.04	0.03	0.05	0.01	0.01	0.01	0.00
SPAC17G6.16c	0.01	0.00	0.05	0.01	0.02	0.00	0.00	0.02	0.00	0.01	0.02	0.01	0.00	0.01	0.00	0.00	0.01	0.02	0.02	0.00	0.01	0.01	0.03	0.00	0.01	0.01	0.00	0.01	0.02	0.01	0.00	0.00	0.01	0.02	0.01	0.00	0.01	0.01	0.00	0.01	0.00	0.02	0.01	0.12	0.02	0.02	0.01	0.01	0.02
SPAC17G6.17	0.00	0.00	0.01	0.02	0.06	0.01	0.01	0.01	0.00	0.04	0.02	0.00	0.00	0.02	0.01	0.01	0.01	0.01	0.00	0.01	0.00	0.02	0.07	0.03	0.00	0.00	0.00	0.03	0.01	0.03	0.01	0.00	0.00	0.01	0.00	0.00	0.01	0.00	0.00	0.01	0.01	0.00	0.00	0.01	0.02	0.02	0.01	0.00	0.01
SPAC17G8.01c	0.00	0.00	0.00	0.04	0.03	0.00	0.01	0.02	0.00	0.03	0.01	0.00	0.03	0.03	0.06	0.10	0.01	0.05	0.01	0.01	0.00	0.01	0.33	0.02	0.00	0.00	0.01	0.03	0.02	0.03	0.01	0.00	0.02	0.01	0.00	0.00	0.01	0.00	0.01	0.00	0.11	0.00	0.01	0.01	0.03	0.04	0.00	0.01	0.03
SPAC17G8.02	0.01	0.02	0.02	0.04	0.01	0.01	0.02	0.10	0.01	0.00	0.06	0.04	0.03	0.02	0.01	0.04	0.08	0.03	0.04	0.01	0.01	0.07	0.01	0.01	0.09	0.01	0.01	0.00	0.01	0.01	0.01	0.12	0.05	0.02	0.03	0.04	0.08	0.00	0.01	0.04	0.02	0.02	0.01	0.03	0.00	0.01	0.04	0.04	0.00
SPAC17G8.03c	0.02	0.01	0.00	0.02	0.00	0.01	0.01	0.01	0.01	0.00	0.00	0.00	0.00	0.00	0.04	0.00	0.01	0.01	0.01	0.00	0.01	0.01	0.00	0.00	0.02	0.01	0.01	0.03	0.00	0.00	0.01	0.00	0.01	0.02	0.00	0.01	0.01	0.02	0.01	0.03	0.00	0.04	0.01	0.01	0.00	0.03	0.12	0.11	0.02
SPAC17G8.04c	0.01	0.17	0.04	0.01	0.01	0.01	0.21	0.01	0.01	0.00	0.13	0.07	0.00	0.01	0.00	0.00	0.01	0.00	0.01	0.01	0.15	0.00	0.00	0.00	0.04	0.02	0.00	0.00	0.00	0.00	0.00	0.02	0.02	0.01	0.01	0.01	0.01	0.01	0.01	0.11	0.00	0.15	0.04	0.04	0.00	0.00	0.05	0.00	0.00
SPAC17G8.05	0.00	0.00	0.00	0.01	0.01	0.02	0.06	0.01	0.00	0.03	0.00	0.00	0.01	0.01	0.21	0.03	0.02	0.01	0.00	0.03	0.00	0.01	0.02	0.01	0.00	0.00	0.01	0.08	0.00	0.02	0.00	0.00	0.00	0.01	0.00	0.01	0.01	0.00	0.02	0.01	0.01	0.00	0.00	0.00	0.03	0.01	0.01	0.01	0.01
SPAC17G8.06c	0.00	0.02	0.00	0.00	0.00	0.00	0.00	0.00	0.56	0.00	0.00	0.09	0.08	0.04	0.04	0.01	0.11	0.05	0.03	0.00	0.00	0.01	0.00	0.00	0.04	0.00	0.07	0.01	0.01	0.14	0.17	0.08	0.18	0.04	0.05	0.02	0.03	0.00	0.01	0.00	0.01	0.00	0.01	0.05	0.04	0.00	0.01	0.06	0.00
SPAC17G8.07	0.00	0.00	0.00	0.14	0.02	0.03	0.13	0.03	0.01	0.21	0.00	0.01	0.01	0.01	0.10	0.03	0.01	0.07	0.01	0.07	0.00	0.01	0.03	0.02	0.00	0.00	0.00	0.04	0.00	0.01	0.01	0.03	0.05	0.02	0.01	0.01	0.02	0.00	0.02	0.01	0.02	0.00	0.00	0.01	0.02	0.01	0.00	0.00	0.02
SPAC17G8.08c	0.00	0.01	0.00	0.02	0.00	0.01	0.00	0.02	0.00	0.00	0.01	0.00	0.23	0.04	0.01	0.01	0.01	0.03	0.01	0.00	0.00	0.09	0.01	0.02	0.01	0.00	0.07	0.02	0.00	0.06	0.05	0.01	0.17	0.00	0.00	0.01	0.01	0.00	0.00	0.01	0.02	0.00	0.00	0.01	0.03	0.01	0.00	0.00	0.00
SPAC17G8.09	0.00	0.00	0.00	0.14	0.03	0.04	0.09	0.02	0.00	0.48	0.00	0.00	0.00	0.01	0.19	0.03	0.01	0.01	0.00	0.02	0.00	0.00	0.12	0.04	0.00	0.00	0.01	0.04	0.00	0.00	0.00	0.00	0.00	0.00	0.00	0.00	0.03	0.00	0.01	0.01	0.00	0.00	0.00	0.00	0.00	0.01	0.01	0.00	0.01
SPAC17G8.10c	0.03	0.09	0.05	0.02	0.01	0.02	0.01	0.12	0.03	0.00	0.16	0.04	0.00	0.02	0.00	0.01	0.02	0.01	0.02	0.01	0.13	0.01	0.00	0.00	0.07	0.11	0.00	0.01	0.01	0.00	0.00	0.06	0.02	0.03	0.02	0.07	0.01	0.05	0.01	0.04	0.01	0.31	0.09	0.04	0.00	0.01	0.17	0.02	0.00
SPAC17G8.11c	0.02	0.01	0.01	0.01	0.01	0.01	0.01	0.01	0.00	0.01	0.02	0.05	0.03	0.01	0.00	0.03	0.04	0.03	0.09	0.01	0.04	0.00	0.01	0.01	0.01	0.03	0.02	0.00	0.07	0.02	0.04	0.04	0.03	0.02	0.02	0.02	0.01	0.02	0.02	0.02	0.03	0.03	0.04	0.01	0.01	0.01	0.01	0.02	0.02
SPAC17G8.12	0.03	0.00	0.05	0.03	0.06	0.01	0.00	0.02	0.00	0.03	0.02	0.01	0.00	0.08	0.00	0.00	0.03	0.03	0.03	0.00	0.02	0.01	0.13	0.02	0.01	0.06	0.00	0.00	0.02	0.01	0.01	0.01	0.00	0.01	0.01	0.03	0.01	0.02	0.00	0.02	0.01	0.03	0.03	0.06	0.01	0.02	0.01	0.01	0.01
SPAC17G8.13c	0.01	0.00	0.00	0.10	0.02	0.01	0.04	0.01	0.00	0.05	0.00	0.00	0.00	0.01	0.02	0.01	0.01	0.02	0.02	0.02	0.00	0.00	0.12	0.01	0.00	0.00	0.00	0.12	0.02	0.01	0.00	0.00	0.01	0.03	0.00	0.01	0.03	0.01	0.05	0.01	0.02	0.00	0.00	0.00	0.00	0.02	0.01	0.01	0.07
SPAC17G8.14c	0.02	0.01	0.08	0.00	0.06	0.03	0.01	0.07	0.00	0.04	0.12	0.04	0.00	0.02	0.00	0.01	0.01	0.01	0.01	0.02	0.17	0.02	0.00	0.02	0.04	0.10	0.00	0.00	0.03	0.00	0.00	0.03	0.01	0.02	0.06	0.05	0.00	0.01	0.01	0.03	0.01	0.02	0.04	0.02	0.02	0.01	0.05	0.01	0.01
SPAC17H9.01	0.01	0.00	0.05	0.09	0.26	0.01	0.02	0.02	0.00	0.17	0.02	0.00	0.00	0.01	0.01	0.03	0.00	0.01	0.02	0.01	0.00	0.02	0.21	0.05	0.00	0.01	0.00	0.00	0.02	0.01	0.01	0.02	0.01	0.02	0.01	0.03	0.01	0.01	0.02	0.01	0.07	0.00	0.00	0.03	0.06	0.01	0.01	0.00	0.02
SPAC17H9.02	0.01	0.00	0.01	0.09	0.03	0.01	0.03	0.00	0.00	0.09	0.00	0.00	0.01	0.01	0.03	0.01	0.03	0.04	0.02	0.00	0.00	0.01	0.37	0.04	0.00	0.02	0.01	0.02	0.04	0.07	0.03	0.00	0.02	0.04	0.01	0.00	0.01	0.00	0.00	0.00	0.02	0.00	0.01	0.00	0.07	0.02	0.00	0.00	0.09
SPAC17H9.03c	0.01	0.00	0.00	0.06	0.12	0.01	0.06	0.01	0.00	0.03	0.01	0.00	0.00	0.01	0.01	0.01	0.01	0.02	0.01	0.01	0.00	0.03	0.03	0.03	0.00	0.00	0.00	0.00	0.00	0.01	0.00	0.03	0.02	0.04	0.01	0.02	0.05	0.00	0.04	0.05	0.07	0.00	0.01	0.01	0.00	0.01	0.01	0.00	0.00
SPAC17H9.04c	0.02	0.00	0.00	0.02	0.00	0.00	0.00	0.03	0.02	0.00	0.00	0.00	0.38	0.02	0.10	0.07	0.05	0.02	0.01	0.00	0.00	0.04	0.05	0.01	0.02	0.03	0.20	0.04	0.02	0.14	0.05	0.03	0.02	0.01	0.01	0.01	0.01	0.00	0.00	0.00	0.02	0.00	0.01	0.01	0.03	0.01	0.01	0.08	0.02
SPAC17H9.05	0.00	0.00	0.00	0.05	0.01	0.00	0.01	0.00	0.00	0.12	0.00	0.00	0.03	0.01	0.05	0.01	0.01	0.02	0.02	0.00	0.00	0.01	0.39	0.02	0.00	0.00	0.01	0.09	0.01	0.02	0.01	0.00	0.02	0.00	0.00	0.00	0.01	0.00	0.00	0.00	0.01	0.00	0.00	0.00	0.04	0.01	0.00	0.00	0.01
SPAC17H9.06c	0.00	0.00	0.00	0.08	0.07	0.01	0.18	0.03	0.00	0.14	0.00	0.00	0.00	0.00	0.08	0.02	0.01	0.02	0.02	0.01	0.00	0.01	0.31	0.09	0.00	0.00	0.00	0.03	0.00	0.01	0.00	0.00	0.01	0.02	0.02	0.01	0.03	0.00	0.00	0.01	0.03	0.00	0.00	0.01	0.01	0.05	0.01	0.01	0.02
SPAC17H9.07	0.00	0.00	0.00	0.04	0.01	0.02	0.18	0.01	0.00	0.08	0.00	0.00	0.00	0.00	0.13	0.01	0.01	0.02	0.00	0.01	0.00	0.01	0.01	0.01	0.00	0.00	0.00	0.05	0.00	0.01	0.01	0.00	0.03	0.01	0.00	0.01	0.05	0.00	0.01	0.01	0.00	0.00	0.00	0.01	0.01	0.00	0.01	0.00	0.00
SPAC17H9.08	0.01	0.00	0.02	0.00	0.06	0.03	0.00	0.00	0.00	0.01	0.11	0.00	0.05	0.02	0.01	0.02	0.00	0.01	0.00	0.00	0.00	0.11	0.05	0.05	0.00	0.01	0.01	0.01	0.06	0.05	0.01	0.02	0.01	0.01	0.01	0.01	0.00	0.00	0.01	0.00	0.08	0.00	0.01	0.00	0.13	0.03	0.00	0.00	0.01
SPAC17H9.09c	0.01	0.02	0.01	0.01	0.01	0.03	0.05	0.01	0.00	0.01	0.01	0.00	0.02	0.00	0.02	0.01	0.00	0.00	0.01	0.01	0.00	0.02	0.01	0.01	0.00	0.01	0.02	0.05	0.00	0.00	0.00	0.00	0.01	0.01	0.00	0.01	0.00	0.01	0.00	0.05	0.01	0.00	0.00	0.00	0.03	0.02	0.01	0.01	0.00
SPAC17H9.10c	0.01	0.00	0.03	0.00	0.01	0.00	0.00	0.01	0.00	0.01	0.05	0.00	0.03	0.07	0.03	0.01	0.02	0.06	0.02	0.00	0.00	0.01	0.01	0.02	0.01	0.20	0.01	0.01	0.05	0.17	0.03	0.05	0.21	0.03	0.01	0.02	0.01	0.01	0.01	0.01	0.12	0.00	0.03	0.03	0.13	0.01	0.01	0.01	0.00
SPAC17H9.11	0.01	0.01	0.00	0.02	0.00	0.01	0.03	0.01	0.01	0.00	0.01	0.00	0.03	0.01	0.02	0.04	0.02	0.01	0.02	0.01	0.00	0.00	0.02	0.00	0.00	0.01	0.01	0.01	0.00	0.09	0.03	0.00	0.01	0.01	0.00	0.00	0.01	0.00	0.00	0.05	0.01	0.02	0.01	0.01	0.00	0.12	0.01	0.01	0.02
SPAC17H9.12c	0.00	0.00	0.01	0.08	0.00	0.00	0.00	0.01	0.02	0.01	0.00	0.00	0.03	0.02	0.04	0.03	0.03	0.01	0.00	0.01	0.00	0.02	0.02	0.00	0.01	0.00	0.02	0.11	0.00	0.01	0.03	0.02	0.01	0.01	0.00	0.01	0.02	0.00	0.01	0.00	0.00	0.00	0.00	0.01	0.01	0.01	0.01	0.02	0.01
SPAC17H9.13c	0.00	0.00	0.01	0.02	0.00	0.01	0.03	0.00	0.11	0.15	0.00	0.00	0.00	0.01	0.14	0.02	0.03	0.04	0.01	0.01	0.00	0.00	0.05	0.00	0.00	0.00	0.01	0.03	0.00	0.02	0.04	0.01	0.09	0.06	0.03	0.02	0.05	0.00	0.01	0.03	0.02	0.00	0.00	0.02	0.00	0.02	0.04	0.01	0.04
SPAC17H9.14c	0.01	0.05	0.03	0.01	0.01	0.02	0.03	0.02	0.04	0.01	0.05	0.02	0.00	0.03	0.00	0.01	0.04	0.02	0.01	0.02	0.27	0.01	0.00	0.00	0.03	0.01	0.01	0.00	0.00	0.00	0.01	0.03	0.02	0.00	0.02	0.00	0.01	0.00	0.01	0.10	0.00	0.77	0.15	0.05	0.00	0.02	0.05	0.01	0.00
SPAC17H9.16	0.00	0.00	0.00	0.10	0.00	0.01	0.30	0.01	0.01	0.02	0.00	0.00	0.00	0.00	0.04	0.01	0.02	0.01	0.01	0.03	0.00	0.00	0.01	0.01	0.00	0.00	0.02	0.33	0.00	0.00	0.00	0.00	0.00	0.00	0.00	0.00	0.01	0.00	0.01	0.01	0.00	0.00	0.00	0.01	0.00	0.03	0.01	0.05	0.03
SPAC17H9.17c	0.00	0.00	0.00	0.01	0.01	0.01	0.01	0.01	0.00	0.00	0.01	0.00	0.02	0.01	0.01	0.03	0.02	0.03	0.01	0.02	0.00	0.01	0.01	0.01	0.00	0.01	0.03	0.11	0.01	0.03	0.02	0.01	0.02	0.01	0.01	0.03	0.01	0.00	0.03	0.01	0.03	0.00	0.00	0.00	0.04	0.05	0.01	0.00	0.01
SPAC17H9.18c	0.02	0.01	0.01	0.01	0.02	0.04	0.01	0.00	0.00	0.02	0.01	0.01	0.00	0.00	0.02	0.02	0.00	0.01	0.00	0.02	0.01	0.00	0.00	0.01	0.00	0.01	0.00	0.01	0.01	0.01	0.01	0.00	0.00	0.01	0.00	0.00	0.00	0.01	0.01	0.02	0.00	0.00	0.05	0.00	0.01	0.02	0.01	0.00	0.02
SPAC17H9.19c	0.03	0.05	0.01	0.01	0.00	0.02	0.00	0.03	0.11	0.00	0.02	0.04	0.01	0.00	0.05	0.01	0.02	0.01	0.00	0.01	0.03	0.01	0.00	0.00	0.02	0.02	0.02	0.04	0.00	0.00	0.01	0.01	0.00	0.03	0.01	0.01	0.02	0.03	0.00	0.04	0.00	0.02	0.04	0.01	0.00	0.02	0.05	0.04	0.03
SPAC17H9.20	0.01	0.01	0.04	0.01	0.18	0.01	0.03	0.01	0.01	0.04	0.07	0.00	0.00	0.00	0.01	0.02	0.01	0.03	0.01	0.00	0.00	0.04	0.03	0.03	0.00	0.05	0.00	0.01	0.01	0.02	0.04	0.02	0.01	0.06	0.03	0.02	0.01	0.01	0.01	0.14	0.05	0.00	0.03	0.00	0.08	0.02	0.00	0.00	0.01
SPAC1805.01c	0.02	0.01	0.19	0.03	0.08	0.01	0.02	0.04	0.01	0.07	0.04	0.02	0.01	0.02	0.00	0.00	0.01	0.03	0.02	0.00	0.01	0.01	0.03	0.01	0.01	0.04	0.00	0.01	0.04	0.01	0.00	0.05	0.05	0.02	0.02	0.01	0.04	0.01	0.00	0.01	0.02	0.03	0.01	0.04	0.03	0.02	0.01	0.01	0.01
SPAC1805.02c	0.01	0.00	0.00	0.34	0.01	0.03	0.50	0.02	0.00	0.16	0.00	0.00	0.00	0.00	0.13	0.03	0.01	0.01	0.02	0.01	0.00	0.00	0.27	0.01	0.00	0.00	0.01	0.08	0.00	0.00	0.00	0.00	0.06	0.01	0.01	0.01	0.12	0.00	0.01	0.01	0.00	0.00	0.00	0.00	0.01	0.00	0.00	0.01	0.01
SPAC1805.03c	0.00	0.00	0.00	0.19	0.10	0.02	0.09	0.03	0.00	0.35	0.00	0.00	0.02	0.01	0.16	0.25	0.01	0.02	0.01	0.01	0.00	0.01	0.34	0.09	0.00	0.00	0.01	0.02	0.00	0.01	0.01	0.00	0.01	0.01	0.00	0.01	0.04	0.00	0.01	0.00	0.02	0.00	0.00	0.00	0.02	0.01	0.00	0.00	0.04
SPAC1805.04	0.01	0.00	0.44	0.01	0.02	0.00	0.01	0.01	0.01	0.02	0.02	0.02	0.05	0.03	0.01	0.03	0.02	0.20	0.03	0.00	0.01	0.05	0.04	0.03	0.06	0.07	0.01	0.00	0.02	0.27	0.07	0.05	0.29	0.06	0.10	0.06	0.03	0.01	0.00	0.00	0.03	0.01	0.05	0.12	0.23	0.00	0.01	0.03	0.01
SPAC1805.05	0.02	0.01	0.01	0.00	0.00	0.00	0.00	0.03	0.02	0.00	0.01	0.01	0.25	0.01	0.02	0.02	0.05	0.06	0.09	0.00	0.01	0.06	0.02	0.01	0.17	0.02	0.05	0.02	0.02	0.13	0.10	0.02	0.18	0.01	0.02	0.03	0.01	0.01	0.01	0.01	0.00	0.02	0.05	0.04	0.03	0.01	0.12	0.12	0.01
SPAC1805.06c	0.01	0.06	0.01	0.00	0.00	0.02	0.01	0.02	0.20	0.00	0.02	0.04	0.06	0.01	0.01	0.01	0.02	0.01	0.01	0.00	0.02	0.05	0.00	0.00	0.14	0.01	0.02	0.04	0.00	0.02	0.01	0.01	0.01	0.03	0.03	0.03	0.01	0.01	0.01	0.02	0.00	0.18	0.07	0.02	0.02	0.01	0.03	0.12	0.01
SPAC1805.07c	0.02	0.01	0.02	0.01	0.02	0.02	0.06	0.01	0.00	0.01	0.04	0.01	0.01	0.01	0.06	0.01	0.00	0.00	0.00	0.01	0.01	0.00	0.00	0.00	0.00	0.02	0.02	0.04	0.01	0.00	0.00	0.01	0.00	0.01	0.01	0.00	0.01	0.01	0.00	0.05	0.01	0.01	0.01	0.01	0.01	0.03	0.12	0.03	0.01
SPAC1805.08	0.03	0.03	0.06	0.00	0.02	0.01	0.07	0.08	0.01	0.00	0.10	0.02	0.00	0.00	0.00	0.02	0.04	0.00	0.02	0.01	0.04	0.02	0.00	0.00	0.03	0.02	0.00	0.01	0.00	0.00	0.00	0.03	0.02	0.01	0.01	0.13	0.01	0.01	0.01	0.19	0.02	0.55	0.05	0.01	0.00	0.01	0.02	0.02	0.01
SPAC1805.09c	0.00	0.01	0.02	0.03	0.06	0.04	0.02	0.03	0.01	0.05	0.01	0.03	0.01	0.01	0.01	0.01	0.00	0.00	0.01	0.02	0.00	0.08	0.03	0.04	0.00	0.00	0.01	0.02	0.02	0.01	0.01	0.01	0.01	0.00	0.01	0.01	0.01	0.01	0.01	0.01	0.01	0.00	0.01	0.00	0.02	0.00	0.01	0.00	0.04
SPAC1805.10	0.01	0.01	0.07	0.01	0.35	0.00	0.02	0.05	0.00	0.12	0.02	0.03	0.00	0.00	0.02	0.00	0.00	0.03	0.02	0.00	0.01	0.11	0.12	0.07	0.03	0.03	0.00	0.02	0.02	0.00	0.00	0.02	0.02	0.04	0.04	0.04	0.03	0.02	0.01	0.01	0.05	0.00	0.01	0.01	0.02	0.00	0.00	0.00	0.07
SPAC1805.11c	0.01	0.01	0.01	0.00	0.00	0.02	0.00	0.00	0.03	0.00	0.01	0.01	0.10	0.00	0.02	0.01	0.01	0.00	0.00	0.03	0.01	0.02	0.00	0.00	0.01	0.02	0.40	0.01	0.04	0.02	0.01	0.01	0.00	0.01	0.02	0.01	0.01	0.01	0.00	0.01	0.00	0.02	0.01	0.00	0.01	0.01	0.01	0.04	0.01
SPAC1805.12c	0.00	0.00	0.00	0.00	0.00	0.01	0.00	0.00	0.01	0.00	0.01	0.00	0.04	0.01	0.04	0.00	0.01	0.01	0.01	0.03	0.00	0.01	0.00	0.00	0.00	0.00	0.13	0.02	0.01	0.03	0.06	0.01	0.05	0.01	0.01	0.00	0.00	0.00	0.01	0.01	0.01	0.00	0.00	0.01	0.01	0.02	0.00	0.01	0.01
SPAC1805.13	0.01	0.04	0.00	0.00	0.00	0.03	0.01	0.00	0.15	0.00	0.00	0.04	0.05	0.01	0.01	0.01	0.02	0.01	0.01	0.06	0.02	0.00	0.00	0.01	0.00	0.00	0.11	0.01	0.01	0.01	0.01	0.01	0.01	0.00	0.01	0.00	0.01	0.00	0.03	0.01	0.00	0.01	0.01	0.00	0.01	0.00	0.00	0.00	0.00
SPAC1805.14	0.01	0.00	0.01	0.02	0.04	0.03	0.02	0.02	0.01	0.04	0.01	0.00	0.03	0.04	0.02	0.03	0.02	0.08	0.01	0.01	0.00	0.02	0.08	0.06	0.01	0.01	0.01	0.02	0.01	0.07	0.05	0.00	0.04	0.00	0.03	0.02	0.01	0.01	0.01	0.02	0.02	0.00	0.01	0.00	0.03	0.04	0.00	0.01	0.05
SPAC1805.15c	0.01	0.00	0.08	0.05	0.13	0.04	0.01	0.02	0.01	0.10	0.01	0.14	0.00	0.19	0.00	0.01	0.01	0.02	0.05	0.03	0.06	0.01	0.02	0.04	0.01	0.03	0.00	0.00	0.29	0.01	0.01	0.14	0.01	0.04	0.05	0.03	0.02	0.01	0.04	0.01	0.06	0.01	0.01	0.02	0.03	0.01	0.00	0.00	0.01
SPAC1805.16c	0.03	0.01	0.03	0.00	0.00	0.01	0.00	0.00	0.03	0.00	0.02	0.03	0.04	0.00	0.00	0.00	0.05	0.02	0.07	0.00	0.07	0.00	0.00	0.00	0.03	0.07	0.03	0.01	0.01	0.03	0.05	0.03	0.03	0.02	0.02	0.04	0.01	0.03	0.02	0.01	0.01	0.07	0.02	0.02	0.00	0.03	0.03	0.07	0.01
SPAC1805.17	0.01	0.07	0.02	0.01	0.02	0.00	0.00	0.00	0.01	0.00	0.02	0.01	0.01	0.02	0.00	0.00	0.01	0.01	0.01	0.00	0.02	0.01	0.02	0.01	0.10	0.04	0.01	0.00	0.03	0.01	0.00	0.01	0.01	0.02	0.02	0.01	0.00	0.01	0.02	0.01	0.01	0.04	0.03	0.18	0.05	0.00	0.01	0.01	0.00
SPAC1834.01	0.01	0.00	0.00	0.00	0.00	0.01	0.00	0.00	0.00	0.00	0.00	0.00	0.10	0.03	0.02	0.04	0.02	0.01	0.00	0.03	0.00	0.00	0.01	0.01	0.00	0.01	0.56	0.01	0.04	0.07	0.03	0.00	0.00	0.00	0.00	0.00	0.00	0.00	0.01	0.00	0.01	0.00	0.01	0.00	0.07	0.01	0.00	0.01	0.00
SPAC1834.02	0.02	0.01	0.02	0.00	0.01	0.00	0.00	0.00	0.17	0.01	0.01	0.29	0.01	0.01	0.01	0.00	0.01	0.02	0.01	0.00	0.09	0.00	0.00	0.01	0.14	0.05	0.01	0.00	0.17	0.07	0.06	0.01	0.01	0.05	0.10	0.01	0.00	0.02	0.01	0.00	0.01	0.01	0.07	0.03	0.07	0.00	0.03	0.07	0.03
SPAC1834.03c	0.01	0.13	0.01	0.01	0.00	0.02	0.01	0.00	0.08	0.00	0.04	0.01	0.00	0.01	0.00	0.01	0.01	0.01	0.00	0.01	0.05	0.03	0.00	0.01	0.01	0.01	0.02	0.01	0.00	0.01	0.02	0.00	0.01	0.00	0.02	0.01	0.00	0.01	0.02	0.03	0.00	0.03	0.03	0.00	0.00	0.01	0.01	0.01	0.01
SPAC1834.04	0.01	0.02	0.01	0.01	0.00	0.02	0.01	0.00	0.07	0.00	0.03	0.01	0.01	0.00	0.00	0.01	0.01	0.00	0.01	0.02	0.01	0.02	0.00	0.00	0.01	0.00	0.04	0.01	0.00	0.00	0.01	0.01	0.00	0.00	0.01	0.01	0.01	0.00	0.02	0.02	0.00	0.10	0.02	0.00	0.00	0.01	0.01	0.01	0.01
SPAC1834.05	0.01	0.01	0.01	0.00	0.01	0.01	0.00	0.00	0.01	0.01	0.02	0.00	0.01	0.01	0.01	0.01	0.01	0.01	0.01	0.01	0.01	0.01	0.01	0.02	0.00	0.03	0.00	0.02	0.02	0.10	0.04	0.00	0.01	0.01	0.01	0.00	0.00	0.02	0.01	0.01	0.01	0.02	0.04	0.01	0.02	0.03	0.02	0.02	0.02
SPAC1834.06c	0.01	0.02	0.04	0.01	0.02	0.02	0.01	0.07	0.01	0.01	0.31	0.01	0.00	0.01	0.00	0.01	0.01	0.01	0.01	0.02	0.02	0.05	0.00	0.01	0.02	0.01	0.00	0.02	0.01	0.00	0.02	0.02	0.01	0.01	0.01	0.01	0.00	0.01	0.02	0.05	0.01	0.01	0.03	0.03	0.00	0.02	0.01	0.01	0.01
SPAC1834.07	0.01	0.01	0.00	0.00	0.01	0.01	0.01	0.01	0.01	0.02	0.01	0.01	0.00	0.01	0.03	0.01	0.01	0.01	0.00	0.02	0.00	0.00	0.01	0.01	0.01	0.01	0.02	0.02	0.01	0.01	0.01	0.01	0.01	0.02	0.02	0.01	0.01	0.01	0.01	0.02	0.02	0.00	0.01	0.01	0.01	0.01	0.02	0.01	0.01
SPAC1834.08	0.08	0.02	0.08	0.01	0.05	0.01	0.00	0.01	0.00	0.03	0.14	0.01	0.01	0.02	0.00	0.00	0.01	0.03	0.02	0.01	0.03	0.01	0.02	0.01	0.01	0.11	0.00	0.00	0.13	0.01	0.00	0.02	0.04	0.01	0.01	0.01	0.00	0.04	0.00	0.01	0.01	0.06	0.13	0.02	0.05	0.01	0.01	0.01	0.01
SPAC1834.09	0.02	0.03	0.02	0.19	0.22	0.05	0.02	0.09	0.01	0.04	0.05	0.02	0.00	0.03	0.01	0.02	0.01	0.01	0.02	0.01	0.07	0.01	0.04	0.01	0.01	0.01	0.00	0.00	0.01	0.00	0.00	0.01	0.00	0.01	0.01	0.02	0.01	0.01	0.01	0.04	0.00	0.02	0.01	0.02	0.00	0.02	0.02	0.00	0.01
SPAC1834.10c	0.00	0.00	0.00	0.13	0.02	0.01	0.04	0.00	0.00	0.17	0.00	0.00	0.00	0.00	0.10	0.01	0.00	0.01	0.00	0.01	0.00	0.01	0.13	0.01	0.00	0.00	0.00	0.11	0.00	0.00	0.00	0.00	0.00	0.01	0.00	0.00	0.02	0.00	0.00	0.01	0.01	0.00	0.00	0.00	0.00	0.06	0.01	0.00	0.02
SPAC1834.11c	0.02	0.12	0.12	0.00	0.02	0.01	0.00	0.01	0.02	0.00	0.03	0.17	0.00	0.03	0.00	0.00	0.01	0.01	0.02	0.01	0.50	0.01	0.00	0.01	0.23	0.22	0.00	0.00	0.13	0.01	0.01	0.28	0.00	0.04	0.09	0.05	0.00	0.01	0.01	0.03	0.03	0.05	0.04	0.01	0.00	0.00	0.00	0.01	0.02
SPAC1851.02	0.01	0.12	0.08	0.00	0.01	0.02	0.03	0.01	0.01	0.00	0.03	0.01	0.00	0.01	0.01	0.00	0.01	0.00	0.01	0.01	0.01	0.04	0.00	0.01	0.01	0.01	0.01	0.01	0.00	0.00	0.01	0.03	0.01	0.03	0.01	0.02	0.00	0.02	0.02	0.10	0.01	0.05	0.02	0.01	0.01	0.01	0.02	0.01	0.01
SPAC1851.03	0.02	0.01	0.02	0.01	0.00	0.01	0.00	0.01	0.02	0.00	0.03	0.00	0.01	0.04	0.01	0.00	0.02	0.01	0.01	0.01	0.01	0.03	0.01	0.00	0.01	0.10	0.01	0.02	0.02	0.05	0.03	0.01	0.06	0.01	0.01	0.02	0.01	0.01	0.00	0.02	0.00	0.03	0.02	0.04	0.01	0.02	0.02	0.02	0.01
SPAC1851.04c	0.00	0.00	0.10	0.05	0.10	0.00	0.02	0.01	0.00	0.09	0.02	0.06	0.00	0.03	0.00	0.01	0.00	0.01	0.02	0.00	0.01	0.01	0.12	0.02	0.01	0.01	0.00	0.02	0.02	0.00	0.00	0.02	0.01	0.03	0.02	0.01	0.02	0.02	0.01	0.01	0.03	0.01	0.01	0.04	0.06	0.01	0.00	0.00	0.01
SPAC186.01	0.01	0.00	0.00	0.01	0.01	0.01	0.01	0.00	0.01	0.02	0.00	0.01	0.01	0.01	0.00	0.09	0.02	0.03	0.03	0.05	0.01	0.02	0.04	0.04	0.01	0.00	0.00	0.01	0.00	0.03	0.03	0.01	0.03	0.02	0.04	0.02	0.05	0.00	0.01	0.06	0.02	0.00	0.00	0.01	0.00	0.01	0.01	0.01	0.01
SPAC186.02c	0.03	0.02	0.01	0.01	0.01	0.02	0.01	0.01	0.01	0.02	0.02	0.06	0.00	0.05	0.00	0.03	0.01	0.01	0.03	0.08	0.10	0.00	0.01	0.01	0.01	0.02	0.00	0.01	0.02	0.01	0.01	0.02	0.01	0.02	0.02	0.01	0.01	0.02	0.04	0.04	0.01	0.02	0.02	0.02	0.00	0.01	0.01	0.00	0.02
SPAC186.03	0.01	0.01	0.01	0.00	0.01	0.00	0.00	0.00	0.03	0.00	0.00	0.02	0.00	0.01	0.01	0.02	0.05	0.04	0.03	0.02	0.06	0.00	0.00	0.01	0.06	0.01	0.00	0.01	0.02	0.03	0.02	0.06	0.04	0.09	0.09	0.07	0.02	0.08	0.11	0.02	0.02	0.01	0.02	0.01	0.00	0.00	0.02	0.02	0.01
SPAC186.04c	0.01	0.00	0.01	0.02	0.00	0.01	0.00	0.00	0.00	0.00	0.01	0.01	0.00	0.03	0.00	0.01	0.06	0.10	0.05	0.03	0.03	0.00	0.01	0.01	0.01	0.01	0.01	0.04	0.03	0.07	0.07	0.06	0.04	0.02	0.01	0.01	0.01	0.06	0.04	0.01	0.02	0.01	0.03	0.01	0.03	0.01	0.01	0.01	0.01
SPAC186.05c	0.03	0.01	0.01	0.00	0.00	0.01	0.00	0.00	0.00	0.00	0.02	0.01	0.00	0.02	0.00	0.01	0.05	0.03	0.05	0.01	0.04	0.00	0.00	0.01	0.03	0.01	0.01	0.01	0.08	0.02	0.02	0.03	0.03	0.03	0.02	0.02	0.01	0.02	0.02	0.01	0.02	0.01	0.10	0.02	0.01	0.03	0.03	0.04	0.01
SPAC186.06	0.02	0.01	0.02	0.01	0.01	0.00	0.00	0.01	0.00	0.01	0.03	0.03	0.00	0.03	0.01	0.00	0.06	0.10	0.08	0.01	0.08	0.00	0.01	0.01	0.02	0.01	0.00	0.01	0.02	0.01	0.02	0.04	0.03	0.10	0.02	0.05	0.04	0.11	0.07	0.01	0.02	0.01	0.05	0.03	0.01	0.02	0.03	0.01	0.00
SPAC186.07c	0.01	0.01	0.01	0.02	0.01	0.00	0.01	0.01	0.01	0.01	0.03	0.02	0.01	0.04	0.00	0.01	0.01	0.01	0.01	0.05	0.02	0.01	0.03	0.02	0.01	0.01	0.01	0.01	0.03	0.01	0.02	0.04	0.02	0.01	0.01	0.03	0.02	0.01	0.03	0.01	0.01	0.01	0.01	0.01	0.02	0.01	0.00	0.01	0.01
SPAC186.08c	0.01	0.02	0.01	0.01	0.00	0.01	0.00	0.00	0.01	0.01	0.02	0.01	0.01	0.02	0.00	0.01	0.01	0.01	0.01	0.07	0.02	0.01	0.00	0.01	0.00	0.01	0.01	0.01	0.02	0.02	0.01	0.02	0.01	0.02	0.02	0.01	0.00	0.01	0.03	0.01	0.01	0.01	0.03	0.01	0.01	0.01	0.00	0.00	0.01
SPAC186.09	0.01	0.01	0.00	0.01	0.01	0.01	0.01	0.00	0.01	0.01	0.01	0.01	0.00	0.03	0.00	0.01	0.01	0.02	0.02	0.11	0.03	0.00	0.00	0.01	0.00	0.01	0.01	0.01	0.01	0.01	0.01	0.01	0.01	0.01	0.01	0.01	0.01	0.01	0.04	0.01	0.01	0.00	0.03	0.01	0.01	0.00	0.00	0.00	0.01
SPAC18B11.02c	0.00	0.00	0.00	0.08	0.00	0.00	0.03	0.00	0.01	0.03	0.00	0.00	0.02	0.00	0.10	0.02	0.01	0.00	0.00	0.01	0.00	0.01	0.02	0.00	0.00	0.00	0.02	0.18	0.00	0.01	0.00	0.01	0.01	0.00	0.00	0.00	0.02	0.00	0.00	0.00	0.00	0.00	0.00	0.00	0.01	0.00	0.00	0.01	0.02
SPAC18B11.03c	0.02	0.01	0.00	0.01	0.01	0.02	0.01	0.02	0.01	0.02	0.02	0.01	0.01	0.04	0.06	0.05	0.02	0.01	0.01	0.01	0.01	0.01	0.00	0.01	0.02	0.02	0.01	0.00	0.00	0.01	0.01	0.02	0.01	0.03	0.02	0.07	0.00	0.00	0.02	0.04	0.04	0.00	0.01	0.05	0.00	0.02	0.08	0.01	0.00
SPAC18B11.04	0.03	0.02	0.01	0.09	0.01	0.02	0.01	0.03	0.00	0.00	0.07	0.01	0.00	0.01	0.01	0.06	0.01	0.01	0.01	0.03	0.04	0.00	0.00	0.00	0.00	0.03	0.01	0.00	0.00	0.00	0.00	0.02	0.00	0.01	0.01	0.03	0.01	0.01	0.00	0.05	0.01	0.08	0.02	0.02	0.00	0.07	0.05	0.01	0.00
SPAC18B11.05	0.02	0.02	0.02	0.00	0.03	0.05	0.03	0.01	0.00	0.01	0.17	0.01	0.00	0.01	0.02	0.02	0.01	0.01	0.01	0.01	0.02	0.01	0.00	0.01	0.00	0.04	0.01	0.00	0.01	0.01	0.00	0.06	0.01	0.05	0.09	0.06	0.01	0.01	0.02	0.14	0.01	0.01	0.03	0.01	0.00	0.21	0.04	0.01	0.00
SPAC18B11.06	0.00	0.00	0.00	0.06	0.00	0.01	0.00	0.00	0.00	0.05	0.00	0.00	0.03	0.02	0.05	0.03	0.03	0.04	0.01	0.01	0.00	0.00	0.23	0.01	0.00	0.00	0.04	0.03	0.01	0.01	0.03	0.01	0.01	0.00	0.00	0.00	0.02	0.00	0.00	0.00	0.02	0.00	0.00	0.00	0.09	0.01	0.00	0.00	0.01
SPAC18B11.07c	0.00	0.07	0.07	0.06	0.01	0.02	0.18	0.01	0.02	0.01	0.05	0.09	0.00	0.01	0.00	0.00	0.00	0.01	0.01	0.02	0.05	0.02	0.00	0.00	0.02	0.01	0.00	0.00	0.00	0.00	0.00	0.01	0.02	0.01	0.00	0.01	0.02	0.01	0.01	0.07	0.00	0.10	0.01	0.04	0.00	0.00	0.01	0.00	0.00
SPAC18B11.08c	0.00	0.01	0.01	0.02	0.00	0.01	0.08	0.01	0.01	0.01	0.01	0.00	0.01	0.01	0.02	0.01	0.00	0.01	0.00	0.02	0.00	0.00	0.01	0.00	0.00	0.00	0.02	0.02	0.00	0.00	0.00	0.00	0.00	0.00	0.00	0.00	0.01	0.00	0.01	0.03	0.00	0.00	0.00	0.00	0.01	0.01	0.00	0.00	0.01
SPAC18B11.09c	0.00	0.00	0.00	0.11	0.01	0.01	0.07	0.00	0.02	0.08	0.00	0.00	0.00	0.01	0.01	0.00	0.00	0.01	0.00	0.01	0.01	0.00	0.09	0.01	0.00	0.00	0.00	0.04	0.00	0.01	0.02	0.00	0.00	0.01	0.00	0.00	0.06	0.00	0.04	0.00	0.01	0.00	0.00	0.01	0.01	0.00	0.00	0.00	0.01
SPAC18B11.10	0.00	0.00	0.01	0.02	0.00	0.00	0.00	0.01	0.02	0.01	0.02	0.02	0.02	0.02	0.03	0.01	0.02	0.17	0.03	0.01	0.00	0.02	0.03	0.01	0.01	0.00	0.01	0.07	0.00	0.10	0.03	0.04	0.13	0.02	0.02	0.02	0.04	0.01	0.00	0.01	0.01	0.00	0.01	0.13	0.01	0.00	0.00	0.01	0.02
SPAC18B11.11	0.03	0.01	0.08	0.01	0.02	0.04	0.00	0.01	0.01	0.02	0.02	0.02	0.06	0.06	0.03	0.03	0.01	0.03	0.01	0.01	0.00	0.01	0.02	0.01	0.00	0.05	0.01	0.01	0.16	0.09	0.01	0.05	0.02	0.03	0.10	0.01	0.01	0.02	0.01	0.01	0.01	0.01	0.01	0.01	0.13	0.01	0.01	0.02	0.01
SPAC18G6.01c	0.03	0.02	0.04	0.02	0.03	0.02	0.10	0.05	0.00	0.01	0.06	0.02	0.00	0.00	0.00	0.00	0.00	0.00	0.01	0.01	0.02	0.05	0.01	0.01	0.00	0.02	0.00	0.01	0.00	0.00	0.00	0.01	0.01	0.02	0.01	0.01	0.05	0.04	0.00	0.11	0.02	0.13	0.01	0.01	0.00	0.00	0.01	0.00	0.01
SPAC18G6.02c	0.00	0.01	0.01	0.01	0.05	0.01	0.01	0.01	0.00	0.16	0.01	0.03	0.01	0.03	0.02	0.01	0.01	0.04	0.05	0.01	0.00	0.01	0.13	0.12	0.01	0.01	0.01	0.01	0.02	0.03	0.01	0.02	0.02	0.03	0.02	0.02	0.02	0.02	0.01	0.01	0.05	0.00	0.00	0.01	0.07	0.00	0.00	0.00	0.02
SPAC18G6.03	0.01	0.04	0.01	0.01	0.00	0.01	0.00	0.00	0.19	0.00	0.00	0.04	0.01	0.02	0.02	0.01	0.02	0.02	0.01	0.01	0.04	0.00	0.00	0.00	0.02	0.01	0.12	0.01	0.01	0.02	0.02	0.00	0.01	0.00	0.01	0.01	0.00	0.00	0.00	0.01	0.00	0.06	0.02	0.01	0.01	0.00	0.01	0.01	0.02
SPAC18G6.04c	0.01	0.01	0.02	0.01	0.01	0.00	0.00	0.00	0.02	0.00	0.01	0.01	0.01	0.00	0.01	0.00	0.01	0.02	0.01	0.00	0.01	0.07	0.02	0.03	0.02	0.01	0.01	0.02	0.03	0.05	0.03	0.01	0.02	0.08	0.07	0.03	0.04	0.05	0.01	0.00	0.01	0.00	0.02	0.01	0.12	0.00	0.01	0.01	0.03
SPAC18G6.05c	0.01	0.00	0.03	0.00	0.00	0.00	0.00	0.00	0.02	0.01	0.01	0.01	0.19	0.02	0.01	0.01	0.01	0.06	0.01	0.00	0.00	0.01	0.01	0.03	0.03	0.05	0.01	0.01	0.09	0.41	0.09	0.03	0.26	0.03	0.06	0.01	0.00	0.01	0.01	0.00	0.04	0.01	0.10	0.04	0.80	0.00	0.00	0.01	0.01
SPAC18G6.06	0.00	0.00	0.00	0.48	0.00	0.01	0.01	0.00	0.00	0.06	0.00	0.00	0.02	0.05	0.15	0.01	0.02	0.02	0.01	0.01	0.00	0.00	0.55	0.01	0.00	0.00	0.03	0.12	0.01	0.01	0.01	0.00	0.01	0.00	0.00	0.00	0.08	0.00	0.01	0.00	0.00	0.00	0.00	0.02	0.02	0.00	0.00	0.01	0.01
SPAC18G6.07c	0.01	0.01	0.00	0.02	0.00	0.02	0.00	0.04	0.02	0.01	0.01	0.00	0.09	0.04	0.07	0.02	0.03	0.01	0.01	0.01	0.00	0.02	0.01	0.00	0.01	0.01	0.08	0.07	0.01	0.07	0.06	0.00	0.04	0.00	0.01	0.01	0.01	0.00	0.00	0.00	0.00	0.01	0.01	0.03	0.01	0.02	0.02	0.07	0.01
SPAC18G6.09c	0.12	0.05	0.00	0.01	0.01	0.01	0.00	0.01	0.02	0.01	0.03	0.03	0.02	0.04	0.00	0.00	0.06	0.02	0.05	0.00	0.23	0.00	0.00	0.00	0.22	0.04	0.07	0.00	0.01	0.01	0.01	0.04	0.01	0.01	0.03	0.03	0.01	0.01	0.02	0.01	0.00	0.24	0.04	0.08	0.00	0.00	0.18	0.12	0.01
SPAC18G6.10	0.01	0.02	0.06	0.00	0.03	0.01	0.00	0.00	0.00	0.02	0.03	0.07	0.01	0.25	0.00	0.00	0.00	0.04	0.01	0.01	0.02	0.03	0.02	0.02	0.09	0.04	0.00	0.00	0.39	0.01	0.01	0.03	0.01	0.02	0.07	0.04	0.01	0.01	0.01	0.00	0.03	0.01	0.01	0.04	0.35	0.00	0.00	0.02	0.01
SPAC18G6.11c	0.02	0.00	0.01	0.00	0.01	0.00	0.00	0.01	0.00	0.00	0.02	0.00	0.49	0.04	0.00	0.04	0.02	0.02	0.01	0.00	0.00	0.04	0.03	0.01	0.01	0.04	0.30	0.00	0.05	0.06	0.04	0.01	0.01	0.00	0.01	0.00	0.00	0.00	0.00	0.00	0.03	0.01	0.01	0.01	0.09	0.01	0.00	0.03	0.01
SPAC18G6.12c	0.03	0.01	0.02	0.00	0.03	0.01	0.00	0.02	0.01	0.00	0.01	0.01	0.00	0.01	0.01	0.01	0.01	0.01	0.01	0.01	0.01	0.03	0.01	0.01	0.01	0.06	0.01	0.02	0.01	0.03	0.01	0.01	0.01	0.01	0.00	0.04	0.00	0.02	0.01	0.03	0.07	0.02	0.04	0.00	0.00	0.05	0.01	0.01	0.03
SPAC18G6.13	0.01	0.00	0.02	0.01	0.03	0.02	0.08	0.00	0.00	0.02	0.01	0.00	0.00	0.01	0.01	0.01	0.00	0.00	0.01	0.03	0.01	0.01	0.01	0.02	0.00	0.00	0.00	0.01	0.01	0.00	0.00	0.00	0.00	0.01	0.00	0.00	0.01	0.01	0.03	0.03	0.02	0.01	0.01	0.01	0.00	0.02	0.02	0.00	0.01
SPAC18G6.14c	0.03	0.07	0.01	0.00	0.00	0.01	0.00	0.00	0.05	0.00	0.01	0.01	0.27	0.00	0.01	0.01	0.03	0.00	0.01	0.01	0.02	0.01	0.00	0.00	0.01	0.02	0.13	0.01	0.02	0.05	0.06	0.01	0.01	0.01	0.00	0.00	0.00	0.01	0.01	0.01	0.00	0.05	0.06	0.00	0.01	0.00	0.02	0.09	0.02
SPAC18G6.15	0.02	0.00	0.01	0.10	0.01	0.01	0.03	0.04	0.01	0.01	0.03	0.00	0.01	0.00	0.04	0.01	0.01	0.00	0.01	0.01	0.00	0.01	0.05	0.00	0.01	0.01	0.01	0.07	0.00	0.00	0.00	0.00	0.00	0.02	0.00	0.01	0.06	0.00	0.00	0.05	0.00	0.05	0.00	0.04	0.00	0.17	0.10	0.02	0.03
SPAC1952.01	0.01	0.02	0.03	0.00	0.02	0.01	0.01	0.11	0.01	0.01	0.02	0.01	0.07	0.02	0.09	0.05	0.04	0.03	0.02	0.01	0.01	0.08	0.03	0.03	0.04	0.01	0.04	0.01	0.01	0.02	0.02	0.01	0.03	0.01	0.02	0.02	0.01	0.01	0.01	0.06	0.01	0.02	0.01	0.04	0.00	0.05	0.08	0.07	0.00
SPAC1952.02	0.00	0.00	0.00	0.12	0.01	0.02	0.02	0.01	0.00	0.03	0.00	0.00	0.02	0.00	0.15	0.07	0.01	0.01	0.00	0.01	0.00	0.02	0.17	0.01	0.00	0.00	0.04	0.05	0.00	0.01	0.01	0.00	0.00	0.00	0.00	0.00	0.03	0.00	0.01	0.00	0.01	0.00	0.00	0.00	0.03	0.02	0.01	0.01	0.00
SPAC1952.03	0.00	0.00	0.00	0.31	0.10	0.01	0.12	0.01	0.00	0.37	0.01	0.00	0.00	0.00	0.07	0.01	0.00	0.01	0.00	0.01	0.00	0.01	0.51	0.03	0.00	0.00	0.00	0.06	0.00	0.00	0.00	0.00	0.00	0.01	0.00	0.00	0.05	0.00	0.01	0.01	0.01	0.00	0.00	0.00	0.00	0.02	0.00	0.00	0.02
SPAC1952.04c	0.01	0.01	0.01	0.07	0.10	0.01	0.02	0.01	0.00	0.06	0.01	0.03	0.00	0.02	0.00	0.00	0.01	0.01	0.02	0.01	0.03	0.02	0.05	0.06	0.01	0.01	0.00	0.00	0.06	0.01	0.00	0.05	0.01	0.02	0.01	0.01	0.02	0.01	0.03	0.01	0.03	0.00	0.00	0.01	0.02	0.00	0.01	0.00	0.00
SPAC1952.05	0.01	0.01	0.01	0.04	0.03	0.01	0.03	0.02	0.01	0.02	0.01	0.01	0.01	0.05	0.00	0.02	0.01	0.04	0.03	0.01	0.01	0.01	0.03	0.02	0.02	0.01	0.02	0.01	0.01	0.01	0.01	0.04	0.05	0.02	0.02	0.09	0.01	0.01	0.01	0.04	0.04	0.01	0.00	0.03	0.01	0.02	0.02	0.01	0.00
SPAC1952.06c	0.01	0.00	0.01	0.04	0.03	0.01	0.03	0.00	0.00	0.03	0.01	0.00	0.02	0.00	0.04	0.04	0.01	0.04	0.01	0.01	0.00	0.01	0.10	0.02	0.00	0.00	0.01	0.15	0.00	0.04	0.02	0.00	0.04	0.01	0.00	0.01	0.02	0.00	0.01	0.00	0.02	0.00	0.00	0.01	0.05	0.06	0.00	0.01	0.05
SPAC1952.07	0.00	0.00	0.01	0.12	0.04	0.01	0.02	0.01	0.00	0.11	0.00	0.01	0.01	0.01	0.03	0.03	0.00	0.02	0.01	0.01	0.00	0.02	0.27	0.08	0.00	0.00	0.00	0.03	0.02	0.02	0.00	0.00	0.01	0.01	0.01	0.01	0.01	0.00	0.01	0.00	0.02	0.00	0.00	0.00	0.06	0.01	0.00	0.00	0.05
SPAC1952.08c	0.01	0.01	0.01	0.05	0.04	0.03	0.05	0.01	0.01	0.05	0.00	0.00	0.00	0.00	0.03	0.01	0.00	0.00	0.00	0.00	0.00	0.01	0.02	0.01	0.00	0.00	0.01	0.02	0.00	0.01	0.00	0.00	0.00	0.00	0.00	0.01	0.01	0.00	0.01	0.01	0.01	0.00	0.00	0.01	0.00	0.01	0.01	0.01	0.02
SPAC1952.09c	0.02	0.14	0.06	0.00	0.04	0.03	0.01	0.01	0.14	0.00	0.09	0.15	0.00	0.01	0.00	0.01	0.01	0.03	0.01	0.00	0.19	0.02	0.00	0.03	0.14	0.19	0.00	0.00	0.01	0.03	0.01	0.06	0.03	0.06	0.17	0.02	0.00	0.02	0.01	0.19	0.02	0.04	0.07	0.01	0.01	0.01	0.01	0.01	0.01
SPAC1952.10c	0.04	0.07	0.05	0.00	0.02	0.05	0.01	0.15	0.02	0.00	0.23	0.01	0.01	0.01	0.01	0.06	0.01	0.01	0.00	0.01	0.05	0.11	0.00	0.01	0.03	0.08	0.01	0.00	0.01	0.01	0.00	0.05	0.01	0.01	0.03	0.06	0.00	0.03	0.01	0.31	0.01	0.08	0.02	0.01	0.00	0.02	0.03	0.03	0.01
SPAC1952.11c	0.01	0.01	0.03	0.01	0.08	0.00	0.01	0.01	0.04	0.04	0.01	0.05	0.01	0.01	0.01	0.02	0.02	0.09	0.01	0.02	0.02	0.05	0.04	0.02	0.04	0.03	0.00	0.01	0.04	0.04	0.02	0.09	0.06	0.11	0.08	0.12	0.03	0.05	0.04	0.01	0.05	0.00	0.01	0.01	0.03	0.00	0.00	0.01	0.10
SPAC1952.12c	0.01	0.00	0.02	0.03	0.01	0.02	0.06	0.05	0.01	0.02	0.02	0.01	0.01	0.03	0.01	0.03	0.01	0.01	0.01	0.00	0.00	0.05	0.02	0.06	0.01	0.00	0.01	0.02	0.00	0.01	0.01	0.01	0.02	0.01	0.02	0.03	0.03	0.01	0.00	0.02	0.01	0.00	0.00	0.02	0.01	0.02	0.03	0.02	0.01
SPAC1952.13	0.04	0.10	0.28	0.01	0.06	0.02	0.01	0.09	0.07	0.01	0.18	0.31	0.00	0.01	0.00	0.00	0.01	0.03	0.02	0.01	0.62	0.03	0.01	0.01	0.13	0.29	0.00	0.00	0.01	0.00	0.01	0.10	0.01	0.03	0.15	0.03	0.02	0.06	0.00	0.19	0.01	0.21	0.13	0.06	0.00	0.01	0.02	0.01	0.05
SPAC1952.14c	0.00	0.00	0.00	0.05	0.00	0.05	0.10	0.00	0.02	0.01	0.00	0.00	0.00	0.00	0.16	0.01	0.01	0.01	0.01	0.03	0.00	0.01	0.00	0.00	0.00	0.00	0.01	0.07	0.00	0.01	0.01	0.00	0.00	0.01	0.00	0.00	0.01	0.00	0.01	0.02	0.00	0.00	0.00	0.01	0.00	0.01	0.04	0.04	0.03
SPAC1952.15c	0.02	0.01	0.00	0.03	0.05	0.08	0.04	0.03	0.00	0.07	0.01	0.01	0.01	0.01	0.01	0.12	0.02	0.01	0.02	0.11	0.01	0.01	0.03	0.05	0.01	0.00	0.01	0.00	0.01	0.01	0.01	0.01	0.00	0.01	0.02	0.01	0.02	0.00	0.01	0.02	0.02	0.01	0.00	0.01	0.01	0.01	0.01	0.01	0.01
SPAC1952.16	0.04	0.04	0.03	0.00	0.03	0.03	0.01	0.05	0.01	0.00	0.01	0.03	0.01	0.00	0.06	0.01	0.01	0.01	0.01	0.00	0.00	0.08	0.02	0.03	0.02	0.04	0.01	0.05	0.01	0.04	0.00	0.01	0.01	0.02	0.05	0.03	0.01	0.03	0.00	0.05	0.02	0.01	0.01	0.00	0.02	0.01	0.01	0.07	0.07
SPAC1952.17c	0.00	0.01	0.03	0.02	0.47	0.01	0.18	0.01	0.00	0.26	0.01	0.01	0.00	0.00	0.00	0.00	0.00	0.00	0.00	0.02	0.02	0.00	0.05	0.08	0.00	0.00	0.00	0.00	0.01	0.00	0.00	0.00	0.00	0.01	0.01	0.01	0.02	0.02	0.01	0.02	0.06	0.00	0.00	0.00	0.02	0.01	0.00	0.00	0.01
SPAC19A8.01c	0.03	0.01	0.13	0.00	0.08	0.01	0.00	0.01	0.00	0.01	0.13	0.03	0.01	0.04	0.00	0.01	0.02	0.06	0.06	0.01	0.04	0.02	0.01	0.02	0.02	0.24	0.00	0.01	0.14	0.03	0.01	0.13	0.06	0.08	0.05	0.05	0.03	0.13	0.02	0.02	0.07	0.03	0.09	0.02	0.06	0.11	0.01	0.01	0.01
SPAC19A8.02	0.04	0.04	0.10	0.01	0.21	0.02	0.01	0.02	0.00	0.08	0.07	0.05	0.00	0.03	0.00	0.00	0.00	0.01	0.02	0.01	0.04	0.02	0.02	0.01	0.01	0.02	0.00	0.00	0.11	0.00	0.01	0.00	0.01	0.02	0.01	0.01	0.01	0.08	0.01	0.01	0.03	0.02	0.04	0.01	0.03	0.00	0.00	0.00	0.01
SPAC19A8.03	0.09	0.15	0.16	0.00	0.01	0.01	0.00	0.07	0.09	0.00	0.36	0.10	0.01	0.02	0.00	0.01	0.02	0.02	0.02	0.00	0.49	0.11	0.00	0.01	0.70	0.39	0.01	0.00	0.05	0.03	0.02	0.39	0.04	0.09	0.29	0.12	0.02	0.06	0.01	0.15	0.01	0.43	0.11	0.06	0.00	0.01	0.08	0.08	0.01
SPAC19A8.04	0.03	0.30	0.09	0.00	0.00	0.02	0.01	0.00	0.13	0.00	0.02	0.33	0.01	0.01	0.00	0.00	0.02	0.00	0.01	0.01	0.22	0.01	0.00	0.01	0.25	0.08	0.05	0.00	0.02	0.02	0.02	0.04	0.02	0.02	0.04	0.03	0.02	0.03	0.03	0.03	0.02	0.28	0.11	0.00	0.00	0.00	0.01	0.05	0.02
SPAC19A8.05c	0.03	0.03	0.01	0.02	0.03	0.01	0.01	0.00	0.01	0.02	0.01	0.02	0.00	0.01	0.00	0.00	0.02	0.02	0.03	0.01	0.11	0.00	0.01	0.01	0.01	0.02	0.00	0.01	0.05	0.00	0.01	0.03	0.01	0.02	0.01	0.02	0.01	0.06	0.01	0.01	0.02	0.05	0.02	0.01	0.01	0.01	0.01	0.01	0.01
SPAC19A8.06	0.00	0.00	0.01	0.02	0.08	0.01	0.06	0.01	0.00	0.23	0.01	0.01	0.01	0.02	0.01	0.04	0.01	0.01	0.01	0.03	0.00	0.01	0.01	0.02	0.00	0.00	0.00	0.01	0.00	0.00	0.00	0.08	0.02	0.01	0.02	0.01	0.02	0.00	0.01	0.03	0.01	0.00	0.00	0.00	0.02	0.01	0.00	0.00	0.00
SPAC19A8.07c	0.00	0.00	0.00	0.26	0.01	0.01	0.00	0.00	0.00	0.03	0.00	0.00	0.04	0.05	0.02	0.08	0.02	0.02	0.01	0.01	0.00	0.02	0.26	0.03	0.00	0.00	0.06	0.02	0.01	0.05	0.01	0.02	0.01	0.01	0.00	0.00	0.02	0.00	0.01	0.00	0.08	0.00	0.00	0.00	0.07	0.01	0.00	0.00	0.01
SPAC19A8.08	0.03	0.00	0.03	0.03	0.05	0.01	0.01	0.01	0.00	0.07	0.04	0.00	0.00	0.02	0.00	0.01	0.01	0.06	0.01	0.01	0.01	0.01	0.09	0.02	0.00	0.03	0.00	0.04	0.02	0.01	0.00	0.02	0.04	0.01	0.01	0.01	0.02	0.01	0.00	0.03	0.02	0.01	0.02	0.01	0.03	0.02	0.00	0.00	0.01
SPAC19A8.09	0.01	0.13	0.02	0.01	0.01	0.03	0.04	0.01	0.01	0.01	0.02	0.06	0.00	0.02	0.01	0.00	0.01	0.01	0.00	0.01	0.02	0.01	0.00	0.01	0.01	0.01	0.00	0.00	0.00	0.00	0.00	0.01	0.01	0.01	0.01	0.00	0.02	0.00	0.01	0.05	0.01	0.02	0.01	0.02	0.00	0.01	0.03	0.00	0.00
SPAC19A8.10	0.02	0.02	0.07	0.02	0.13	0.02	0.03	0.03	0.00	0.02	0.09	0.00	0.00	0.05	0.00	0.01	0.01	0.01	0.01	0.02	0.01	0.02	0.02	0.03	0.00	0.03	0.00	0.01	0.02	0.00	0.01	0.02	0.01	0.01	0.01	0.02	0.01	0.02	0.01	0.05	0.02	0.01	0.01	0.01	0.01	0.04	0.01	0.00	0.01
SPAC19A8.11c	0.01	0.00	0.00	0.20	0.06	0.01	0.18	0.01	0.00	0.07	0.00	0.00	0.00	0.01	0.08	0.01	0.00	0.02	0.00	0.00	0.00	0.02	0.19	0.03	0.00	0.00	0.00	0.05	0.00	0.01	0.00	0.00	0.01	0.00	0.00	0.00	0.07	0.00	0.01	0.00	0.01	0.00	0.00	0.00	0.01	0.04	0.00	0.00	0.03
SPAC19A8.12	0.10	0.02	0.02	0.01	0.02	0.02	0.00	0.01	0.01	0.02	0.00	0.01	0.00	0.00	0.08	0.00	0.01	0.02	0.02	0.00	0.01	0.03	0.01	0.00	0.04	0.08	0.00	0.01	0.03	0.05	0.00	0.01	0.04	0.04	0.03	0.02	0.00	0.04	0.01	0.01	0.01	0.03	0.02	0.03	0.00	0.01	0.12	0.23	0.11
SPAC19A8.13	0.02	0.01	0.00	0.12	0.01	0.04	0.11	0.01	0.02	0.06	0.00	0.01	0.01	0.00	0.04	0.01	0.01	0.01	0.00	0.01	0.01	0.00	0.02	0.00	0.01	0.01	0.00	0.12	0.00	0.00	0.00	0.00	0.00	0.00	0.00	0.00	0.02	0.00	0.00	0.01	0.00	0.01	0.00	0.00	0.00	0.00	0.01	0.02	0.11
SPAC19A8.14	0.00	0.00	0.00	0.41	0.02	0.02	0.20	0.01	0.02	0.09	0.00	0.00	0.00	0.00	0.09	0.00	0.02	0.02	0.01	0.00	0.00	0.02	0.15	0.01	0.00	0.00	0.00	0.14	0.00	0.00	0.00	0.00	0.00	0.01	0.00	0.00	0.07	0.00	0.01	0.01	0.00	0.00	0.00	0.00	0.00	0.00	0.00	0.00	0.04
SPAC19A8.15	0.01	0.03	0.04	0.00	0.00	0.01	0.00	0.00	0.41	0.00	0.03	0.20	0.02	0.00	0.04	0.01	0.02	0.04	0.01	0.00	0.06	0.01	0.00	0.00	0.26	0.04	0.02	0.00	0.00	0.05	0.08	0.01	0.04	0.06	0.13	0.01	0.00	0.02	0.01	0.02	0.00	0.06	0.20	0.02	0.01	0.01	0.06	0.15	0.05
SPAC19B12.01	0.00	0.00	0.00	0.04	0.01	0.02	0.01	0.01	0.00	0.06	0.00	0.00	0.13	0.04	0.17	0.07	0.01	0.02	0.01	0.01	0.00	0.01	0.20	0.03	0.00	0.00	0.09	0.01	0.01	0.03	0.01	0.01	0.01	0.01	0.01	0.00	0.01	0.00	0.01	0.00	0.02	0.00	0.00	0.00	0.12	0.01	0.00	0.00	0.01
SPAC19B12.02c	0.01	0.00	0.00	0.01	0.00	0.01	0.00	0.02	0.01	0.00	0.01	0.00	0.39	0.01	0.01	0.04	0.03	0.02	0.03	0.00	0.00	0.03	0.01	0.01	0.01	0.01	0.30	0.15	0.01	0.02	0.01	0.03	0.01	0.01	0.01	0.01	0.01	0.00	0.00	0.00	0.00	0.03	0.00	0.01	0.08	0.01	0.01	0.06	0.01
SPAC19B12.03	0.03	0.01	0.08	0.00	0.01	0.01	0.00	0.01	0.00	0.00	0.16	0.00	0.39	0.03	0.02	0.04	0.01	0.04	0.02	0.01	0.00	0.03	0.01	0.02	0.02	0.27	0.04	0.00	0.12	0.06	0.02	0.06	0.02	0.02	0.01	0.03	0.00	0.01	0.01	0.01	0.04	0.03	0.02	0.02	0.16	0.01	0.00	0.02	0.01
SPAC19B12.04	0.01	0.01	0.00	0.03	0.00	0.03	0.15	0.00	0.00	0.01	0.00	0.00	0.00	0.00	0.02	0.02	0.00	0.01	0.01	0.05	0.00	0.00	0.02	0.01	0.00	0.00	0.03	0.02	0.01	0.01	0.01	0.00	0.00	0.00	0.00	0.00	0.00	0.00	0.01	0.01	0.01	0.00	0.00	0.00	0.01	0.01	0.00	0.00	0.01
SPAC19B12.05c	0.00	0.00	0.00	0.03	0.03	0.00	0.07	0.00	0.01	0.30	0.00	0.00	0.00	0.00	0.20	0.00	0.01	0.02	0.01	0.00	0.00	0.00	0.21	0.01	0.00	0.00	0.00	0.03	0.01	0.01	0.01	0.00	0.01	0.01	0.00	0.00	0.05	0.01	0.01	0.00	0.02	0.00	0.00	0.01	0.01	0.01	0.00	0.01	0.12
SPAC19B12.06c	0.00	0.01	0.01	0.00	0.00	0.01	0.02	0.00	0.01	0.00	0.04	0.00	0.00	0.00	0.01	0.01	0.02	0.01	0.00	0.01	0.00	0.01	0.00	0.00	0.00	0.00	0.01	0.04	0.00	0.02	0.01	0.01	0.03	0.01	0.00	0.00	0.01	0.00	0.02	0.02	0.00	0.01	0.05	0.00	0.01	0.02	0.02	0.01	0.01
SPAC19B12.07c	0.00	0.00	0.02	0.04	0.02	0.01	0.08	0.01	0.00	0.10	0.03	0.01	0.00	0.01	0.01	0.00	0.00	0.01	0.00	0.01	0.00	0.00	0.01	0.01	0.00	0.00	0.00	0.11	0.00	0.00	0.00	0.01	0.01	0.01	0.00	0.01	0.03	0.01	0.01	0.01	0.01	0.00	0.00	0.02	0.01	0.01	0.01	0.01	0.01
SPAC19B12.08	0.05	0.07	0.01	0.01	0.01	0.01	0.00	0.02	0.02	0.00	0.13	0.09	0.00	0.03	0.00	0.00	0.02	0.01	0.01	0.01	0.19	0.02	0.00	0.01	0.07	0.16	0.00	0.00	0.03	0.00	0.01	0.05	0.02	0.02	0.02	0.02	0.02	0.09	0.01	0.03	0.01	0.13	0.07	0.05	0.00	0.01	0.02	0.00	0.00
SPAC19B12.09	0.00	0.00	0.00	0.08	0.01	0.01	0.13	0.00	0.00	0.02	0.00	0.00	0.00	0.00	0.03	0.01	0.00	0.00	0.00	0.02	0.00	0.01	0.01	0.00	0.00	0.00	0.00	0.06	0.00	0.00	0.00	0.00	0.00	0.00	0.00	0.00	0.01	0.00	0.01	0.01	0.00	0.00	0.00	0.00	0.01	0.02	0.01	0.00	0.01
SPAC19B12.10	0.01	0.01	0.01	0.02	0.03	0.02	0.01	0.00	0.02	0.01	0.00	0.01	0.00	0.01	0.00	0.01	0.01	0.04	0.01	0.00	0.04	0.01	0.04	0.05	0.01	0.01	0.00	0.02	0.01	0.01	0.01	0.01	0.02	0.07	0.01	0.01	0.01	0.01	0.00	0.06	0.02	0.01	0.02	0.01	0.01	0.01	0.00	0.01	0.03
SPAC19B12.11c	0.01	0.00	0.00	0.02	0.00	0.01	0.00	0.00	0.00	0.01	0.00	0.00	0.04	0.01	0.01	0.05	0.02	0.01	0.01	0.02	0.00	0.00	0.02	0.01	0.00	0.00	0.04	0.06	0.01	0.01	0.01	0.00	0.01	0.00	0.00	0.00	0.00	0.00	0.00	0.00	0.01	0.00	0.00	0.00	0.10	0.02	0.00	0.00	0.00
SPAC19B12.12c	0.00	0.00	0.01	0.01	0.01	0.01	0.02	0.02	0.01	0.01	0.02	0.00	0.02	0.01	0.03	0.01	0.00	0.02	0.00	0.00	0.00	0.09	0.05	0.03	0.01	0.00	0.01	0.02	0.00	0.01	0.02	0.00	0.01	0.01	0.01	0.01	0.03	0.00	0.00	0.02	0.01	0.00	0.00	0.01	0.01	0.02	0.02	0.01	0.00
SPAC19B12.13	0.01	0.01	0.06	0.01	0.02	0.01	0.00	0.01	0.03	0.01	0.01	0.04	0.01	0.00	0.01	0.01	0.01	0.01	0.01	0.01	0.03	0.01	0.01	0.01	0.01	0.01	0.00	0.01	0.01	0.02	0.01	0.01	0.01	0.05	0.05	0.01	0.01	0.02	0.01	0.01	0.01	0.02	0.01	0.00	0.02	0.01	0.02	0.02	0.06
SPAC19D5.01	0.01	0.04	0.02	0.01	0.02	0.02	0.01	0.01	0.01	0.01	0.00	0.04	0.00	0.05	0.01	0.00	0.00	0.01	0.01	0.01	0.07	0.00	0.04	0.02	0.01	0.01	0.00	0.00	0.02	0.01	0.01	0.00	0.00	0.01	0.01	0.01	0.00	0.03	0.01	0.02	0.02	0.01	0.01	0.01	0.01	0.00	0.00	0.00	0.01
SPAC19D5.02c	0.01	0.00	0.01	0.04	0.01	0.02	0.04	0.01	0.00	0.01	0.03	0.00	0.00	0.00	0.02	0.02	0.01	0.01	0.01	0.01	0.00	0.02	0.00	0.00	0.00	0.00	0.00	0.06	0.00	0.00	0.01	0.01	0.01	0.01	0.00	0.00	0.03	0.01	0.01	0.03	0.00	0.03	0.01	0.03	0.00	0.05	0.06	0.02	0.00
SPAC19D5.03	0.02	0.01	0.01	0.04	0.02	0.02	0.01	0.02	0.03	0.01	0.00	0.01	0.01	0.02	0.04	0.02	0.02	0.01	0.01	0.00	0.00	0.04	0.05	0.06	0.02	0.03	0.01	0.00	0.01	0.01	0.03	0.03	0.03	0.02	0.03	0.02	0.04	0.00	0.00	0.01	0.01	0.01	0.00	0.01	0.02	0.00	0.03	0.02	0.01
SPAC19D5.04	0.03	0.01	0.44	0.00	0.08	0.01	0.00	0.02	0.01	0.03	0.08	0.03	0.01	0.06	0.00	0.01	0.01	0.06	0.03	0.00	0.10	0.03	0.02	0.03	0.03	0.08	0.00	0.00	0.22	0.02	0.01	0.05	0.02	0.03	0.05	0.02	0.01	0.01	0.00	0.02	0.04	0.16	0.15	0.03	0.39	0.01	0.01	0.01	0.01
SPAC19D5.05c	0.01	0.00	0.00	0.19	0.00	0.01	0.00	0.00	0.00	0.01	0.00	0.00	0.06	0.03	0.10	0.14	0.03	0.04	0.01	0.01	0.00	0.01	0.16	0.02	0.00	0.00	0.07	0.05	0.01	0.05	0.01	0.01	0.01	0.01	0.00	0.00	0.03	0.00	0.00	0.00	0.02	0.00	0.00	0.01	0.05	0.01	0.00	0.01	0.01
SPAC19D5.06c	0.01	0.00	0.01	0.05	0.00	0.01	0.01	0.00	0.00	0.00	0.01	0.00	0.01	0.01	0.01	0.02	0.01	0.03	0.01	0.04	0.00	0.02	0.01	0.00	0.00	0.01	0.03	0.18	0.02	0.03	0.00	0.02	0.01	0.02	0.02	0.01	0.01	0.01	0.01	0.00	0.01	0.01	0.01	0.01	0.14	0.01	0.00	0.01	0.03
SPAC19D5.07	0.01	0.05	0.03	0.00	0.00	0.01	0.00	0.00	0.01	0.00	0.03	0.04	0.00	0.02	0.00	0.01	0.02	0.04	0.04	0.00	0.03	0.01	0.00	0.02	0.02	0.05	0.03	0.00	0.27	0.04	0.01	0.19	0.04	0.11	0.05	0.06	0.01	0.05	0.02	0.00	0.03	0.01	0.01	0.00	0.08	0.01	0.01	0.00	0.01
SPAC19D5.09c	0.02	0.02	0.02	0.01	0.02	0.01	0.02	0.01	0.01	0.01	0.03	0.01	0.01	0.02	0.02	0.01	0.01	0.02	0.02	0.02	0.01	0.03	0.02	0.03	0.02	0.03	0.01	0.02	0.02	0.02	0.02	0.01	0.03	0.02	0.02	0.03	0.02	0.02	0.01	0.02	0.02	0.01	0.02	0.02	0.04	0.02	0.01	0.02	0.02
SPAC19D5.10c	0.01	0.01	0.02	0.02	0.01	0.01	0.01	0.01	0.01	0.01	0.01	0.01	0.02	0.01	0.01	0.01	0.02	0.02	0.02	0.02	0.01	0.02	0.01	0.01	0.01	0.02	0.01	0.01	0.01	0.02	0.02	0.02	0.02	0.01	0.02	0.02	0.01	0.01	0.01	0.02	0.01	0.02	0.01	0.01	0.02	0.01	0.02	0.01	0.01
SPAC19D5.11c	0.01	0.02	0.01	0.02	0.02	0.01	0.02	0.02	0.01	0.02	0.01	0.01	0.01	0.02	0.01	0.01	0.02	0.01	0.02	0.02	0.01	0.01	0.02	0.02	0.01	0.01	0.01	0.02	0.02	0.02	0.02	0.02	0.02	0.01	0.01	0.02	0.01	0.01	0.02	0.01	0.02	0.01	0.01	0.01	0.01	0.01	0.01	0.01	0.01
SPAC19E9.01c	0.03	0.04	0.08	0.01	0.02	0.01	0.00	0.23	0.05	0.01	0.11	0.01	0.00	0.01	0.01	0.00	0.02	0.01	0.02	0.00	0.06	0.01	0.00	0.00	0.13	0.05	0.01	0.01	0.01	0.01	0.01	0.02	0.02	0.02	0.13	0.06	0.01	0.03	0.01	0.11	0.00	0.05	0.02	0.06	0.00	0.03	0.17	0.07	0.00
SPAC19E9.02	0.01	0.00	0.02	0.15	0.02	0.01	0.00	0.00	0.00	0.01	0.01	0.01	0.00	0.01	0.02	0.00	0.02	0.06	0.04	0.01	0.00	0.01	0.45	0.02	0.01	0.01	0.00	0.35	0.02	0.04	0.00	0.01	0.07	0.02	0.03	0.05	0.06	0.03	0.01	0.00	0.01	0.00	0.00	0.01	0.02	0.01	0.00	0.00	0.01
SPAC19E9.03	0.06	0.03	0.01	0.00	0.01	0.02	0.00	0.01	0.29	0.01	0.03	0.15	0.00	0.00	0.00	0.01	0.01	0.01	0.01	0.01	0.17	0.00	0.00	0.00	0.07	0.05	0.02	0.00	0.01	0.01	0.01	0.01	0.01	0.03	0.09	0.01	0.01	0.08	0.03	0.02	0.00	0.03	0.05	0.02	0.00	0.00	0.05	0.02	0.01
SPAC19G12.01c	0.01	0.00	0.00	0.01	0.05	0.03	0.03	0.02	0.00	0.03	0.00	0.00	0.01	0.02	0.06	0.03	0.00	0.01	0.02	0.01	0.00	0.01	0.30	0.17	0.00	0.01	0.01	0.01	0.01	0.04	0.01	0.01	0.02	0.03	0.02	0.03	0.01	0.00	0.01	0.01	0.06	0.00	0.00	0.01	0.04	0.01	0.01	0.01	0.02
SPAC19G12.02c	0.00	0.00	0.01	0.13	0.27	0.01	0.18	0.03	0.00	0.46	0.02	0.01	0.00	0.00	0.01	0.01	0.01	0.02	0.04	0.01	0.01	0.01	0.08	0.02	0.01	0.00	0.00	0.02	0.00	0.00	0.00	0.01	0.02	0.03	0.02	0.02	0.07	0.01	0.04	0.05	0.02	0.01	0.00	0.04	0.00	0.01	0.01	0.00	0.01
SPAC19G12.03	0.02	0.03	0.07	0.00	0.03	0.01	0.14	0.01	0.07	0.03	0.02	0.16	0.00	0.01	0.00	0.02	0.03	0.03	0.03	0.02	0.25	0.02	0.00	0.01	0.06	0.04	0.00	0.00	0.01	0.00	0.00	0.15	0.02	0.14	0.18	0.22	0.01	0.02	0.03	0.10	0.03	0.24	0.03	0.01	0.00	0.01	0.03	0.01	0.01
SPAC19G12.04	0.00	0.00	0.00	0.18	0.02	0.03	0.10	0.00	0.01	0.04	0.00	0.02	0.00	0.00	0.02	0.01	0.02	0.01	0.02	0.04	0.00	0.01	0.01	0.02	0.00	0.00	0.00	0.02	0.00	0.00	0.00	0.00	0.01	0.02	0.01	0.02	0.02	0.01	0.01	0.01	0.00	0.00	0.00	0.00	0.00	0.00	0.00	0.00	0.01
SPAC19G12.05	0.01	0.00	0.01	0.00	0.00	0.01	0.01	0.01	0.02	0.00	0.01	0.00	0.18	0.01	0.05	0.11	0.03	0.07	0.02	0.01	0.00	0.01	0.02	0.01	0.01	0.00	0.16	0.03	0.00	0.14	0.04	0.02	0.21	0.01	0.02	0.01	0.03	0.00	0.01	0.00	0.01	0.00	0.01	0.01	0.02	0.01	0.03	0.09	0.01
SPAC19G12.06c	0.02	0.09	0.03	0.00	0.00	0.02	0.01	0.01	0.22	0.00	0.01	0.02	0.02	0.00	0.00	0.00	0.06	0.02	0.01	0.01	0.04	0.02	0.00	0.00	0.01	0.01	0.08	0.03	0.00	0.03	0.04	0.03	0.01	0.01	0.01	0.00	0.01	0.03	0.01	0.03	0.00	0.42	0.12	0.01	0.00	0.00	0.01	0.02	0.01
SPAC19G12.07c	0.00	0.01	0.02	0.02	0.11	0.00	0.02	0.00	0.00	0.03	0.01	0.01	0.01	0.06	0.00	0.01	0.01	0.03	0.02	0.00	0.02	0.01	0.04	0.04	0.05	0.02	0.00	0.00	0.02	0.00	0.00	0.03	0.05	0.03	0.01	0.01	0.03	0.01	0.01	0.01	0.04	0.01	0.01	0.03	0.03	0.00	0.00	0.00	0.00
SPAC19G12.08	0.12	0.14	0.03	0.00	0.00	0.03	0.00	0.01	0.01	0.00	0.02	0.01	0.15	0.03	0.01	0.01	0.05	0.01	0.05	0.00	0.02	0.01	0.00	0.00	0.07	0.25	0.21	0.00	0.08	0.09	0.01	0.01	0.02	0.01	0.01	0.02	0.00	0.01	0.00	0.02	0.02	0.13	0.08	0.01	0.01	0.07	0.04	0.04	0.03
SPAC19G12.09	0.02	0.12	0.01	0.00	0.02	0.01	0.03	0.02	0.04	0.01	0.02	0.17	0.00	0.01	0.00	0.00	0.01	0.00	0.02	0.02	0.58	0.00	0.00	0.01	0.02	0.01	0.00	0.00	0.01	0.00	0.00	0.01	0.01	0.01	0.01	0.02	0.00	0.07	0.03	0.03	0.00	0.30	0.07	0.02	0.00	0.00	0.03	0.00	0.01
SPAC19G12.10c	0.02	0.05	0.05	0.00	0.01	0.00	0.00	0.00	0.06	0.00	0.02	0.45	0.01	0.02	0.00	0.00	0.02	0.01	0.02	0.01	0.70	0.00	0.00	0.01	0.39	0.14	0.01	0.00	0.10	0.01	0.01	0.04	0.00	0.02	0.03	0.01	0.00	0.10	0.01	0.01	0.00	0.25	0.29	0.02	0.01	0.00	0.01	0.01	0.02
SPAC19G12.11	0.02	0.02	0.02	0.01	0.03	0.02	0.01	0.01	0.00	0.01	0.06	0.02	0.00	0.00	0.00	0.00	0.01	0.01	0.01	0.01	0.03	0.01	0.00	0.01	0.01	0.03	0.00	0.02	0.01	0.01	0.00	0.07	0.02	0.06	0.04	0.04	0.02	0.07	0.02	0.02	0.02	0.03	0.01	0.02	0.01	0.02	0.01	0.01	0.01
SPAC19G12.12	0.01	0.01	0.02	0.00	0.01	0.00	0.00	0.03	0.01	0.01	0.05	0.01	0.01	0.00	0.02	0.00	0.00	0.02	0.00	0.00	0.00	0.04	0.01	0.02	0.01	0.01	0.00	0.10	0.00	0.01	0.01	0.01	0.01	0.01	0.01	0.00	0.01	0.01	0.00	0.01	0.00	0.01	0.04	0.04	0.22	0.02	0.01	0.05	0.05
SPAC19G12.13c	0.02	0.00	0.01	0.01	0.03	0.01	0.07	0.01	0.00	0.07	0.00	0.00	0.00	0.00	0.13	0.01	0.01	0.01	0.01	0.00	0.00	0.01	0.05	0.01	0.00	0.01	0.01	0.09	0.01	0.00	0.00	0.00	0.00	0.02	0.00	0.01	0.03	0.01	0.01	0.01	0.02	0.00	0.00	0.00	0.01	0.07	0.03	0.01	0.04
SPAC19G12.14	0.03	0.06	0.08	0.00	0.00	0.00	0.00	0.00	0.01	0.00	0.02	0.09	0.02	0.13	0.00	0.00	0.04	0.03	0.06	0.00	0.13	0.01	0.01	0.01	0.12	0.15	0.02	0.00	0.17	0.02	0.03	0.16	0.04	0.02	0.04	0.05	0.00	0.05	0.01	0.01	0.03	0.03	0.03	0.05	0.04	0.00	0.00	0.01	0.01
SPAC19G12.15c	0.06	0.38	0.05	0.01	0.01	0.01	0.00	0.04	0.20	0.00	0.05	0.57	0.01	0.03	0.00	0.00	0.01	0.01	0.03	0.01	0.71	0.01	0.00	0.01	0.31	0.22	0.01	0.00	0.02	0.00	0.00	0.09	0.00	0.02	0.04	0.02	0.01	0.06	0.00	0.06	0.01	0.18	0.07	0.10	0.00	0.00	0.02	0.02	0.04
SPAC19G12.16c	0.02	0.00	0.01	0.00	0.00	0.00	0.00	0.01	0.02	0.00	0.02	0.01	0.02	0.00	0.01	0.00	0.01	0.02	0.01	0.01	0.00	0.18	0.00	0.00	0.02	0.06	0.04	0.53	0.01	0.02	0.01	0.01	0.03	0.01	0.01	0.01	0.01	0.03	0.00	0.00	0.00	0.01	0.01	0.01	0.04	0.00	0.01	0.10	0.02
SPAC1A6.01c	0.00	0.00	0.00	0.27	0.13	0.01	0.03	0.01	0.01	0.29	0.00	0.00	0.00	0.01	0.01	0.01	0.01	0.01	0.01	0.01	0.00	0.01	0.31	0.04	0.00	0.00	0.00	0.01	0.02	0.00	0.00	0.01	0.00	0.01	0.00	0.00	0.03	0.00	0.01	0.00	0.00	0.00	0.00	0.01	0.02	0.00	0.00	0.00	0.03
SPAC1A6.02	0.00	0.00	0.00	0.06	0.01	0.01	0.16	0.01	0.00	0.08	0.00	0.00	0.02	0.00	0.33	0.01	0.01	0.01	0.00	0.01	0.00	0.01	0.11	0.02	0.00	0.00	0.01	0.21	0.00	0.02	0.00	0.00	0.02	0.01	0.00	0.00	0.04	0.00	0.01	0.00	0.00	0.00	0.00	0.00	0.02	0.00	0.00	0.00	0.01
SPAC1A6.03c	0.12	0.10	0.03	0.00	0.01	0.01	0.01	0.01	0.02	0.00	0.02	0.05	0.03	0.00	0.01	0.02	0.01	0.01	0.01	0.01	0.09	0.02	0.03	0.03	0.05	0.05	0.02	0.00	0.03	0.02	0.02	0.02	0.01	0.02	0.02	0.01	0.00	0.04	0.00	0.03	0.01	0.03	0.02	0.01	0.01	0.00	0.01	0.03	0.12
SPAC1A6.04c	0.03	0.05	0.06	0.00	0.00	0.01	0.00	0.00	0.22	0.00	0.01	0.06	0.02	0.01	0.00	0.00	0.01	0.00	0.00	0.01	0.40	0.01	0.00	0.00	0.09	0.09	0.19	0.00	0.02	0.02	0.05	0.00	0.00	0.01	0.02	0.00	0.00	0.00	0.00	0.01	0.01	0.03	0.04	0.01	0.00	0.00	0.02	0.02	0.07
SPAC1A6.05c	0.02	0.00	0.03	0.01	0.00	0.01	0.01	0.02	0.01	0.02	0.05	0.01	0.01	0.06	0.04	0.01	0.01	0.03	0.01	0.02	0.00	0.00	0.01	0.00	0.00	0.00	0.01	0.03	0.01	0.02	0.08	0.00	0.03	0.02	0.01	0.01	0.01	0.00	0.01	0.02	0.00	0.01	0.01	0.12	0.01	0.05	0.05	0.13	0.01
SPAC1A6.06c	0.04	0.02	0.01	0.00	0.02	0.05	0.01	0.01	0.00	0.03	0.01	0.03	0.00	0.01	0.00	0.02	0.00	0.00	0.01	0.10	0.02	0.01	0.00	0.01	0.00	0.01	0.01	0.00	0.03	0.00	0.00	0.01	0.00	0.01	0.01	0.00	0.00	0.02	0.01	0.03	0.06	0.01	0.01	0.00	0.01	0.00	0.01	0.00	0.01
SPAC1A6.07	0.02	0.04	0.03	0.01	0.01	0.01	0.00	0.01	0.13	0.00	0.01	0.53	0.01	0.08	0.00	0.00	0.05	0.03	0.03	0.01	0.36	0.01	0.00	0.00	0.61	0.05	0.00	0.00	0.04	0.02	0.02	0.06	0.01	0.07	0.09	0.03	0.01	0.06	0.02	0.00	0.01	0.02	0.06	0.04	0.00	0.00	0.01	0.01	0.02
SPAC1A6.08c	0.01	0.01	0.03	0.01	0.04	0.04	0.01	0.06	0.00	0.02	0.02	0.02	0.01	0.02	0.01	0.03	0.01	0.02	0.01	0.03	0.01	0.07	0.01	0.05	0.01	0.03	0.00	0.00	0.02	0.01	0.00	0.01	0.00	0.01	0.02	0.02	0.01	0.01	0.01	0.07	0.05	0.01	0.00	0.00	0.01	0.01	0.00	0.00	0.04
SPAC1A6.09c	0.02	0.00	0.04	0.00	0.00	0.01	0.00	0.09	0.00	0.00	0.01	0.00	0.26	0.05	0.03	0.15	0.02	0.06	0.02	0.01	0.00	0.07	0.08	0.02	0.01	0.06	0.04	0.01	0.04	0.32	0.04	0.00	0.02	0.01	0.01	0.02	0.01	0.01	0.00	0.03	0.09	0.01	0.01	0.02	0.03	0.03	0.01	0.05	0.01
SPAC1A6.10	0.01	0.01	0.01	0.01	0.00	0.00	0.00	0.01	0.00	0.00	0.02	0.00	0.33	0.01	0.04	0.12	0.03	0.03	0.02	0.02	0.00	0.02	0.01	0.01	0.00	0.01	0.15	0.01	0.01	0.16	0.10	0.06	0.04	0.01	0.04	0.01	0.03	0.00	0.01	0.01	0.01	0.00	0.00	0.00	0.06	0.01	0.01	0.04	0.01
SPAC1A6.11	0.00	0.00	0.00	0.03	0.01	0.03	0.02	0.01	0.00	0.02	0.01	0.01	0.01	0.01	0.01	0.08	0.01	0.01	0.01	0.18	0.00	0.00	0.02	0.03	0.00	0.00	0.00	0.01	0.00	0.00	0.01	0.02	0.00	0.01	0.01	0.01	0.02	0.01	0.03	0.01	0.01	0.00	0.01	0.01	0.00	0.01	0.01	0.00	0.01
SPAC1B1.01	0.03	0.02	0.04	0.01	0.00	0.01	0.00	0.02	0.03	0.00	0.01	0.09	0.04	0.18	0.01	0.01	0.03	0.05	0.03	0.00	0.02	0.01	0.01	0.01	0.05	0.03	0.01	0.01	0.05	0.04	0.03	0.04	0.08	0.07	0.03	0.02	0.02	0.06	0.01	0.00	0.01	0.03	0.03	0.12	0.02	0.00	0.02	0.04	0.01
SPAC1B1.02c	0.01	0.01	0.02	0.01	0.04	0.01	0.01	0.04	0.02	0.01	0.03	0.01	0.01	0.01	0.01	0.01	0.03	0.06	0.02	0.00	0.02	0.01	0.03	0.01	0.13	0.07	0.01	0.01	0.01	0.02	0.01	0.02	0.01	0.06	0.09	0.12	0.03	0.02	0.01	0.01	0.02	0.04	0.01	0.04	0.02	0.02	0.05	0.01	0.02
SPAC1B1.03c	0.02	0.03	0.02	0.00	0.00	0.00	0.00	0.01	0.04	0.00	0.00	0.04	0.36	0.01	0.06	0.02	0.02	0.03	0.01	0.00	0.01	0.02	0.01	0.02	0.08	0.14	0.05	0.02	0.03	0.43	0.02	0.02	0.17	0.04	0.09	0.03	0.01	0.01	0.00	0.00	0.02	0.01	0.05	0.01	0.20	0.00	0.01	0.12	0.06
SPAC1B1.04c	0.01	0.01	0.03	0.01	0.01	0.01	0.00	0.01	0.01	0.00	0.02	0.01	0.02	0.05	0.01	0.01	0.01	0.04	0.01	0.00	0.00	0.03	0.03	0.01	0.01	0.04	0.00	0.00	0.07	0.02	0.01	0.02	0.02	0.06	0.03	0.09	0.01	0.01	0.01	0.00	0.03	0.01	0.01	0.01	0.14	0.01	0.00	0.00	0.02
SPAC1B2.02c	0.01	0.05	0.14	0.06	0.02	0.00	0.01	0.02	0.01	0.01	0.02	0.09	0.01	0.02	0.01	0.00	0.01	0.04	0.02	0.00	0.02	0.08	0.06	0.03	0.12	0.06	0.01	0.00	0.01	0.01	0.00	0.06	0.10	0.04	0.11	0.04	0.08	0.06	0.00	0.02	0.02	0.01	0.01	0.03	0.02	0.00	0.00	0.01	0.01
SPAC1B2.03c	0.03	0.00	0.00	0.00	0.00	0.01	0.00	0.01	0.01	0.00	0.01	0.00	0.29	0.00	0.24	0.04	0.07	0.02	0.01	0.02	0.00	0.01	0.00	0.00	0.00	0.01	0.59	0.03	0.01	0.13	0.09	0.00	0.00	0.00	0.01	0.00	0.00	0.00	0.00	0.00	0.00	0.00	0.00	0.01	0.01	0.04	0.05	0.33	0.01
SPAC1B2.04	0.00	0.02	0.02	0.05	0.00	0.03	0.01	0.00	0.02	0.00	0.06	0.01	0.00	0.01	0.02	0.03	0.00	0.01	0.00	0.01	0.01	0.01	0.00	0.00	0.00	0.01	0.01	0.01	0.00	0.01	0.01	0.02	0.01	0.01	0.01	0.00	0.01	0.01	0.01	0.04	0.01	0.01	0.01	0.00	0.01	0.00	0.00	0.00	0.03
SPAC1B2.05	0.01	0.00	0.02	0.02	0.01	0.02	0.00	0.03	0.00	0.01	0.01	0.01	0.05	0.33	0.01	0.02	0.02	0.06	0.04	0.01	0.00	0.01	0.04	0.04	0.01	0.02	0.00	0.00	0.06	0.04	0.01	0.03	0.05	0.02	0.01	0.06	0.01	0.00	0.01	0.01	0.03	0.01	0.00	0.07	0.10	0.03	0.00	0.01	0.01
SPAC1B3.01c	0.00	0.00	0.02	0.01	0.01	0.00	0.04	0.02	0.00	0.01	0.01	0.00	0.05	0.00	0.02	0.02	0.01	0.01	0.01	0.00	0.00	0.07	0.04	0.02	0.00	0.01	0.01	0.09	0.01	0.03	0.02	0.01	0.07	0.02	0.02	0.03	0.04	0.01	0.01	0.00	0.00	0.00	0.00	0.00	0.13	0.00	0.00	0.01	0.01
SPAC1B3.02c	0.01	0.00	0.00	0.04	0.00	0.02	0.01	0.01	0.00	0.01	0.00	0.00	0.02	0.00	0.62	0.01	0.05	0.01	0.02	0.00	0.00	0.00	0.01	0.00	0.00	0.00	0.01	0.12	0.00	0.03	0.02	0.00	0.01	0.01	0.00	0.00	0.01	0.00	0.00	0.00	0.00	0.00	0.00	0.03	0.01	0.02	0.07	0.17	0.03
SPAC1B3.03c	0.00	0.00	0.01	0.22	0.06	0.00	0.30	0.02	0.08	0.09	0.00	0.01	0.00	0.00	0.01	0.01	0.01	0.01	0.00	0.02	0.01	0.01	0.03	0.01	0.01	0.00	0.00	0.06	0.00	0.00	0.00	0.00	0.00	0.01	0.00	0.00	0.01	0.00	0.00	0.02	0.00	0.01	0.00	0.01	0.00	0.00	0.00	0.00	0.01
SPAC1B3.04c	0.01	0.01	0.00	0.01	0.01	0.03	0.00	0.00	0.05	0.02	0.00	0.01	0.01	0.01	0.06	0.01	0.04	0.03	0.02	0.00	0.00	0.01	0.05	0.02	0.00	0.01	0.02	0.04	0.02	0.08	0.03	0.01	0.01	0.03	0.01	0.01	0.03	0.01	0.01	0.00	0.01	0.00	0.00	0.00	0.01	0.00	0.00	0.02	0.11
SPAC1B3.05	0.01	0.00	0.00	0.07	0.00	0.01	0.01	0.02	0.02	0.04	0.00	0.01	0.03	0.00	0.13	0.01	0.02	0.04	0.03	0.00	0.00	0.00	0.25	0.01	0.00	0.00	0.01	0.08	0.00	0.03	0.02	0.00	0.01	0.01	0.01	0.00	0.06	0.01	0.00	0.00	0.01	0.00	0.00	0.02	0.01	0.01	0.00	0.01	0.08
SPAC1B3.06c	0.06	0.09	0.00	0.02	0.01	0.01	0.09	0.01	0.05	0.01	0.01	0.09	0.00	0.00	0.02	0.02	0.01	0.00	0.01	0.01	0.09	0.00	0.00	0.00	0.05	0.02	0.01	0.00	0.01	0.00	0.00	0.01	0.01	0.02	0.01	0.01	0.03	0.02	0.02	0.03	0.01	0.02	0.02	0.01	0.00	0.00	0.11	0.01	0.05
SPAC1B3.07c	0.01	0.00	0.00	0.11	0.03	0.01	0.04	0.03	0.00	0.41	0.01	0.01	0.00	0.00	0.02	0.00	0.01	0.01	0.02	0.02	0.00	0.01	0.26	0.01	0.00	0.00	0.00	0.02	0.00	0.00	0.00	0.00	0.00	0.00	0.00	0.00	0.04	0.00	0.00	0.01	0.01	0.01	0.00	0.03	0.01	0.01	0.01	0.00	0.01
SPAC1B3.08	0.12	0.22	0.06	0.01	0.01	0.01	0.01	0.03	0.10	0.00	0.06	0.18	0.01	0.04	0.00	0.01	0.01	0.01	0.02	0.01	0.74	0.03	0.00	0.01	0.18	0.42	0.00	0.00	0.06	0.00	0.01	0.01	0.00	0.02	0.12	0.02	0.00	0.05	0.01	0.11	0.01	0.59	0.24	0.03	0.00	0.00	0.03	0.02	0.03
SPAC1B3.09c	0.01	0.00	0.07	0.03	0.01	0.01	0.00	0.02	0.00	0.01	0.01	0.00	0.05	0.01	0.09	0.04	0.00	0.03	0.01	0.00	0.00	0.05	0.41	0.03	0.00	0.05	0.02	0.02	0.02	0.04	0.01	0.01	0.05	0.01	0.01	0.01	0.01	0.00	0.01	0.01	0.04	0.00	0.00	0.00	0.55	0.02	0.00	0.00	0.04
SPAC1B3.10c	0.08	0.01	0.11	0.00	0.07	0.01	0.02	0.12	0.01	0.04	0.05	0.03	0.01	0.00	0.20	0.02	0.00	0.01	0.01	0.00	0.01	0.03	0.01	0.01	0.02	0.11	0.01	0.01	0.01	0.01	0.00	0.01	0.01	0.03	0.04	0.03	0.00	0.04	0.00	0.10	0.01	0.21	0.07	0.06	0.00	0.02	0.35	0.16	0.02
SPAC1B3.11c	0.00	0.00	0.00	0.02	0.05	0.01	0.08	0.02	0.00	0.09	0.01	0.02	0.00	0.00	0.00	0.00	0.00	0.00	0.01	0.01	0.01	0.01	0.01	0.01	0.00	0.00	0.00	0.02	0.00	0.00	0.00	0.00	0.00	0.00	0.00	0.00	0.01	0.00	0.00	0.01	0.00	0.00	0.00	0.02	0.00	0.00	0.00	0.00	0.01
SPAC1B3.12c	0.01	0.01	0.01	0.01	0.00	0.01	0.00	0.00	0.00	0.00	0.02	0.00	0.13	0.01	0.01	0.01	0.01	0.00	0.00	0.03	0.00	0.02	0.00	0.00	0.00	0.01	0.09	0.00	0.00	0.01	0.01	0.01	0.03	0.00	0.00	0.00	0.00	0.00	0.01	0.01	0.00	0.01	0.00	0.00	0.01	0.01	0.01	0.01	0.00
SPAC1B3.13	0.01	0.00	0.02	0.01	0.01	0.00	0.00	0.01	0.00	0.00	0.03	0.00	0.16	0.07	0.03	0.08	0.02	0.07	0.01	0.00	0.00	0.10	0.25	0.02	0.00	0.04	0.18	0.04	0.07	0.20	0.04	0.02	0.03	0.01	0.00	0.02	0.00	0.00	0.00	0.01	0.07	0.00	0.00	0.01	0.08	0.02	0.00	0.01	0.01
SPAC1B3.14	0.01	0.16	0.01	0.00	0.00	0.03	0.01	0.00	0.02	0.00	0.03	0.01	0.05	0.01	0.01	0.02	0.02	0.01	0.01	0.02	0.01	0.00	0.00	0.00	0.01	0.00	0.44	0.00	0.00	0.01	0.02	0.04	0.02	0.00	0.01	0.01	0.01	0.00	0.01	0.03	0.00	0.02	0.01	0.00	0.00	0.01	0.01	0.00	0.00
SPAC1B3.15c	0.03	0.02	0.05	0.00	0.07	0.01	0.00	0.01	0.01	0.00	0.05	0.02	0.02	0.44	0.00	0.01	0.02	0.02	0.05	0.00	0.06	0.05	0.02	0.03	0.08	0.22	0.01	0.00	0.14	0.03	0.02	0.08	0.03	0.04	0.05	0.05	0.01	0.01	0.03	0.02	0.22	0.01	0.05	0.02	0.01	0.01	0.01	0.00	0.01
SPAC1B3.16c	0.02	0.01	0.01	0.00	0.00	0.01	0.00	0.01	0.54	0.00	0.01	0.11	0.12	0.07	0.05	0.02	0.04	0.02	0.01	0.01	0.02	0.03	0.00	0.00	0.06	0.02	0.16	0.00	0.01	0.13	0.27	0.01	0.01	0.03	0.06	0.01	0.01	0.00	0.01	0.00	0.02	0.01	0.02	0.04	0.01	0.01	0.02	0.18	0.03
SPAC1B3.17	0.03	0.01	0.09	0.01	0.02	0.02	0.01	0.14	0.01	0.01	0.05	0.03	0.06	0.06	0.01	0.02	0.01	0.03	0.03	0.00	0.00	0.06	0.03	0.04	0.02	0.02	0.00	0.01	0.02	0.07	0.01	0.01	0.10	0.02	0.10	0.01	0.01	0.00	0.00	0.03	0.08	0.00	0.01	0.09	0.01	0.03	0.01	0.01	0.02
SPAC1B3.18c	0.00	0.01	0.06	0.05	0.01	0.04	0.02	0.01	0.01	0.00	0.09	0.00	0.00	0.02	0.00	0.03	0.00	0.01	0.00	0.03	0.01	0.07	0.00	0.01	0.00	0.01	0.00	0.01	0.00	0.00	0.00	0.01	0.00	0.00	0.00	0.01	0.01	0.00	0.00	0.03	0.01	0.07	0.01	0.00	0.01	0.02	0.01	0.00	0.01
SPAC1B3.20	0.01	0.02	0.01	0.03	0.06	0.02	0.08	0.01	0.01	0.02	0.04	0.02	0.00	0.01	0.00	0.00	0.00	0.00	0.00	0.01	0.03	0.01	0.00	0.00	0.01	0.02	0.00	0.00	0.01	0.00	0.00	0.00	0.00	0.01	0.00	0.00	0.01	0.01	0.01	0.03	0.01	0.03	0.01	0.01	0.00	0.02	0.01	0.00	0.00
SPAC1B9.02c	0.08	0.50	0.03	0.00	0.03	0.01	0.01	0.03	0.12	0.00	0.04	0.35	0.00	0.01	0.01	0.00	0.01	0.02	0.01	0.00	0.20	0.02	0.00	0.00	0.20	0.46	0.00	0.00	0.02	0.01	0.00	0.02	0.01	0.07	0.07	0.05	0.00	0.13	0.00	0.05	0.00	0.35	0.26	0.03	0.01	0.00	0.04	0.05	0.04
SPAC1B9.03c	0.00	0.00	0.00	0.06	0.01	0.01	0.01	0.02	0.00	0.14	0.00	0.00	0.04	0.01	0.16	0.09	0.03	0.03	0.01	0.01	0.00	0.01	0.34	0.02	0.00	0.00	0.03	0.11	0.01	0.02	0.01	0.00	0.02	0.00	0.00	0.00	0.01	0.00	0.00	0.00	0.01	0.00	0.00	0.00	0.04	0.02	0.00	0.01	0.01
SPAC1D4.01	0.00	0.00	0.00	0.16	0.05	0.01	0.06	0.01	0.00	0.16	0.00	0.00	0.00	0.00	0.07	0.01	0.00	0.01	0.00	0.00	0.00	0.01	0.46	0.01	0.00	0.00	0.00	0.05	0.00	0.00	0.00	0.00	0.00	0.00	0.00	0.00	0.07	0.00	0.00	0.00	0.01	0.00	0.00	0.01	0.00	0.03	0.00	0.00	0.02
SPAC1D4.02c	0.01	0.04	0.03	0.06	0.01	0.01	0.05	0.00	0.05	0.06	0.00	0.11	0.00	0.01	0.00	0.00	0.01	0.01	0.02	0.01	0.26	0.00	0.01	0.00	0.01	0.00	0.00	0.01	0.03	0.00	0.00	0.02	0.01	0.09	0.01	0.03	0.01	0.03	0.00	0.03	0.01	0.02	0.02	0.02	0.00	0.00	0.01	0.00	0.02
SPAC1D4.03c	0.05	0.05	0.06	0.01	0.07	0.04	0.01	0.02	0.01	0.01	0.09	0.05	0.00	0.01	0.00	0.02	0.01	0.01	0.02	0.01	0.32	0.01	0.00	0.01	0.02	0.08	0.00	0.00	0.02	0.00	0.00	0.09	0.01	0.04	0.03	0.03	0.00	0.02	0.00	0.07	0.02	0.08	0.06	0.01	0.00	0.04	0.04	0.00	0.02
SPAC1D4.04	0.00	0.01	0.02	0.00	0.00	0.00	0.04	0.06	0.02	0.01	0.01	0.01	0.04	0.02	0.02	0.01	0.01	0.03	0.01	0.01	0.00	0.01	0.01	0.02	0.01	0.00	0.01	0.01	0.00	0.03	0.02	0.00	0.05	0.01	0.03	0.01	0.02	0.00	0.00	0.01	0.01	0.00	0.00	0.05	0.02	0.00	0.00	0.00	0.00
SPAC1D4.05c	0.03	0.02	0.18	0.00	0.01	0.01	0.00	0.04	0.01	0.00	0.32	0.01	0.01	0.03	0.00	0.02	0.01	0.01	0.02	0.01	0.05	0.08	0.00	0.02	0.06	0.11	0.01	0.00	0.03	0.05	0.09	0.04	0.03	0.07	0.06	0.05	0.00	0.01	0.01	0.05	0.09	0.01	0.05	0.02	0.00	0.12	0.07	0.05	0.01
SPAC1D4.06c	0.00	0.00	0.00	0.02	0.02	0.01	0.29	0.00	0.01	0.05	0.00	0.01	0.00	0.00	0.01	0.03	0.00	0.01	0.01	0.06	0.00	0.00	0.05	0.04	0.00	0.00	0.00	0.06	0.00	0.00	0.00	0.01	0.00	0.03	0.01	0.01	0.02	0.00	0.04	0.03	0.02	0.00	0.00	0.00	0.02	0.00	0.00	0.00	0.01
SPAC1D4.07c	0.01	0.00	0.00	0.02	0.01	0.03	0.02	0.01	0.00	0.02	0.01	0.00	0.00	0.02	0.01	0.03	0.01	0.01	0.01	0.04	0.00	0.01	0.01	0.01	0.00	0.00	0.00	0.00	0.00	0.00	0.00	0.00	0.00	0.01	0.00	0.00	0.01	0.00	0.01	0.03	0.01	0.01	0.01	0.01	0.00	0.01	0.01	0.01	0.00
SPAC1D4.08	0.06	0.02	0.01	0.00	0.00	0.01	0.00	0.01	0.01	0.00	0.01	0.00	0.28	0.01	0.01	0.05	0.05	0.01	0.01	0.01	0.01	0.01	0.01	0.00	0.03	0.07	0.24	0.00	0.01	0.13	0.06	0.01	0.01	0.01	0.01	0.01	0.01	0.00	0.01	0.02	0.01	0.05	0.02	0.01	0.00	0.03	0.02	0.06	0.02
SPAC1D4.09c	0.01	0.00	0.00	0.17	0.03	0.01	0.06	0.01	0.01	0.36	0.00	0.00	0.00	0.04	0.04	0.01	0.01	0.01	0.01	0.01	0.00	0.00	0.12	0.01	0.00	0.00	0.00	0.01	0.00	0.00	0.00	0.00	0.00	0.00	0.00	0.00	0.01	0.00	0.00	0.00	0.00	0.00	0.00	0.01	0.00	0.00	0.01	0.00	0.02
SPAC1D4.10	0.00	0.01	0.04	0.00	0.04	0.01	0.00	0.04	0.01	0.02	0.03	0.01	0.02	0.02	0.01	0.00	0.01	0.07	0.01	0.00	0.00	0.09	0.03	0.09	0.03	0.02	0.00	0.01	0.01	0.11	0.09	0.07	0.24	0.01	0.01	0.01	0.01	0.01	0.00	0.01	0.03	0.00	0.10	0.07	0.13	0.00	0.01	0.02	0.00
SPAC1D4.11c	0.03	0.01	0.03	0.00	0.01	0.01	0.00	0.01	0.00	0.02	0.03	0.01	0.04	0.11	0.04	0.07	0.02	0.02	0.06	0.01	0.00	0.01	0.05	0.02	0.01	0.13	0.02	0.00	0.13	0.10	0.03	0.04	0.02	0.03	0.06	0.03	0.02	0.03	0.02	0.01	0.05	0.01	0.01	0.00	0.02	0.02	0.01	0.01	0.01
SPAC1D4.12	0.02	0.01	0.42	0.01	0.08	0.00	0.00	0.07	0.01	0.00	0.30	0.03	0.02	0.04	0.00	0.01	0.01	0.01	0.01	0.01	0.03	0.03	0.03	0.01	0.04	0.11	0.00	0.00	0.04	0.00	0.00	0.07	0.02	0.05	0.03	0.06	0.01	0.01	0.01	0.04	0.08	0.02	0.05	0.07	0.00	0.01	0.03	0.02	0.01
SPAC1D4.13	0.02	0.03	0.01	0.01	0.01	0.01	0.02	0.02	0.05	0.05	0.01	0.07	0.00	0.00	0.00	0.00	0.00	0.00	0.00	0.01	0.04	0.01	0.01	0.01	0.04	0.02	0.01	0.00	0.01	0.00	0.00	0.01	0.00	0.01	0.01	0.03	0.01	0.05	0.01	0.05	0.01	0.09	0.01	0.00	0.00	0.00	0.02	0.00	0.01
SPAC1D4.14	0.00	0.00	0.00	0.01	0.09	0.01	0.03	0.00	0.01	0.57	0.00	0.02	0.00	0.01	0.09	0.01	0.01	0.01	0.01	0.02	0.00	0.01	0.11	0.03	0.00	0.00	0.00	0.02	0.03	0.02	0.01	0.00	0.01	0.02	0.02	0.00	0.02	0.01	0.02	0.00	0.02	0.00	0.01	0.00	0.06	0.00	0.00	0.01	0.01
SPAC1F12.02c	0.00	0.00	0.01	0.01	0.00	0.01	0.01	0.00	0.00	0.00	0.01	0.00	0.02	0.01	0.00	0.02	0.01	0.01	0.00	0.05	0.00	0.01	0.01	0.02	0.00	0.00	0.21	0.01	0.02	0.03	0.01	0.00	0.00	0.00	0.00	0.00	0.00	0.00	0.01	0.01	0.02	0.00	0.00	0.00	0.04	0.04	0.00	0.00	0.00
SPAC1F12.03c	0.01	0.00	0.01	0.00	0.00	0.02	0.03	0.00	0.01	0.02	0.01	0.00	0.01	0.01	0.01	0.01	0.01	0.01	0.01	0.07	0.01	0.00	0.00	0.00	0.00	0.00	0.02	0.01	0.01	0.01	0.01	0.00	0.01	0.01	0.01	0.00	0.01	0.01	0.02	0.03	0.01	0.01	0.02	0.01	0.01	0.02	0.01	0.00	0.01
SPAC1F12.04c	0.01	0.00	0.01	0.00	0.00	0.06	0.01	0.02	0.01	0.01	0.03	0.01	0.01	0.00	0.19	0.01	0.01	0.00	0.00	0.05	0.00	0.00	0.00	0.00	0.00	0.00	0.01	0.07	0.00	0.03	0.03	0.00	0.01	0.01	0.01	0.00	0.01	0.00	0.01	0.01	0.01	0.00	0.01	0.02	0.03	0.04	0.05	0.03	0.01
SPAC1F12.05	0.01	0.02	0.03	0.00	0.01	0.01	0.00	0.02	0.03	0.00	0.01	0.01	0.15	0.13	0.00	0.01	0.03	0.07	0.02	0.01	0.00	0.22	0.01	0.03	0.06	0.04	0.02	0.00	0.04	0.21	0.08	0.27	0.21	0.01	0.07	0.07	0.01	0.01	0.01	0.01	0.05	0.01	0.06	0.01	0.13	0.00	0.01	0.02	0.00
SPAC1F12.06c	0.00	0.00	0.00	0.03	0.01	0.02	0.14	0.04	0.00	0.04	0.00	0.01	0.00	0.00	0.08	0.01	0.01	0.01	0.02	0.00	0.00	0.02	0.06	0.02	0.00	0.00	0.00	0.11	0.00	0.01	0.00	0.00	0.02	0.01	0.00	0.01	0.06	0.00	0.01	0.02	0.01	0.00	0.00	0.01	0.01	0.02	0.00	0.00	0.02
SPAC1F12.07	0.01	0.03	0.02	0.00	0.00	0.01	0.01	0.00	0.72	0.00	0.01	0.06	0.02	0.01	0.03	0.02	0.07	0.03	0.01	0.01	0.03	0.01	0.00	0.01	0.10	0.01	0.04	0.00	0.00	0.03	0.12	0.05	0.02	0.05	0.16	0.04	0.02	0.00	0.02	0.01	0.02	0.01	0.04	0.02	0.00	0.01	0.02	0.04	0.03
SPAC1F12.08	0.00	0.00	0.00	0.17	0.03	0.02	0.03	0.01	0.00	0.13	0.00	0.00	0.00	0.00	0.09	0.01	0.00	0.01	0.00	0.01	0.00	0.01	0.20	0.02	0.00	0.00	0.00	0.19	0.00	0.00	0.00	0.00	0.00	0.01	0.00	0.00	0.03	0.00	0.01	0.00	0.01	0.00	0.00	0.00	0.01	0.02	0.01	0.00	0.03
SPAC1F12.09	0.01	0.01	0.05	0.01	0.06	0.01	0.06	0.02	0.01	0.14	0.04	0.03	0.00	0.00	0.00	0.00	0.01	0.01	0.02	0.00	0.14	0.02	0.00	0.01	0.01	0.01	0.00	0.01	0.02	0.00	0.00	0.02	0.01	0.05	0.02	0.02	0.04	0.02	0.01	0.16	0.01	0.07	0.03	0.02	0.00	0.02	0.01	0.00	0.02
SPAC1F12.10c	0.01	0.01	0.01	0.31	0.04	0.01	0.01	0.03	0.00	0.07	0.01	0.01	0.00	0.18	0.00	0.01	0.01	0.01	0.01	0.01	0.02	0.02	0.07	0.02	0.01	0.00	0.00	0.00	0.01	0.00	0.01	0.01	0.01	0.00	0.00	0.01	0.05	0.01	0.03	0.00	0.01	0.03	0.00	0.01	0.01	0.00	0.00	0.00	0.00
SPAC1F3.01	0.01	0.00	0.01	0.08	0.01	0.01	0.04	0.01	0.00	0.18	0.00	0.00	0.01	0.01	0.02	0.01	0.01	0.07	0.01	0.00	0.00	0.00	0.54	0.03	0.00	0.00	0.01	0.16	0.02	0.01	0.01	0.00	0.01	0.01	0.00	0.00	0.06	0.01	0.00	0.00	0.01	0.00	0.00	0.01	0.20	0.01	0.00	0.00	0.01
SPAC1F3.02c	0.04	0.02	0.12	0.01	0.16	0.01	0.00	0.00	0.01	0.04	0.04	0.11	0.00	0.02	0.00	0.00	0.00	0.01	0.02	0.01	0.37	0.01	0.01	0.02	0.02	0.20	0.00	0.00	0.47	0.00	0.00	0.02	0.00	0.02	0.03	0.01	0.00	0.27	0.01	0.00	0.01	0.01	0.03	0.01	0.01	0.00	0.01	0.01	0.03
SPAC1F3.03	0.03	0.04	0.20	0.01	0.17	0.01	0.00	0.01	0.01	0.01	0.11	0.17	0.00	0.02	0.00	0.00	0.01	0.02	0.01	0.00	0.47	0.06	0.00	0.01	0.11	0.47	0.00	0.00	0.14	0.01	0.01	0.04	0.02	0.06	0.06	0.02	0.01	0.11	0.01	0.02	0.04	0.15	0.26	0.03	0.01	0.00	0.01	0.01	0.02
SPAC1F3.04c	0.00	0.00	0.00	0.22	0.04	0.01	0.08	0.00	0.00	0.08	0.01	0.00	0.00	0.01	0.03	0.01	0.00	0.01	0.00	0.01	0.00	0.01	0.12	0.03	0.00	0.00	0.00	0.06	0.01	0.00	0.00	0.00	0.00	0.00	0.00	0.00	0.01	0.01	0.01	0.00	0.01	0.00	0.00	0.00	0.00	0.01	0.00	0.00	0.04
SPAC1F3.05	0.07	0.16	0.10	0.00	0.01	0.01	0.00	0.00	0.02	0.00	0.06	0.02	0.03	0.01	0.00	0.01	0.05	0.08	0.05	0.00	0.12	0.04	0.00	0.01	0.40	0.59	0.02	0.00	0.17	0.16	0.08	0.73	0.11	0.23	0.28	0.21	0.01	0.11	0.02	0.01	0.03	0.01	0.22	0.00	0.02	0.00	0.08	0.11	0.05
SPAC1F3.06c	0.01	0.00	0.01	0.09	0.04	0.01	0.06	0.01	0.00	0.22	0.01	0.00	0.00	0.00	0.04	0.01	0.00	0.03	0.01	0.01	0.00	0.01	0.67	0.04	0.00	0.00	0.00	0.27	0.01	0.01	0.00	0.00	0.01	0.01	0.00	0.00	0.03	0.00	0.00	0.00	0.01	0.00	0.00	0.01	0.18	0.01	0.00	0.01	0.04
SPAC1F3.07c	0.02	0.01	0.00	0.01	0.00	0.02	0.00	0.01	0.04	0.00	0.00	0.02	0.05	0.01	0.05	0.02	0.09	0.04	0.01	0.00	0.00	0.01	0.00	0.01	0.01	0.00	0.10	0.02	0.01	0.23	0.08	0.02	0.05	0.03	0.04	0.01	0.02	0.00	0.01	0.00	0.00	0.00	0.02	0.01	0.02	0.01	0.01	0.05	0.03
SPAC1F3.08c	0.01	0.00	0.01	0.03	0.03	0.04	0.01	0.03	0.01	0.02	0.02	0.00	0.01	0.01	0.00	0.02	0.02	0.02	0.02	0.09	0.01	0.00	0.01	0.01	0.00	0.01	0.01	0.03	0.00	0.01	0.01	0.00	0.01	0.01	0.01	0.01	0.01	0.01	0.04	0.02	0.01	0.01	0.01	0.01	0.01	0.02	0.01	0.01	0.01
SPAC1F3.09	0.00	0.02	0.01	0.01	0.01	0.00	0.01	0.00	0.08	0.00	0.06	0.07	0.00	0.01	0.00	0.00	0.01	0.01	0.01	0.01	0.06	0.01	0.00	0.00	0.06	0.01	0.00	0.00	0.00	0.00	0.01	0.01	0.03	0.02	0.01	0.02	0.01	0.07	0.03	0.00	0.00	0.04	0.04	0.03	0.01	0.00	0.01	0.01	0.00
SPAC1F3.10c	0.01	0.00	0.01	0.02	0.15	0.01	0.01	0.01	0.01	0.06	0.01	0.04	0.00	0.02	0.00	0.00	0.01	0.01	0.01	0.00	0.01	0.01	0.04	0.03	0.03	0.04	0.00	0.01	0.08	0.02	0.00	0.01	0.02	0.02	0.04	0.03	0.04	0.01	0.01	0.00	0.04	0.01	0.01	0.04	0.04	0.01	0.00	0.00	0.01
SPAC1F5.02	0.02	0.06	0.09	0.01	0.00	0.01	0.02	0.02	0.15	0.00	0.01	0.12	0.02	0.01	0.00	0.00	0.03	0.01	0.01	0.00	0.29	0.03	0.00	0.01	0.24	0.07	0.01	0.00	0.00	0.01	0.02	0.01	0.02	0.01	0.01	0.01	0.00	0.01	0.00	0.03	0.01	0.48	0.15	0.03	0.02	0.02	0.01	0.02	0.02
SPAC1F5.03c	0.08	0.00	0.05	0.01	0.00	0.02	0.00	0.01	0.02	0.00	0.08	0.00	0.53	0.02	0.03	0.13	0.06	0.05	0.02	0.01	0.00	0.04	0.01	0.00	0.01	0.04	0.30	0.04	0.02	0.14	0.02	0.07	0.10	0.01	0.01	0.04	0.01	0.01	0.00	0.01	0.02	0.01	0.02	0.02	0.03	0.07	0.01	0.19	0.01
SPAC1F5.04c	0.03	0.01	0.03	0.01	0.05	0.00	0.01	0.01	0.00	0.10	0.01	0.10	0.00	0.03	0.01	0.00	0.01	0.03	0.05	0.00	0.03	0.01	0.03	0.03	0.06	0.02	0.00	0.01	0.14	0.01	0.00	0.05	0.06	0.10	0.05	0.04	0.03	0.07	0.01	0.00	0.02	0.01	0.03	0.06	0.04	0.00	0.03	0.03	0.01
SPAC1F5.05c	0.04	0.03	0.01	0.02	0.00	0.05	0.01	0.02	0.06	0.00	0.02	0.01	0.01	0.01	0.02	0.06	0.03	0.01	0.01	0.01	0.05	0.01	0.00	0.01	0.01	0.01	0.01	0.04	0.00	0.01	0.02	0.01	0.01	0.00	0.01	0.01	0.01	0.01	0.00	0.09	0.00	0.06	0.06	0.04	0.00	0.02	0.02	0.05	0.04
SPAC1F5.06	0.02	0.02	0.33	0.00	0.04	0.00	0.02	0.02	0.01	0.12	0.04	0.15	0.00	0.01	0.00	0.00	0.01	0.03	0.01	0.00	0.03	0.01	0.00	0.00	0.06	0.08	0.00	0.01	0.03	0.01	0.01	0.02	0.03	0.06	0.06	0.01	0.01	0.04	0.01	0.04	0.03	0.12	0.07	0.02	0.07	0.03	0.01	0.01	0.01
SPAC1F5.07c	0.01	0.01	0.01	0.01	0.01	0.02	0.05	0.03	0.03	0.12	0.01	0.02	0.00	0.00	0.06	0.00	0.01	0.02	0.01	0.01	0.00	0.02	0.02	0.01	0.01	0.00	0.00	0.06	0.00	0.01	0.01	0.01	0.01	0.01	0.02	0.01	0.01	0.01	0.00	0.01	0.00	0.00	0.01	0.01	0.01	0.00	0.02	0.02	0.05
SPAC1F5.08c	0.06	0.07	0.12	0.00	0.10	0.02	0.01	0.02	0.02	0.00	0.12	0.08	0.00	0.04	0.00	0.01	0.00	0.01	0.00	0.01	0.36	0.02	0.00	0.01	0.07	0.12	0.00	0.00	0.02	0.00	0.00	0.06	0.01	0.02	0.02	0.02	0.00	0.01	0.00	0.09	0.02	0.18	0.08	0.02	0.00	0.01	0.04	0.01	0.02
SPAC1F5.09c	0.04	0.02	0.01	0.04	0.09	0.06	0.03	0.02	0.01	0.03	0.02	0.02	0.00	0.01	0.00	0.01	0.01	0.00	0.01	0.01	0.04	0.01	0.00	0.02	0.01	0.03	0.01	0.00	0.03	0.00	0.00	0.02	0.01	0.01	0.02	0.01	0.01	0.01	0.01	0.05	0.04	0.02	0.01	0.01	0.00	0.02	0.02	0.00	0.00
SPAC1F5.10	0.00	0.00	0.00	0.08	0.02	0.01	0.04	0.02	0.00	0.07	0.00	0.00	0.02	0.00	0.10	0.07	0.02	0.04	0.02	0.01	0.00	0.05	0.26	0.03	0.00	0.00	0.01	0.15	0.00	0.01	0.01	0.00	0.01	0.00	0.00	0.00	0.04	0.00	0.01	0.00	0.02	0.00	0.00	0.00	0.03	0.03	0.00	0.00	0.02
SPAC1F5.11c	0.02	0.00	0.34	0.01	0.07	0.01	0.01	0.02	0.00	0.04	0.04	0.01	0.01	0.02	0.01	0.02	0.00	0.03	0.03	0.00	0.00	0.04	0.28	0.08	0.01	0.11	0.00	0.00	0.40	0.03	0.00	0.04	0.04	0.05	0.03	0.04	0.01	0.01	0.01	0.01	0.09	0.01	0.01	0.01	0.16	0.02	0.00	0.01	0.02
SPAC1F7.01c	0.01	0.00	0.06	0.03	0.05	0.01	0.04	0.01	0.05	0.26	0.01	0.05	0.00	0.01	0.05	0.01	0.01	0.01	0.02	0.01	0.01	0.00	0.42	0.01	0.03	0.02	0.00	0.00	0.02	0.01	0.01	0.01	0.01	0.10	0.10	0.02	0.02	0.01	0.00	0.04	0.01	0.02	0.01	0.01	0.01	0.01	0.00	0.01	0.16
SPAC1F7.02c	0.01	0.00	0.01	0.01	0.00	0.00	0.00	0.02	0.01	0.00	0.00	0.00	0.25	0.05	0.05	0.06	0.04	0.02	0.02	0.00	0.01	0.01	0.02	0.01	0.01	0.00	0.06	0.05	0.04	0.12	0.08	0.01	0.02	0.01	0.01	0.01	0.00	0.01	0.00	0.00	0.00	0.01	0.01	0.01	0.05	0.01	0.01	0.02	0.02
SPAC1F7.03	0.03	0.08	0.03	0.01	0.02	0.01	0.00	0.01	0.01	0.00	0.09	0.04	0.01	0.02	0.00	0.01	0.01	0.02	0.04	0.00	0.14	0.02	0.01	0.01	0.03	0.27	0.01	0.00	0.08	0.00	0.01	0.02	0.01	0.02	0.04	0.03	0.01	0.28	0.01	0.01	0.02	0.16	0.05	0.03	0.01	0.02	0.01	0.01	0.01
SPAC1F7.04	0.07	0.10	0.00	0.01	0.00	0.01	0.00	0.01	0.04	0.00	0.01	0.02	0.04	0.00	0.01	0.01	0.08	0.01	0.02	0.00	0.03	0.00	0.00	0.00	0.10	0.11	0.16	0.01	0.02	0.03	0.01	0.02	0.01	0.01	0.01	0.01	0.00	0.02	0.01	0.02	0.00	0.33	0.02	0.00	0.01	0.00	0.07	0.28	0.03
SPAC1F7.05	0.02	0.05	0.06	0.00	0.00	0.01	0.02	0.01	0.06	0.00	0.02	0.03	0.02	0.00	0.02	0.01	0.03	0.04	0.01	0.00	0.01	0.16	0.00	0.01	0.05	0.03	0.01	0.07	0.01	0.05	0.04	0.02	0.02	0.04	0.07	0.01	0.02	0.04	0.00	0.02	0.01	0.07	0.06	0.00	0.05	0.00	0.00	0.04	0.03
SPAC1F7.06	0.01	0.00	0.00	0.01	0.01	0.08	0.00	0.00	0.01	0.02	0.00	0.02	0.00	0.05	0.01	0.01	0.01	0.00	0.01	0.14	0.03	0.00	0.01	0.02	0.00	0.01	0.01	0.00	0.04	0.01	0.01	0.02	0.00	0.01	0.00	0.02	0.01	0.02	0.06	0.00	0.02	0.01	0.01	0.01	0.00	0.00	0.01	0.00	0.01
SPAC1F7.07c	0.04	0.05	0.01	0.00	0.00	0.02	0.03	0.02	0.01	0.00	0.01	0.01	0.01	0.00	0.02	0.01	0.02	0.01	0.01	0.01	0.01	0.00	0.00	0.00	0.01	0.02	0.01	0.02	0.00	0.01	0.00	0.02	0.05	0.02	0.06	0.01	0.01	0.18	0.01	0.01	0.00	0.02	0.03	0.01	0.00	0.00	0.02	0.03	0.00
SPAC1F7.08	0.03	0.02	0.03	0.01	0.01	0.00	0.07	0.03	0.01	0.01	0.02	0.04	0.01	0.00	0.01	0.01	0.01	0.00	0.01	0.02	0.06	0.01	0.00	0.00	0.03	0.04	0.01	0.02	0.01	0.00	0.00	0.01	0.02	0.01	0.03	0.02	0.00	0.07	0.01	0.02	0.00	0.03	0.03	0.03	0.00	0.00	0.03	0.03	0.01
SPAC1F7.09c	0.03	0.10	0.06	0.00	0.01	0.01	0.01	0.01	0.12	0.00	0.04	0.37	0.01	0.02	0.01	0.01	0.02	0.02	0.01	0.01	0.21	0.01	0.00	0.01	0.14	0.13	0.01	0.00	0.02	0.02	0.00	0.17	0.02	0.03	0.09	0.17	0.01	0.04	0.01	0.06	0.02	0.11	0.06	0.01	0.00	0.00	0.01	0.01	0.01
SPAC1F7.10	0.01	0.01	0.01	0.00	0.01	0.02	0.04	0.00	0.01	0.00	0.01	0.06	0.00	0.02	0.01	0.02	0.01	0.01	0.02	0.06	0.02	0.01	0.00	0.00	0.01	0.00	0.01	0.01	0.03	0.00	0.00	0.11	0.02	0.03	0.05	0.10	0.01	0.02	0.06	0.02	0.03	0.01	0.01	0.01	0.00	0.00	0.02	0.00	0.01
SPAC1F7.11c	0.02	0.01	0.09	0.00	0.01	0.00	0.00	0.02	0.01	0.00	0.13	0.05	0.02	0.14	0.01	0.01	0.07	0.18	0.08	0.00	0.11	0.04	0.01	0.01	0.29	0.27	0.01	0.00	0.14	0.31	0.05	0.22	0.33	0.12	0.31	0.24	0.04	0.08	0.01	0.01	0.08	0.07	0.24	0.25	0.02	0.03	0.02	0.08	0.00
SPAC1F7.12	0.02	0.30	0.01	0.00	0.01	0.01	0.01	0.01	0.21	0.00	0.02	0.37	0.00	0.03	0.00	0.00	0.03	0.01	0.03	0.01	0.59	0.01	0.00	0.00	0.10	0.07	0.01	0.00	0.02	0.00	0.01	0.11	0.01	0.04	0.07	0.05	0.01	0.06	0.03	0.03	0.01	0.13	0.16	0.02	0.00	0.00	0.02	0.01	0.01
SPAC1F7.13c	0.01	0.01	0.00	0.01	0.00	0.01	0.01	0.00	0.04	0.00	0.00	0.01	0.08	0.02	0.03	0.01	0.02	0.01	0.01	0.01	0.00	0.01	0.00	0.00	0.01	0.01	0.21	0.01	0.01	0.02	0.01	0.01	0.01	0.01	0.01	0.01	0.00	0.00	0.01	0.00	0.00	0.01	0.01	0.01	0.01	0.01	0.01	0.03	0.02
SPAC1F8.01	0.02	0.02	0.02	0.01	0.02	0.02	0.02	0.01	0.01	0.01	0.02	0.02	0.00	0.00	0.00	0.00	0.00	0.01	0.01	0.04	0.06	0.01	0.01	0.01	0.00	0.01	0.00	0.01	0.04	0.00	0.00	0.02	0.01	0.03	0.02	0.01	0.01	0.07	0.05	0.01	0.01	0.02	0.03	0.01	0.01	0.00	0.01	0.00	0.01
SPAC1F8.02c	0.02	0.01	0.02	0.01	0.01	0.02	0.03	0.02	0.01	0.01	0.01	0.05	0.01	0.01	0.01	0.01	0.01	0.00	0.01	0.03	0.04	0.01	0.00	0.01	0.01	0.02	0.01	0.01	0.01	0.01	0.01	0.02	0.01	0.01	0.03	0.02	0.01	0.02	0.03	0.03	0.01	0.02	0.02	0.02	0.01	0.01	0.02	0.01	0.01
SPAC1F8.03c	0.02	0.01	0.01	0.01	0.01	0.00	0.02	0.01	0.01	0.01	0.03	0.02	0.01	0.00	0.01	0.01	0.01	0.00	0.01	0.02	0.05	0.01	0.00	0.01	0.02	0.01	0.01	0.00	0.02	0.00	0.00	0.02	0.01	0.01	0.01	0.02	0.00	0.01	0.02	0.02	0.00	0.03	0.01	0.04	0.00	0.00	0.01	0.01	0.00
SPAC1F8.04c	0.01	0.01	0.01	0.01	0.01	0.01	0.01	0.01	0.02	0.01	0.02	0.04	0.01	0.02	0.01	0.02	0.03	0.03	0.03	0.04	0.04	0.01	0.01	0.01	0.03	0.02	0.00	0.01	0.04	0.02	0.02	0.08	0.03	0.05	0.02	0.04	0.05	0.04	0.16	0.01	0.02	0.01	0.02	0.02	0.01	0.00	0.01	0.01	0.01
SPAC1F8.05	0.11	0.05	0.00	0.01	0.01	0.03	0.00	0.00	0.01	0.00	0.01	0.03	0.02	0.01	0.00	0.01	0.05	0.01	0.02	0.04	0.06	0.00	0.00	0.01	0.02	0.03	0.01	0.00	0.03	0.01	0.00	0.04	0.01	0.01	0.01	0.02	0.01	0.02	0.02	0.02	0.02	0.05	0.06	0.01	0.00	0.00	0.02	0.02	0.02
SPAC1F8.06	0.01	0.01	0.00	0.01	0.00	0.01	0.01	0.07	0.02	0.01	0.02	0.01	0.06	0.05	0.06	0.05	0.06	0.01	0.03	0.03	0.00	0.01	0.02	0.01	0.01	0.00	0.02	0.02	0.00	0.02	0.02	0.01	0.02	0.01	0.03	0.01	0.02	0.00	0.01	0.03	0.01	0.01	0.01	0.05	0.00	0.02	0.02	0.03	0.01
SPAC1F8.07c	0.00	0.00	0.03	0.00	0.00	0.01	0.00	0.00	0.05	0.00	0.00	0.06	0.10	0.01	0.01	0.01	0.02	0.01	0.01	0.01	0.01	0.02	0.01	0.01	0.01	0.01	0.04	0.00	0.03	0.03	0.05	0.04	0.01	0.02	0.02	0.02	0.02	0.00	0.01	0.01	0.02	0.00	0.02	0.00	0.04	0.00	0.00	0.01	0.02
SPAC1F8.08	0.01	0.00	0.00	0.02	0.00	0.02	0.15	0.00	0.02	0.01	0.00	0.12	0.00	0.01	0.00	0.02	0.02	0.01	0.04	0.32	0.06	0.00	0.00	0.02	0.00	0.01	0.00	0.01	0.01	0.00	0.00	0.02	0.01	0.02	0.01	0.01	0.02	0.01	0.06	0.06	0.02	0.03	0.00	0.00	0.00	0.00	0.00	0.00	0.00
SPAC20G4.01	0.00	0.00	0.01	0.00	0.01	0.01	0.00	0.01	0.01	0.01	0.01	0.00	0.04	0.02	0.05	0.04	0.02	0.02	0.01	0.02	0.00	0.01	0.01	0.01	0.00	0.01	0.02	0.03	0.01	0.10	0.05	0.01	0.04	0.01	0.02	0.02	0.01	0.00	0.02	0.01	0.07	0.00	0.01	0.01	0.06	0.02	0.01	0.00	0.02
SPAC20G4.02c	0.01	0.00	0.02	0.03	0.34	0.03	0.19	0.05	0.00	0.47	0.01	0.02	0.00	0.01	0.00	0.02	0.00	0.01	0.02	0.02	0.02	0.00	0.03	0.15	0.00	0.00	0.00	0.00	0.01	0.00	0.00	0.01	0.00	0.01	0.01	0.01	0.01	0.00	0.01	0.05	0.06	0.01	0.00	0.00	0.01	0.01	0.00	0.00	0.01
SPAC20G4.03c	0.03	0.04	0.04	0.02	0.03	0.01	0.01	0.19	0.03	0.00	0.47	0.07	0.00	0.01	0.00	0.00	0.01	0.01	0.01	0.04	0.33	0.03	0.01	0.01	0.12	0.12	0.00	0.00	0.02	0.00	0.00	0.03	0.00	0.01	0.06	0.06	0.02	0.02	0.01	0.06	0.01	0.12	0.03	0.08	0.00	0.01	0.01	0.01	0.00
SPAC20G4.04c	0.01	0.00	0.00	0.09	0.06	0.03	0.04	0.07	0.00	0.16	0.00	0.00	0.01	0.00	0.43	0.03	0.01	0.01	0.01	0.03	0.00	0.01	0.11	0.01	0.00	0.00	0.01	0.20	0.00	0.00	0.00	0.00	0.00	0.01	0.00	0.01	0.01	0.00	0.00	0.03	0.00	0.00	0.00	0.00	0.00	0.02	0.04	0.02	0.04
SPAC20G4.05c	0.00	0.01	0.01	0.08	0.07	0.00	0.01	0.00	0.01	0.04	0.01	0.05	0.00	0.03	0.00	0.00	0.02	0.03	0.01	0.03	0.05	0.01	0.04	0.02	0.02	0.00	0.00	0.01	0.06	0.00	0.00	0.02	0.02	0.01	0.01	0.02	0.02	0.03	0.02	0.00	0.03	0.00	0.01	0.01	0.01	0.00	0.00	0.00	0.00
SPAC20G4.06c	0.01	0.03	0.01	0.01	0.00	0.01	0.03	0.01	0.01	0.00	0.05	0.00	0.00	0.00	0.00	0.00	0.01	0.00	0.00	0.01	0.03	0.01	0.00	0.00	0.00	0.01	0.00	0.02	0.00	0.01	0.01	0.01	0.01	0.01	0.00	0.00	0.01	0.01	0.01	0.02	0.00	0.08	0.03	0.01	0.01	0.04	0.03	0.01	0.00
SPAC20G4.07c	0.03	0.06	0.01	0.00	0.00	0.02	0.01	0.01	0.02	0.01	0.08	0.00	0.07	0.01	0.05	0.08	0.02	0.02	0.01	0.01	0.02	0.03	0.00	0.00	0.05	0.03	0.05	0.01	0.01	0.05	0.03	0.04	0.01	0.02	0.03	0.01	0.00	0.01	0.01	0.01	0.01	0.03	0.06	0.02	0.00	0.08	0.10	0.11	0.04
SPAC20G4.08	0.01	0.01	0.46	0.02	0.08	0.00	0.00	0.01	0.01	0.02	0.29	0.04	0.01	0.03	0.00	0.00	0.00	0.03	0.01	0.00	0.05	0.15	0.05	0.02	0.04	0.13	0.00	0.00	0.06	0.01	0.00	0.02	0.01	0.05	0.04	0.02	0.01	0.02	0.00	0.01	0.02	0.04	0.04	0.02	0.09	0.01	0.00	0.01	0.01
SPAC20G4.09	0.01	0.01	0.01	0.02	0.01	0.02	0.02	0.02	0.02	0.02	0.01	0.02	0.01	0.02	0.01	0.01	0.01	0.02	0.01	0.02	0.02	0.01	0.01	0.02	0.02	0.01	0.01	0.02	0.02	0.01	0.02	0.01	0.01	0.01	0.01	0.02	0.01	0.01	0.02	0.01	0.01	0.01	0.01	0.01	0.01	0.01	0.01	0.01	0.01
SPAC20G8.01	0.00	0.00	0.01	0.08	0.01	0.02	0.01	0.01	0.00	0.15	0.00	0.01	0.01	0.02	0.06	0.01	0.00	0.02	0.01	0.01	0.00	0.01	0.32	0.05	0.00	0.00	0.00	0.02	0.02	0.02	0.01	0.00	0.02	0.01	0.01	0.02	0.01	0.01	0.00	0.00	0.00	0.00	0.00	0.01	0.20	0.00	0.00	0.01	0.04
SPAC20G8.02	0.02	0.04	0.02	0.00	0.03	0.01	0.00	0.03	0.03	0.01	0.05	0.10	0.00	0.10	0.00	0.00	0.01	0.01	0.01	0.02	0.21	0.01	0.00	0.01	0.15	0.07	0.00	0.00	0.03	0.01	0.01	0.02	0.01	0.01	0.01	0.02	0.00	0.07	0.01	0.01	0.01	0.15	0.05	0.02	0.01	0.00	0.02	0.04	0.01
SPAC20G8.03	0.03	0.38	0.13	0.00	0.02	0.01	0.01	0.01	0.06	0.00	0.08	0.37	0.00	0.01	0.00	0.00	0.01	0.00	0.03	0.01	0.57	0.01	0.00	0.00	0.16	0.24	0.02	0.00	0.03	0.00	0.01	0.02	0.00	0.01	0.03	0.02	0.00	0.02	0.00	0.14	0.01	0.42	0.17	0.05	0.00	0.01	0.03	0.00	0.01
SPAC20G8.04c	0.02	0.03	0.06	0.00	0.01	0.00	0.02	0.01	0.16	0.01	0.01	0.16	0.02	0.02	0.00	0.03	0.02	0.04	0.02	0.01	0.11	0.03	0.01	0.02	0.16	0.07	0.01	0.00	0.03	0.02	0.02	0.08	0.03	0.02	0.08	0.04	0.01	0.02	0.03	0.03	0.08	0.03	0.05	0.01	0.01	0.00	0.01	0.01	0.01
SPAC20G8.05c	0.01	0.01	0.01	0.01	0.00	0.00	0.01	0.04	0.03	0.01	0.02	0.01	0.03	0.00	0.04	0.01	0.03	0.09	0.06	0.01	0.00	0.04	0.09	0.01	0.09	0.02	0.02	0.31	0.01	0.02	0.01	0.02	0.06	0.02	0.05	0.11	0.03	0.04	0.01	0.00	0.01	0.02	0.01	0.03	0.02	0.01	0.05	0.04	0.01
SPAC20G8.06	0.06	0.02	0.04	0.00	0.01	0.01	0.00	0.00	0.01	0.01	0.02	0.02	0.01	0.01	0.01	0.01	0.01	0.01	0.01	0.00	0.05	0.01	0.01	0.01	0.01	0.24	0.01	0.01	0.43	0.03	0.02	0.02	0.01	0.03	0.04	0.01	0.00	0.07	0.01	0.01	0.01	0.02	0.10	0.00	0.12	0.01	0.02	0.02	0.03
SPAC20G8.07c	0.02	0.09	0.03	0.00	0.01	0.01	0.02	0.07	0.01	0.00	0.12	0.02	0.02	0.01	0.00	0.02	0.03	0.01	0.04	0.02	0.04	0.01	0.00	0.01	0.04	0.04	0.04	0.00	0.01	0.01	0.02	0.15	0.04	0.01	0.03	0.05	0.01	0.00	0.14	0.06	0.04	0.17	0.03	0.02	0.00	0.02	0.05	0.01	0.00
SPAC20G8.08c	0.01	0.00	0.00	0.08	0.11	0.01	0.04	0.12	0.00	0.15	0.00	0.00	0.09	0.00	0.27	0.09	0.01	0.04	0.01	0.01	0.00	0.03	0.69	0.18	0.00	0.01	0.01	0.06	0.01	0.06	0.01	0.00	0.02	0.01	0.01	0.02	0.04	0.01	0.00	0.01	0.03	0.00	0.00	0.00	0.05	0.01	0.00	0.01	0.08
SPAC20G8.09c	0.01	0.00	0.03	0.02	0.02	0.01	0.00	0.02	0.01	0.04	0.01	0.01	0.05	0.06	0.02	0.06	0.01	0.04	0.01	0.01	0.00	0.02	0.26	0.07	0.01	0.01	0.02	0.01	0.03	0.03	0.02	0.01	0.02	0.00	0.04	0.01	0.01	0.00	0.00	0.01	0.03	0.00	0.01	0.01	0.04	0.00	0.00	0.00	0.01
SPAC20G8.10c	0.01	0.00	0.01	0.21	0.19	0.01	0.03	0.02	0.01	0.09	0.01	0.03	0.00	0.01	0.00	0.00	0.01	0.01	0.01	0.02	0.12	0.00	0.01	0.01	0.01	0.00	0.00	0.01	0.00	0.00	0.00	0.01	0.00	0.01	0.01	0.00	0.02	0.04	0.03	0.01	0.01	0.02	0.00	0.01	0.00	0.01	0.01	0.00	0.00
SPAC20H4.01	0.02	0.00	0.00	0.05	0.00	0.01	0.00	0.01	0.00	0.03	0.00	0.00	0.12	0.03	0.19	0.02	0.03	0.10	0.02	0.00	0.00	0.01	0.27	0.01	0.00	0.00	0.03	0.05	0.04	0.24	0.05	0.00	0.06	0.01	0.00	0.00	0.03	0.00	0.00	0.00	0.03	0.00	0.00	0.01	0.14	0.01	0.00	0.01	0.03
SPAC20H4.02	0.00	0.01	0.01	0.16	0.06	0.02	0.23	0.01	0.03	0.04	0.02	0.01	0.00	0.01	0.01	0.00	0.00	0.01	0.00	0.02	0.03	0.02	0.01	0.01	0.00	0.00	0.00	0.03	0.00	0.00	0.00	0.00	0.00	0.01	0.01	0.01	0.06	0.01	0.01	0.07	0.00	0.02	0.01	0.01	0.00	0.00	0.01	0.00	0.01
SPAC20H4.03c	0.00	0.00	0.00	0.16	0.01	0.01	0.05	0.01	0.01	0.08	0.00	0.00	0.00	0.00	0.22	0.01	0.03	0.02	0.01	0.00	0.00	0.00	0.04	0.01	0.00	0.00	0.00	0.08	0.00	0.01	0.01	0.00	0.02	0.03	0.00	0.00	0.06	0.02	0.01	0.01	0.00	0.00	0.00	0.01	0.00	0.02	0.02	0.01	0.02
SPAC20H4.04	0.01	0.00	0.03	0.02	0.27	0.01	0.01	0.07	0.00	0.18	0.01	0.01	0.00	0.14	0.01	0.02	0.01	0.05	0.03	0.03	0.00	0.02	0.12	0.07	0.02	0.01	0.00	0.00	0.07	0.01	0.00	0.03	0.07	0.02	0.08	0.03	0.02	0.00	0.02	0.00	0.07	0.00	0.01	0.03	0.15	0.01	0.01	0.01	0.01
SPAC20H4.05c	0.00	0.00	0.00	0.07	0.01	0.02	0.15	0.02	0.00	0.04	0.00	0.00	0.02	0.01	0.08	0.07	0.01	0.01	0.01	0.02	0.00	0.02	0.11	0.06	0.00	0.00	0.01	0.10	0.00	0.01	0.00	0.00	0.04	0.00	0.00	0.01	0.04	0.00	0.00	0.01	0.02	0.00	0.00	0.00	0.01	0.01	0.00	0.00	0.00
SPAC20H4.06c	0.00	0.00	0.02	0.17	0.08	0.01	0.07	0.01	0.00	0.37	0.00	0.00	0.00	0.00	0.01	0.01	0.00	0.01	0.00	0.02	0.00	0.01	0.08	0.01	0.00	0.00	0.00	0.02	0.01	0.00	0.00	0.01	0.00	0.01	0.00	0.00	0.01	0.00	0.00	0.00	0.01	0.00	0.00	0.00	0.02	0.01	0.00	0.00	0.02
SPAC20H4.07	0.00	0.00	0.00	0.09	0.08	0.01	0.05	0.01	0.00	0.07	0.01	0.00	0.00	0.04	0.04	0.02	0.01	0.01	0.00	0.02	0.00	0.01	0.02	0.01	0.00	0.00	0.00	0.02	0.00	0.00	0.01	0.01	0.01	0.01	0.00	0.00	0.01	0.00	0.01	0.02	0.01	0.00	0.01	0.01	0.01	0.01	0.01	0.00	0.01
SPAC20H4.08	0.00	0.00	0.00	0.11	0.03	0.01	0.07	0.03	0.00	0.37	0.00	0.00	0.00	0.01	0.07	0.02	0.01	0.02	0.01	0.02	0.00	0.00	0.43	0.03	0.00	0.00	0.00	0.04	0.00	0.00	0.00	0.00	0.00	0.01	0.00	0.01	0.01	0.00	0.01	0.01	0.02	0.00	0.00	0.00	0.00	0.04	0.00	0.00	0.02
SPAC20H4.09	0.01	0.00	0.02	0.02	0.08	0.02	0.07	0.01	0.00	0.44	0.00	0.00	0.00	0.01	0.08	0.01	0.00	0.01	0.01	0.02	0.00	0.01	0.06	0.02	0.00	0.00	0.00	0.03	0.02	0.01	0.00	0.00	0.01	0.04	0.01	0.00	0.01	0.01	0.01	0.00	0.03	0.00	0.00	0.00	0.04	0.02	0.01	0.00	0.03
SPAC20H4.10	0.03	0.04	0.05	0.01	0.13	0.02	0.02	0.03	0.01	0.13	0.04	0.15	0.00	0.02	0.00	0.00	0.01	0.02	0.03	0.00	0.35	0.00	0.02	0.02	0.08	0.05	0.00	0.00	0.05	0.01	0.01	0.02	0.02	0.02	0.02	0.03	0.01	0.03	0.00	0.03	0.01	0.13	0.06	0.06	0.03	0.01	0.02	0.00	0.00
SPAC20H4.11c	0.02	0.03	0.03	0.02	0.14	0.03	0.03	0.02	0.00	0.01	0.04	0.03	0.00	0.02	0.00	0.00	0.00	0.01	0.01	0.01	0.12	0.06	0.02	0.03	0.01	0.02	0.00	0.01	0.06	0.00	0.00	0.01	0.00	0.01	0.01	0.02	0.01	0.06	0.02	0.02	0.02	0.02	0.02	0.00	0.02	0.00	0.00	0.00	0.01
SPAC212.01c	0.01	0.03	0.01	0.01	0.01	0.01	0.02	0.01	0.01	0.01	0.01	0.02	0.01	0.01	0.01	0.01	0.01	0.01	0.03	0.02	0.02	0.01	0.01	0.01	0.02	0.02	0.01	0.02	0.02	0.02	0.02	0.02	0.01	0.04	0.02	0.01	0.01	0.01	0.03	0.01	0.01	0.02	0.03	0.01	0.01	0.02	0.03	0.02	0.02
SPAC212.02	0.01	0.00	0.01	0.01	0.02	0.01	0.00	0.01	0.01	0.01	0.02	0.01	0.01	0.02	0.00	0.01	0.01	0.02	0.02	0.05	0.02	0.00	0.01	0.02	0.01	0.00	0.00	0.01	0.02	0.01	0.01	0.06	0.03	0.02	0.01	0.02	0.02	0.01	0.07	0.01	0.02	0.01	0.01	0.01	0.03	0.01	0.01	0.01	0.00
SPAC212.03	0.01	0.00	0.01	0.02	0.03	0.01	0.01	0.01	0.00	0.04	0.02	0.01	0.01	0.01	0.00	0.05	0.01	0.01	0.02	0.08	0.02	0.01	0.05	0.03	0.00	0.00	0.00	0.00	0.01	0.01	0.02	0.03	0.01	0.01	0.01	0.01	0.02	0.00	0.02	0.01	0.05	0.00	0.01	0.01	0.02	0.01	0.00	0.00	0.00
SPAC212.04c	0.01	0.02	0.01	0.01	0.01	0.02	0.00	0.01	0.01	0.00	0.01	0.01	0.01	0.01	0.01	0.02	0.02	0.03	0.02	0.01	0.03	0.01	0.01	0.02	0.01	0.00	0.00	0.05	0.01	0.04	0.05	0.03	0.02	0.02	0.03	0.01	0.01	0.02	0.02	0.01	0.01	0.01	0.05	0.01	0.01	0.02	0.01	0.01	0.02
SPAC212.05c	0.02	0.01	0.01	0.01	0.01	0.02	0.02	0.01	0.01	0.03	0.01	0.02	0.01	0.03	0.01	0.02	0.02	0.02	0.02	0.01	0.03	0.01	0.01	0.01	0.02	0.01	0.00	0.01	0.03	0.04	0.02	0.01	0.03	0.02	0.02	0.01	0.02	0.01	0.06	0.01	0.02	0.01	0.03	0.02	0.02	0.02	0.02	0.01	0.03
SPAC212.06c	0.01	0.01	0.01	0.03	0.03	0.01	0.02	0.01	0.01	0.03	0.01	0.03	0.00	0.01	0.00	0.02	0.01	0.01	0.02	0.03	0.04	0.01	0.01	0.05	0.01	0.01	0.00	0.00	0.04	0.01	0.01	0.10	0.02	0.02	0.02	0.02	0.01	0.01	0.02	0.02	0.04	0.01	0.02	0.01	0.03	0.00	0.00	0.00	0.00
SPAC212.07c	0.03	0.01	0.01	0.00	0.01	0.01	0.00	0.00	0.02	0.01	0.01	0.01	0.00	0.02	0.00	0.02	0.03	0.03	0.02	0.01	0.02	0.00	0.01	0.01	0.01	0.01	0.01	0.00	0.01	0.03	0.04	0.02	0.01	0.02	0.02	0.01	0.01	0.00	0.02	0.02	0.04	0.01	0.02	0.01	0.00	0.01	0.01	0.01	0.01
SPAC212.08c	0.01	0.00	0.00	0.02	0.01	0.01	0.03	0.01	0.00	0.02	0.01	0.01	0.01	0.01	0.01	0.06	0.01	0.04	0.04	0.03	0.01	0.00	0.05	0.03	0.00	0.00	0.00	0.01	0.01	0.02	0.01	0.01	0.00	0.01	0.01	0.01	0.02	0.01	0.05	0.01	0.03	0.00	0.01	0.01	0.00	0.01	0.00	0.00	0.00
SPAC212.09c	0.02	0.01	0.00	0.00	0.01	0.00	0.00	0.00	0.01	0.00	0.01	0.02	0.01	0.03	0.00	0.01	0.03	0.01	0.07	0.00	0.01	0.00	0.01	0.01	0.12	0.02	0.03	0.00	0.30	0.05	0.05	0.12	0.01	0.03	0.01	0.01	0.01	0.01	0.02	0.00	0.02	0.01	0.06	0.02	0.00	0.00	0.04	0.04	0.01
SPAC212.10	0.03	0.01	0.00	0.00	0.00	0.02	0.00	0.00	0.02	0.00	0.01	0.00	0.27	0.06	0.02	0.03	0.04	0.02	0.02	0.01	0.00	0.01	0.00	0.01	0.01	0.01	0.07	0.01	0.07	0.19	0.09	0.02	0.01	0.01	0.00	0.01	0.00	0.01	0.01	0.00	0.01	0.00	0.03	0.02	0.06	0.00	0.01	0.09	0.01
SPAC212.11	0.01	0.01	0.01	0.01	0.02	0.02	0.04	0.01	0.02	0.01	0.01	0.03	0.01	0.01	0.01	0.01	0.01	0.01	0.02	0.04	0.02	0.01	0.01	0.02	0.01	0.00	0.01	0.02	0.01	0.01	0.01	0.01	0.02	0.01	0.02	0.04	0.02	0.02	0.02	0.01	0.01	0.01	0.01	0.01	0.01	0.00	0.00	0.01	0.01
SPAC212.12	0.00	0.00	0.00	0.00	0.00	0.00	0.00	0.00	0.00	0.00	0.00	0.00	0.00	0.00	0.00	0.00	0.00	0.00	0.00	0.00	0.00	0.00	0.00	0.00	0.00	0.00	0.00	0.00	0.00	0.00	0.00	0.00	0.00	0.00	0.00	0.00	0.00	0.00	0.00	0.00	0.00	0.00	0.00	0.00	0.00	0.00	0.00	0.00	0.00
SPAC21E11.03c	0.02	0.03	0.01	0.01	0.01	0.01	0.00	0.02	0.09	0.01	0.02	0.13	0.01	0.05	0.00	0.01	0.03	0.01	0.02	0.02	0.46	0.00	0.00	0.01	0.05	0.02	0.02	0.00	0.01	0.00	0.00	0.01	0.01	0.01	0.03	0.03	0.00	0.06	0.03	0.02	0.00	0.17	0.02	0.07	0.00	0.00	0.01	0.01	0.00
SPAC21E11.04	0.01	0.01	0.00	0.01	0.01	0.04	0.06	0.00	0.36	0.01	0.01	0.09	0.00	0.02	0.06	0.03	0.07	0.05	0.03	0.01	0.06	0.00	0.00	0.01	0.07	0.00	0.00	0.00	0.00	0.01	0.02	0.02	0.02	0.05	0.27	0.02	0.09	0.03	0.02	0.02	0.01	0.02	0.05	0.05	0.01	0.01	0.23	0.07	0.00
SPAC21E11.05c	0.00	0.00	0.02	0.07	0.11	0.01	0.03	0.01	0.00	0.43	0.01	0.00	0.00	0.00	0.02	0.01	0.00	0.01	0.00	0.00	0.00	0.02	0.59	0.05	0.00	0.00	0.00	0.05	0.02	0.00	0.00	0.00	0.00	0.01	0.00	0.00	0.02	0.00	0.00	0.00	0.02	0.00	0.00	0.00	0.03	0.01	0.00	0.00	0.13
SPAC21E11.06	0.00	0.00	0.00	0.05	0.00	0.00	0.01	0.01	0.02	0.01	0.00	0.02	0.04	0.01	0.10	0.01	0.01	0.02	0.01	0.00	0.00	0.01	0.05	0.01	0.01	0.00	0.02	0.05	0.00	0.02	0.01	0.01	0.02	0.01	0.01	0.00	0.02	0.00	0.00	0.00	0.00	0.00	0.00	0.02	0.01	0.00	0.01	0.01	0.02
SPAC21E11.07	0.00	0.01	0.01	0.10	0.01	0.01	0.04	0.01	0.01	0.02	0.00	0.00	0.00	0.00	0.05	0.02	0.01	0.02	0.01	0.01	0.00	0.02	0.06	0.01	0.00	0.00	0.00	0.06	0.01	0.00	0.01	0.00	0.01	0.03	0.01	0.01	0.15	0.01	0.01	0.01	0.02	0.00	0.00	0.00	0.01	0.01	0.00	0.01	0.06
SPAC21E11.08	0.02	0.10	0.10	0.00	0.00	0.01	0.00	0.01	0.17	0.00	0.01	0.34	0.02	0.04	0.00	0.00	0.05	0.02	0.05	0.00	0.24	0.02	0.00	0.01	0.50	0.11	0.01	0.00	0.10	0.10	0.04	0.05	0.04	0.02	0.09	0.01	0.01	0.04	0.01	0.01	0.02	0.16	0.29	0.02	0.02	0.00	0.00	0.02	0.02
SPAC222.03c	0.00	0.00	0.00	0.08	0.00	0.02	0.38	0.00	0.01	0.03	0.00	0.00	0.00	0.00	0.08	0.01	0.01	0.00	0.00	0.10	0.00	0.00	0.01	0.00	0.00	0.00	0.00	0.29	0.00	0.00	0.00	0.00	0.01	0.00	0.00	0.00	0.01	0.00	0.01	0.01	0.00	0.00	0.00	0.01	0.00	0.01	0.01	0.01	0.02
SPAC222.04c	0.00	0.00	0.00	0.17	0.02	0.01	0.49	0.03	0.01	0.15	0.00	0.00	0.00	0.00	0.03	0.01	0.01	0.00	0.00	0.02	0.00	0.00	0.02	0.01	0.00	0.00	0.00	0.12	0.00	0.00	0.00	0.00	0.00	0.00	0.00	0.00	0.03	0.00	0.01	0.02	0.00	0.00	0.00	0.00	0.00	0.00	0.00	0.00	0.02
SPAC222.05c	0.01	0.00	0.01	0.47	0.12	0.01	0.03	0.01	0.00	0.31	0.00	0.00	0.00	0.14	0.03	0.01	0.00	0.02	0.02	0.01	0.00	0.02	0.27	0.05	0.01	0.00	0.00	0.01	0.02	0.00	0.00	0.02	0.02	0.01	0.01	0.02	0.05	0.01	0.01	0.00	0.02	0.00	0.00	0.01	0.00	0.00	0.00	0.00	0.00
SPAC222.06	0.00	0.00	0.00	0.06	0.01	0.00	0.01	0.02	0.00	0.08	0.00	0.00	0.02	0.05	0.02	0.03	0.01	0.01	0.00	0.01	0.00	0.01	0.08	0.01	0.00	0.00	0.01	0.02	0.01	0.01	0.02	0.01	0.01	0.00	0.00	0.01	0.02	0.00	0.00	0.00	0.01	0.00	0.00	0.01	0.01	0.00	0.00	0.00	0.01
SPAC222.07c	0.00	0.00	0.03	0.01	0.09	0.00	0.16	0.01	0.00	0.06	0.01	0.00	0.00	0.00	0.00	0.01	0.00	0.01	0.02	0.02	0.01	0.02	0.03	0.03	0.00	0.01	0.00	0.00	0.00	0.00	0.00	0.01	0.01	0.02	0.00	0.02	0.01	0.00	0.01	0.08	0.03	0.01	0.00	0.00	0.00	0.00	0.00	0.00	0.00
SPAC222.08c	0.01	0.00	0.00	0.00	0.00	0.01	0.01	0.01	0.27	0.01	0.01	0.02	0.02	0.04	0.07	0.06	0.02	0.05	0.02	0.01	0.01	0.01	0.01	0.00	0.01	0.00	0.02	0.01	0.00	0.02	0.06	0.01	0.02	0.04	0.04	0.01	0.02	0.01	0.03	0.01	0.01	0.01	0.04	0.02	0.01	0.01	0.04	0.06	0.02
SPAC222.09	0.01	0.01	0.00	0.00	0.00	0.01	0.00	0.00	0.09	0.00	0.01	0.06	0.13	0.16	0.01	0.02	0.06	0.06	0.04	0.03	0.01	0.01	0.01	0.01	0.03	0.01	0.04	0.00	0.10	0.08	0.12	0.06	0.03	0.02	0.06	0.02	0.01	0.01	0.01	0.00	0.01	0.00	0.01	0.02	0.01	0.00	0.00	0.01	0.01
SPAC222.10c	0.02	0.00	0.08	0.00	0.13	0.01	0.01	0.01	0.00	0.10	0.00	0.01	0.00	0.02	0.25	0.02	0.00	0.02	0.01	0.01	0.00	0.00	0.05	0.02	0.00	0.01	0.00	0.01	0.04	0.04	0.00	0.01	0.04	0.08	0.03	0.02	0.01	0.01	0.02	0.02	0.19	0.00	0.01	0.01	0.02	0.05	0.01	0.01	0.02
SPAC222.11	0.10	0.03	0.01	0.01	0.01	0.02	0.01	0.01	0.02	0.00	0.02	0.04	0.00	0.00	0.03	0.01	0.02	0.00	0.01	0.01	0.02	0.01	0.00	0.00	0.03	0.07	0.02	0.01	0.01	0.01	0.00	0.01	0.00	0.03	0.03	0.02	0.01	0.02	0.02	0.04	0.01	0.06	0.03	0.01	0.00	0.03	0.22	0.13	0.06
SPAC222.12c	0.01	0.04	0.03	0.00	0.00	0.01	0.00	0.00	0.41	0.00	0.01	0.03	0.02	0.00	0.01	0.00	0.03	0.01	0.00	0.01	0.11	0.00	0.00	0.00	0.01	0.02	0.07	0.02	0.01	0.04	0.02	0.01	0.05	0.01	0.01	0.01	0.00	0.02	0.01	0.01	0.00	0.11	0.08	0.01	0.01	0.00	0.00	0.02	0.01
SPAC222.13c	0.03	0.04	0.06	0.00	0.09	0.01	0.01	0.02	0.01	0.03	0.02	0.08	0.01	0.01	0.01	0.00	0.00	0.01	0.01	0.00	0.01	0.01	0.04	0.06	0.06	0.12	0.01	0.00	0.08	0.01	0.01	0.02	0.02	0.02	0.03	0.04	0.01	0.04	0.00	0.02	0.05	0.00	0.00	0.01	0.02	0.01	0.02	0.01	0.01
SPAC222.14c	0.01	0.03	0.33	0.00	0.07	0.01	0.03	0.02	0.04	0.03	0.03	0.47	0.00	0.01	0.00	0.00	0.00	0.02	0.01	0.01	0.09	0.02	0.01	0.02	0.08	0.20	0.00	0.00	0.01	0.01	0.00	0.02	0.00	0.05	0.07	0.09	0.01	0.07	0.00	0.05	0.02	0.03	0.06	0.01	0.01	0.01	0.01	0.00	0.04
SPAC222.15	0.01	0.01	0.00	0.02	0.04	0.13	0.03	0.01	0.00	0.05	0.01	0.02	0.00	0.01	0.00	0.03	0.01	0.00	0.01	0.12	0.01	0.00	0.01	0.04	0.00	0.00	0.00	0.00	0.00	0.00	0.00	0.01	0.00	0.00	0.01	0.00	0.01	0.00	0.01	0.04	0.01	0.00	0.00	0.00	0.00	0.01	0.01	0.00	0.01
SPAC222.16c	0.00	0.00	0.01	0.04	0.03	0.02	0.05	0.01	0.01	0.02	0.06	0.00	0.00	0.00	0.03	0.02	0.00	0.01	0.00	0.01	0.00	0.06	0.02	0.01	0.00	0.00	0.00	0.08	0.00	0.01	0.01	0.01	0.01	0.01	0.01	0.00	0.01	0.00	0.00	0.02	0.01	0.00	0.01	0.01	0.01	0.06	0.02	0.01	0.02
SPAC222.17	0.01	0.01	0.02	0.01	0.01	0.01	0.02	0.01	0.02	0.01	0.02	0.02	0.01	0.01	0.01	0.01	0.02	0.02	0.01	0.02	0.02	0.02	0.01	0.01	0.02	0.01	0.02	0.01	0.01	0.01	0.01	0.01	0.01	0.02	0.02	0.01	0.02	0.02	0.01	0.01	0.01	0.01	0.02	0.01	0.01	0.01	0.02	0.02	0.02
SPAC222.18	0.01	0.02	0.01	0.01	0.02	0.01	0.02	0.02	0.01	0.02	0.01	0.01	0.01	0.02	0.01	0.01	0.01	0.01	0.01	0.02	0.01	0.01	0.02	0.02	0.02	0.01	0.01	0.02	0.02	0.01	0.01	0.01	0.02	0.01	0.01	0.01	0.02	0.01	0.02	0.01	0.02	0.01	0.01	0.02	0.01	0.01	0.01	0.01	0.02
SPAC227.01c	0.05	0.03	0.12	0.00	0.02	0.03	0.01	0.22	0.00	0.00	0.08	0.00	0.10	0.08	0.01	0.17	0.01	0.01	0.01	0.01	0.00	0.03	0.01	0.01	0.02	0.03	0.08	0.00	0.01	0.01	0.02	0.02	0.01	0.01	0.02	0.01	0.00	0.00	0.00	0.05	0.08	0.02	0.01	0.01	0.01	0.05	0.01	0.01	0.01
SPAC227.02c	0.00	0.00	0.00	0.11	0.00	0.04	0.01	0.01	0.00	0.09	0.00	0.00	0.02	0.01	0.18	0.02	0.02	0.01	0.01	0.01	0.00	0.01	0.04	0.03	0.00	0.00	0.01	0.05	0.00	0.01	0.01	0.00	0.01	0.00	0.00	0.00	0.01	0.00	0.00	0.01	0.01	0.00	0.00	0.00	0.00	0.02	0.01	0.01	0.00
SPAC227.03c	0.01	0.01	0.03	0.18	0.08	0.03	0.00	0.06	0.03	0.01	0.05	0.02	0.00	0.05	0.00	0.01	0.01	0.02	0.01	0.01	0.04	0.07	0.02	0.01	0.02	0.00	0.00	0.00	0.01	0.01	0.02	0.02	0.01	0.01	0.07	0.03	0.02	0.01	0.01	0.01	0.00	0.01	0.00	0.02	0.01	0.01	0.01	0.01	0.01
SPAC227.04	0.02	0.02	0.01	0.07	0.05	0.05	0.05	0.01	0.01	0.04	0.05	0.03	0.00	0.01	0.01	0.03	0.01	0.01	0.02	0.02	0.05	0.02	0.00	0.00	0.00	0.00	0.00	0.02	0.01	0.00	0.00	0.04	0.01	0.02	0.01	0.03	0.03	0.06	0.01	0.02	0.01	0.02	0.01	0.01	0.00	0.00	0.01	0.00	0.01
SPAC227.05	0.00	0.00	0.00	0.13	0.01	0.01	0.03	0.01	0.01	0.04	0.01	0.00	0.01	0.00	0.03	0.01	0.02	0.01	0.00	0.01	0.00	0.02	0.01	0.01	0.00	0.00	0.01	0.14	0.00	0.01	0.01	0.00	0.00	0.00	0.00	0.00	0.04	0.00	0.01	0.01	0.00	0.01	0.00	0.01	0.01	0.02	0.00	0.01	0.01
SPAC227.06	0.05	0.17	0.04	0.01	0.02	0.04	0.02	0.04	0.01	0.00	0.33	0.02	0.01	0.01	0.00	0.04	0.01	0.01	0.01	0.00	0.15	0.05	0.00	0.01	0.08	0.21	0.02	0.01	0.00	0.00	0.00	0.18	0.00	0.02	0.06	0.09	0.01	0.05	0.01	0.21	0.00	0.33	0.03	0.01	0.00	0.03	0.03	0.01	0.00
SPAC227.07c	0.01	0.01	0.05	0.04	0.01	0.01	0.01	0.10	0.04	0.01	0.03	0.02	0.01	0.02	0.01	0.00	0.03	0.04	0.02	0.00	0.02	0.03	0.03	0.01	0.04	0.01	0.02	0.09	0.01	0.01	0.01	0.06	0.09	0.01	0.04	0.06	0.08	0.02	0.01	0.01	0.01	0.02	0.01	0.06	0.01	0.08	0.04	0.05	0.00
SPAC227.08c	0.01	0.01	0.00	0.07	0.01	0.02	0.03	0.01	0.01	0.02	0.01	0.00	0.00	0.03	0.00	0.00	0.01	0.01	0.01	0.04	0.07	0.00	0.00	0.00	0.00	0.00	0.00	0.01	0.00	0.00	0.00	0.00	0.02	0.01	0.00	0.01	0.01	0.00	0.03	0.01	0.00	0.01	0.01	0.06	0.00	0.00	0.01	0.00	0.00
SPAC227.09	0.01	0.00	0.01	0.02	0.02	0.03	0.21	0.12	0.00	0.27	0.01	0.00	0.00	0.00	0.27	0.02	0.01	0.01	0.00	0.02	0.00	0.01	0.02	0.02	0.00	0.00	0.01	0.06	0.00	0.01	0.01	0.01	0.02	0.02	0.02	0.00	0.01	0.00	0.00	0.01	0.00	0.00	0.00	0.01	0.01	0.02	0.03	0.02	0.02
SPAC227.10	0.00	0.00	0.00	0.36	0.00	0.01	0.05	0.01	0.00	0.06	0.00	0.00	0.00	0.01	0.14	0.00	0.01	0.01	0.00	0.01	0.00	0.00	0.03	0.00	0.00	0.00	0.00	0.27	0.00	0.00	0.00	0.00	0.02	0.00	0.00	0.00	0.03	0.01	0.01	0.00	0.00	0.00	0.00	0.01	0.01	0.01	0.00	0.00	0.01
SPAC227.11c	0.01	0.01	0.03	0.03	0.08	0.06	0.12	0.03	0.00	0.41	0.01	0.02	0.00	0.01	0.02	0.01	0.00	0.00	0.01	0.01	0.01	0.00	0.04	0.01	0.00	0.00	0.00	0.00	0.00	0.00	0.00	0.00	0.00	0.02	0.01	0.01	0.01	0.01	0.01	0.06	0.01	0.01	0.00	0.01	0.01	0.01	0.01	0.00	0.01
SPAC227.12	0.01	0.00	0.02	0.12	0.07	0.01	0.09	0.07	0.01	0.22	0.00	0.02	0.02	0.00	0.09	0.02	0.01	0.02	0.01	0.00	0.00	0.03	0.48	0.04	0.00	0.00	0.01	0.06	0.00	0.01	0.01	0.00	0.01	0.01	0.03	0.01	0.04	0.00	0.00	0.04	0.02	0.00	0.00	0.00	0.02	0.01	0.00	0.00	0.22
SPAC227.13c	0.02	0.04	0.03	0.01	0.00	0.00	0.00	0.01	0.09	0.00	0.03	0.07	0.06	0.01	0.00	0.01	0.02	0.01	0.01	0.00	0.05	0.01	0.00	0.00	0.27	0.01	0.01	0.00	0.00	0.01	0.01	0.02	0.01	0.01	0.03	0.01	0.01	0.02	0.01	0.04	0.00	0.27	0.02	0.03	0.00	0.00	0.01	0.01	0.00
SPAC227.14	0.04	0.06	0.01	0.00	0.01	0.03	0.03	0.01	0.01	0.00	0.01	0.04	0.00	0.00	0.00	0.01	0.01	0.00	0.01	0.02	0.05	0.01	0.00	0.01	0.03	0.01	0.01	0.00	0.01	0.00	0.00	0.02	0.00	0.02	0.01	0.01	0.01	0.02	0.01	0.03	0.00	0.02	0.02	0.01	0.00	0.00	0.14	0.01	0.02
SPAC227.15	0.19	0.22	0.05	0.01	0.01	0.02	0.00	0.01	0.02	0.00	0.04	0.04	0.00	0.00	0.01	0.00	0.02	0.01	0.02	0.00	0.15	0.01	0.01	0.01	0.10	0.24	0.03	0.00	0.11	0.02	0.01	0.01	0.01	0.03	0.02	0.03	0.00	0.08	0.00	0.03	0.01	0.13	0.07	0.01	0.00	0.01	0.03	0.07	0.07
SPAC227.16c	0.01	0.00	0.00	0.02	0.00	0.01	0.05	0.00	0.01	0.01	0.00	0.00	0.00	0.00	0.33	0.04	0.01	0.02	0.01	0.01	0.00	0.00	0.00	0.00	0.00	0.00	0.02	0.08	0.00	0.00	0.01	0.00	0.00	0.01	0.00	0.00	0.01	0.00	0.02	0.01	0.00	0.00	0.00	0.00	0.01	0.02	0.04	0.05	0.00
SPAC227.17c	0.00	0.00	0.00	0.30	0.01	0.01	0.13	0.01	0.01	0.23	0.00	0.00	0.00	0.00	0.29	0.02	0.01	0.01	0.00	0.01	0.00	0.00	0.10	0.01	0.00	0.00	0.01	0.04	0.00	0.00	0.00	0.00	0.00	0.00	0.00	0.00	0.02	0.00	0.00	0.00	0.00	0.00	0.00	0.01	0.00	0.00	0.01	0.01	0.02
SPAC227.18	0.01	0.03	0.01	0.00	0.00	0.01	0.00	0.01	0.24	0.00	0.01	0.09	0.05	0.01	0.03	0.04	0.06	0.06	0.02	0.00	0.01	0.01	0.00	0.01	0.12	0.01	0.04	0.00	0.00	0.08	0.05	0.01	0.02	0.02	0.06	0.01	0.01	0.00	0.01	0.01	0.01	0.01	0.02	0.02	0.02	0.02	0.04	0.05	0.01
SPAC227.19c	0.01	0.01	0.01	0.02	0.01	0.02	0.01	0.01	0.01	0.01	0.01	0.01	0.02	0.01	0.02	0.02	0.01	0.01	0.01	0.01	0.01	0.01	0.01	0.02	0.01	0.02	0.01	0.01	0.01	0.02	0.02	0.02	0.01	0.02	0.02	0.02	0.01	0.01	0.02	0.02	0.01	0.02	0.02	0.01	0.02	0.02	0.02	0.02	0.01
SPAC22A12.01c	0.01	0.00	0.01	0.01	0.04	0.01	0.00	0.00	0.00	0.01	0.01	0.00	0.02	0.14	0.00	0.03	0.01	0.07	0.01	0.01	0.00	0.01	0.16	0.18	0.00	0.01	0.01	0.01	0.24	0.07	0.01	0.02	0.08	0.01	0.01	0.01	0.01	0.00	0.00	0.00	0.08	0.00	0.00	0.01	0.45	0.01	0.00	0.00	0.01
SPAC22A12.02c	0.01	0.01	0.01	0.02	0.01	0.06	0.02	0.02	0.01	0.02	0.01	0.05	0.01	0.02	0.01	0.02	0.04	0.01	0.01	0.12	0.01	0.02	0.02	0.04	0.01	0.01	0.02	0.01	0.01	0.01	0.00	0.02	0.01	0.01	0.02	0.01	0.01	0.01	0.02	0.01	0.01	0.01	0.01	0.01	0.01	0.02	0.02	0.01	0.01
SPAC22A12.03c	0.00	0.00	0.00	0.02	0.01	0.01	0.01	0.01	0.00	0.01	0.03	0.00	0.04	0.00	0.06	0.06	0.02	0.01	0.01	0.06	0.00	0.01	0.05	0.01	0.00	0.00	0.05	0.06	0.00	0.01	0.01	0.02	0.00	0.00	0.00	0.01	0.01	0.00	0.01	0.01	0.01	0.00	0.00	0.00	0.03	0.12	0.00	0.00	0.01
SPAC22A12.04c	0.01	0.04	0.00	0.00	0.00	0.03	0.00	0.00	0.03	0.00	0.01	0.00	0.02	0.00	0.01	0.01	0.01	0.00	0.00	0.06	0.00	0.00	0.00	0.00	0.00	0.01	0.54	0.01	0.01	0.01	0.01	0.01	0.01	0.00	0.01	0.00	0.00	0.00	0.01	0.01	0.00	0.00	0.02	0.00	0.01	0.00	0.00	0.01	0.01
SPAC22A12.05	0.00	0.00	0.00	0.01	0.00	0.01	0.01	0.01	0.00	0.00	0.00	0.00	0.09	0.02	0.04	0.02	0.01	0.02	0.00	0.03	0.00	0.01	0.01	0.01	0.00	0.00	0.03	0.05	0.00	0.05	0.01	0.00	0.02	0.00	0.00	0.00	0.01	0.00	0.00	0.00	0.01	0.00	0.00	0.01	0.04	0.02	0.01	0.02	0.00
SPAC22A12.06c	0.04	0.01	0.02	0.00	0.00	0.01	0.00	0.00	0.00	0.00	0.00	0.00	0.24	0.01	0.03	0.02	0.02	0.02	0.01	0.00	0.00	0.05	0.01	0.01	0.01	0.04	0.14	0.01	0.09	0.22	0.02	0.01	0.01	0.02	0.01	0.02	0.00	0.01	0.00	0.00	0.02	0.01	0.01	0.00	0.07	0.03	0.00	0.02	0.01
SPAC22A12.07c	0.01	0.06	0.63	0.00	0.05	0.01	0.01	0.02	0.00	0.01	0.43	0.10	0.02	0.01	0.00	0.02	0.00	0.01	0.01	0.03	0.05	0.01	0.00	0.01	0.04	0.11	0.01	0.00	0.04	0.00	0.00	0.12	0.06	0.02	0.11	0.04	0.00	0.02	0.01	0.02	0.01	0.05	0.05	0.00	0.01	0.01	0.00	0.01	0.01
SPAC22A12.08c	0.02	0.05	0.05	0.01	0.02	0.02	0.06	0.03	0.05	0.03	0.01	0.12	0.00	0.00	0.00	0.01	0.01	0.01	0.01	0.00	0.09	0.03	0.00	0.02	0.12	0.02	0.00	0.00	0.00	0.01	0.02	0.02	0.02	0.05	0.08	0.03	0.03	0.03	0.01	0.02	0.01	0.06	0.02	0.01	0.00	0.00	0.09	0.02	0.02
SPAC22A12.09c	0.01	0.00	0.00	0.05	0.01	0.01	0.00	0.00	0.14	0.04	0.00	0.04	0.01	0.03	0.06	0.01	0.03	0.05	0.02	0.01	0.00	0.00	0.03	0.01	0.01	0.01	0.00	0.03	0.01	0.02	0.01	0.01	0.01	0.03	0.01	0.01	0.01	0.01	0.01	0.00	0.01	0.00	0.01	0.00	0.00	0.00	0.01	0.04	0.06
SPAC22A12.10	0.02	0.03	0.01	0.00	0.00	0.02	0.02	0.01	0.02	0.00	0.02	0.01	0.03	0.00	0.01	0.07	0.02	0.02	0.01	0.00	0.01	0.05	0.00	0.00	0.03	0.02	0.06	0.01	0.00	0.03	0.01	0.02	0.03	0.04	0.05	0.02	0.02	0.01	0.01	0.07	0.00	0.12	0.02	0.01	0.01	0.03	0.04	0.07	0.00
SPAC22A12.11	0.03	0.07	0.06	0.00	0.02	0.01	0.01	0.00	0.07	0.01	0.01	0.39	0.00	0.03	0.00	0.00	0.00	0.01	0.01	0.01	0.59	0.00	0.00	0.01	0.11	0.10	0.00	0.00	0.05	0.00	0.00	0.02	0.00	0.03	0.02	0.02	0.00	0.06	0.01	0.05	0.03	0.04	0.11	0.01	0.00	0.00	0.00	0.00	0.03
SPAC22A12.12c	0.01	0.01	0.00	0.10	0.01	0.01	0.03	0.05	0.01	0.02	0.02	0.00	0.11	0.01	0.05	0.02	0.01	0.01	0.00	0.01	0.00	0.02	0.03	0.01	0.00	0.00	0.02	0.03	0.00	0.01	0.01	0.00	0.00	0.00	0.00	0.00	0.02	0.00	0.00	0.02	0.00	0.01	0.00	0.01	0.01	0.02	0.01	0.01	0.01
SPAC22A12.13	0.01	0.04	0.01	0.00	0.01	0.03	0.04	0.02	0.02	0.01	0.03	0.03	0.01	0.01	0.03	0.04	0.01	0.02	0.01	0.01	0.01	0.01	0.00	0.01	0.02	0.01	0.00	0.00	0.01	0.02	0.02	0.01	0.01	0.02	0.04	0.00	0.00	0.01	0.00	0.10	0.01	0.02	0.04	0.01	0.00	0.02	0.02	0.04	0.03
SPAC22A12.14c	0.00	0.00	0.01	0.12	0.18	0.01	0.52	0.05	0.00	0.45	0.01	0.00	0.00	0.00	0.01	0.00	0.00	0.01	0.01	0.00	0.00	0.01	0.20	0.04	0.00	0.00	0.00	0.04	0.00	0.00	0.00	0.00	0.01	0.01	0.00	0.01	0.04	0.01	0.03	0.01	0.01	0.00	0.00	0.01	0.00	0.01	0.00	0.00	0.01
SPAC22A12.15c	0.01	0.01	0.04	0.02	0.00	0.00	0.01	0.01	0.03	0.00	0.05	0.01	0.08	0.01	0.01	0.01	0.00	0.00	0.00	0.01	0.04	0.02	0.01	0.00	0.01	0.01	0.09	0.04	0.00	0.00	0.00	0.00	0.00	0.00	0.00	0.00	0.00	0.00	0.00	0.01	0.00	0.13	0.01	0.04	0.03	0.01	0.01	0.03	0.02
SPAC22A12.16	0.01	0.01	0.03	0.00	0.00	0.02	0.00	0.00	0.10	0.00	0.00	0.05	0.22	0.07	0.05	0.02	0.02	0.05	0.02	0.00	0.00	0.02	0.01	0.02	0.02	0.01	0.07	0.01	0.01	0.12	0.03	0.08	0.05	0.02	0.02	0.02	0.04	0.00	0.01	0.01	0.01	0.01	0.04	0.01	0.03	0.00	0.00	0.01	0.01
SPAC22A12.17c	0.03	0.04	0.00	0.01	0.01	0.03	0.01	0.01	0.02	0.00	0.02	0.02	0.01	0.01	0.00	0.01	0.04	0.00	0.02	0.05	0.06	0.00	0.00	0.00	0.01	0.03	0.01	0.00	0.02	0.01	0.01	0.13	0.01	0.02	0.02	0.10	0.01	0.04	0.09	0.01	0.01	0.03	0.01	0.01	0.00	0.01	0.01	0.01	0.00
SPAC22E12.01	0.10	0.02	0.01	0.00	0.00	0.01	0.00	0.01	0.02	0.00	0.01	0.01	0.41	0.01	0.16	0.04	0.03	0.02	0.01	0.00	0.00	0.03	0.00	0.01	0.04	0.11	0.24	0.02	0.03	0.41	0.04	0.03	0.04	0.02	0.01	0.02	0.00	0.01	0.01	0.00	0.01	0.00	0.03	0.01	0.05	0.01	0.03	0.27	0.02
SPAC22E12.02	0.01	0.00	0.00	0.09	0.01	0.04	0.09	0.01	0.00	0.24	0.00	0.01	0.00	0.03	0.01	0.00	0.00	0.01	0.00	0.02	0.00	0.00	0.06	0.01	0.00	0.00	0.00	0.02	0.01	0.00	0.00	0.00	0.00	0.00	0.00	0.00	0.01	0.01	0.01	0.00	0.00	0.00	0.00	0.01	0.01	0.00	0.00	0.00	0.00
SPAC22E12.03c	0.02	0.04	0.04	0.07	0.01	0.01	0.03	0.05	0.04	0.01	0.05	0.21	0.00	0.01	0.00	0.00	0.00	0.00	0.01	0.02	0.22	0.02	0.00	0.01	0.03	0.01	0.00	0.00	0.01	0.00	0.00	0.01	0.01	0.01	0.01	0.01	0.01	0.02	0.01	0.03	0.00	0.62	0.05	0.02	0.00	0.00	0.01	0.01	0.00
SPAC22E12.04	0.05	0.02	0.03	0.01	0.01	0.02	0.02	0.00	0.01	0.00	0.02	0.04	0.00	0.03	0.00	0.03	0.03	0.02	0.02	0.03	0.02	0.01	0.00	0.00	0.01	0.06	0.02	0.01	0.00	0.01	0.01	0.03	0.01	0.04	0.02	0.05	0.01	0.01	0.01	0.09	0.03	0.02	0.01	0.01	0.00	0.02	0.01	0.01	0.01
SPAC22E12.05c	0.05	0.18	0.02	0.00	0.01	0.01	0.02	0.06	0.02	0.00	0.19	0.04	0.01	0.01	0.00	0.00	0.01	0.01	0.01	0.00	0.28	0.07	0.00	0.00	0.28	0.09	0.02	0.01	0.00	0.00	0.00	0.01	0.00	0.01	0.03	0.02	0.01	0.03	0.00	0.28	0.01	0.54	0.05	0.21	0.00	0.03	0.11	0.02	0.00
SPAC22E12.06c	0.07	0.13	0.09	0.00	0.03	0.04	0.00	0.08	0.01	0.00	0.29	0.10	0.02	0.02	0.00	0.00	0.01	0.01	0.01	0.00	0.40	0.02	0.00	0.01	0.38	0.30	0.01	0.00	0.02	0.04	0.01	0.03	0.06	0.01	0.03	0.03	0.00	0.06	0.01	0.12	0.01	0.22	0.17	0.07	0.00	0.01	0.11	0.04	0.01
SPAC22E12.07	0.01	0.00	0.00	0.10	0.00	0.01	0.03	0.01	0.08	0.01	0.00	0.01	0.08	0.01	0.17	0.01	0.01	0.02	0.02	0.00	0.00	0.01	0.05	0.01	0.02	0.01	0.07	0.04	0.00	0.02	0.00	0.00	0.02	0.01	0.01	0.00	0.02	0.00	0.00	0.00	0.00	0.00	0.00	0.01	0.01	0.00	0.00	0.06	0.07
SPAC22E12.08	0.01	0.01	0.02	0.02	0.03	0.01	0.11	0.02	0.00	0.00	0.01	0.00	0.01	0.00	0.02	0.00	0.00	0.00	0.01	0.00	0.00	0.05	0.01	0.00	0.01	0.01	0.01	0.03	0.01	0.00	0.00	0.01	0.01	0.02	0.01	0.02	0.02	0.01	0.01	0.03	0.05	0.01	0.00	0.01	0.01	0.02	0.01	0.01	0.01
SPAC22E12.09c	0.05	0.05	0.06	0.00	0.01	0.01	0.00	0.05	0.01	0.00	0.09	0.06	0.16	0.03	0.01	0.03	0.04	0.09	0.09	0.00	0.04	0.04	0.01	0.01	0.12	0.13	0.04	0.00	0.04	0.07	0.01	0.19	0.06	0.06	0.12	0.17	0.02	0.06	0.01	0.02	0.06	0.05	0.03	0.02	0.05	0.00	0.01	0.03	0.03
SPAC22E12.10c	0.05	0.10	0.03	0.00	0.00	0.01	0.00	0.01	0.11	0.00	0.02	0.03	0.09	0.03	0.01	0.02	0.03	0.04	0.02	0.00	0.02	0.12	0.01	0.00	0.51	0.27	0.03	0.00	0.02	0.07	0.02	0.05	0.21	0.04	0.12	0.15	0.01	0.02	0.01	0.03	0.02	0.04	0.04	0.01	0.02	0.02	0.04	0.14	0.04
SPAC22E12.11c	0.10	0.09	0.04	0.01	0.00	0.01	0.00	0.03	0.02	0.00	0.02	0.02	0.10	0.02	0.01	0.01	0.07	0.20	0.12	0.00	0.12	0.02	0.02	0.01	0.21	0.12	0.10	0.00	0.18	0.10	0.07	0.09	0.07	0.04	0.11	0.03	0.01	0.02	0.01	0.01	0.03	0.05	0.16	0.15	0.01	0.01	0.03	0.06	0.01
SPAC22E12.13c	0.01	0.00	0.00	0.01	0.00	0.01	0.00	0.01	0.01	0.00	0.00	0.00	0.16	0.03	0.41	0.10	0.04	0.02	0.01	0.01	0.00	0.01	0.05	0.01	0.00	0.00	0.24	0.01	0.02	0.12	0.06	0.01	0.02	0.00	0.00	0.00	0.01	0.00	0.00	0.00	0.01	0.00	0.00	0.01	0.04	0.01	0.00	0.03	0.01
SPAC22E12.14c	0.03	0.00	0.03	0.00	0.00	0.01	0.00	0.05	0.00	0.00	0.02	0.01	0.12	0.06	0.03	0.02	0.03	0.14	0.03	0.00	0.00	0.05	0.20	0.04	0.04	0.03	0.04	0.01	0.12	0.61	0.04	0.02	0.02	0.02	0.02	0.02	0.01	0.01	0.00	0.00	0.08	0.04	0.04	0.02	0.09	0.02	0.01	0.05	0.01
SPAC22E12.16c	0.07	0.02	0.03	0.01	0.02	0.01	0.00	0.01	0.00	0.00	0.02	0.01	0.01	0.11	0.00	0.00	0.01	0.03	0.04	0.00	0.04	0.01	0.01	0.02	0.14	0.16	0.01	0.00	0.55	0.04	0.01	0.03	0.03	0.03	0.04	0.02	0.01	0.02	0.01	0.00	0.03	0.01	0.08	0.06	0.10	0.01	0.01	0.03	0.02
SPAC22E12.17c	0.06	0.13	0.17	0.00	0.00	0.01	0.01	0.04	0.01	0.00	0.06	0.01	0.09	0.01	0.01	0.02	0.03	0.01	0.01	0.00	0.05	0.03	0.00	0.01	0.36	0.42	0.04	0.00	0.00	0.02	0.01	0.05	0.02	0.02	0.02	0.09	0.00	0.01	0.00	0.15	0.01	0.45	0.08	0.02	0.01	0.02	0.09	0.10	0.01
SPAC22E12.18	0.00	0.00	0.01	0.07	0.02	0.01	0.02	0.00	0.00	0.06	0.00	0.00	0.01	0.01	0.01	0.01	0.00	0.01	0.00	0.01	0.00	0.03	0.04	0.01	0.00	0.00	0.00	0.03	0.01	0.00	0.01	0.01	0.00	0.00	0.00	0.00	0.01	0.00	0.00	0.00	0.01	0.00	0.00	0.00	0.05	0.00	0.00	0.00	0.01
SPAC22E12.19	0.04	0.01	0.00	0.01	0.01	0.01	0.02	0.03	0.01	0.08	0.00	0.01	0.02	0.00	0.09	0.01	0.02	0.05	0.03	0.00	0.00	0.01	0.05	0.03	0.01	0.03	0.01	0.09	0.01	0.04	0.02	0.01	0.05	0.02	0.01	0.01	0.02	0.01	0.01	0.01	0.02	0.00	0.01	0.01	0.01	0.01	0.02	0.02	0.03
SPAC22F3.02	0.01	0.01	0.02	0.02	0.11	0.03	0.01	0.02	0.02	0.04	0.03	0.03	0.01	0.09	0.00	0.03	0.01	0.04	0.01	0.02	0.08	0.03	0.01	0.07	0.06	0.01	0.00	0.00	0.02	0.01	0.01	0.05	0.01	0.02	0.07	0.03	0.01	0.01	0.02	0.02	0.05	0.02	0.02	0.02	0.02	0.01	0.01	0.00	0.01
SPAC22F3.03c	0.01	0.00	0.03	0.01	0.05	0.02	0.01	0.02	0.02	0.02	0.01	0.04	0.04	0.01	0.02	0.02	0.00	0.02	0.01	0.00	0.00	0.06	0.11	0.24	0.01	0.01	0.00	0.00	0.01	0.08	0.01	0.01	0.03	0.01	0.05	0.01	0.01	0.01	0.00	0.02	0.02	0.00	0.00	0.01	0.06	0.01	0.00	0.00	0.02
SPAC22F3.04	0.00	0.00	0.02	0.01	0.03	0.02	0.06	0.01	0.01	0.05	0.01	0.05	0.01	0.04	0.00	0.03	0.01	0.04	0.05	0.04	0.01	0.04	0.10	0.35	0.01	0.00	0.00	0.02	0.04	0.03	0.01	0.01	0.06	0.01	0.09	0.04	0.02	0.02	0.02	0.01	0.04	0.01	0.01	0.01	0.14	0.00	0.00	0.00	0.02
SPAC22F3.05c	0.06	0.01	0.01	0.02	0.01	0.09	0.01	0.01	0.00	0.02	0.01	0.02	0.00	0.01	0.01	0.02	0.00	0.01	0.01	0.03	0.01	0.01	0.00	0.00	0.01	0.01	0.00	0.01	0.01	0.01	0.00	0.01	0.02	0.02	0.03	0.02	0.01	0.01	0.01	0.02	0.00	0.04	0.00	0.01	0.00	0.02	0.06	0.05	0.01
SPAC22F3.06c	0.02	0.00	0.00	0.06	0.01	0.01	0.03	0.00	0.12	0.05	0.00	0.02	0.00	0.00	0.04	0.00	0.01	0.03	0.01	0.00	0.01	0.00	0.12	0.01	0.02	0.01	0.00	0.02	0.03	0.02	0.01	0.00	0.01	0.02	0.02	0.00	0.05	0.01	0.00	0.00	0.00	0.00	0.01	0.01	0.01	0.00	0.01	0.02	0.56
SPAC22F3.07c	0.00	0.02	0.01	0.02	0.00	0.03	0.02	0.00	0.01	0.00	0.00	0.00	0.00	0.01	0.01	0.01	0.01	0.00	0.00	0.03	0.00	0.01	0.00	0.00	0.00	0.00	0.01	0.04	0.00	0.00	0.01	0.00	0.02	0.00	0.00	0.00	0.01	0.00	0.01	0.01	0.00	0.00	0.01	0.01	0.01	0.00	0.01	0.00	0.00
SPAC22F3.08c	0.00	0.00	0.00	0.18	0.01	0.00	0.01	0.01	0.00	0.18	0.00	0.00	0.02	0.00	0.05	0.02	0.01	0.02	0.01	0.00	0.00	0.01	0.47	0.03	0.00	0.00	0.02	0.14	0.01	0.00	0.00	0.00	0.00	0.00	0.00	0.00	0.06	0.00	0.00	0.00	0.01	0.00	0.00	0.00	0.04	0.01	0.00	0.00	0.01
SPAC22F3.09c	0.04	0.06	0.02	0.01	0.03	0.04	0.02	0.08	0.05	0.02	0.02	0.13	0.00	0.01	0.00	0.00	0.01	0.01	0.01	0.00	0.21	0.01	0.00	0.01	0.08	0.04	0.00	0.00	0.00	0.00	0.00	0.00	0.00	0.02	0.02	0.02	0.01	0.05	0.01	0.08	0.00	0.22	0.06	0.12	0.00	0.02	0.06	0.02	0.03
SPAC22F3.10c	0.01	0.01	0.00	0.03	0.02	0.00	0.00	0.02	0.20	0.06	0.00	0.02	0.01	0.08	0.01	0.01	0.04	0.06	0.03	0.00	0.06	0.00	0.02	0.01	0.13	0.01	0.01	0.00	0.01	0.01	0.10	0.01	0.01	0.01	0.04	0.00	0.01	0.01	0.01	0.01	0.00	0.01	0.04	0.02	0.01	0.00	0.03	0.04	0.04
SPAC22F3.11c	0.00	0.00	0.02	0.06	0.14	0.01	0.14	0.05	0.00	0.13	0.01	0.01	0.00	0.01	0.01	0.01	0.00	0.01	0.00	0.01	0.00	0.01	0.04	0.03	0.00	0.00	0.00	0.01	0.00	0.00	0.00	0.00	0.01	0.00	0.00	0.00	0.02	0.00	0.00	0.01	0.01	0.01	0.00	0.01	0.01	0.01	0.00	0.00	0.00
SPAC22F3.12c	0.01	0.02	0.02	0.01	0.05	0.03	0.01	0.01	0.01	0.01	0.03	0.02	0.01	0.01	0.01	0.01	0.00	0.01	0.01	0.01	0.01	0.02	0.03	0.03	0.01	0.02	0.01	0.01	0.02	0.01	0.00	0.02	0.02	0.02	0.01	0.01	0.04	0.03	0.01	0.01	0.02	0.01	0.00	0.00	0.02	0.00	0.01	0.01	0.02
SPAC22F3.13	0.01	0.02	0.09	0.03	0.17	0.00	0.03	0.00	0.01	0.36	0.03	0.12	0.00	0.01	0.01	0.00	0.01	0.02	0.01	0.01	0.02	0.02	0.04	0.04	0.04	0.04	0.00	0.01	0.06	0.01	0.01	0.07	0.04	0.06	0.09	0.03	0.04	0.18	0.02	0.01	0.01	0.01	0.05	0.01	0.04	0.00	0.01	0.01	0.01
SPAC22F3.15	0.01	0.01	0.02	0.01	0.01	0.02	0.01	0.01	0.02	0.01	0.01	0.02	0.01	0.01	0.02	0.02	0.01	0.01	0.01	0.01	0.02	0.01	0.01	0.01	0.01	0.02	0.02	0.01	0.01	0.01	0.01	0.01	0.01	0.02	0.02	0.01	0.01	0.01	0.01	0.01	0.01	0.02	0.02	0.02	0.01	0.02	0.02	0.02	0.02
SPAC22F8.02c	0.09	0.11	0.02	0.00	0.00	0.01	0.00	0.01	0.01	0.01	0.02	0.02	0.01	0.00	0.01	0.00	0.01	0.01	0.02	0.00	0.18	0.01	0.00	0.00	0.02	0.06	0.03	0.01	0.01	0.01	0.01	0.01	0.01	0.01	0.01	0.02	0.00	0.08	0.01	0.02	0.00	0.24	0.10	0.01	0.00	0.01	0.02	0.04	0.01
SPAC22F8.03c	0.01	0.00	0.01	0.01	0.01	0.03	0.05	0.01	0.01	0.03	0.00	0.02	0.01	0.01	0.01	0.03	0.02	0.02	0.02	0.12	0.01	0.00	0.02	0.02	0.00	0.00	0.01	0.01	0.01	0.01	0.01	0.01	0.01	0.02	0.01	0.01	0.02	0.01	0.09	0.01	0.01	0.01	0.01	0.01	0.00	0.00	0.01	0.01	0.02
SPAC22F8.04	0.04	0.04	0.05	0.00	0.00	0.01	0.00	0.01	0.03	0.00	0.02	0.07	0.02	0.00	0.01	0.01	0.01	0.00	0.02	0.00	0.07	0.01	0.00	0.01	0.02	0.04	0.06	0.01	0.01	0.05	0.01	0.04	0.06	0.02	0.01	0.02	0.00	0.07	0.01	0.02	0.01	0.10	0.03	0.01	0.01	0.00	0.03	0.03	0.00
SPAC22F8.05	0.01	0.04	0.06	0.00	0.08	0.01	0.00	0.00	0.02	0.01	0.01	0.12	0.00	0.02	0.00	0.00	0.01	0.01	0.03	0.01	0.50	0.00	0.00	0.01	0.06	0.03	0.00	0.00	0.05	0.00	0.01	0.03	0.01	0.01	0.01	0.03	0.00	0.16	0.03	0.01	0.01	0.07	0.03	0.01	0.00	0.00	0.00	0.00	0.01
SPAC22F8.06	0.01	0.01	0.01	0.21	0.01	0.01	0.48	0.01	0.03	0.03	0.01	0.01	0.00	0.00	0.01	0.01	0.00	0.00	0.00	0.04	0.02	0.00	0.01	0.00	0.00	0.00	0.00	0.09	0.00	0.00	0.00	0.00	0.00	0.01	0.00	0.00	0.04	0.00	0.01	0.07	0.00	0.05	0.00	0.05	0.00	0.01	0.03	0.00	0.02
SPAC22F8.07c	0.01	0.00	0.00	0.09	0.01	0.01	0.01	0.00	0.00	0.08	0.00	0.00	0.00	0.00	0.04	0.00	0.01	0.02	0.01	0.01	0.00	0.00	0.20	0.03	0.00	0.00	0.03	0.05	0.04	0.04	0.00	0.00	0.01	0.01	0.00	0.00	0.03	0.00	0.01	0.00	0.03	0.00	0.00	0.00	0.03	0.03	0.00	0.00	0.02
SPAC22F8.08	0.01	0.08	0.18	0.01	0.02	0.01	0.01	0.00	0.13	0.01	0.02	0.18	0.02	0.01	0.00	0.01	0.01	0.01	0.01	0.00	0.43	0.03	0.00	0.01	0.12	0.07	0.01	0.00	0.04	0.01	0.00	0.07	0.01	0.07	0.06	0.03	0.00	0.03	0.01	0.01	0.02	0.18	0.14	0.01	0.05	0.00	0.00	0.01	0.02
SPAC22F8.09	0.00	0.00	0.00	0.08	0.02	0.00	0.01	0.01	0.00	0.29	0.00	0.00	0.01	0.00	0.03	0.01	0.00	0.01	0.01	0.01	0.00	0.01	0.48	0.03	0.00	0.00	0.01	0.05	0.01	0.00	0.00	0.00	0.01	0.01	0.00	0.00	0.04	0.00	0.01	0.00	0.01	0.00	0.00	0.00	0.06	0.01	0.00	0.00	0.01
SPAC22F8.10c	0.00	0.00	0.00	0.43	0.03	0.01	0.02	0.02	0.00	0.27	0.00	0.00	0.01	0.01	0.08	0.01	0.01	0.03	0.02	0.01	0.00	0.01	0.51	0.02	0.00	0.00	0.00	0.13	0.01	0.00	0.00	0.00	0.03	0.01	0.00	0.00	0.07	0.01	0.01	0.00	0.01	0.00	0.00	0.01	0.04	0.00	0.00	0.01	0.07
SPAC22F8.11	0.01	0.00	0.01	0.05	0.09	0.00	0.01	0.06	0.00	0.06	0.02	0.01	0.02	0.13	0.01	0.07	0.02	0.07	0.01	0.01	0.00	0.02	0.28	0.15	0.02	0.01	0.01	0.01	0.02	0.07	0.03	0.04	0.04	0.01	0.03	0.08	0.03	0.01	0.00	0.02	0.04	0.01	0.02	0.01	0.03	0.01	0.00	0.01	0.01
SPAC22F8.12c	0.00	0.00	0.00	0.09	0.00	0.04	0.04	0.00	0.00	0.04	0.00	0.00	0.01	0.00	0.19	0.01	0.01	0.01	0.01	0.02	0.00	0.00	0.03	0.00	0.00	0.00	0.01	0.04	0.01	0.01	0.01	0.00	0.00	0.00	0.00	0.00	0.01	0.00	0.00	0.00	0.00	0.00	0.00	0.00	0.01	0.02	0.00	0.02	0.03
SPAC22G7.01c	0.01	0.05	0.02	0.00	0.00	0.00	0.01	0.00	0.21	0.00	0.02	0.01	0.00	0.00	0.01	0.00	0.01	0.02	0.01	0.00	0.02	0.02	0.00	0.00	0.02	0.08	0.01	0.04	0.00	0.02	0.03	0.02	0.04	0.06	0.07	0.01	0.01	0.02	0.01	0.03	0.01	0.03	0.14	0.02	0.02	0.01	0.02	0.02	0.04
SPAC22G7.02	0.01	0.00	0.01	0.01	0.01	0.00	0.01	0.01	0.00	0.02	0.02	0.00	0.00	0.00	0.05	0.00	0.01	0.05	0.01	0.01	0.00	0.03	0.02	0.01	0.01	0.02	0.00	0.31	0.01	0.02	0.01	0.02	0.15	0.04	0.04	0.01	0.03	0.03	0.01	0.01	0.01	0.00	0.01	0.01	0.04	0.03	0.01	0.06	0.01
SPAC22G7.03	0.00	0.00	0.00	0.10	0.06	0.02	0.11	0.01	0.00	0.14	0.00	0.00	0.00	0.01	0.05	0.07	0.00	0.00	0.00	0.02	0.00	0.01	0.04	0.03	0.00	0.00	0.00	0.03	0.00	0.00	0.00	0.00	0.00	0.00	0.00	0.00	0.01	0.00	0.00	0.01	0.01	0.00	0.00	0.00	0.01	0.02	0.01	0.00	0.03
SPAC22G7.04	0.01	0.01	0.07	0.01	0.06	0.00	0.01	0.12	0.01	0.02	0.14	0.03	0.02	0.01	0.02	0.01	0.02	0.12	0.03	0.00	0.01	0.04	0.02	0.02	0.04	0.08	0.00	0.01	0.01	0.01	0.05	0.05	0.10	0.15	0.16	0.04	0.03	0.05	0.01	0.02	0.02	0.01	0.02	0.07	0.01	0.03	0.02	0.03	0.01
SPAC22G7.05	0.00	0.00	0.00	0.27	0.04	0.01	0.01	0.01	0.00	0.20	0.00	0.00	0.01	0.03	0.07	0.04	0.01	0.02	0.00	0.00	0.00	0.01	0.62	0.05	0.00	0.00	0.01	0.04	0.01	0.01	0.00	0.00	0.01	0.00	0.00	0.00	0.01	0.00	0.00	0.00	0.01	0.00	0.00	0.00	0.04	0.00	0.00	0.00	0.02
SPAC22G7.06c	0.01	0.00	0.04	0.00	0.00	0.01	0.00	0.00	0.00	0.00	0.01	0.00	0.27	0.02	0.01	0.04	0.02	0.03	0.04	0.01	0.00	0.01	0.02	0.01	0.00	0.02	0.33	0.01	0.15	0.08	0.05	0.05	0.03	0.01	0.01	0.00	0.01	0.00	0.00	0.00	0.02	0.00	0.01	0.00	0.13	0.00	0.00	0.01	0.01
SPAC22G7.07c	0.07	0.01	0.02	0.02	0.02	0.01	0.02	0.01	0.01	0.01	0.01	0.01	0.00	0.01	0.01	0.11	0.01	0.01	0.01	0.04	0.03	0.00	0.02	0.00	0.01	0.03	0.01	0.01	0.01	0.00	0.00	0.04	0.03	0.03	0.02	0.12	0.01	0.00	0.02	0.12	0.02	0.01	0.01	0.01	0.00	0.02	0.04	0.02	0.03
SPAC22G7.08	0.01	0.06	0.06	0.00	0.08	0.01	0.01	0.01	0.01	0.01	0.04	0.10	0.00	0.11	0.00	0.00	0.01	0.01	0.02	0.04	0.35	0.01	0.00	0.02	0.08	0.08	0.00	0.00	0.04	0.01	0.00	0.01	0.02	0.02	0.02	0.04	0.00	0.05	0.02	0.04	0.04	0.03	0.04	0.01	0.00	0.00	0.00	0.00	0.00
SPAC22G7.09c	0.01	0.00	0.00	0.01	0.00	0.00	0.00	0.00	0.00	0.01	0.00	0.00	0.03	0.00	0.05	0.01	0.02	0.04	0.02	0.00	0.00	0.01	0.03	0.01	0.00	0.01	0.00	0.01	0.03	0.14	0.07	0.04	0.12	0.03	0.01	0.01	0.02	0.01	0.00	0.00	0.01	0.00	0.01	0.00	0.03	0.00	0.00	0.00	0.04
SPAC22G7.10	0.05	0.00	0.01	0.02	0.00	0.00	0.00	0.03	0.04	0.01	0.00	0.01	0.05	0.00	0.05	0.00	0.01	0.01	0.01	0.00	0.01	0.01	0.01	0.00	0.18	0.01	0.02	0.01	0.01	0.01	0.01	0.02	0.02	0.03	0.01	0.02	0.01	0.01	0.00	0.00	0.00	0.01	0.01	0.03	0.00	0.00	0.06	0.26	0.04
SPAC22G7.11c	0.01	0.01	0.00	0.01	0.06	0.01	0.02	0.01	0.01	0.02	0.00	0.05	0.00	0.10	0.00	0.01	0.01	0.01	0.02	0.06	0.31	0.00	0.01	0.02	0.02	0.01	0.00	0.00	0.02	0.00	0.00	0.01	0.00	0.02	0.01	0.02	0.01	0.04	0.08	0.03	0.02	0.03	0.02	0.01	0.00	0.00	0.00	0.00	0.00
SPAC22H10.02	0.08	0.44	0.02	0.01	0.01	0.01	0.00	0.01	0.02	0.00	0.12	0.21	0.00	0.03	0.00	0.00	0.01	0.01	0.01	0.00	0.31	0.01	0.00	0.00	0.08	0.19	0.03	0.00	0.01	0.01	0.00	0.04	0.02	0.03	0.02	0.02	0.01	0.03	0.01	0.03	0.01	0.05	0.10	0.01	0.00	0.00	0.01	0.02	0.00
SPAC22H10.03c	0.01	0.01	0.15	0.01	0.08	0.01	0.00	0.03	0.00	0.04	0.06	0.03	0.01	0.03	0.00	0.00	0.01	0.02	0.01	0.00	0.01	0.02	0.07	0.02	0.03	0.08	0.01	0.00	0.05	0.01	0.00	0.04	0.01	0.01	0.01	0.01	0.01	0.00	0.00	0.02	0.10	0.01	0.01	0.02	0.02	0.04	0.01	0.00	0.00
SPAC22H10.04	0.02	0.03	0.09	0.00	0.11	0.00	0.05	0.16	0.02	0.00	0.03	0.03	0.02	0.01	0.01	0.07	0.01	0.02	0.01	0.01	0.03	0.04	0.00	0.02	0.07	0.08	0.00	0.01	0.00	0.01	0.00	0.06	0.03	0.03	0.14	0.24	0.01	0.01	0.01	0.21	0.04	0.07	0.03	0.01	0.00	0.05	0.02	0.01	0.01
SPAC22H10.05c	0.02	0.03	0.20	0.00	0.01	0.04	0.06	0.03	0.08	0.04	0.17	0.22	0.00	0.02	0.00	0.01	0.00	0.06	0.03	0.01	0.44	0.04	0.00	0.01	0.05	0.02	0.00	0.00	0.01	0.01	0.02	0.05	0.02	0.09	0.33	0.03	0.02	0.01	0.01	0.14	0.01	0.02	0.04	0.04	0.01	0.02	0.02	0.01	0.01
SPAC22H10.06c	0.01	0.00	0.00	0.03	0.01	0.04	0.01	0.00	0.01	0.01	0.01	0.01	0.00	0.01	0.02	0.06	0.01	0.02	0.00	0.09	0.00	0.01	0.00	0.04	0.00	0.00	0.01	0.02	0.01	0.03	0.01	0.02	0.03	0.01	0.03	0.03	0.01	0.01	0.04	0.01	0.02	0.00	0.01	0.00	0.02	0.01	0.01	0.01	0.01
SPAC22H10.07	0.02	0.03	0.08	0.01	0.03	0.01	0.00	0.01	0.00	0.00	0.03	0.01	0.14	0.04	0.01	0.01	0.06	0.04	0.10	0.00	0.01	0.05	0.02	0.02	0.05	0.17	0.03	0.00	0.02	0.07	0.02	0.57	0.41	0.03	0.02	0.13	0.01	0.02	0.02	0.03	0.20	0.02	0.04	0.01	0.01	0.01	0.01	0.01	0.00
SPAC22H10.08	0.00	0.00	0.00	0.04	0.07	0.01	0.03	0.01	0.00	0.13	0.00	0.00	0.00	0.00	0.26	0.04	0.02	0.02	0.00	0.02	0.00	0.00	0.10	0.06	0.00	0.00	0.00	0.21	0.00	0.01	0.00	0.00	0.01	0.01	0.00	0.01	0.03	0.00	0.01	0.01	0.01	0.00	0.00	0.00	0.02	0.01	0.01	0.01	0.02
SPAC22H10.09	0.02	0.04	0.01	0.01	0.01	0.03	0.03	0.02	0.05	0.02	0.01	0.00	0.01	0.00	0.02	0.02	0.01	0.01	0.00	0.01	0.01	0.01	0.00	0.01	0.02	0.01	0.00	0.02	0.00	0.01	0.02	0.01	0.01	0.01	0.00	0.00	0.00	0.00	0.01	0.05	0.01	0.00	0.04	0.01	0.01	0.02	0.17	0.02	0.02
SPAC22H10.10	0.00	0.00	0.01	0.07	0.14	0.01	0.13	0.02	0.00	0.08	0.00	0.01	0.00	0.01	0.01	0.02	0.00	0.02	0.01	0.00	0.00	0.07	0.44	0.26	0.00	0.00	0.00	0.01	0.00	0.01	0.00	0.00	0.02	0.02	0.04	0.01	0.02	0.01	0.01	0.01	0.05	0.00	0.00	0.00	0.02	0.01	0.00	0.00	0.02
SPAC22H10.11c	0.02	0.02	0.03	0.01	0.02	0.01	0.01	0.03	0.00	0.02	0.01	0.02	0.01	0.01	0.01	0.00	0.03	0.04	0.09	0.00	0.01	0.01	0.16	0.03	0.02	0.02	0.02	0.01	0.06	0.04	0.02	0.02	0.04	0.01	0.01	0.01	0.02	0.01	0.01	0.01	0.09	0.01	0.01	0.01	0.01	0.01	0.02	0.00	0.00
SPAC22H10.12c	0.01	0.01	0.03	0.04	0.02	0.00	0.03	0.07	0.08	0.05	0.02	0.14	0.00	0.00	0.00	0.00	0.02	0.01	0.01	0.00	0.17	0.01	0.00	0.00	0.08	0.00	0.00	0.01	0.00	0.00	0.01	0.01	0.03	0.01	0.02	0.03	0.04	0.01	0.01	0.03	0.00	0.21	0.01	0.10	0.00	0.01	0.03	0.02	0.00
SPAC22H10.13	0.01	0.01	0.01	0.02	0.02	0.01	0.02	0.01	0.01	0.01	0.00	0.05	0.00	0.03	0.00	0.01	0.00	0.00	0.02	0.04	0.28	0.00	0.01	0.00	0.02	0.01	0.01	0.00	0.01	0.00	0.00	0.01	0.00	0.01	0.00	0.01	0.01	0.01	0.01	0.01	0.01	0.05	0.01	0.01	0.00	0.00	0.01	0.00	0.00
SPAC22H12.01c	0.00	0.05	0.04	0.07	0.10	0.01	0.37	0.03	0.02	0.09	0.03	0.09	0.00	0.01	0.00	0.00	0.00	0.00	0.01	0.11	0.36	0.01	0.01	0.01	0.04	0.00	0.00	0.00	0.00	0.00	0.00	0.01	0.00	0.01	0.01	0.01	0.01	0.01	0.02	0.06	0.01	0.07	0.01	0.03	0.00	0.00	0.01	0.00	0.00
SPAC22H12.02	0.00	0.01	0.01	0.15	0.04	0.01	0.36	0.03	0.01	0.06	0.01	0.01	0.00	0.00	0.03	0.00	0.00	0.01	0.00	0.01	0.00	0.02	0.04	0.01	0.00	0.00	0.00	0.08	0.00	0.00	0.00	0.00	0.01	0.00	0.00	0.00	0.01	0.01	0.01	0.01	0.00	0.01	0.00	0.01	0.00	0.00	0.00	0.01	0.03
SPAC22H12.03	0.00	0.01	0.01	0.02	0.01	0.02	0.22	0.01	0.09	0.01	0.00	0.01	0.00	0.00	0.01	0.02	0.01	0.01	0.00	0.03	0.00	0.01	0.01	0.01	0.00	0.00	0.01	0.04	0.00	0.00	0.01	0.01	0.01	0.02	0.01	0.01	0.09	0.00	0.01	0.03	0.01	0.01	0.00	0.00	0.01	0.00	0.01	0.00	0.03
SPAC22H12.04c	0.01	0.11	0.01	0.00	0.00	0.01	0.02	0.00	0.10	0.00	0.01	0.03	0.05	0.02	0.01	0.00	0.02	0.01	0.01	0.04	0.02	0.00	0.00	0.00	0.01	0.01	0.56	0.01	0.01	0.01	0.01	0.01	0.01	0.00	0.01	0.00	0.00	0.00	0.01	0.02	0.01	0.01	0.01	0.01	0.01	0.00	0.00	0.01	0.01
SPAC22H12.05c	0.01	0.01	0.07	0.01	0.08	0.01	0.03	0.01	0.01	0.04	0.04	0.20	0.00	0.01	0.00	0.00	0.00	0.01	0.01	0.02	0.06	0.01	0.00	0.01	0.01	0.01	0.00	0.00	0.05	0.00	0.00	0.01	0.00	0.04	0.03	0.03	0.01	0.06	0.01	0.02	0.02	0.02	0.07	0.06	0.01	0.00	0.00	0.00	0.03
SPAC23A1.02c	0.05	0.01	0.00	0.01	0.01	0.01	0.00	0.02	0.00	0.01	0.02	0.01	0.02	0.01	0.05	0.01	0.01	0.00	0.01	0.00	0.01	0.02	0.01	0.00	0.01	0.05	0.07	0.02	0.01	0.01	0.00	0.00	0.01	0.00	0.01	0.02	0.01	0.02	0.00	0.02	0.00	0.09	0.01	0.02	0.00	0.02	0.05	0.06	0.01
SPAC23A1.03	0.00	0.01	0.00	0.01	0.00	0.03	0.00	0.00	0.01	0.00	0.00	0.00	0.11	0.02	0.12	0.01	0.02	0.01	0.01	0.00	0.00	0.01	0.01	0.01	0.00	0.00	0.31	0.02	0.00	0.17	0.01	0.00	0.10	0.00	0.00	0.00	0.01	0.00	0.00	0.00	0.00	0.00	0.00	0.00	0.03	0.01	0.01	0.02	0.00
SPAC23A1.04c	0.01	0.02	0.02	0.00	0.08	0.01	0.00	0.03	0.00	0.01	0.03	0.01	0.02	0.03	0.01	0.01	0.01	0.02	0.03	0.01	0.00	0.05	0.08	0.06	0.02	0.04	0.01	0.00	0.03	0.05	0.01	0.04	0.02	0.04	0.12	0.07	0.02	0.01	0.00	0.03	0.10	0.00	0.00	0.01	0.02	0.04	0.01	0.01	0.01
SPAC23A1.05	0.08	0.04	0.01	0.02	0.00	0.05	0.01	0.10	0.00	0.00	0.06	0.00	0.01	0.01	0.01	0.02	0.03	0.01	0.02	0.01	0.19	0.01	0.00	0.00	0.02	0.12	0.05	0.00	0.01	0.01	0.04	0.01	0.00	0.00	0.02	0.00	0.00	0.00	0.01	0.08	0.00	0.41	0.04	0.02	0.00	0.07	0.22	0.05	0.00
SPAC23A1.06c	0.17	0.07	0.01	0.00	0.00	0.01	0.00	0.01	0.00	0.00	0.02	0.02	0.11	0.03	0.00	0.00	0.02	0.04	0.02	0.01	0.09	0.00	0.00	0.01	0.08	0.17	0.02	0.00	0.11	0.01	0.01	0.02	0.01	0.01	0.01	0.02	0.00	0.03	0.00	0.01	0.01	0.12	0.04	0.04	0.01	0.01	0.01	0.03	0.01
SPAC23A1.07	0.00	0.00	0.02	0.02	0.00	0.01	0.00	0.00	0.00	0.00	0.01	0.01	0.16	0.03	0.02	0.02	0.04	0.02	0.01	0.02	0.00	0.03	0.02	0.01	0.00	0.00	0.01	0.01	0.01	0.07	0.04	0.06	0.05	0.01	0.01	0.01	0.03	0.00	0.01	0.00	0.02	0.00	0.01	0.01	0.07	0.00	0.00	0.01	0.00
SPAC23A1.08c	0.01	0.06	0.00	0.00	0.00	0.02	0.00	0.00	0.03	0.00	0.00	0.01	0.02	0.01	0.01	0.00	0.01	0.01	0.00	0.05	0.00	0.00	0.00	0.01	0.00	0.00	0.10	0.00	0.01	0.01	0.01	0.00	0.01	0.01	0.01	0.00	0.00	0.00	0.01	0.01	0.00	0.01	0.01	0.00	0.01	0.00	0.00	0.00	0.01
SPAC23A1.09	0.01	0.01	0.00	0.06	0.01	0.03	0.04	0.01	0.01	0.01	0.01	0.00	0.00	0.02	0.01	0.01	0.00	0.00	0.00	0.04	0.00	0.00	0.01	0.00	0.00	0.00	0.01	0.02	0.00	0.00	0.00	0.00	0.00	0.00	0.00	0.00	0.01	0.00	0.00	0.01	0.00	0.01	0.00	0.06	0.00	0.00	0.00	0.01	0.01
SPAC23A1.10	0.01	0.02	0.03	0.00	0.00	0.01	0.01	0.01	0.00	0.00	0.01	0.01	0.05	0.01	0.01	0.02	0.01	0.01	0.02	0.01	0.01	0.00	0.01	0.02	0.01	0.02	0.08	0.01	0.01	0.04	0.01	0.02	0.01	0.02	0.01	0.01	0.00	0.01	0.02	0.01	0.02	0.01	0.01	0.01	0.02	0.02	0.00	0.00	0.02
SPAC23A1.11	0.00	0.04	0.00	0.00	0.00	0.01	0.01	0.00	0.06	0.00	0.00	0.02	0.22	0.01	0.02	0.02	0.01	0.00	0.01	0.01	0.00	0.02	0.00	0.03	0.01	0.00	0.23	0.00	0.00	0.03	0.01	0.01	0.03	0.02	0.04	0.01	0.01	0.00	0.04	0.00	0.01	0.00	0.00	0.00	0.02	0.00	0.00	0.00	0.01
SPAC23A1.12c	0.01	0.00	0.01	0.00	0.00	0.01	0.00	0.00	0.04	0.00	0.00	0.02	0.18	0.01	0.01	0.03	0.07	0.06	0.03	0.01	0.00	0.00	0.01	0.01	0.07	0.01	0.08	0.01	0.03	0.10	0.05	0.02	0.02	0.02	0.05	0.01	0.01	0.00	0.00	0.00	0.01	0.01	0.04	0.00	0.06	0.01	0.02	0.05	0.07
SPAC23A1.14c	0.05	0.26	0.01	0.01	0.01	0.01	0.02	0.01	0.08	0.01	0.04	0.18	0.00	0.01	0.00	0.00	0.04	0.01	0.02	0.01	0.73	0.01	0.00	0.00	0.08	0.06	0.00	0.00	0.02	0.00	0.01	0.04	0.00	0.02	0.02	0.01	0.01	0.09	0.01	0.05	0.00	0.53	0.48	0.01	0.00	0.00	0.02	0.01	0.01
SPAC23A1.15c	0.01	0.02	0.01	0.07	0.14	0.01	0.02	0.02	0.01	0.02	0.02	0.03	0.00	0.03	0.00	0.00	0.00	0.00	0.01	0.01	0.17	0.01	0.01	0.00	0.00	0.01	0.00	0.00	0.01	0.00	0.00	0.00	0.00	0.01	0.00	0.01	0.00	0.00	0.01	0.02	0.01	0.04	0.02	0.01	0.00	0.01	0.00	0.00	0.00
SPAC23A1.16c	0.04	0.05	0.01	0.01	0.01	0.01	0.01	0.02	0.01	0.01	0.00	0.03	0.00	0.01	0.01	0.00	0.01	0.01	0.02	0.00	0.03	0.02	0.01	0.01	0.02	0.03	0.01	0.01	0.01	0.00	0.00	0.01	0.00	0.02	0.01	0.04	0.00	0.03	0.01	0.04	0.00	0.08	0.01	0.01	0.00	0.01	0.05	0.04	0.01
SPAC23A1.17	0.05	0.03	0.06	0.00	0.03	0.01	0.01	0.01	0.04	0.02	0.01	0.12	0.01	0.01	0.01	0.01	0.02	0.02	0.02	0.01	0.09	0.01	0.00	0.01	0.03	0.11	0.01	0.01	0.06	0.02	0.01	0.02	0.01	0.13	0.05	0.03	0.01	0.09	0.02	0.02	0.01	0.01	0.02	0.01	0.01	0.00	0.02	0.02	0.03
SPAC23A1.18c	0.08	0.15	0.09	0.01	0.00	0.01	0.00	0.02	0.03	0.00	0.04	0.05	0.00	0.02	0.00	0.00	0.01	0.00	0.01	0.01	0.32	0.01	0.00	0.00	0.07	0.06	0.02	0.00	0.03	0.01	0.00	0.02	0.00	0.02	0.02	0.02	0.00	0.01	0.01	0.03	0.00	0.13	0.04	0.04	0.00	0.01	0.08	0.04	0.01
SPAC23A1.19c	0.00	0.00	0.04	0.03	0.07	0.01	0.01	0.00	0.00	0.07	0.01	0.00	0.01	0.02	0.03	0.00	0.00	0.01	0.00	0.00	0.00	0.07	0.10	0.06	0.00	0.01	0.00	0.02	0.01	0.03	0.00	0.00	0.03	0.01	0.01	0.01	0.02	0.01	0.00	0.00	0.01	0.00	0.01	0.00	0.11	0.01	0.00	0.00	0.01
SPAC23C11.01	0.01	0.00	0.00	0.00	0.01	0.01	0.00	0.00	0.00	0.00	0.00	0.00	0.04	0.03	0.01	0.02	0.01	0.02	0.01	0.01	0.00	0.00	0.01	0.02	0.00	0.02	0.03	0.01	0.11	0.25	0.05	0.01	0.01	0.01	0.00	0.01	0.00	0.00	0.01	0.00	0.04	0.00	0.02	0.00	0.04	0.03	0.00	0.01	0.01
SPAC23C11.02c	0.01	0.01	0.00	0.00	0.00	0.01	0.01	0.00	0.01	0.00	0.00	0.00	0.04	0.01	0.01	0.01	0.01	0.00	0.00	0.04	0.00	0.00	0.00	0.00	0.00	0.00	0.35	0.01	0.00	0.01	0.00	0.00	0.00	0.00	0.00	0.00	0.00	0.00	0.02	0.01	0.01	0.01	0.01	0.00	0.01	0.01	0.00	0.00	0.01
SPAC23C11.03	0.01	0.00	0.01	0.14	0.02	0.01	0.01	0.01	0.01	0.05	0.01	0.00	0.02	0.02	0.03	0.01	0.02	0.05	0.01	0.00	0.00	0.04	0.60	0.09	0.00	0.00	0.01	0.02	0.01	0.06	0.01	0.01	0.02	0.01	0.01	0.01	0.03	0.00	0.00	0.00	0.03	0.00	0.00	0.01	0.06	0.00	0.00	0.00	0.01
SPAC23C11.04c	0.01	0.00	0.03	0.01	0.01	0.02	0.03	0.01	0.02	0.02	0.00	0.04	0.01	0.01	0.06	0.04	0.01	0.02	0.04	0.01	0.00	0.02	0.01	0.03	0.03	0.01	0.03	0.00	0.01	0.03	0.01	0.04	0.06	0.03	0.11	0.01	0.04	0.01	0.02	0.01	0.03	0.01	0.00	0.02	0.02	0.01	0.03	0.01	0.01
SPAC23C11.05	0.02	0.03	0.00	0.00	0.00	0.01	0.00	0.00	0.06	0.00	0.01	0.01	0.06	0.00	0.02	0.02	0.06	0.04	0.02	0.01	0.01	0.00	0.00	0.00	0.02	0.04	0.27	0.01	0.00	0.07	0.07	0.02	0.02	0.01	0.01	0.01	0.01	0.00	0.01	0.01	0.00	0.02	0.03	0.00	0.00	0.01	0.02	0.13	0.09
SPAC23C11.06c	0.01	0.02	0.01	0.01	0.02	0.01	0.00	0.00	0.04	0.01	0.00	0.12	0.00	0.07	0.00	0.00	0.01	0.01	0.03	0.01	0.12	0.00	0.00	0.01	0.02	0.01	0.01	0.00	0.03	0.00	0.00	0.01	0.01	0.01	0.00	0.01	0.00	0.02	0.03	0.00	0.02	0.01	0.02	0.02	0.00	0.00	0.01	0.00	0.01
SPAC23C11.07	0.03	0.01	0.01	0.00	0.00	0.02	0.00	0.01	0.01	0.00	0.01	0.01	0.02	0.02	0.02	0.01	0.02	0.02	0.01	0.07	0.01	0.02	0.00	0.01	0.01	0.01	0.02	0.01	0.02	0.07	0.02	0.00	0.03	0.01	0.02	0.01	0.01	0.01	0.01	0.01	0.00	0.01	0.02	0.01	0.01	0.00	0.01	0.02	0.01
SPAC23C11.08	0.05	0.21	0.02	0.01	0.00	0.05	0.01	0.01	0.08	0.00	0.14	0.12	0.00	0.02	0.01	0.01	0.01	0.01	0.01	0.00	0.03	0.00	0.00	0.00	0.07	0.07	0.02	0.00	0.01	0.02	0.01	0.02	0.01	0.01	0.05	0.01	0.00	0.02	0.01	0.11	0.01	0.09	0.09	0.03	0.00	0.01	0.10	0.07	0.01
SPAC23C11.09	0.01	0.01	0.04	0.00	0.00	0.00	0.00	0.01	0.04	0.00	0.00	0.01	0.18	0.01	0.04	0.03	0.03	0.03	0.03	0.00	0.00	0.02	0.01	0.01	0.02	0.02	0.04	0.01	0.02	0.49	0.08	0.02	0.11	0.02	0.02	0.01	0.01	0.00	0.01	0.00	0.01	0.01	0.01	0.01	0.41	0.01	0.00	0.04	0.02
SPAC23C11.10	0.01	0.00	0.04	0.02	0.03	0.04	0.04	0.03	0.00	0.04	0.02	0.01	0.00	0.00	0.01	0.02	0.00	0.00	0.01	0.06	0.00	0.01	0.01	0.03	0.00	0.01	0.00	0.01	0.01	0.00	0.00	0.01	0.01	0.01	0.00	0.01	0.03	0.02	0.03	0.02	0.02	0.02	0.00	0.00	0.01	0.01	0.01	0.00	0.01
SPAC23C11.11	0.04	0.01	0.07	0.00	0.00	0.01	0.00	0.02	0.04	0.00	0.02	0.00	0.07	0.00	0.01	0.02	0.02	0.01	0.00	0.00	0.01	0.02	0.00	0.00	0.03	0.20	0.07	0.03	0.02	0.06	0.02	0.02	0.01	0.01	0.01	0.01	0.00	0.01	0.00	0.01	0.00	0.24	0.02	0.01	0.02	0.01	0.02	0.14	0.02
SPAC23C11.12	0.00	0.00	0.00	0.04	0.02	0.01	0.03	0.00	0.00	0.04	0.01	0.00	0.00	0.00	0.11	0.02	0.00	0.01	0.01	0.04	0.00	0.01	0.06	0.01	0.00	0.00	0.01	0.08	0.00	0.00	0.00	0.00	0.00	0.01	0.00	0.00	0.06	0.01	0.01	0.01	0.03	0.00	0.00	0.00	0.01	0.01	0.01	0.00	0.01
SPAC23C11.13c	0.01	0.01	0.01	0.02	0.00	0.02	0.00	0.02	0.01	0.00	0.03	0.00	0.07	0.16	0.04	0.03	0.08	0.05	0.03	0.01	0.00	0.03	0.01	0.00	0.01	0.01	0.06	0.01	0.01	0.18	0.13	0.03	0.19	0.02	0.03	0.01	0.04	0.00	0.01	0.00	0.00	0.00	0.01	0.09	0.04	0.01	0.01	0.05	0.00
SPAC23C11.14	0.01	0.03	0.01	0.00	0.00	0.03	0.00	0.00	0.05	0.00	0.02	0.02	0.02	0.01	0.00	0.02	0.02	0.02	0.02	0.01	0.01	0.00	0.00	0.02	0.03	0.01	0.11	0.00	0.02	0.06	0.01	0.09	0.05	0.01	0.03	0.01	0.00	0.00	0.01	0.01	0.01	0.01	0.03	0.00	0.03	0.00	0.00	0.01	0.00
SPAC23C11.15	0.04	0.00	0.06	0.02	0.13	0.01	0.01	0.01	0.00	0.05	0.00	0.02	0.00	0.01	0.01	0.00	0.00	0.02	0.01	0.00	0.01	0.01	0.17	0.03	0.01	0.07	0.00	0.01	0.26	0.01	0.00	0.01	0.02	0.10	0.01	0.01	0.01	0.02	0.01	0.00	0.05	0.00	0.01	0.01	0.05	0.01	0.00	0.01	0.16
SPAC23C11.16	0.01	0.00	0.06	0.01	0.02	0.00	0.01	0.07	0.00	0.01	0.04	0.01	0.00	0.00	0.05	0.00	0.01	0.04	0.02	0.00	0.01	0.04	0.03	0.01	0.04	0.02	0.01	0.58	0.02	0.02	0.00	0.01	0.47	0.03	0.04	0.14	0.05	0.10	0.01	0.01	0.01	0.01	0.01	0.05	0.02	0.01	0.01	0.05	0.01
SPAC23C11.17	0.06	0.11	0.04	0.02	0.01	0.00	0.00	0.02	0.32	0.00	0.02	0.26	0.01	0.04	0.00	0.00	0.09	0.03	0.12	0.01	0.57	0.02	0.01	0.00	0.50	0.16	0.03	0.00	0.04	0.01	0.02	0.13	0.04	0.02	0.03	0.07	0.02	0.09	0.01	0.03	0.01	0.15	0.05	0.03	0.00	0.00	0.04	0.03	0.00
SPAC23C4.02	0.12	0.00	0.03	0.01	0.01	0.01	0.01	0.04	0.01	0.01	0.01	0.01	0.02	0.00	0.08	0.00	0.01	0.01	0.01	0.00	0.01	0.02	0.02	0.00	0.07	0.06	0.02	0.06	0.01	0.01	0.00	0.01	0.01	0.04	0.03	0.03	0.02	0.03	0.00	0.01	0.01	0.07	0.01	0.02	0.00	0.02	0.19	0.53	0.06
SPAC23C4.03	0.01	0.00	0.02	0.09	0.01	0.00	0.01	0.05	0.01	0.05	0.01	0.02	0.06	0.01	0.03	0.01	0.01	0.01	0.01	0.00	0.00	0.00	0.08	0.00	0.02	0.05	0.03	0.02	0.05	0.01	0.01	0.01	0.00	0.02	0.02	0.01	0.02	0.00	0.00	0.01	0.00	0.01	0.00	0.01	0.01	0.04	0.07	0.04	0.04
SPAC23C4.04c	0.01	0.01	0.01	0.01	0.01	0.01	0.02	0.02	0.02	0.02	0.01	0.02	0.01	0.02	0.01	0.01	0.01	0.02	0.01	0.02	0.01	0.01	0.01	0.02	0.02	0.01	0.01	0.02	0.02	0.01	0.02	0.01	0.02	0.01	0.01	0.02	0.02	0.01	0.02	0.01	0.02	0.01	0.01	0.01	0.01	0.01	0.01	0.01	0.01
SPAC23C4.05c	0.02	0.17	0.03	0.01	0.01	0.01	0.01	0.01	0.10	0.01	0.01	0.17	0.00	0.02	0.00	0.00	0.01	0.01	0.01	0.01	0.28	0.01	0.00	0.02	0.11	0.01	0.01	0.00	0.10	0.00	0.01	0.03	0.01	0.02	0.03	0.01	0.00	0.02	0.02	0.01	0.01	0.02	0.06	0.01	0.01	0.00	0.01	0.01	0.03
SPAC23C4.06c	0.00	0.00	0.00	0.13	0.00	0.01	0.02	0.02	0.00	0.01	0.00	0.00	0.01	0.01	0.04	0.11	0.02	0.03	0.01	0.03	0.00	0.01	0.05	0.01	0.00	0.00	0.03	0.11	0.01	0.02	0.01	0.00	0.01	0.01	0.00	0.00	0.06	0.00	0.02	0.01	0.02	0.00	0.00	0.00	0.01	0.03	0.00	0.01	0.01
SPAC23C4.07	0.00	0.00	0.00	0.05	0.02	0.02	0.01	0.02	0.00	0.02	0.02	0.01	0.05	0.01	0.04	0.03	0.02	0.01	0.01	0.02	0.00	0.01	0.11	0.03	0.00	0.00	0.02	0.02	0.00	0.00	0.01	0.00	0.00	0.00	0.00	0.00	0.01	0.00	0.01	0.01	0.01	0.00	0.00	0.00	0.01	0.01	0.00	0.00	0.00
SPAC23C4.08	0.02	0.11	0.01	0.04	0.00	0.03	0.00	0.02	0.04	0.00	0.04	0.03	0.01	0.04	0.00	0.00	0.03	0.01	0.01	0.00	0.06	0.01	0.00	0.00	0.02	0.01	0.01	0.00	0.00	0.00	0.01	0.01	0.00	0.00	0.00	0.01	0.01	0.03	0.01	0.01	0.00	0.29	0.03	0.06	0.00	0.02	0.01	0.01	0.00
SPAC23C4.09c	0.00	0.00	0.00	0.02	0.01	0.01	0.34	0.00	0.00	0.10	0.00	0.00	0.00	0.00	0.17	0.01	0.01	0.01	0.00	0.03	0.00	0.00	0.04	0.01	0.00	0.00	0.01	0.16	0.00	0.00	0.00	0.00	0.00	0.00	0.00	0.00	0.02	0.00	0.01	0.00	0.00	0.00	0.00	0.00	0.00	0.00	0.01	0.00	0.01
SPAC23C4.10	0.03	0.03	0.00	0.08	0.01	0.02	0.00	0.01	0.03	0.01	0.01	0.01	0.01	0.03	0.01	0.00	0.03	0.03	0.04	0.00	0.02	0.03	0.03	0.01	0.01	0.00	0.01	0.00	0.03	0.02	0.02	0.10	0.04	0.02	0.05	0.01	0.03	0.01	0.01	0.00	0.01	0.00	0.00	0.02	0.01	0.00	0.01	0.00	0.02
SPAC23C4.11	0.01	0.07	0.00	0.00	0.00	0.05	0.05	0.00	0.02	0.01	0.02	0.01	0.01	0.00	0.01	0.00	0.01	0.00	0.00	0.04	0.01	0.01	0.00	0.00	0.00	0.01	0.01	0.01	0.00	0.00	0.00	0.00	0.01	0.00	0.00	0.00	0.00	0.00	0.01	0.04	0.00	0.03	0.03	0.00	0.01	0.01	0.01	0.00	0.00
SPAC23C4.12	0.03	0.02	0.02	0.01	0.00	0.01	0.00	0.04	0.03	0.00	0.16	0.02	0.04	0.03	0.01	0.01	0.12	0.04	0.07	0.00	0.06	0.03	0.01	0.00	0.24	0.20	0.04	0.00	0.01	0.01	0.03	0.12	0.07	0.02	0.05	0.05	0.02	0.02	0.00	0.08	0.01	0.14	0.12	0.04	0.00	0.01	0.09	0.05	0.00
SPAC23C4.13	0.07	0.04	0.00	0.01	0.01	0.01	0.01	0.01	0.01	0.00	0.01	0.03	0.00	0.00	0.01	0.00	0.01	0.00	0.02	0.01	0.03	0.01	0.01	0.01	0.02	0.03	0.01	0.01	0.02	0.00	0.00	0.01	0.01	0.02	0.02	0.03	0.02	0.03	0.02	0.03	0.01	0.09	0.01	0.01	0.00	0.03	0.03	0.02	0.00
SPAC23C4.14	0.01	0.02	0.01	0.00	0.00	0.02	0.00	0.00	0.05	0.00	0.02	0.01	0.02	0.03	0.07	0.01	0.02	0.03	0.01	0.00	0.01	0.01	0.00	0.00	0.01	0.01	0.02	0.01	0.00	0.25	0.06	0.01	0.05	0.05	0.01	0.02	0.00	0.00	0.01	0.01	0.01	0.01	0.07	0.01	0.04	0.06	0.01	0.02	0.03
SPAC23C4.15	0.00	0.00	0.00	0.03	0.00	0.01	0.01	0.03	0.00	0.01	0.01	0.00	0.04	0.01	0.01	0.02	0.01	0.01	0.00	0.00	0.00	0.08	0.02	0.01	0.00	0.00	0.02	0.06	0.01	0.02	0.06	0.01	0.02	0.00	0.00	0.00	0.01	0.00	0.01	0.00	0.01	0.00	0.00	0.01	0.05	0.01	0.00	0.01	0.00
SPAC23C4.16c	0.01	0.05	0.20	0.04	0.08	0.02	0.04	0.07	0.01	0.01	0.20	0.27	0.00	0.05	0.00	0.00	0.00	0.01	0.01	0.01	0.39	0.04	0.01	0.01	0.14	0.05	0.00	0.00	0.02	0.00	0.00	0.04	0.00	0.01	0.03	0.03	0.01	0.03	0.00	0.10	0.04	0.35	0.06	0.02	0.01	0.01	0.00	0.00	0.00
SPAC23C4.17	0.01	0.00	0.00	0.02	0.01	0.01	0.02	0.02	0.00	0.06	0.00	0.00	0.04	0.01	0.14	0.04	0.02	0.06	0.01	0.00	0.00	0.02	0.27	0.09	0.01	0.01	0.02	0.07	0.01	0.10	0.02	0.00	0.05	0.01	0.04	0.02	0.01	0.00	0.00	0.00	0.02	0.00	0.00	0.01	0.14	0.01	0.00	0.01	0.01
SPAC23C4.18c	0.01	0.00	0.01	0.03	0.28	0.01	0.02	0.00	0.00	0.53	0.00	0.00	0.01	0.01	0.13	0.01	0.00	0.01	0.01	0.01	0.00	0.01	0.13	0.08	0.00	0.01	0.00	0.01	0.02	0.01	0.00	0.02	0.03	0.04	0.05	0.02	0.02	0.02	0.02	0.01	0.04	0.00	0.01	0.01	0.05	0.00	0.00	0.00	0.03
SPAC23C4.19	0.01	0.01	0.01	0.09	0.02	0.01	0.05	0.00	0.05	0.22	0.00	0.19	0.00	0.01	0.06	0.01	0.01	0.01	0.02	0.01	0.01	0.00	0.29	0.01	0.01	0.00	0.00	0.01	0.02	0.01	0.00	0.01	0.00	0.04	0.03	0.00	0.02	0.01	0.01	0.00	0.01	0.00	0.00	0.00	0.01	0.00	0.00	0.01	0.28
SPAC23D3.01	0.00	0.00	0.00	0.11	0.03	0.01	0.03	0.00	0.00	0.25	0.00	0.00	0.00	0.00	0.09	0.01	0.01	0.02	0.01	0.01	0.00	0.01	0.08	0.03	0.00	0.00	0.00	0.08	0.01	0.01	0.00	0.01	0.02	0.03	0.00	0.00	0.05	0.01	0.02	0.00	0.01	0.00	0.00	0.01	0.03	0.00	0.00	0.00	0.01
SPAC23D3.02	0.01	0.00	0.02	0.03	0.01	0.00	0.03	0.06	0.00	0.01	0.04	0.00	0.02	0.01	0.01	0.02	0.01	0.04	0.01	0.01	0.00	0.10	0.06	0.01	0.00	0.00	0.01	0.32	0.00	0.01	0.02	0.00	0.01	0.01	0.01	0.01	0.01	0.00	0.00	0.02	0.00	0.00	0.00	0.01	0.01	0.01	0.01	0.02	0.02
SPAC23D3.03c	0.03	0.08	0.04	0.00	0.03	0.02	0.00	0.01	0.00	0.00	0.03	0.01	0.00	0.09	0.00	0.00	0.01	0.01	0.03	0.00	0.01	0.01	0.01	0.01	0.03	0.07	0.03	0.00	0.14	0.01	0.01	0.01	0.05	0.02	0.02	0.01	0.00	0.03	0.00	0.01	0.01	0.00	0.03	0.04	0.01	0.01	0.00	0.00	0.01
SPAC23D3.04c	0.01	0.05	0.02	0.00	0.00	0.01	0.01	0.02	0.23	0.00	0.01	0.05	0.03	0.01	0.03	0.04	0.07	0.04	0.02	0.00	0.02	0.02	0.00	0.01	0.31	0.02	0.04	0.00	0.00	0.06	0.04	0.03	0.06	0.03	0.10	0.04	0.01	0.01	0.01	0.04	0.01	0.03	0.07	0.01	0.01	0.02	0.07	0.10	0.02
SPAC23D3.05c	0.01	0.01	0.02	0.02	0.05	0.00	0.00	0.01	0.01	0.02	0.01	0.03	0.01	0.01	0.00	0.01	0.04	0.03	0.03	0.00	0.01	0.02	0.08	0.03	0.02	0.01	0.00	0.02	0.02	0.02	0.01	0.11	0.01	0.03	0.02	0.03	0.03	0.01	0.00	0.01	0.03	0.00	0.01	0.01	0.04	0.00	0.00	0.01	0.01
SPAC23D3.06c	0.02	0.03	0.07	0.00	0.05	0.01	0.00	0.00	0.00	0.13	0.01	0.07	0.00	0.01	0.00	0.00	0.01	0.02	0.01	0.00	0.04	0.01	0.01	0.01	0.04	0.12	0.00	0.01	0.51	0.04	0.01	0.02	0.02	0.04	0.04	0.01	0.00	0.01	0.01	0.00	0.02	0.01	0.05	0.01	0.22	0.00	0.00	0.01	0.04
SPAC23D3.07	0.01	0.05	0.05	0.05	0.02	0.00	0.12	0.03	0.01	0.02	0.06	0.08	0.00	0.01	0.00	0.00	0.01	0.01	0.01	0.01	0.17	0.01	0.00	0.00	0.06	0.01	0.00	0.01	0.00	0.00	0.00	0.02	0.02	0.00	0.01	0.01	0.02	0.01	0.00	0.14	0.00	0.22	0.01	0.03	0.00	0.01	0.01	0.00	0.00
SPAC23D3.08	0.02	0.02	0.01	0.00	0.00	0.01	0.01	0.01	0.02	0.00	0.02	0.01	0.07	0.01	0.05	0.01	0.01	0.04	0.01	0.00	0.00	0.04	0.00	0.01	0.01	0.04	0.05	0.08	0.01	0.24	0.05	0.01	0.06	0.02	0.04	0.02	0.00	0.00	0.00	0.01	0.00	0.00	0.01	0.01	0.06	0.01	0.03	0.06	0.02
SPAC23D3.09	0.01	0.01	0.01	0.03	0.01	0.01	0.01	0.01	0.01	0.01	0.01	0.00	0.03	0.01	0.08	0.01	0.02	0.05	0.01	0.00	0.00	0.09	0.03	0.02	0.02	0.01	0.01	0.06	0.00	0.05	0.04	0.01	0.04	0.03	0.02	0.02	0.02	0.00	0.00	0.00	0.00	0.00	0.01	0.02	0.05	0.01	0.00	0.05	0.03
SPAC23D3.10c	0.02	0.02	0.04	0.00	0.01	0.00	0.00	0.02	0.02	0.01	0.05	0.15	0.06	0.24	0.00	0.02	0.04	0.07	0.03	0.01	0.09	0.02	0.00	0.00	0.24	0.17	0.01	0.00	0.11	0.00	0.02	0.09	0.05	0.04	0.09	0.09	0.01	0.03	0.02	0.01	0.02	0.05	0.02	0.03	0.01	0.01	0.02	0.04	0.01
SPAC23D3.11	0.02	0.01	0.01	0.01	0.01	0.01	0.00	0.01	0.11	0.01	0.00	0.05	0.01	0.04	0.01	0.01	0.05	0.03	0.02	0.01	0.02	0.00	0.00	0.00	0.06	0.04	0.01	0.01	0.03	0.03	0.03	0.03	0.05	0.03	0.02	0.04	0.02	0.01	0.02	0.01	0.01	0.01	0.01	0.02	0.00	0.00	0.05	0.03	0.01
SPAC23D3.12	0.02	0.00	0.01	0.01	0.00	0.03	0.00	0.00	0.01	0.01	0.01	0.03	0.24	0.04	0.04	0.06	0.01	0.02	0.02	0.03	0.01	0.01	0.01	0.01	0.01	0.01	0.06	0.00	0.06	0.07	0.03	0.02	0.01	0.01	0.02	0.00	0.01	0.01	0.01	0.00	0.00	0.00	0.01	0.00	0.03	0.00	0.00	0.02	0.02
SPAC23D3.13c	0.01	0.01	0.20	0.00	0.16	0.01	0.00	0.01	0.00	0.02	0.11	0.01	0.00	0.04	0.00	0.00	0.00	0.02	0.01	0.01	0.01	0.03	0.02	0.03	0.00	0.04	0.00	0.00	0.25	0.01	0.00	0.02	0.00	0.05	0.02	0.01	0.01	0.05	0.01	0.00	0.02	0.01	0.01	0.01	0.33	0.03	0.01	0.01	0.00
SPAC23D3.14c	0.03	0.01	0.02	0.03	0.03	0.03	0.00	0.01	0.00	0.03	0.04	0.02	0.00	0.01	0.02	0.03	0.02	0.01	0.02	0.06	0.01	0.01	0.01	0.03	0.00	0.06	0.01	0.00	0.05	0.00	0.01	0.02	0.00	0.03	0.02	0.03	0.00	0.05	0.02	0.02	0.01	0.01	0.01	0.00	0.00	0.04	0.02	0.01	0.02
SPAC23D3.16	0.02	0.02	0.01	0.02	0.02	0.02	0.01	0.02	0.01	0.02	0.01	0.01	0.02	0.02	0.02	0.01	0.01	0.01	0.02	0.01	0.01	0.01	0.02	0.02	0.01	0.01	0.01	0.02	0.02	0.02	0.02	0.02	0.02	0.01	0.01	0.02	0.01	0.01	0.02	0.02	0.02	0.01	0.01	0.01	0.02	0.01	0.01	0.01	0.01
SPAC23D3.17	0.01	0.01	0.01	0.02	0.01	0.02	0.02	0.02	0.01	0.02	0.01	0.01	0.01	0.02	0.01	0.01	0.01	0.01	0.01	0.02	0.01	0.01	0.01	0.02	0.01	0.01	0.01	0.02	0.02	0.01	0.02	0.01	0.02	0.01	0.01	0.02	0.01	0.01	0.02	0.01	0.02	0.01	0.01	0.02	0.01	0.01	0.01	0.01	0.01
SPAC23E2.01	0.04	0.03	0.01	0.00	0.00	0.01	0.00	0.00	0.03	0.00	0.01	0.03	0.12	0.02	0.00	0.01	0.10	0.05	0.06	0.00	0.03	0.01	0.00	0.01	0.07	0.08	0.08	0.01	0.20	0.49	0.14	0.10	0.14	0.07	0.04	0.04	0.01	0.03	0.02	0.01	0.01	0.01	0.06	0.01	0.02	0.00	0.01	0.04	0.00
SPAC23E2.02	0.01	0.00	0.06	0.01	0.26	0.00	0.02	0.04	0.02	0.12	0.02	0.03	0.00	0.02	0.02	0.01	0.01	0.02	0.01	0.01	0.01	0.02	0.06	0.01	0.01	0.03	0.00	0.01	0.01	0.01	0.00	0.02	0.01	0.03	0.02	0.02	0.03	0.01	0.01	0.04	0.04	0.14	0.02	0.04	0.04	0.02	0.03	0.01	0.02
SPAC23E2.03c	0.04	0.03	0.04	0.01	0.05	0.02	0.00	0.01	0.01	0.00	0.04	0.05	0.01	0.00	0.00	0.01	0.01	0.01	0.02	0.01	0.10	0.02	0.01	0.02	0.01	0.05	0.01	0.00	0.05	0.01	0.01	0.03	0.01	0.03	0.03	0.03	0.00	0.09	0.01	0.02	0.01	0.04	0.01	0.01	0.01	0.01	0.01	0.01	0.02
SPAC23G3.01	0.03	0.01	0.11	0.01	0.02	0.01	0.00	0.00	0.01	0.01	0.01	0.08	0.03	0.09	0.01	0.00	0.00	0.01	0.01	0.00	0.03	0.00	0.03	0.00	0.01	0.06	0.00	0.00	0.38	0.01	0.01	0.02	0.01	0.02	0.01	0.02	0.01	0.01	0.01	0.00	0.02	0.05	0.03	0.02	0.24	0.00	0.00	0.00	0.03
SPAC23G3.02c	0.01	0.03	0.18	0.01	0.14	0.01	0.06	0.03	0.02	0.15	0.10	0.23	0.00	0.02	0.00	0.01	0.00	0.02	0.02	0.02	0.19	0.05	0.01	0.10	0.04	0.01	0.00	0.00	0.01	0.00	0.01	0.07	0.01	0.03	0.30	0.03	0.02	0.03	0.00	0.08	0.01	0.04	0.05	0.05	0.02	0.00	0.00	0.00	0.01
SPAC23G3.03	0.03	0.19	0.02	0.01	0.01	0.01	0.04	0.02	0.06	0.01	0.07	0.13	0.00	0.00	0.00	0.00	0.01	0.00	0.01	0.01	0.33	0.01	0.00	0.00	0.07	0.02	0.00	0.01	0.00	0.00	0.00	0.01	0.00	0.02	0.05	0.01	0.01	0.06	0.01	0.02	0.00	0.26	0.04	0.04	0.00	0.00	0.04	0.02	0.01
SPAC23G3.04	0.01	0.00	0.01	0.02	0.00	0.02	0.00	0.03	0.01	0.00	0.02	0.00	0.05	0.01	0.08	0.06	0.03	0.05	0.01	0.01	0.00	0.04	0.02	0.00	0.01	0.02	0.05	0.07	0.00	0.07	0.01	0.01	0.20	0.01	0.02	0.02	0.02	0.00	0.00	0.02	0.00	0.00	0.01	0.02	0.02	0.02	0.02	0.12	0.02
SPAC23G3.05c	0.07	0.01	0.01	0.00	0.00	0.02	0.00	0.04	0.00	0.00	0.06	0.00	0.15	0.07	0.21	0.06	0.12	0.03	0.01	0.01	0.00	0.01	0.00	0.00	0.01	0.11	0.18	0.01	0.02	0.36	0.03	0.04	0.07	0.01	0.02	0.01	0.00	0.00	0.00	0.03	0.02	0.01	0.01	0.01	0.01	0.32	0.05	0.12	0.01
SPAC23G3.06	0.04	0.00	0.00	0.01	0.00	0.01	0.00	0.00	0.01	0.00	0.00	0.00	0.16	0.01	0.03	0.01	0.02	0.01	0.01	0.00	0.00	0.00	0.03	0.00	0.00	0.01	0.26	0.05	0.01	0.05	0.04	0.00	0.01	0.00	0.00	0.00	0.00	0.00	0.00	0.00	0.00	0.00	0.00	0.02	0.02	0.02	0.01	0.03	0.01
SPAC23G3.07c	0.01	0.01	0.00	0.37	0.03	0.01	0.05	0.00	0.00	0.08	0.00	0.00	0.00	0.02	0.01	0.01	0.01	0.02	0.02	0.01	0.00	0.01	0.19	0.01	0.00	0.00	0.00	0.02	0.01	0.00	0.00	0.03	0.01	0.03	0.00	0.01	0.10	0.02	0.03	0.00	0.01	0.00	0.00	0.01	0.01	0.00	0.00	0.00	0.00
SPAC23G3.08c	0.05	0.04	0.25	0.00	0.03	0.01	0.00	0.03	0.01	0.00	0.09	0.04	0.04	0.05	0.01	0.02	0.02	0.04	0.03	0.00	0.06	0.06	0.02	0.03	0.10	0.12	0.01	0.00	0.05	0.01	0.01	0.13	0.20	0.08	0.16	0.12	0.01	0.03	0.01	0.03	0.02	0.03	0.03	0.03	0.05	0.03	0.04	0.03	0.01
SPAC23G3.09	0.02	0.02	0.01	0.35	0.07	0.01	0.01	0.00	0.06	0.08	0.00	0.03	0.00	0.04	0.01	0.00	0.00	0.02	0.01	0.01	0.02	0.01	0.37	0.01	0.01	0.00	0.01	0.01	0.01	0.00	0.00	0.00	0.01	0.01	0.01	0.01	0.03	0.01	0.00	0.01	0.00	0.00	0.00	0.01	0.00	0.00	0.00	0.00	0.11
SPAC23G3.10c	0.00	0.00	0.01	0.18	0.04	0.00	0.18	0.02	0.00	0.18	0.02	0.00	0.00	0.00	0.02	0.01	0.00	0.01	0.01	0.01	0.00	0.02	0.51	0.05	0.00	0.00	0.00	0.08	0.00	0.00	0.00	0.00	0.00	0.01	0.01	0.00	0.02	0.01	0.01	0.01	0.00	0.00	0.00	0.00	0.00	0.02	0.00	0.00	0.04
SPAC23G3.11	0.00	0.03	0.02	0.10	0.01	0.00	0.36	0.03	0.06	0.01	0.02	0.01	0.00	0.00	0.00	0.00	0.00	0.00	0.00	0.01	0.08	0.01	0.01	0.00	0.02	0.00	0.00	0.03	0.00	0.00	0.00	0.00	0.00	0.00	0.01	0.00	0.02	0.01	0.00	0.03	0.00	0.09	0.00	0.08	0.00	0.00	0.01	0.00	0.01
SPAC23G3.12c	0.00	0.00	0.05	0.03	0.01	0.00	0.00	0.01	0.00	0.02	0.00	0.00	0.15	0.03	0.03	0.04	0.01	0.05	0.01	0.02	0.00	0.01	0.15	0.04	0.01	0.00	0.04	0.03	0.02	0.10	0.02	0.00	0.03	0.01	0.01	0.01	0.01	0.00	0.00	0.00	0.00	0.00	0.00	0.01	0.21	0.01	0.00	0.00	0.02
SPAC23H3.02c	0.01	0.00	0.00	0.02	0.04	0.01	0.11	0.11	0.00	0.06	0.01	0.00	0.00	0.05	0.00	0.01	0.00	0.00	0.01	0.03	0.01	0.01	0.01	0.02	0.00	0.00	0.00	0.00	0.00	0.00	0.00	0.00	0.00	0.01	0.00	0.01	0.01	0.00	0.01	0.02	0.02	0.01	0.00	0.01	0.01	0.01	0.01	0.00	0.00
SPAC23H3.03c	0.00	0.00	0.00	0.04	0.05	0.01	0.07	0.01	0.00	0.25	0.01	0.01	0.00	0.00	0.05	0.01	0.01	0.01	0.01	0.02	0.00	0.02	0.06	0.04	0.00	0.00	0.00	0.01	0.00	0.00	0.00	0.00	0.01	0.01	0.00	0.01	0.03	0.01	0.01	0.08	0.02	0.00	0.00	0.00	0.00	0.01	0.01	0.00	0.00
SPAC23H3.04	0.01	0.01	0.24	0.01	0.06	0.02	0.01	0.03	0.00	0.01	0.24	0.04	0.00	0.01	0.00	0.01	0.00	0.01	0.01	0.01	0.03	0.03	0.02	0.02	0.01	0.02	0.00	0.01	0.01	0.01	0.00	0.02	0.01	0.01	0.01	0.03	0.01	0.04	0.00	0.02	0.02	0.15	0.01	0.01	0.02	0.02	0.01	0.00	0.00
SPAC23H3.05c	0.01	0.00	0.02	0.01	0.03	0.00	0.01	0.03	0.00	0.02	0.01	0.01	0.01	0.01	0.01	0.02	0.03	0.21	0.03	0.00	0.00	0.09	0.06	0.02	0.00	0.01	0.00	0.04	0.01	0.09	0.03	0.06	0.18	0.09	0.02	0.05	0.09	0.00	0.01	0.01	0.47	0.00	0.01	0.02	0.04	0.06	0.00	0.00	0.01
SPAC23H3.06	0.01	0.01	0.33	0.01	0.12	0.00	0.01	0.12	0.00	0.04	0.17	0.00	0.01	0.06	0.01	0.00	0.00	0.03	0.01	0.00	0.02	0.19	0.06	0.02	0.02	0.05	0.00	0.01	0.01	0.02	0.03	0.06	0.03	0.03	0.03	0.01	0.02	0.01	0.00	0.01	0.02	0.00	0.02	0.05	0.01	0.05	0.01	0.01	0.01
SPAC23H3.07c	0.00	0.01	0.00	0.03	0.03	0.01	0.03	0.03	0.01	0.02	0.01	0.00	0.01	0.01	0.02	0.01	0.01	0.00	0.00	0.02	0.01	0.01	0.01	0.00	0.00	0.00	0.01	0.04	0.00	0.00	0.00	0.00	0.00	0.00	0.00	0.00	0.01	0.00	0.01	0.01	0.00	0.01	0.01	0.02	0.01	0.02	0.03	0.00	0.01
SPAC23H3.08c	0.00	0.00	0.00	0.06	0.04	0.01	0.07	0.02	0.01	0.02	0.01	0.00	0.02	0.01	0.09	0.02	0.01	0.00	0.00	0.01	0.00	0.02	0.03	0.02	0.00	0.00	0.01	0.01	0.00	0.00	0.01	0.01	0.01	0.00	0.00	0.00	0.01	0.00	0.00	0.01	0.01	0.00	0.00	0.03	0.01	0.01	0.02	0.01	0.01
SPAC23H3.09c	0.01	0.01	0.00	0.00	0.00	0.01	0.00	0.00	0.30	0.00	0.00	0.01	0.08	0.03	0.02	0.02	0.06	0.06	0.03	0.01	0.01	0.01	0.00	0.01	0.11	0.01	0.12	0.00	0.00	0.20	0.12	0.01	0.07	0.01	0.02	0.01	0.00	0.00	0.01	0.01	0.01	0.01	0.04	0.03	0.02	0.01	0.04	0.10	0.01
SPAC23H3.10	0.01	0.00	0.01	0.03	0.04	0.01	0.01	0.02	0.00	0.05	0.06	0.00	0.00	0.05	0.02	0.01	0.03	0.11	0.03	0.01	0.01	0.02	0.02	0.02	0.02	0.01	0.00	0.01	0.02	0.03	0.04	0.03	0.23	0.02	0.03	0.01	0.03	0.00	0.03	0.01	0.06	0.00	0.03	0.05	0.00	0.03	0.04	0.01	0.00
SPAC23H3.11c	0.01	0.01	0.05	0.03	0.15	0.00	0.00	0.04	0.01	0.01	0.10	0.02	0.01	0.18	0.00	0.04	0.01	0.06	0.04	0.00	0.02	0.13	0.04	0.06	0.08	0.20	0.00	0.00	0.11	0.01	0.01	0.19	0.05	0.05	0.10	0.10	0.01	0.00	0.01	0.02	0.08	0.01	0.01	0.02	0.01	0.01	0.01	0.01	0.01
SPAC23H3.12c	0.01	0.00	0.00	0.01	0.00	0.02	0.00	0.00	0.01	0.01	0.00	0.00	0.00	0.00	0.05	0.01	0.02	0.02	0.01	0.01	0.00	0.00	0.00	0.00	0.00	0.00	0.01	0.07	0.00	0.01	0.01	0.00	0.01	0.01	0.00	0.00	0.01	0.00	0.01	0.01	0.00	0.01	0.01	0.01	0.00	0.06	0.04	0.04	0.01
SPAC23H3.13c	0.06	0.02	0.00	0.00	0.00	0.01	0.00	0.02	0.03	0.00	0.00	0.00	0.04	0.02	0.02	0.00	0.02	0.05	0.01	0.00	0.01	0.01	0.01	0.01	0.05	0.02	0.01	0.01	0.01	0.23	0.12	0.01	0.09	0.02	0.01	0.02	0.00	0.01	0.01	0.03	0.03	0.01	0.07	0.03	0.00	0.00	0.05	0.06	0.02
SPAC23H3.14	0.02	0.01	0.12	0.00	0.01	0.01	0.03	0.02	0.01	0.02	0.03	0.01	0.01	0.01	0.00	0.01	0.01	0.05	0.02	0.01	0.01	0.05	0.01	0.01	0.01	0.01	0.00	0.02	0.01	0.05	0.02	0.01	0.05	0.03	0.01	0.02	0.02	0.01	0.01	0.09	0.05	0.07	0.07	0.05	0.03	0.03	0.01	0.00	0.00
SPAC23H3.15c	0.02	0.01	0.01	0.02	0.03	0.01	0.00	0.01	0.04	0.01	0.01	0.06	0.00	0.06	0.00	0.00	0.03	0.01	0.01	0.01	0.15	0.00	0.00	0.00	0.03	0.02	0.01	0.00	0.01	0.00	0.00	0.03	0.00	0.01	0.01	0.02	0.01	0.03	0.03	0.00	0.01	0.05	0.01	0.01	0.00	0.00	0.02	0.02	0.00
SPAC23H4.01c	0.01	0.01	0.00	0.00	0.00	0.01	0.00	0.01	0.03	0.01	0.00	0.01	0.00	0.00	0.10	0.00	0.01	0.01	0.00	0.00	0.00	0.02	0.00	0.00	0.01	0.04	0.00	0.12	0.02	0.02	0.01	0.00	0.00	0.01	0.01	0.00	0.02	0.03	0.00	0.00	0.00	0.01	0.02	0.01	0.02	0.00	0.01	0.17	0.05
SPAC23H4.02	0.05	0.14	0.07	0.00	0.00	0.01	0.00	0.01	0.34	0.00	0.03	0.41	0.01	0.02	0.01	0.00	0.06	0.04	0.06	0.00	0.12	0.02	0.00	0.00	0.77	0.58	0.01	0.00	0.03	0.08	0.03	0.19	0.06	0.16	0.40	0.10	0.01	0.17	0.02	0.03	0.01	0.13	0.19	0.03	0.00	0.00	0.05	0.16	0.02
SPAC23H4.03c	0.01	0.02	0.05	0.01	0.01	0.02	0.01	0.03	0.00	0.00	0.07	0.00	0.02	0.01	0.01	0.01	0.00	0.00	0.00	0.00	0.00	0.25	0.00	0.00	0.01	0.04	0.00	0.04	0.00	0.00	0.00	0.00	0.01	0.00	0.00	0.01	0.00	0.00	0.00	0.10	0.01	0.07	0.02	0.01	0.00	0.10	0.05	0.01	0.01
SPAC23H4.04	0.00	0.00	0.00	0.24	0.07	0.01	0.06	0.01	0.00	0.07	0.00	0.00	0.01	0.01	0.02	0.01	0.00	0.01	0.01	0.00	0.00	0.01	0.26	0.05	0.00	0.00	0.00	0.01	0.01	0.00	0.00	0.00	0.00	0.01	0.00	0.01	0.05	0.00	0.01	0.00	0.01	0.00	0.00	0.01	0.02	0.01	0.01	0.00	0.00
SPAC23H4.05c	0.01	0.01	0.00	0.01	0.00	0.05	0.01	0.00	0.01	0.01	0.00	0.03	0.01	0.02	0.03	0.07	0.04	0.01	0.03	0.10	0.01	0.00	0.01	0.01	0.00	0.00	0.01	0.01	0.01	0.03	0.03	0.03	0.02	0.01	0.02	0.02	0.03	0.01	0.09	0.02	0.02	0.00	0.01	0.01	0.01	0.01	0.01	0.01	0.02
SPAC23H4.06	0.02	0.01	0.00	0.00	0.00	0.00	0.00	0.00	0.02	0.00	0.00	0.01	0.36	0.00	0.02	0.01	0.08	0.04	0.03	0.01	0.00	0.01	0.00	0.01	0.01	0.02	0.30	0.02	0.02	0.50	0.48	0.01	0.03	0.02	0.02	0.01	0.01	0.00	0.02	0.00	0.01	0.00	0.01	0.00	0.02	0.01	0.02	0.10	0.05
SPAC23H4.07c	0.00	0.00	0.00	0.15	0.03	0.01	0.03	0.02	0.00	0.12	0.01	0.00	0.00	0.01	0.11	0.02	0.01	0.01	0.00	0.06	0.00	0.01	0.06	0.02	0.00	0.00	0.01	0.06	0.00	0.01	0.00	0.00	0.00	0.00	0.00	0.00	0.02	0.00	0.01	0.00	0.01	0.00	0.00	0.00	0.01	0.02	0.00	0.00	0.01
SPAC23H4.08	0.00	0.00	0.01	0.09	0.08	0.01	0.03	0.02	0.00	0.04	0.00	0.00	0.00	0.01	0.06	0.02	0.01	0.01	0.00	0.01	0.00	0.03	0.14	0.02	0.00	0.00	0.00	0.02	0.00	0.00	0.00	0.00	0.01	0.01	0.00	0.01	0.01	0.00	0.00	0.01	0.01	0.00	0.00	0.01	0.02	0.02	0.00	0.00	0.03
SPAC23H4.09	0.00	0.00	0.01	0.01	0.00	0.01	0.02	0.01	0.01	0.01	0.00	0.00	0.01	0.00	0.05	0.01	0.01	0.02	0.00	0.01	0.00	0.01	0.02	0.00	0.00	0.00	0.03	0.26	0.00	0.04	0.01	0.00	0.03	0.01	0.01	0.00	0.00	0.00	0.00	0.01	0.00	0.00	0.00	0.01	0.04	0.04	0.00	0.02	0.02
SPAC23H4.10c	0.00	0.00	0.00	0.02	0.01	0.00	0.00	0.00	0.05	0.02	0.00	0.01	0.01	0.05	0.09	0.01	0.02	0.02	0.02	0.01	0.00	0.01	0.04	0.01	0.01	0.00	0.00	0.05	0.03	0.04	0.02	0.00	0.03	0.04	0.03	0.02	0.01	0.02	0.02	0.00	0.01	0.00	0.02	0.01	0.06	0.01	0.01	0.03	0.06
SPAC23H4.11c	0.00	0.00	0.00	0.44	0.02	0.01	0.12	0.02	0.00	0.20	0.00	0.00	0.01	0.00	0.14	0.02	0.01	0.01	0.00	0.02	0.00	0.01	0.20	0.03	0.00	0.00	0.01	0.16	0.00	0.00	0.00	0.00	0.00	0.00	0.00	0.00	0.04	0.00	0.01	0.00	0.00	0.00	0.00	0.00	0.01	0.01	0.00	0.00	0.01
SPAC23H4.12	0.04	0.01	0.00	0.17	0.00	0.01	0.01	0.00	0.01	0.01	0.00	0.01	0.00	0.00	0.14	0.01	0.00	0.01	0.00	0.01	0.00	0.01	0.04	0.00	0.00	0.01	0.01	0.14	0.00	0.00	0.00	0.00	0.01	0.01	0.00	0.01	0.01	0.02	0.01	0.01	0.00	0.01	0.01	0.02	0.00	0.00	0.01	0.05	0.04
SPAC23H4.13c	0.01	0.00	0.01	0.08	0.01	0.01	0.12	0.03	0.00	0.03	0.00	0.00	0.00	0.04	0.01	0.06	0.02	0.01	0.02	0.03	0.00	0.01	0.03	0.01	0.00	0.01	0.01	0.05	0.00	0.00	0.00	0.00	0.01	0.00	0.00	0.01	0.04	0.00	0.01	0.05	0.01	0.01	0.00	0.00	0.00	0.07	0.01	0.01	0.01
SPAC23H4.14	0.03	0.04	0.05	0.00	0.01	0.01	0.00	0.01	0.00	0.01	0.02	0.01	0.00	0.01	0.01	0.00	0.00	0.01	0.00	0.01	0.01	0.01	0.00	0.01	0.01	0.13	0.01	0.01	0.08	0.01	0.01	0.01	0.01	0.02	0.00	0.01	0.00	0.02	0.01	0.01	0.03	0.00	0.02	0.00	0.04	0.02	0.01	0.01	0.02
SPAC23H4.15	0.00	0.00	0.02	0.01	0.01	0.00	0.00	0.01	0.00	0.04	0.01	0.00	0.04	0.04	0.02	0.04	0.02	0.07	0.02	0.00	0.00	0.08	0.16	0.07	0.01	0.01	0.01	0.03	0.02	0.12	0.11	0.04	0.15	0.01	0.01	0.01	0.01	0.00	0.00	0.00	0.06	0.00	0.01	0.02	0.14	0.01	0.00	0.00	0.01
SPAC23H4.16c	0.00	0.00	0.03	0.02	0.04	0.01	0.00	0.02	0.00	0.01	0.03	0.00	0.00	0.13	0.00	0.01	0.01	0.02	0.01	0.00	0.00	0.03	0.03	0.02	0.01	0.02	0.00	0.00	0.03	0.01	0.01	0.03	0.01	0.01	0.01	0.01	0.01	0.00	0.01	0.01	0.07	0.01	0.01	0.02	0.01	0.42	0.01	0.00	0.01
SPAC23H4.17c	0.07	0.02	0.01	0.01	0.00	0.01	0.01	0.04	0.02	0.01	0.00	0.01	0.05	0.01	0.09	0.01	0.03	0.02	0.02	0.00	0.00	0.01	0.01	0.00	0.04	0.02	0.01	0.01	0.00	0.02	0.03	0.02	0.03	0.02	0.02	0.05	0.01	0.01	0.01	0.05	0.01	0.03	0.00	0.04	0.00	0.02	0.26	0.17	0.01
SPAC23H4.18c	0.00	0.01	0.00	0.22	0.04	0.01	0.24	0.01	0.00	0.08	0.01	0.00	0.00	0.00	0.04	0.00	0.00	0.01	0.00	0.01	0.00	0.01	0.07	0.01	0.00	0.00	0.00	0.05	0.00	0.00	0.00	0.00	0.00	0.00	0.00	0.00	0.02	0.00	0.01	0.05	0.01	0.00	0.00	0.01	0.00	0.00	0.00	0.00	0.01
SPAC23H4.21	0.01	0.01	0.01	0.01	0.02	0.01	0.02	0.02	0.01	0.02	0.01	0.02	0.01	0.02	0.01	0.01	0.01	0.01	0.01	0.02	0.01	0.01	0.01	0.02	0.02	0.01	0.01	0.02	0.02	0.01	0.02	0.01	0.02	0.01	0.01	0.02	0.01	0.01	0.02	0.01	0.02	0.01	0.01	0.02	0.01	0.01	0.01	0.01	0.01
SPAC24B11.05	0.03	0.12	0.05	0.00	0.00	0.02	0.01	0.01	0.07	0.00	0.12	0.14	0.00	0.01	0.00	0.00	0.01	0.01	0.01	0.01	0.34	0.00	0.00	0.00	0.08	0.06	0.01	0.00	0.00	0.01	0.02	0.10	0.01	0.02	0.09	0.02	0.01	0.04	0.02	0.15	0.01	0.14	0.08	0.01	0.00	0.01	0.04	0.01	0.00
SPAC24B11.06c	0.00	0.03	0.01	0.01	0.00	0.00	0.00	0.03	0.22	0.00	0.01	0.03	0.09	0.03	0.01	0.01	0.12	0.02	0.02	0.02	0.04	0.03	0.00	0.00	0.14	0.01	0.02	0.02	0.00	0.03	0.07	0.02	0.05	0.00	0.01	0.02	0.02	0.00	0.01	0.00	0.01	0.08	0.04	0.13	0.00	0.00	0.02	0.06	0.00
SPAC24B11.07c	0.09	0.03	0.06	0.00	0.00	0.02	0.00	0.03	0.01	0.00	0.03	0.01	0.14	0.04	0.02	0.05	0.01	0.01	0.02	0.01	0.00	0.06	0.00	0.01	0.22	0.22	0.07	0.00	0.04	0.02	0.01	0.08	0.03	0.02	0.04	0.10	0.00	0.01	0.01	0.05	0.02	0.07	0.02	0.01	0.00	0.01	0.06	0.13	0.01
SPAC24B11.08c	0.04	0.13	0.01	0.00	0.01	0.02	0.00	0.03	0.07	0.00	0.02	0.03	0.09	0.01	0.05	0.02	0.06	0.02	0.04	0.00	0.02	0.01	0.00	0.00	0.23	0.04	0.03	0.01	0.01	0.04	0.02	0.02	0.10	0.05	0.04	0.02	0.02	0.01	0.02	0.02	0.01	0.02	0.03	0.08	0.00	0.02	0.28	0.25	0.03
SPAC24B11.09	0.02	0.01	0.01	0.00	0.00	0.01	0.00	0.01	0.12	0.00	0.03	0.02	0.07	0.03	0.04	0.01	0.02	0.02	0.01	0.00	0.02	0.01	0.00	0.00	0.13	0.01	0.10	0.00	0.01	0.08	0.07	0.01	0.05	0.01	0.03	0.01	0.00	0.00	0.00	0.00	0.00	0.01	0.04	0.07	0.01	0.01	0.35	0.39	0.01
SPAC24B11.10c	0.10	0.02	0.06	0.01	0.00	0.01	0.00	0.02	0.01	0.00	0.02	0.02	0.41	0.04	0.06	0.05	0.02	0.06	0.07	0.00	0.00	0.03	0.05	0.01	0.08	0.15	0.09	0.00	0.09	0.17	0.02	0.05	0.06	0.04	0.03	0.07	0.01	0.01	0.01	0.01	0.03	0.03	0.01	0.01	0.05	0.01	0.02	0.09	0.02
SPAC24B11.11c	0.03	0.04	0.15	0.01	0.01	0.00	0.01	0.02	0.02	0.00	0.23	0.02	0.00	0.01	0.00	0.00	0.00	0.01	0.01	0.01	0.14	0.04	0.01	0.00	0.07	0.03	0.01	0.08	0.02	0.00	0.00	0.01	0.02	0.05	0.07	0.05	0.03	0.13	0.01	0.02	0.01	0.03	0.02	0.04	0.00	0.05	0.04	0.01	0.01
SPAC24B11.12c	0.07	0.07	0.18	0.00	0.02	0.01	0.00	0.01	0.03	0.00	0.09	0.06	0.00	0.01	0.00	0.01	0.01	0.01	0.01	0.00	0.55	0.01	0.00	0.01	0.07	0.28	0.01	0.00	0.17	0.00	0.01	0.01	0.00	0.03	0.07	0.01	0.00	0.02	0.00	0.05	0.01	0.22	0.26	0.03	0.00	0.02	0.02	0.01	0.04
SPAC24B11.13	0.01	0.01	0.00	0.00	0.00	0.01	0.00	0.00	0.02	0.00	0.00	0.01	0.03	0.03	0.01	0.01	0.09	0.19	0.10	0.01	0.01	0.02	0.00	0.01	0.01	0.01	0.03	0.02	0.11	0.36	0.31	0.10	0.08	0.03	0.02	0.01	0.01	0.00	0.02	0.00	0.07	0.00	0.08	0.01	0.01	0.00	0.00	0.01	0.01
SPAC24B11.14	0.01	0.01	0.00	0.00	0.00	0.01	0.01	0.01	0.01	0.01	0.01	0.01	0.00	0.02	0.03	0.01	0.04	0.02	0.02	0.06	0.00	0.00	0.00	0.01	0.00	0.01	0.03	0.02	0.00	0.02	0.03	0.01	0.01	0.01	0.01	0.02	0.02	0.01	0.05	0.01	0.00	0.01	0.01	0.02	0.01	0.06	0.04	0.02	0.01
SPAC24C9.02c	0.00	0.00	0.00	0.10	0.01	0.03	0.03	0.00	0.01	0.14	0.00	0.01	0.00	0.00	0.04	0.00	0.01	0.01	0.01	0.01	0.00	0.00	0.06	0.02	0.00	0.00	0.00	0.08	0.02	0.01	0.00	0.00	0.00	0.01	0.00	0.00	0.02	0.01	0.02	0.00	0.00	0.00	0.00	0.00	0.02	0.00	0.00	0.01	0.02
SPAC24C9.03	0.01	0.01	0.01	0.01	0.00	0.01	0.00	0.01	0.31	0.01	0.01	0.04	0.04	0.01	0.06	0.01	0.06	0.05	0.01	0.00	0.01	0.03	0.00	0.00	0.14	0.02	0.04	0.04	0.00	0.11	0.12	0.02	0.06	0.03	0.13	0.02	0.03	0.00	0.00	0.01	0.00	0.01	0.06	0.03	0.01	0.01	0.04	0.11	0.04
SPAC24C9.04	0.00	0.00	0.00	0.27	0.03	0.01	0.17	0.01	0.00	0.10	0.01	0.00	0.00	0.00	0.04	0.01	0.00	0.01	0.01	0.01	0.00	0.01	0.10	0.01	0.00	0.00	0.00	0.13	0.00	0.00	0.00	0.00	0.00	0.00	0.00	0.00	0.03	0.00	0.02	0.01	0.00	0.00	0.00	0.01	0.00	0.02	0.01	0.00	0.01
SPAC24C9.05c	0.00	0.00	0.02	0.01	0.02	0.01	0.01	0.01	0.01	0.03	0.01	0.01	0.01	0.00	0.02	0.01	0.01	0.06	0.01	0.00	0.00	0.09	0.09	0.04	0.01	0.00	0.00	0.23	0.02	0.01	0.00	0.01	0.02	0.04	0.03	0.01	0.10	0.04	0.00	0.00	0.00	0.00	0.02	0.00	0.07	0.00	0.00	0.01	0.04
SPAC24C9.06c	0.02	0.02	0.02	0.01	0.00	0.01	0.00	0.01	0.21	0.00	0.00	0.34	0.01	0.03	0.00	0.00	0.01	0.03	0.01	0.00	0.17	0.01	0.01	0.01	0.07	0.02	0.02	0.01	0.04	0.01	0.01	0.02	0.01	0.03	0.03	0.01	0.01	0.02	0.00	0.01	0.01	0.04	0.02	0.02	0.03	0.00	0.01	0.01	0.02
SPAC24C9.07c	0.03	0.04	0.06	0.02	0.12	0.01	0.01	0.01	0.02	0.02	0.01	0.11	0.01	0.02	0.01	0.01	0.01	0.03	0.02	0.01	0.01	0.02	0.01	0.05	0.08	0.12	0.00	0.00	0.14	0.02	0.00	0.06	0.02	0.05	0.13	0.06	0.02	0.03	0.03	0.01	0.05	0.04	0.02	0.01	0.05	0.00	0.01	0.02	0.06
SPAC24C9.08	0.04	0.09	0.08	0.00	0.01	0.01	0.01	0.01	0.13	0.00	0.03	0.18	0.00	0.01	0.00	0.00	0.03	0.03	0.02	0.01	0.30	0.01	0.00	0.00	0.28	0.12	0.01	0.00	0.04	0.02	0.02	0.04	0.02	0.11	0.31	0.16	0.02	0.16	0.02	0.04	0.03	0.03	0.09	0.02	0.00	0.01	0.07	0.02	0.04
SPAC24C9.09	0.02	0.00	0.00	0.04	0.09	0.01	0.02	0.02	0.01	0.19	0.00	0.00	0.00	0.00	0.09	0.00	0.01	0.02	0.01	0.00	0.00	0.00	0.10	0.01	0.00	0.00	0.00	0.08	0.00	0.01	0.00	0.00	0.01	0.00	0.00	0.00	0.01	0.00	0.01	0.00	0.00	0.00	0.00	0.00	0.00	0.06	0.01	0.02	0.33
SPAC24C9.10c	0.01	0.00	0.00	0.49	0.04	0.01	0.11	0.01	0.02	0.03	0.00	0.01	0.00	0.00	0.03	0.00	0.00	0.01	0.00	0.02	0.00	0.01	0.07	0.00	0.00	0.00	0.00	0.02	0.00	0.00	0.00	0.00	0.01	0.01	0.01	0.01	0.02	0.00	0.01	0.01	0.01	0.00	0.00	0.01	0.00	0.03	0.01	0.00	0.05
SPAC24C9.11	0.01	0.00	0.00	0.03	0.03	0.01	0.02	0.01	0.00	0.07	0.00	0.00	0.01	0.02	0.02	0.03	0.01	0.03	0.01	0.01	0.00	0.01	0.44	0.05	0.00	0.00	0.01	0.01	0.04	0.02	0.01	0.00	0.01	0.01	0.00	0.01	0.01	0.00	0.00	0.00	0.01	0.00	0.00	0.00	0.27	0.00	0.00	0.00	0.01
SPAC24C9.12c	0.06	0.05	0.01	0.00	0.00	0.01	0.00	0.00	0.12	0.00	0.01	0.04	0.20	0.01	0.02	0.00	0.02	0.01	0.00	0.00	0.01	0.00	0.00	0.01	0.01	0.05	0.53	0.00	0.04	0.06	0.01	0.01	0.01	0.01	0.01	0.01	0.00	0.02	0.00	0.00	0.00	0.00	0.01	0.00	0.01	0.00	0.00	0.04	0.02
SPAC24C9.13c	0.01	0.01	0.00	0.02	0.00	0.03	0.03	0.00	0.01	0.01	0.02	0.00	0.00	0.00	0.04	0.00	0.01	0.00	0.00	0.01	0.00	0.01	0.00	0.00	0.00	0.00	0.01	0.01	0.00	0.00	0.00	0.00	0.00	0.01	0.01	0.00	0.01	0.01	0.01	0.00	0.00	0.01	0.01	0.03	0.01	0.04	0.14	0.19	0.01
SPAC24C9.14	0.03	0.06	0.10	0.01	0.02	0.02	0.01	0.01	0.01	0.01	0.07	0.12	0.00	0.02	0.00	0.00	0.02	0.02	0.04	0.01	0.25	0.01	0.01	0.00	0.06	0.05	0.01	0.00	0.04	0.02	0.01	0.06	0.02	0.02	0.02	0.05	0.01	0.06	0.01	0.03	0.01	0.29	0.06	0.05	0.01	0.00	0.01	0.02	0.01
SPAC24C9.15c	0.01	0.02	0.05	0.00	0.03	0.01	0.02	0.02	0.00	0.06	0.02	0.03	0.01	0.01	0.01	0.00	0.01	0.01	0.03	0.01	0.03	0.02	0.02	0.06	0.05	0.02	0.00	0.00	0.04	0.02	0.01	0.02	0.02	0.06	0.03	0.03	0.01	0.02	0.03	0.01	0.06	0.00	0.03	0.02	0.03	0.00	0.01	0.00	0.04
SPAC24C9.16c	0.01	0.03	0.01	0.00	0.01	0.04	0.01	0.00	0.00	0.00	0.01	0.00	0.01	0.01	0.01	0.01	0.00	0.00	0.00	0.01	0.00	0.00	0.00	0.01	0.00	0.00	0.06	0.00	0.01	0.01	0.01	0.00	0.00	0.01	0.01	0.00	0.00	0.01	0.01	0.01	0.00	0.00	0.01	0.00	0.00	0.01	0.00	0.00	0.01
SPAC24H6.01c	0.02	0.05	0.24	0.00	0.04	0.01	0.01	0.01	0.00	0.01	0.29	0.01	0.02	0.00	0.01	0.05	0.00	0.01	0.01	0.01	0.01	0.03	0.00	0.02	0.00	0.02	0.02	0.00	0.06	0.02	0.00	0.03	0.02	0.01	0.01	0.02	0.00	0.01	0.01	0.01	0.03	0.01	0.03	0.01	0.10	0.01	0.01	0.01	0.00
SPAC24H6.02c	0.00	0.00	0.00	0.29	0.01	0.02	0.03	0.00	0.00	0.04	0.00	0.00	0.00	0.01	0.08	0.04	0.01	0.01	0.00	0.03	0.00	0.00	0.24	0.00	0.00	0.00	0.00	0.04	0.00	0.00	0.00	0.00	0.00	0.00	0.00	0.00	0.05	0.00	0.00	0.00	0.01	0.00	0.00	0.01	0.02	0.01	0.00	0.00	0.00
SPAC24H6.03	0.01	0.00	0.01	0.07	0.04	0.01	0.01	0.03	0.00	0.19	0.00	0.01	0.00	0.01	0.03	0.01	0.01	0.01	0.03	0.00	0.00	0.00	0.21	0.01	0.00	0.01	0.00	0.01	0.02	0.01	0.00	0.01	0.01	0.02	0.01	0.01	0.05	0.01	0.00	0.00	0.01	0.01	0.00	0.01	0.06	0.01	0.01	0.01	0.02
SPAC24H6.04	0.09	0.27	0.02	0.00	0.00	0.01	0.01	0.01	0.22	0.00	0.04	0.12	0.04	0.00	0.01	0.00	0.04	0.01	0.01	0.01	0.28	0.01	0.00	0.00	0.43	0.12	0.09	0.01	0.01	0.02	0.01	0.03	0.02	0.01	0.03	0.03	0.00	0.10	0.01	0.01	0.00	0.37	0.18	0.01	0.00	0.00	0.26	0.30	0.03
SPAC24H6.05	0.05	0.02	0.14	0.00	0.01	0.00	0.00	0.01	0.00	0.00	0.17	0.01	0.03	0.01	0.00	0.03	0.01	0.01	0.01	0.00	0.21	0.04	0.01	0.00	0.01	0.43	0.03	0.01	0.08	0.01	0.02	0.03	0.01	0.02	0.01	0.08	0.01	0.08	0.00	0.03	0.01	0.14	0.03	0.01	0.01	0.02	0.04	0.06	0.01
SPAC24H6.06	0.01	0.01	0.00	0.12	0.09	0.02	0.02	0.01	0.00	0.25	0.00	0.04	0.00	0.03	0.01	0.02	0.01	0.01	0.01	0.04	0.01	0.00	0.15	0.02	0.00	0.00	0.00	0.00	0.08	0.00	0.00	0.02	0.00	0.02	0.02	0.01	0.02	0.01	0.00	0.01	0.01	0.00	0.01	0.01	0.05	0.00	0.00	0.00	0.02
SPAC24H6.07	0.01	0.05	0.00	0.00	0.00	0.03	0.01	0.00	0.06	0.00	0.00	0.03	0.08	0.01	0.01	0.01	0.03	0.00	0.01	0.05	0.00	0.00	0.00	0.00	0.01	0.00	0.32	0.01	0.00	0.02	0.01	0.01	0.01	0.01	0.02	0.00	0.00	0.00	0.01	0.01	0.00	0.00	0.01	0.00	0.01	0.00	0.01	0.01	0.00
SPAC24H6.08	0.01	0.02	0.01	0.07	0.04	0.02	0.10	0.06	0.01	0.02	0.06	0.02	0.00	0.00	0.01	0.00	0.00	0.01	0.01	0.00	0.02	0.01	0.01	0.00	0.02	0.00	0.00	0.01	0.00	0.00	0.00	0.00	0.00	0.00	0.00	0.02	0.03	0.01	0.01	0.06	0.00	0.04	0.00	0.02	0.00	0.01	0.04	0.01	0.00
SPAC24H6.09	0.08	0.15	0.07	0.00	0.01	0.01	0.00	0.02	0.01	0.00	0.28	0.05	0.05	0.18	0.00	0.01	0.04	0.04	0.04	0.01	0.33	0.02	0.01	0.01	0.44	0.65	0.02	0.00	0.26	0.11	0.08	0.09	0.07	0.01	0.07	0.14	0.01	0.02	0.02	0.06	0.05	0.04	0.33	0.13	0.01	0.01	0.02	0.04	0.00
SPAC24H6.10c	0.00	0.01	0.00	0.01	0.00	0.01	0.01	0.00	0.10	0.00	0.01	0.01	0.11	0.03	0.04	0.04	0.03	0.02	0.01	0.04	0.00	0.00	0.00	0.00	0.01	0.00	0.17	0.03	0.00	0.04	0.09	0.01	0.07	0.01	0.01	0.00	0.00	0.00	0.02	0.00	0.00	0.00	0.01	0.01	0.01	0.00	0.01	0.09	0.01
SPAC24H6.11c	0.02	0.00	0.05	0.00	0.01	0.00	0.00	0.01	0.00	0.00	0.04	0.00	0.04	0.07	0.01	0.01	0.04	0.17	0.03	0.00	0.01	0.01	0.01	0.02	0.01	0.14	0.01	0.03	0.28	0.66	0.13	0.02	0.20	0.03	0.01	0.03	0.02	0.01	0.02	0.01	0.14	0.00	0.04	0.02	0.10	0.02	0.00	0.02	0.01
SPAC24H6.12c	0.01	0.00	0.01	0.04	0.02	0.01	0.03	0.10	0.00	0.03	0.04	0.00	0.01	0.01	0.01	0.01	0.01	0.01	0.01	0.02	0.00	0.02	0.01	0.01	0.00	0.00	0.00	0.03	0.00	0.01	0.01	0.01	0.05	0.01	0.01	0.01	0.05	0.00	0.02	0.01	0.01	0.00	0.00	0.06	0.02	0.05	0.04	0.01	0.00
SPAC24H6.13	0.00	0.00	0.01	0.01	0.00	0.00	0.00	0.00	0.00	0.01	0.03	0.01	0.06	0.02	0.00	0.01	0.01	0.03	0.01	0.01	0.00	0.05	0.03	0.03	0.01	0.00	0.01	0.02	0.02	0.04	0.02	0.02	0.04	0.01	0.01	0.01	0.01	0.01	0.01	0.00	0.01	0.00	0.01	0.03	0.15	0.01	0.00	0.01	0.00
SPAC25A8.01c	0.01	0.01	0.01	0.00	0.00	0.00	0.00	0.00	0.02	0.00	0.01	0.01	0.01	0.07	0.00	0.00	0.01	0.02	0.01	0.01	0.03	0.01	0.00	0.01	0.01	0.17	0.02	0.00	0.30	0.04	0.06	0.01	0.00	0.01	0.01	0.00	0.00	0.00	0.00	0.01	0.04	0.01	0.18	0.02	0.07	0.01	0.00	0.01	0.01
SPAC25A8.02	0.04	0.07	0.06	0.01	0.11	0.02	0.02	0.03	0.01	0.01	0.16	0.01	0.00	0.01	0.00	0.01	0.00	0.01	0.01	0.01	0.53	0.03	0.00	0.01	0.02	0.03	0.00	0.00	0.02	0.00	0.00	0.02	0.00	0.02	0.03	0.01	0.00	0.01	0.01	0.05	0.01	0.27	0.03	0.02	0.00	0.01	0.03	0.00	0.01
SPAC25A8.03c	0.00	0.01	0.02	0.00	0.05	0.01	0.02	0.08	0.01	0.03	0.02	0.03	0.05	0.16	0.02	0.04	0.02	0.03	0.02	0.03	0.00	0.01	0.01	0.06	0.02	0.00	0.01	0.00	0.01	0.02	0.00	0.01	0.06	0.02	0.01	0.03	0.01	0.00	0.01	0.01	0.04	0.00	0.00	0.06	0.04	0.01	0.01	0.00	0.01
SPAC25B8.01	0.02	0.10	0.00	0.04	0.03	0.03	0.12	0.01	0.02	0.01	0.01	0.01	0.00	0.01	0.00	0.00	0.00	0.00	0.01	0.01	0.04	0.00	0.00	0.00	0.02	0.01	0.00	0.01	0.01	0.00	0.00	0.00	0.00	0.01	0.00	0.00	0.01	0.01	0.01	0.07	0.01	0.02	0.02	0.01	0.00	0.01	0.01	0.00	0.01
SPAC25B8.02	0.00	0.00	0.00	0.09	0.00	0.00	0.03	0.01	0.04	0.03	0.00	0.00	0.00	0.00	0.07	0.00	0.02	0.02	0.01	0.05	0.00	0.01	0.05	0.01	0.00	0.00	0.01	0.11	0.00	0.00	0.02	0.00	0.01	0.00	0.00	0.01	0.12	0.01	0.02	0.00	0.00	0.01	0.00	0.01	0.00	0.00	0.00	0.01	0.02
SPAC25B8.03	0.04	0.09	0.22	0.00	0.07	0.01	0.00	0.01	0.00	0.00	0.29	0.02	0.01	0.01	0.00	0.00	0.01	0.02	0.02	0.01	0.14	0.01	0.00	0.02	0.06	0.37	0.03	0.00	0.05	0.01	0.00	0.07	0.02	0.03	0.07	0.04	0.00	0.02	0.01	0.03	0.03	0.04	0.06	0.00	0.01	0.02	0.01	0.00	0.03
SPAC25B8.04c	0.06	0.10	0.01	0.00	0.01	0.03	0.00	0.02	0.04	0.00	0.05	0.06	0.00	0.02	0.00	0.00	0.00	0.01	0.01	0.01	0.27	0.02	0.00	0.00	0.15	0.06	0.01	0.00	0.04	0.00	0.00	0.04	0.01	0.01	0.04	0.02	0.00	0.03	0.01	0.02	0.00	0.24	0.09	0.06	0.00	0.01	0.25	0.06	0.01
SPAC25B8.05	0.01	0.00	0.01	0.03	0.02	0.01	0.03	0.01	0.00	0.11	0.00	0.01	0.05	0.03	0.21	0.06	0.01	0.08	0.01	0.00	0.00	0.02	0.34	0.08	0.01	0.00	0.01	0.03	0.01	0.07	0.01	0.01	0.03	0.01	0.04	0.02	0.02	0.00	0.00	0.01	0.04	0.00	0.00	0.00	0.03	0.00	0.00	0.01	0.04
SPAC25B8.06c	0.00	0.00	0.02	0.09	0.05	0.01	0.02	0.01	0.01	0.07	0.00	0.01	0.01	0.01	0.04	0.01	0.01	0.02	0.01	0.01	0.00	0.06	0.18	0.03	0.02	0.00	0.00	0.02	0.01	0.02	0.01	0.01	0.01	0.02	0.04	0.01	0.07	0.01	0.00	0.01	0.01	0.00	0.00	0.01	0.03	0.00	0.00	0.01	0.02
SPAC25B8.07c	0.16	0.04	0.02	0.00	0.01	0.04	0.01	0.04	0.00	0.00	0.06	0.01	0.01	0.00	0.04	0.01	0.01	0.00	0.00	0.00	0.02	0.01	0.00	0.00	0.01	0.06	0.04	0.02	0.01	0.01	0.00	0.01	0.01	0.01	0.01	0.01	0.00	0.02	0.00	0.03	0.00	0.06	0.02	0.03	0.00	0.06	0.32	0.25	0.02
SPAC25B8.08	0.01	0.02	0.03	0.03	0.13	0.02	0.01	0.01	0.03	0.03	0.01	0.05	0.00	0.01	0.00	0.00	0.01	0.01	0.01	0.01	0.09	0.01	0.01	0.01	0.01	0.02	0.00	0.00	0.01	0.00	0.00	0.01	0.00	0.02	0.01	0.03	0.01	0.05	0.01	0.03	0.03	0.07	0.01	0.04	0.00	0.01	0.02	0.01	0.00
SPAC25B8.09	0.04	0.11	0.01	0.00	0.01	0.02	0.02	0.02	0.22	0.00	0.04	0.11	0.00	0.00	0.02	0.01	0.02	0.01	0.01	0.00	0.23	0.01	0.00	0.00	0.14	0.08	0.00	0.00	0.00	0.00	0.00	0.05	0.02	0.06	0.09	0.09	0.01	0.04	0.03	0.16	0.01	0.08	0.14	0.01	0.00	0.01	0.13	0.03	0.02
SPAC25B8.10	0.03	0.07	0.13	0.01	0.02	0.02	0.08	0.08	0.08	0.01	0.04	0.10	0.00	0.01	0.00	0.01	0.02	0.01	0.01	0.00	0.11	0.09	0.00	0.00	0.19	0.07	0.01	0.00	0.00	0.00	0.00	0.10	0.02	0.04	0.08	0.07	0.02	0.03	0.00	0.28	0.01	0.25	0.02	0.02	0.00	0.01	0.20	0.05	0.01
SPAC25B8.11	0.16	0.48	0.15	0.00	0.02	0.02	0.00	0.04	0.02	0.00	0.20	0.11	0.01	0.04	0.00	0.00	0.01	0.01	0.01	0.00	0.43	0.05	0.00	0.01	0.71	0.30	0.01	0.00	0.17	0.02	0.02	0.03	0.03	0.02	0.07	0.07	0.01	0.07	0.01	0.02	0.01	0.39	0.26	0.07	0.01	0.01	0.03	0.03	0.01
SPAC25B8.12c	0.01	0.02	0.01	0.01	0.00	0.01	0.00	0.00	0.27	0.00	0.01	0.07	0.36	0.03	0.02	0.01	0.04	0.01	0.01	0.01	0.02	0.01	0.00	0.00	0.03	0.01	0.32	0.00	0.01	0.27	0.24	0.01	0.01	0.01	0.02	0.00	0.01	0.00	0.01	0.00	0.00	0.00	0.01	0.05	0.01	0.01	0.00	0.04	0.01
SPAC25B8.13c	0.06	0.03	0.02	0.01	0.00	0.01	0.00	0.01	0.06	0.01	0.03	0.05	0.01	0.01	0.01	0.00	0.03	0.02	0.03	0.01	0.02	0.01	0.00	0.00	0.04	0.04	0.01	0.01	0.16	0.04	0.02	0.15	0.02	0.09	0.07	0.04	0.02	0.41	0.03	0.01	0.00	0.02	0.06	0.03	0.02	0.01	0.06	0.07	0.00
SPAC25B8.14	0.01	0.00	0.01	0.01	0.03	0.01	0.02	0.02	0.00	0.05	0.01	0.00	0.04	0.02	0.02	0.08	0.01	0.02	0.01	0.02	0.00	0.02	0.01	0.08	0.00	0.00	0.00	0.00	0.01	0.03	0.00	0.03	0.02	0.01	0.00	0.06	0.01	0.00	0.04	0.02	0.09	0.01	0.00	0.01	0.04	0.01	0.01	0.00	0.00
SPAC25B8.15c	0.00	0.00	0.00	0.11	0.00	0.01	0.03	0.00	0.00	0.20	0.00	0.00	0.01	0.01	0.29	0.04	0.01	0.03	0.01	0.01	0.00	0.01	0.23	0.04	0.00	0.00	0.01	0.08	0.00	0.04	0.01	0.00	0.01	0.01	0.00	0.00	0.04	0.00	0.00	0.00	0.02	0.00	0.00	0.00	0.01	0.01	0.00	0.00	0.04
SPAC25B8.16	0.01	0.01	0.01	0.01	0.03	0.01	0.01	0.01	0.01	0.02	0.01	0.01	0.04	0.01	0.10	0.02	0.01	0.07	0.01	0.00	0.00	0.04	0.07	0.11	0.01	0.01	0.00	0.03	0.01	0.05	0.04	0.01	0.02	0.01	0.05	0.02	0.02	0.01	0.01	0.01	0.03	0.00	0.02	0.01	0.10	0.02	0.00	0.01	0.02
SPAC25B8.17	0.07	0.04	0.03	0.01	0.00	0.04	0.00	0.03	0.02	0.00	0.09	0.00	0.15	0.00	0.07	0.09	0.02	0.01	0.00	0.00	0.01	0.06	0.00	0.00	0.01	0.02	0.10	0.01	0.01	0.01	0.02	0.03	0.01	0.01	0.01	0.01	0.01	0.01	0.01	0.01	0.00	0.03	0.01	0.01	0.04	0.01	0.05	0.19	0.01
SPAC25B8.18	0.03	0.11	0.01	0.01	0.08	0.03	0.03	0.01	0.01	0.01	0.02	0.02	0.00	0.00	0.00	0.00	0.01	0.00	0.01	0.02	0.50	0.02	0.00	0.00	0.01	0.03	0.00	0.00	0.01	0.00	0.00	0.01	0.00	0.01	0.01	0.00	0.00	0.00	0.01	0.17	0.01	0.35	0.07	0.00	0.00	0.00	0.03	0.00	0.01
SPAC25B8.19c	0.07	0.15	0.06	0.00	0.02	0.01	0.00	0.01	0.04	0.00	0.04	0.14	0.02	0.04	0.00	0.01	0.02	0.08	0.02	0.01	0.48	0.01	0.01	0.00	0.32	0.53	0.03	0.00	0.18	0.01	0.00	0.06	0.01	0.01	0.06	0.04	0.00	0.07	0.00	0.03	0.02	0.13	0.22	0.01	0.00	0.00	0.01	0.04	0.02
SPAC25G10.01	0.07	0.31	0.01	0.01	0.01	0.02	0.01	0.02	0.07	0.01	0.02	0.20	0.00	0.01	0.00	0.00	0.02	0.01	0.01	0.00	0.30	0.01	0.00	0.00	0.42	0.23	0.00	0.00	0.04	0.00	0.01	0.01	0.01	0.02	0.04	0.01	0.00	0.10	0.01	0.04	0.00	0.45	0.40	0.02	0.00	0.00	0.15	0.11	0.04
SPAC25G10.02	0.01	0.00	0.01	0.01	0.05	0.07	0.08	0.01	0.00	0.02	0.01	0.00	0.01	0.02	0.03	0.15	0.00	0.00	0.00	0.03	0.00	0.01	0.01	0.03	0.00	0.00	0.00	0.01	0.00	0.00	0.00	0.00	0.01	0.00	0.00	0.01	0.00	0.00	0.01	0.05	0.02	0.00	0.00	0.00	0.00	0.03	0.00	0.00	0.01
SPAC25G10.03	0.01	0.12	0.02	0.01	0.01	0.01	0.00	0.01	0.16	0.00	0.02	0.27	0.02	0.07	0.00	0.01	0.08	0.01	0.05	0.02	0.17	0.01	0.00	0.02	0.05	0.03	0.02	0.00	0.03	0.01	0.01	0.22	0.03	0.02	0.05	0.04	0.02	0.11	0.03	0.02	0.01	0.09	0.03	0.04	0.01	0.00	0.01	0.02	0.00
SPAC25G10.04c	0.02	0.01	0.04	0.02	0.46	0.05	0.01	0.03	0.00	0.09	0.01	0.03	0.00	0.02	0.00	0.01	0.00	0.01	0.02	0.01	0.03	0.02	0.04	0.17	0.01	0.05	0.00	0.00	0.06	0.00	0.00	0.01	0.00	0.01	0.01	0.02	0.01	0.02	0.02	0.02	0.05	0.01	0.01	0.00	0.01	0.01	0.00	0.00	0.00
SPAC25G10.05c	0.01	0.00	0.01	0.00	0.00	0.01	0.00	0.00	0.07	0.00	0.01	0.01	0.47	0.01	0.07	0.03	0.08	0.04	0.01	0.01	0.00	0.00	0.01	0.00	0.02	0.01	0.66	0.04	0.00	0.43	0.07	0.00	0.05	0.00	0.03	0.01	0.01	0.00	0.01	0.00	0.00	0.01	0.02	0.01	0.04	0.01	0.01	0.15	0.01
SPAC25G10.06	0.00	0.01	0.01	0.00	0.00	0.01	0.02	0.00	0.00	0.00	0.01	0.00	0.03	0.01	0.01	0.02	0.00	0.00	0.00	0.04	0.00	0.01	0.00	0.01	0.00	0.00	0.12	0.01	0.00	0.02	0.01	0.00	0.00	0.00	0.00	0.00	0.01	0.00	0.01	0.01	0.00	0.01	0.00	0.01	0.02	0.02	0.00	0.01	0.01
SPAC25G10.07c	0.00	0.00	0.03	0.01	0.07	0.01	0.00	0.00	0.00	0.07	0.01	0.01	0.01	0.02	0.01	0.00	0.02	0.02	0.03	0.01	0.01	0.00	0.10	0.06	0.00	0.01	0.01	0.01	0.09	0.02	0.00	0.01	0.02	0.02	0.02	0.02	0.03	0.01	0.02	0.00	0.07	0.00	0.00	0.01	0.08	0.01	0.00	0.00	0.01
SPAC25G10.08	0.01	0.01	0.01	0.00	0.00	0.00	0.00	0.01	0.03	0.00	0.00	0.01	0.55	0.01	0.03	0.01	0.03	0.01	0.02	0.00	0.00	0.01	0.01	0.01	0.18	0.04	0.07	0.02	0.02	0.13	0.03	0.01	0.09	0.01	0.01	0.01	0.01	0.00	0.00	0.00	0.01	0.00	0.01	0.03	0.11	0.00	0.01	0.09	0.03
SPAC25G10.09c	0.03	0.09	0.02	0.00	0.01	0.01	0.00	0.00	0.01	0.01	0.02	0.13	0.02	0.01	0.00	0.00	0.01	0.03	0.04	0.00	0.20	0.00	0.00	0.01	0.15	0.11	0.01	0.00	0.32	0.02	0.00	0.22	0.04	0.02	0.02	0.01	0.00	0.06	0.01	0.00	0.01	0.09	0.15	0.01	0.10	0.00	0.01	0.01	0.01
SPAC25H1.02	0.02	0.01	0.01	0.01	0.00	0.02	0.02	0.01	0.01	0.01	0.00	0.02	0.00	0.01	0.02	0.03	0.02	0.01	0.02	0.01	0.01	0.00	0.00	0.00	0.01	0.01	0.01	0.01	0.00	0.01	0.02	0.03	0.02	0.05	0.01	0.02	0.01	0.01	0.02	0.04	0.01	0.01	0.00	0.01	0.00	0.01	0.03	0.02	0.01
SPAC25H1.03	0.01	0.01	0.02	0.04	0.01	0.01	0.01	0.06	0.02	0.02	0.03	0.17	0.00	0.06	0.00	0.00	0.01	0.01	0.01	0.01	0.04	0.04	0.04	0.06	0.18	0.00	0.00	0.00	0.01	0.00	0.00	0.02	0.02	0.01	0.02	0.04	0.02	0.03	0.03	0.01	0.01	0.17	0.02	0.04	0.00	0.00	0.02	0.01	0.00
SPAC25H1.04	0.00	0.00	0.01	0.07	0.01	0.01	0.01	0.03	0.01	0.01	0.05	0.02	0.01	0.22	0.00	0.05	0.02	0.04	0.01	0.03	0.01	0.01	0.01	0.01	0.01	0.00	0.01	0.01	0.01	0.00	0.01	0.05	0.02	0.00	0.01	0.01	0.03	0.00	0.02	0.01	0.04	0.02	0.01	0.03	0.00	0.01	0.00	0.00	0.00
SPAC25H1.05	0.01	0.01	0.00	0.11	0.00	0.01	0.02	0.04	0.00	0.00	0.03	0.00	0.03	0.03	0.03	0.03	0.06	0.03	0.02	0.01	0.00	0.02	0.01	0.00	0.01	0.01	0.02	0.02	0.00	0.00	0.01	0.02	0.03	0.00	0.01	0.01	0.04	0.00	0.00	0.01	0.01	0.02	0.00	0.02	0.00	0.04	0.03	0.03	0.00
SPAC25H1.06	0.01	0.00	0.00	0.02	0.00	0.01	0.01	0.00	0.00	0.01	0.00	0.00	0.01	0.00	0.13	0.01	0.03	0.06	0.01	0.01	0.00	0.00	0.01	0.00	0.00	0.00	0.04	0.21	0.00	0.02	0.07	0.00	0.04	0.00	0.00	0.00	0.01	0.00	0.01	0.00	0.00	0.00	0.01	0.00	0.00	0.03	0.00	0.01	0.04
SPAC25H1.07	0.01	0.00	0.04	0.01	0.02	0.00	0.01	0.01	0.01	0.03	0.01	0.04	0.01	0.02	0.01	0.05	0.01	0.08	0.04	0.00	0.04	0.01	0.04	0.05	0.03	0.03	0.01	0.01	0.02	0.02	0.02	0.02	0.05	0.07	0.10	0.01	0.01	0.02	0.01	0.01	0.08	0.01	0.06	0.03	0.11	0.01	0.01	0.01	0.03
SPAC25H1.08c	0.00	0.00	0.00	0.10	0.00	0.01	0.01	0.00	0.00	0.02	0.00	0.00	0.01	0.11	0.04	0.02	0.03	0.07	0.03	0.00	0.00	0.01	0.12	0.01	0.00	0.00	0.00	0.03	0.01	0.03	0.03	0.00	0.08	0.01	0.01	0.00	0.06	0.00	0.00	0.00	0.01	0.00	0.00	0.01	0.01	0.00	0.00	0.01	0.03
SPAC25H1.09	0.01	0.00	0.02	0.01	0.05	0.01	0.00	0.01	0.01	0.02	0.04	0.02	0.00	0.04	0.00	0.02	0.01	0.03	0.02	0.04	0.02	0.05	0.07	0.17	0.02	0.01	0.00	0.00	0.05	0.02	0.03	0.06	0.01	0.03	0.05	0.02	0.01	0.01	0.04	0.02	0.11	0.00	0.02	0.01	0.01	0.00	0.00	0.00	0.01
SPAC25H1.10c	0.01	0.02	0.01	0.02	0.02	0.01	0.02	0.02	0.01	0.02	0.01	0.01	0.01	0.02	0.01	0.01	0.01	0.01	0.01	0.02	0.01	0.01	0.02	0.02	0.01	0.01	0.01	0.02	0.02	0.02	0.02	0.01	0.02	0.01	0.01	0.02	0.01	0.01	0.02	0.01	0.02	0.01	0.01	0.01	0.01	0.01	0.01	0.01	0.01
SPAC26A3.01	0.09	0.25	0.01	0.00	0.00	0.01	0.00	0.01	0.07	0.00	0.01	0.02	0.05	0.01	0.00	0.01	0.02	0.00	0.01	0.01	0.72	0.00	0.00	0.00	0.28	0.22	0.12	0.00	0.07	0.01	0.03	0.02	0.00	0.01	0.02	0.01	0.00	0.01	0.01	0.01	0.00	0.20	0.13	0.01	0.00	0.01	0.02	0.03	0.02
SPAC26A3.02	0.03	0.02	0.04	0.01	0.01	0.01	0.01	0.04	0.01	0.01	0.05	0.01	0.02	0.04	0.01	0.01	0.02	0.06	0.02	0.01	0.01	0.03	0.04	0.02	0.02	0.03	0.01	0.03	0.02	0.02	0.01	0.06	0.10	0.02	0.05	0.04	0.02	0.03	0.01	0.02	0.02	0.02	0.01	0.01	0.02	0.01	0.01	0.02	0.03
SPAC26A3.03c	0.01	0.01	0.01	0.01	0.02	0.02	0.01	0.01	0.01	0.14	0.01	0.03	0.01	0.01	0.03	0.00	0.00	0.01	0.01	0.02	0.01	0.02	0.05	0.06	0.01	0.00	0.01	0.01	0.04	0.01	0.01	0.01	0.00	0.01	0.02	0.01	0.01	0.00	0.01	0.02	0.01	0.00	0.00	0.00	0.08	0.00	0.00	0.00	0.03
SPAC26A3.04	0.01	0.01	0.01	0.00	0.00	0.01	0.01	0.00	0.05	0.00	0.01	0.01	0.14	0.00	0.01	0.01	0.01	0.00	0.00	0.03	0.00	0.00	0.00	0.00	0.01	0.01	0.61	0.02	0.01	0.02	0.01	0.00	0.01	0.00	0.01	0.00	0.00	0.00	0.01	0.01	0.00	0.02	0.02	0.00	0.05	0.01	0.00	0.01	0.00
SPAC26A3.05	0.02	0.10	0.15	0.00	0.01	0.00	0.01	0.01	0.22	0.00	0.04	0.28	0.01	0.01	0.00	0.00	0.02	0.01	0.04	0.01	0.45	0.01	0.00	0.00	0.13	0.42	0.01	0.00	0.03	0.01	0.02	0.09	0.02	0.05	0.10	0.01	0.01	0.15	0.01	0.02	0.00	0.35	0.14	0.05	0.02	0.00	0.05	0.04	0.02
SPAC26A3.06	0.00	0.00	0.00	0.28	0.01	0.01	0.00	0.00	0.00	0.04	0.00	0.00	0.03	0.01	0.03	0.04	0.03	0.03	0.02	0.01	0.00	0.01	0.38	0.01	0.00	0.00	0.02	0.07	0.02	0.00	0.01	0.01	0.01	0.01	0.00	0.00	0.03	0.00	0.01	0.00	0.01	0.00	0.00	0.00	0.06	0.00	0.00	0.00	0.02
SPAC26A3.07c	0.01	0.01	0.01	0.00	0.00	0.01	0.00	0.00	0.04	0.00	0.00	0.01	0.14	0.01	0.01	0.01	0.01	0.01	0.00	0.03	0.00	0.00	0.00	0.00	0.00	0.01	0.62	0.01	0.01	0.02	0.01	0.00	0.00	0.00	0.01	0.00	0.00	0.00	0.01	0.01	0.00	0.01	0.00	0.00	0.01	0.00	0.00	0.01	0.01
SPAC26A3.08	0.02	0.00	0.01	0.01	0.00	0.03	0.00	0.03	0.03	0.00	0.03	0.10	0.07	0.05	0.02	0.01	0.08	0.03	0.01	0.05	0.01	0.01	0.00	0.00	0.05	0.00	0.03	0.03	0.00	0.03	0.01	0.01	0.03	0.00	0.02	0.01	0.01	0.01	0.01	0.01	0.00	0.03	0.02	0.11	0.01	0.00	0.09	0.13	0.00
SPAC26A3.09c	0.17	0.03	0.14	0.00	0.05	0.01	0.00	0.08	0.02	0.00	0.02	0.03	0.04	0.06	0.02	0.02	0.02	0.09	0.05	0.00	0.02	0.09	0.05	0.02	0.15	0.54	0.03	0.00	0.08	0.05	0.00	0.04	0.06	0.05	0.05	0.16	0.01	0.02	0.00	0.06	0.06	0.08	0.05	0.01	0.02	0.01	0.03	0.15	0.03
SPAC26A3.10	0.04	0.02	0.10	0.00	0.02	0.01	0.00	0.15	0.01	0.00	0.12	0.01	0.02	0.06	0.00	0.01	0.02	0.01	0.02	0.00	0.02	0.03	0.00	0.00	0.33	0.40	0.09	0.00	0.03	0.01	0.01	0.05	0.02	0.01	0.03	0.07	0.00	0.01	0.00	0.06	0.01	0.18	0.02	0.03	0.00	0.04	0.16	0.21	0.01
SPAC26A3.11	0.01	0.01	0.01	0.01	0.01	0.02	0.01	0.00	0.07	0.00	0.01	0.04	0.01	0.03	0.01	0.01	0.07	0.02	0.02	0.01	0.03	0.01	0.00	0.00	0.02	0.02	0.01	0.01	0.02	0.02	0.01	0.02	0.04	0.02	0.04	0.06	0.03	0.03	0.04	0.01	0.00	0.02	0.02	0.01	0.00	0.01	0.02	0.01	0.01
SPAC26A3.12c	0.01	0.00	0.08	0.02	0.02	0.01	0.00	0.00	0.00	0.01	0.02	0.05	0.04	0.32	0.02	0.01	0.01	0.04	0.01	0.01	0.01	0.03	0.13	0.01	0.02	0.08	0.01	0.00	0.14	0.02	0.01	0.02	0.04	0.02	0.03	0.03	0.01	0.01	0.00	0.00	0.04	0.01	0.02	0.01	0.16	0.01	0.00	0.00	0.03
SPAC26A3.13c	0.01	0.01	0.03	0.01	0.01	0.01	0.02	0.01	0.04	0.02	0.02	0.03	0.01	0.02	0.04	0.01	0.01	0.01	0.02	0.02	0.01	0.01	0.01	0.01	0.01	0.01	0.01	0.01	0.01	0.01	0.01	0.01	0.02	0.04	0.03	0.02	0.01	0.01	0.02	0.01	0.01	0.01	0.01	0.02	0.01	0.01	0.02	0.01	0.01
SPAC26A3.14c	0.03	0.31	0.01	0.02	0.01	0.06	0.01	0.01	0.03	0.00	0.12	0.08	0.00	0.01	0.00	0.00	0.02	0.02	0.01	0.01	0.16	0.03	0.00	0.01	0.04	0.05	0.00	0.00	0.01	0.00	0.00	0.07	0.02	0.01	0.03	0.01	0.01	0.01	0.01	0.09	0.01	0.12	0.13	0.01	0.00	0.00	0.01	0.00	0.00
SPAC26A3.15c	0.06	0.21	0.02	0.00	0.00	0.01	0.00	0.01	0.03	0.00	0.05	0.03	0.04	0.03	0.00	0.01	0.05	0.04	0.03	0.00	0.04	0.01	0.00	0.00	0.08	0.07	0.02	0.01	0.01	0.04	0.01	0.02	0.07	0.01	0.02	0.02	0.01	0.05	0.01	0.01	0.00	0.06	0.07	0.01	0.02	0.00	0.01	0.03	0.01
SPAC26A3.16	0.09	0.04	0.02	0.02	0.00	0.01	0.02	0.01	0.05	0.00	0.01	0.17	0.02	0.01	0.00	0.00	0.01	0.01	0.01	0.00	0.09	0.01	0.00	0.00	0.09	0.01	0.01	0.01	0.01	0.00	0.00	0.02	0.01	0.01	0.02	0.01	0.01	0.02	0.00	0.02	0.00	0.10	0.01	0.03	0.00	0.01	0.08	0.06	0.05
SPAC26A3.17c	0.00	0.00	0.00	0.02	0.00	0.01	0.02	0.00	0.00	0.01	0.00	0.00	0.02	0.01	0.02	0.02	0.01	0.01	0.01	0.01	0.00	0.02	0.03	0.01	0.00	0.00	0.02	0.09	0.01	0.04	0.01	0.00	0.03	0.01	0.00	0.00	0.01	0.00	0.01	0.00	0.02	0.00	0.00	0.01	0.06	0.00	0.00	0.00	0.01
SPAC26F1.01	0.02	0.00	0.19	0.01	0.06	0.01	0.00	0.01	0.01	0.01	0.04	0.10	0.01	0.04	0.00	0.00	0.03	0.10	0.04	0.01	0.08	0.09	0.01	0.02	0.02	0.12	0.00	0.02	0.10	0.05	0.01	0.07	0.10	0.03	0.07	0.09	0.01	0.08	0.02	0.01	0.08	0.09	0.06	0.01	0.03	0.00	0.00	0.02	0.02
SPAC26F1.02	0.00	0.01	0.01	0.05	0.04	0.08	0.21	0.03	0.01	0.07	0.01	0.02	0.00	0.00	0.01	0.02	0.00	0.00	0.00	0.06	0.01	0.00	0.01	0.01	0.00	0.00	0.00	0.01	0.00	0.00	0.00	0.01	0.00	0.01	0.00	0.00	0.02	0.01	0.01	0.02	0.00	0.01	0.00	0.01	0.00	0.01	0.02	0.00	0.02
SPAC26F1.03	0.01	0.09	0.03	0.00	0.00	0.01	0.00	0.00	0.86	0.00	0.01	0.47	0.07	0.00	0.01	0.01	0.06	0.02	0.01	0.00	0.09	0.01	0.00	0.00	0.28	0.03	0.09	0.00	0.00	0.05	0.03	0.04	0.03	0.07	0.19	0.04	0.01	0.02	0.01	0.01	0.00	0.06	0.19	0.02	0.02	0.00	0.04	0.10	0.03
SPAC26F1.04c	0.01	0.06	0.01	0.01	0.05	0.01	0.02	0.03	0.07	0.01	0.01	0.19	0.00	0.02	0.00	0.00	0.01	0.01	0.01	0.03	0.50	0.00	0.00	0.00	0.08	0.02	0.00	0.00	0.01	0.00	0.00	0.01	0.00	0.01	0.01	0.02	0.01	0.05	0.02	0.03	0.00	0.37	0.05	0.01	0.00	0.00	0.02	0.01	0.01
SPAC26F1.05	0.02	0.02	0.01	0.02	0.00	0.02	0.02	0.01	0.02	0.01	0.00	0.04	0.01	0.03	0.01	0.02	0.02	0.01	0.02	0.12	0.04	0.00	0.01	0.01	0.01	0.01	0.03	0.01	0.01	0.01	0.00	0.02	0.01	0.01	0.02	0.02	0.02	0.02	0.04	0.05	0.01	0.06	0.03	0.03	0.00	0.00	0.01	0.02	0.00
SPAC26F1.06	0.01	0.05	0.05	0.00	0.00	0.01	0.01	0.01	0.07	0.00	0.01	0.19	0.07	0.00	0.00	0.00	0.01	0.00	0.01	0.02	0.14	0.02	0.00	0.00	0.03	0.01	0.08	0.00	0.01	0.00	0.01	0.02	0.00	0.01	0.01	0.01	0.01	0.00	0.00	0.01	0.00	0.03	0.02	0.00	0.01	0.00	0.00	0.00	0.01
SPAC26F1.07	0.01	0.20	0.04	0.02	0.02	0.01	0.03	0.01	0.06	0.01	0.03	0.27	0.00	0.00	0.00	0.00	0.02	0.02	0.03	0.03	0.57	0.01	0.01	0.01	0.05	0.01	0.00	0.00	0.00	0.00	0.02	0.04	0.01	0.02	0.02	0.02	0.02	0.11	0.02	0.03	0.00	0.26	0.02	0.03	0.00	0.00	0.00	0.00	0.02
SPAC26F1.08c	0.00	0.00	0.05	0.01	0.47	0.00	0.01	0.03	0.00	0.08	0.01	0.02	0.01	0.03	0.02	0.01	0.01	0.02	0.01	0.01	0.00	0.06	0.03	0.05	0.02	0.06	0.00	0.01	0.09	0.01	0.00	0.07	0.05	0.03	0.05	0.10	0.03	0.03	0.01	0.00	0.15	0.01	0.01	0.01	0.41	0.00	0.01	0.01	0.01
SPAC26F1.09	0.00	0.00	0.01	0.04	0.28	0.00	0.03	0.01	0.01	0.23	0.02	0.01	0.00	0.00	0.02	0.00	0.00	0.03	0.01	0.00	0.01	0.01	0.17	0.03	0.00	0.01	0.00	0.06	0.02	0.01	0.00	0.00	0.00	0.02	0.01	0.00	0.03	0.03	0.01	0.00	0.02	0.00	0.01	0.01	0.03	0.01	0.00	0.00	0.02
SPAC26F1.10c	0.02	0.10	0.02	0.00	0.01	0.01	0.00	0.00	0.01	0.00	0.01	0.04	0.00	0.08	0.00	0.00	0.01	0.01	0.05	0.01	0.37	0.00	0.00	0.01	0.04	0.08	0.01	0.00	0.22	0.02	0.01	0.03	0.01	0.01	0.00	0.02	0.00	0.04	0.02	0.00	0.02	0.03	0.13	0.01	0.02	0.00	0.00	0.00	0.00
SPAC26F1.11	0.00	0.01	0.00	0.02	0.02	0.00	0.02	0.00	0.01	0.02	0.00	0.01	0.00	0.01	0.01	0.02	0.01	0.00	0.01	0.10	0.04	0.00	0.02	0.00	0.00	0.00	0.01	0.02	0.01	0.00	0.00	0.01	0.00	0.01	0.00	0.01	0.01	0.02	0.08	0.01	0.01	0.00	0.01	0.00	0.00	0.00	0.00	0.00	0.01
SPAC26F1.12c	0.00	0.00	0.00	0.16	0.00	0.01	0.01	0.01	0.00	0.05	0.00	0.00	0.02	0.02	0.17	0.03	0.02	0.03	0.01	0.00	0.00	0.01	0.27	0.03	0.00	0.00	0.01	0.05	0.01	0.06	0.03	0.00	0.04	0.00	0.00	0.00	0.04	0.00	0.00	0.00	0.03	0.00	0.00	0.01	0.04	0.01	0.00	0.00	0.01
SPAC26F1.13c	0.01	0.02	0.01	0.00	0.00	0.00	0.00	0.00	0.42	0.00	0.00	0.10	0.05	0.01	0.04	0.01	0.04	0.05	0.03	0.00	0.01	0.01	0.00	0.01	0.30	0.02	0.17	0.01	0.01	0.20	0.08	0.02	0.02	0.02	0.09	0.02	0.01	0.00	0.01	0.00	0.01	0.00	0.05	0.05	0.16	0.00	0.02	0.08	0.05
SPAC26F1.14c	0.02	0.04	0.02	0.00	0.03	0.01	0.00	0.01	0.04	0.02	0.01	0.34	0.00	0.04	0.00	0.00	0.01	0.01	0.01	0.03	0.18	0.01	0.00	0.01	0.03	0.03	0.00	0.00	0.05	0.00	0.00	0.01	0.01	0.03	0.02	0.03	0.01	0.11	0.04	0.01	0.01	0.07	0.03	0.01	0.00	0.00	0.01	0.00	0.01
SPAC26H5.02c	0.01	0.00	0.01	0.00	0.01	0.01	0.01	0.01	0.00	0.03	0.00	0.00	0.02	0.01	0.38	0.03	0.01	0.02	0.01	0.00	0.00	0.01	0.04	0.01	0.00	0.01	0.01	0.05	0.02	0.09	0.01	0.01	0.04	0.08	0.04	0.04	0.01	0.02	0.01	0.02	0.01	0.00	0.00	0.01	0.03	0.02	0.05	0.07	0.02
SPAC26H5.03	0.00	0.00	0.01	0.11	0.05	0.01	0.00	0.01	0.01	0.02	0.00	0.00	0.01	0.01	0.02	0.12	0.01	0.01	0.00	0.01	0.00	0.06	0.19	0.03	0.00	0.01	0.00	0.01	0.01	0.02	0.00	0.01	0.00	0.02	0.01	0.02	0.01	0.00	0.00	0.00	0.03	0.00	0.00	0.00	0.04	0.01	0.01	0.01	0.07
SPAC26H5.04	0.02	0.02	0.14	0.03	0.07	0.02	0.04	0.02	0.00	0.03	0.04	0.05	0.00	0.02	0.00	0.01	0.01	0.01	0.01	0.00	0.07	0.02	0.02	0.03	0.01	0.02	0.00	0.01	0.02	0.01	0.01	0.03	0.03	0.02	0.01	0.01	0.01	0.02	0.01	0.02	0.01	0.03	0.02	0.01	0.03	0.02	0.01	0.00	0.01
SPAC26H5.05	0.02	0.04	0.03	0.00	0.02	0.01	0.00	0.00	0.02	0.03	0.01	0.18	0.00	0.04	0.00	0.00	0.01	0.02	0.02	0.01	0.10	0.01	0.02	0.04	0.03	0.06	0.01	0.00	0.40	0.01	0.01	0.02	0.01	0.09	0.12	0.04	0.01	0.14	0.02	0.01	0.01	0.01	0.02	0.01	0.04	0.00	0.00	0.01	0.03
SPAC26H5.06	0.01	0.00	0.00	0.01	0.03	0.01	0.00	0.02	0.01	0.05	0.00	0.01	0.05	0.01	0.17	0.01	0.01	0.02	0.01	0.00	0.00	0.06	0.10	0.14	0.01	0.02	0.01	0.01	0.03	0.07	0.02	0.01	0.05	0.02	0.03	0.02	0.02	0.01	0.01	0.01	0.05	0.00	0.00	0.01	0.05	0.00	0.01	0.03	0.02
SPAC26H5.07c	0.04	0.05	0.01	0.00	0.00	0.01	0.00	0.01	0.09	0.00	0.01	0.08	0.08	0.01	0.00	0.02	0.02	0.02	0.02	0.00	0.12	0.01	0.00	0.01	0.22	0.06	0.03	0.00	0.02	0.14	0.05	0.02	0.03	0.03	0.16	0.01	0.01	0.02	0.03	0.01	0.00	0.11	0.10	0.04	0.02	0.01	0.02	0.05	0.01
SPAC26H5.08c	0.06	0.07	0.01	0.00	0.00	0.01	0.00	0.01	0.02	0.00	0.03	0.03	0.15	0.07	0.00	0.02	0.03	0.01	0.02	0.02	0.11	0.00	0.00	0.00	0.13	0.05	0.10	0.00	0.02	0.01	0.01	0.03	0.00	0.01	0.01	0.01	0.00	0.01	0.01	0.01	0.00	0.05	0.01	0.03	0.00	0.00	0.05	0.02	0.01
SPAC26H5.09c	0.04	0.13	0.01	0.00	0.00	0.01	0.00	0.00	0.29	0.00	0.01	0.35	0.04	0.00	0.01	0.00	0.03	0.00	0.05	0.00	0.30	0.01	0.00	0.00	0.44	0.05	0.01	0.00	0.04	0.02	0.02	0.03	0.01	0.02	0.05	0.02	0.00	0.08	0.02	0.00	0.00	0.08	0.08	0.02	0.00	0.00	0.03	0.04	0.05
SPAC26H5.10c	0.00	0.00	0.00	0.08	0.00	0.01	0.01	0.01	0.02	0.00	0.00	0.00	0.10	0.02	0.04	0.02	0.02	0.01	0.01	0.06	0.00	0.00	0.12	0.02	0.00	0.00	0.13	0.01	0.00	0.01	0.00	0.00	0.01	0.00	0.01	0.01	0.03	0.00	0.01	0.01	0.01	0.00	0.00	0.01	0.02	0.01	0.00	0.00	0.02
SPAC26H5.11	0.10	0.03	0.05	0.00	0.03	0.01	0.00	0.02	0.09	0.00	0.01	0.23	0.01	0.02	0.00	0.00	0.02	0.01	0.01	0.01	0.09	0.04	0.00	0.01	0.13	0.76	0.01	0.00	0.30	0.02	0.01	0.04	0.02	0.05	0.09	0.05	0.01	0.04	0.01	0.05	0.05	0.07	0.04	0.01	0.01	0.00	0.02	0.05	0.03
SPAC26H5.12	0.01	0.00	0.00	0.04	0.01	0.01	0.01	0.00	0.01	0.03	0.00	0.01	0.01	0.01	0.12	0.00	0.02	0.03	0.02	0.00	0.00	0.02	0.24	0.05	0.01	0.04	0.01	0.06	0.09	0.10	0.01	0.00	0.02	0.01	0.02	0.01	0.01	0.02	0.01	0.00	0.01	0.00	0.01	0.00	0.01	0.01	0.01	0.03	0.19
SPAC26H5.13c	0.09	0.03	0.00	0.01	0.00	0.02	0.00	0.02	0.01	0.00	0.01	0.00	0.08	0.04	0.05	0.02	0.05	0.01	0.02	0.00	0.01	0.01	0.01	0.01	0.03	0.07	0.22	0.00	0.03	0.10	0.03	0.01	0.02	0.01	0.02	0.02	0.01	0.00	0.01	0.01	0.01	0.02	0.02	0.02	0.00	0.02	0.07	0.05	0.00
SPAC27D7.02c	0.00	0.01	0.00	0.05	0.02	0.01	0.05	0.04	0.01	0.16	0.00	0.01	0.00	0.01	0.22	0.00	0.01	0.01	0.01	0.01	0.00	0.00	0.06	0.02	0.04	0.00	0.00	0.02	0.00	0.00	0.00	0.00	0.01	0.01	0.03	0.01	0.04	0.02	0.01	0.01	0.00	0.00	0.01	0.03	0.00	0.00	0.04	0.03	0.01
SPAC27D7.03c	0.02	0.03	0.02	0.01	0.04	0.01	0.01	0.00	0.01	0.01	0.01	0.02	0.01	0.01	0.00	0.00	0.02	0.02	0.02	0.01	0.07	0.02	0.02	0.05	0.01	0.05	0.01	0.00	0.16	0.02	0.02	0.03	0.01	0.01	0.01	0.01	0.01	0.06	0.01	0.01	0.03	0.03	0.04	0.00	0.04	0.00	0.00	0.00	0.02
SPAC27D7.04	0.01	0.01	0.00	0.03	0.01	0.03	0.09	0.01	0.01	0.02	0.00	0.00	0.00	0.00	0.04	0.02	0.01	0.00	0.00	0.07	0.00	0.01	0.01	0.02	0.00	0.00	0.01	0.03	0.00	0.00	0.00	0.00	0.00	0.00	0.00	0.01	0.01	0.01	0.01	0.04	0.00	0.01	0.01	0.01	0.00	0.00	0.02	0.04	0.01
SPAC27D7.05c	0.01	0.00	0.00	0.17	0.04	0.01	0.08	0.01	0.00	0.12	0.01	0.00	0.00	0.00	0.01	0.01	0.01	0.02	0.01	0.02	0.00	0.01	0.18	0.04	0.00	0.00	0.00	0.09	0.01	0.00	0.00	0.01	0.01	0.01	0.00	0.01	0.03	0.00	0.02	0.00	0.01	0.00	0.00	0.01	0.03	0.01	0.00	0.00	0.01
SPAC27D7.06	0.00	0.03	0.01	0.00	0.00	0.01	0.02	0.01	0.19	0.00	0.01	0.02	0.01	0.00	0.02	0.01	0.03	0.01	0.00	0.01	0.01	0.01	0.00	0.00	0.01	0.00	0.01	0.03	0.00	0.02	0.02	0.03	0.03	0.01	0.02	0.02	0.02	0.01	0.01	0.01	0.00	0.03	0.03	0.02	0.01	0.00	0.06	0.03	0.01
SPAC27D7.07c	0.00	0.00	0.01	0.04	0.01	0.01	0.08	0.02	0.01	0.00	0.02	0.00	0.01	0.00	0.05	0.03	0.02	0.01	0.00	0.02	0.00	0.01	0.00	0.00	0.00	0.00	0.02	0.05	0.00	0.01	0.01	0.00	0.01	0.00	0.00	0.00	0.02	0.00	0.01	0.02	0.00	0.01	0.00	0.02	0.01	0.02	0.02	0.01	0.01
SPAC27D7.08c	0.00	0.00	0.00	0.12	0.43	0.01	0.12	0.02	0.00	0.39	0.00	0.00	0.00	0.01	0.03	0.01	0.01	0.01	0.01	0.01	0.00	0.01	0.33	0.07	0.00	0.00	0.00	0.01	0.02	0.00	0.01	0.00	0.01	0.01	0.01	0.01	0.09	0.00	0.02	0.00	0.03	0.00	0.00	0.00	0.01	0.01	0.00	0.00	0.03
SPAC27D7.09c	0.01	0.02	0.07	0.01	0.06	0.01	0.03	0.03	0.02	0.01	0.05	0.04	0.02	0.02	0.00	0.01	0.01	0.00	0.02	0.06	0.26	0.01	0.01	0.02	0.07	0.01	0.01	0.00	0.00	0.00	0.00	0.09	0.01	0.01	0.01	0.02	0.01	0.01	0.02	0.02	0.01	0.11	0.01	0.01	0.00	0.00	0.01	0.00	0.00
SPAC27D7.11c	0.01	0.02	0.02	0.01	0.01	0.02	0.00	0.01	0.01	0.02	0.04	0.09	0.01	0.01	0.00	0.01	0.01	0.00	0.01	0.02	0.05	0.00	0.01	0.01	0.02	0.00	0.01	0.00	0.01	0.00	0.01	0.02	0.00	0.00	0.01	0.01	0.00	0.08	0.00	0.00	0.00	0.05	0.01	0.01	0.00	0.00	0.01	0.01	0.02
SPAC27D7.12c	0.01	0.01	0.01	0.02	0.01	0.02	0.04	0.02	0.02	0.02	0.01	0.01	0.01	0.01	0.01	0.03	0.01	0.01	0.01	0.05	0.03	0.01	0.01	0.01	0.00	0.01	0.02	0.01	0.00	0.00	0.00	0.01	0.00	0.02	0.01	0.01	0.02	0.00	0.02	0.05	0.01	0.01	0.01	0.02	0.01	0.02	0.01	0.01	0.01
SPAC27D7.13c	0.01	0.01	0.01	0.02	0.08	0.03	0.05	0.03	0.00	0.14	0.01	0.03	0.03	0.03	0.03	0.05	0.01	0.02	0.01	0.01	0.01	0.01	0.09	0.19	0.01	0.00	0.01	0.01	0.01	0.01	0.01	0.01	0.01	0.01	0.01	0.01	0.02	0.00	0.03	0.04	0.03	0.01	0.01	0.02	0.01	0.00	0.00	0.00	0.01
SPAC27D7.14c	0.01	0.00	0.05	0.01	0.01	0.00	0.01	0.00	0.00	0.02	0.00	0.03	0.00	0.01	0.01	0.00	0.01	0.03	0.01	0.01	0.00	0.01	0.05	0.01	0.00	0.00	0.00	0.10	0.02	0.02	0.01	0.01	0.01	0.05	0.02	0.01	0.03	0.02	0.02	0.00	0.02	0.01	0.02	0.04	0.04	0.00	0.00	0.01	0.01
SPAC27E2.01	0.01	0.00	0.05	0.04	0.05	0.01	0.01	0.02	0.00	0.01	0.10	0.00	0.00	0.01	0.01	0.01	0.02	0.02	0.01	0.00	0.00	0.14	0.04	0.05	0.00	0.01	0.01	0.04	0.01	0.02	0.01	0.01	0.02	0.03	0.04	0.01	0.01	0.01	0.01	0.02	0.03	0.00	0.00	0.02	0.02	0.11	0.03	0.01	0.03
SPAC27E2.02	0.00	0.00	0.00	0.05	0.01	0.01	0.05	0.01	0.00	0.09	0.00	0.00	0.02	0.01	0.12	0.02	0.00	0.01	0.01	0.01	0.00	0.00	0.42	0.04	0.00	0.00	0.01	0.05	0.00	0.01	0.00	0.00	0.00	0.01	0.00	0.00	0.02	0.00	0.01	0.00	0.02	0.00	0.00	0.00	0.04	0.01	0.00	0.00	0.02
SPAC27E2.03c	0.01	0.01	0.07	0.00	0.00	0.00	0.00	0.01	0.11	0.00	0.00	0.05	0.10	0.02	0.03	0.01	0.02	0.01	0.00	0.00	0.01	0.03	0.02	0.01	0.08	0.03	0.05	0.01	0.01	0.15	0.03	0.00	0.17	0.01	0.03	0.01	0.00	0.01	0.00	0.00	0.01	0.01	0.01	0.01	0.04	0.00	0.00	0.04	0.03
SPAC27E2.04c	0.01	0.01	0.00	0.01	0.01	0.04	0.01	0.00	0.02	0.00	0.01	0.03	0.00	0.02	0.00	0.06	0.02	0.01	0.03	0.35	0.02	0.01	0.00	0.02	0.00	0.01	0.00	0.00	0.00	0.01	0.01	0.03	0.01	0.01	0.01	0.01	0.01	0.00	0.06	0.08	0.04	0.00	0.01	0.00	0.00	0.00	0.00	0.00	0.01
SPAC27E2.05	0.06	0.02	0.02	0.00	0.00	0.00	0.00	0.02	0.01	0.00	0.09	0.01	0.06	0.04	0.01	0.01	0.02	0.01	0.01	0.01	0.04	0.03	0.00	0.01	0.18	0.22	0.04	0.00	0.11	0.11	0.03	0.03	0.02	0.04	0.05	0.06	0.00	0.01	0.02	0.01	0.04	0.00	0.03	0.02	0.01	0.10	0.04	0.13	0.03
SPAC27E2.06c	0.01	0.01	0.01	0.03	0.06	0.01	0.02	0.00	0.01	0.05	0.01	0.01	0.00	0.00	0.03	0.01	0.01	0.01	0.01	0.00	0.01	0.01	0.07	0.01	0.00	0.00	0.00	0.01	0.01	0.00	0.00	0.00	0.00	0.02	0.01	0.00	0.01	0.01	0.00	0.01	0.01	0.00	0.00	0.01	0.00	0.02	0.01	0.00	0.07
SPAC27E2.07	0.07	0.17	0.07	0.00	0.01	0.02	0.00	0.05	0.01	0.00	0.14	0.04	0.02	0.02	0.00	0.01	0.02	0.01	0.01	0.00	0.21	0.06	0.00	0.01	0.18	0.22	0.02	0.00	0.03	0.02	0.01	0.03	0.01	0.01	0.02	0.02	0.00	0.06	0.00	0.08	0.01	0.31	0.15	0.01	0.00	0.01	0.04	0.03	0.02
SPAC27E2.08	0.01	0.01	0.02	0.01	0.02	0.01	0.01	0.01	0.01	0.03	0.01	0.01	0.01	0.01	0.01	0.01	0.02	0.02	0.02	0.01	0.02	0.01	0.01	0.01	0.01	0.01	0.01	0.02	0.02	0.02	0.02	0.01	0.02	0.02	0.01	0.01	0.01	0.03	0.01	0.01	0.03	0.01	0.03	0.03	0.03	0.01	0.01	0.01	0.02
SPAC27E2.09	0.02	0.01	0.14	0.01	0.09	0.01	0.00	0.02	0.00	0.02	0.17	0.03	0.01	0.27	0.00	0.00	0.01	0.03	0.06	0.00	0.01	0.02	0.16	0.07	0.07	0.12	0.00	0.00	0.45	0.02	0.01	0.06	0.07	0.05	0.07	0.05	0.01	0.03	0.03	0.00	0.12	0.01	0.06	0.06	0.33	0.01	0.00	0.01	0.00
SPAC27E2.10c	0.00	0.00	0.00	0.26	0.01	0.04	0.15	0.01	0.00	0.05	0.00	0.00	0.03	0.00	0.31	0.06	0.01	0.02	0.01	0.01	0.00	0.02	0.29	0.03	0.00	0.00	0.01	0.03	0.00	0.04	0.00	0.01	0.01	0.01	0.02	0.00	0.05	0.00	0.01	0.01	0.01	0.00	0.00	0.01	0.05	0.01	0.01	0.01	0.01
SPAC27E2.11c	0.07	0.02	0.00	0.00	0.00	0.01	0.00	0.01	0.02	0.00	0.01	0.01	0.46	0.01	0.03	0.00	0.02	0.01	0.02	0.00	0.01	0.01	0.00	0.00	0.08	0.04	0.17	0.01	0.06	0.28	0.05	0.02	0.05	0.01	0.01	0.01	0.01	0.01	0.00	0.00	0.00	0.01	0.01	0.00	0.04	0.00	0.02	0.20	0.04
SPAC27E2.12	0.01	0.01	0.02	0.02	0.01	0.01	0.02	0.01	0.02	0.01	0.02	0.02	0.01	0.01	0.01	0.02	0.02	0.02	0.02	0.02	0.02	0.02	0.01	0.01	0.02	0.02	0.01	0.01	0.01	0.02	0.02	0.02	0.01	0.01	0.02	0.02	0.01	0.01	0.01	0.01	0.01	0.02	0.02	0.01	0.01	0.02	0.02	0.02	0.01
SPAC27E2.13	0.01	0.01	0.01	0.01	0.01	0.01	0.02	0.02	0.02	0.02	0.02	0.02	0.01	0.02	0.01	0.01	0.01	0.02	0.01	0.02	0.02	0.01	0.02	0.01	0.02	0.01	0.02	0.02	0.02	0.01	0.01	0.01	0.02	0.01	0.01	0.01	0.02	0.01	0.01	0.01	0.02	0.01	0.01	0.01	0.01	0.01	0.01	0.01	0.02
SPAC27E2.14	0.01	0.01	0.01	0.02	0.02	0.02	0.02	0.02	0.01	0.02	0.01	0.01	0.01	0.02	0.01	0.01	0.01	0.01	0.01	0.02	0.01	0.01	0.01	0.02	0.01	0.01	0.01	0.02	0.02	0.01	0.02	0.01	0.02	0.01	0.01	0.02	0.01	0.01	0.02	0.01	0.02	0.01	0.01	0.01	0.01	0.01	0.01	0.01	0.01
SPAC27F1.02c	0.01	0.01	0.00	0.21	0.01	0.01	0.35	0.01	0.01	0.08	0.00	0.01	0.00	0.00	0.03	0.01	0.00	0.00	0.01	0.03	0.00	0.01	0.03	0.00	0.00	0.00	0.00	0.07	0.00	0.00	0.00	0.00	0.00	0.00	0.00	0.00	0.06	0.01	0.00	0.05	0.00	0.03	0.00	0.00	0.00	0.00	0.01	0.01	0.03
SPAC27F1.03c	0.01	0.01	0.01	0.04	0.03	0.01	0.07	0.01	0.00	0.02	0.00	0.01	0.00	0.00	0.01	0.00	0.01	0.01	0.01	0.01	0.00	0.01	0.01	0.01	0.00	0.01	0.01	0.01	0.01	0.00	0.00	0.01	0.03	0.01	0.01	0.01	0.03	0.01	0.00	0.02	0.02	0.01	0.00	0.01	0.00	0.01	0.00	0.01	0.01
SPAC27F1.04c	0.00	0.00	0.00	0.25	0.13	0.01	0.12	0.02	0.00	0.43	0.00	0.00	0.00	0.01	0.02	0.03	0.01	0.01	0.01	0.01	0.00	0.00	0.26	0.05	0.00	0.00	0.00	0.04	0.01	0.00	0.00	0.00	0.00	0.01	0.00	0.01	0.05	0.00	0.01	0.01	0.01	0.00	0.00	0.01	0.00	0.04	0.00	0.00	0.01
SPAC27F1.05c	0.03	0.04	0.01	0.00	0.01	0.02	0.01	0.01	0.02	0.00	0.01	0.13	0.00	0.01	0.00	0.01	0.09	0.02	0.09	0.07	0.42	0.01	0.00	0.01	0.05	0.03	0.00	0.00	0.03	0.00	0.01	0.56	0.01	0.06	0.03	0.22	0.04	0.05	0.02	0.05	0.04	0.06	0.06	0.01	0.00	0.01	0.02	0.00	0.00
SPAC27F1.06c	0.00	0.00	0.00	0.11	0.01	0.01	0.00	0.01	0.01	0.06	0.00	0.00	0.01	0.11	0.02	0.03	0.02	0.02	0.01	0.00	0.00	0.01	0.06	0.01	0.00	0.00	0.01	0.02	0.01	0.02	0.04	0.02	0.02	0.00	0.00	0.01	0.01	0.00	0.01	0.00	0.01	0.00	0.01	0.01	0.03	0.00	0.00	0.01	0.01
SPAC27F1.07	0.05	0.09	0.06	0.00	0.00	0.01	0.00	0.01	0.05	0.00	0.08	0.03	0.03	0.00	0.00	0.01	0.01	0.00	0.01	0.00	0.12	0.02	0.00	0.00	0.07	0.11	0.06	0.01	0.04	0.02	0.02	0.01	0.01	0.01	0.02	0.01	0.00	0.01	0.01	0.01	0.01	0.17	0.13	0.02	0.01	0.06	0.03	0.05	0.06
SPAC27F1.08	0.04	0.23	0.24	0.00	0.02	0.01	0.00	0.01	0.01	0.00	0.14	0.23	0.01	0.14	0.00	0.00	0.01	0.02	0.02	0.01	0.46	0.03	0.01	0.03	0.31	0.06	0.01	0.00	0.06	0.01	0.00	0.13	0.02	0.01	0.05	0.01	0.00	0.07	0.00	0.02	0.01	0.41	0.17	0.08	0.02	0.00	0.00	0.01	0.01
SPAC27F1.09c	0.01	0.01	0.12	0.06	0.16	0.00	0.03	0.02	0.03	0.10	0.05	0.14	0.00	0.01	0.00	0.00	0.01	0.04	0.01	0.00	0.28	0.01	0.03	0.01	0.06	0.03	0.00	0.01	0.04	0.00	0.00	0.02	0.03	0.02	0.02	0.03	0.02	0.04	0.01	0.01	0.01	0.19	0.04	0.03	0.04	0.00	0.00	0.01	0.04
SPAC27F1.10	0.01	0.00	0.01	0.02	0.01	0.22	0.03	0.00	0.01	0.02	0.01	0.01	0.00	0.02	0.01	0.03	0.02	0.01	0.01	0.07	0.01	0.01	0.01	0.01	0.00	0.00	0.00	0.00	0.01	0.01	0.01	0.01	0.00	0.01	0.03	0.01	0.02	0.01	0.04	0.02	0.02	0.02	0.01	0.01	0.01	0.01	0.01	0.00	0.02
SPAC29A4.02c	0.01	0.06	0.01	0.00	0.00	0.01	0.00	0.00	0.05	0.00	0.00	0.01	0.37	0.02	0.01	0.03	0.02	0.01	0.01	0.02	0.01	0.01	0.00	0.01	0.01	0.01	0.24	0.00	0.00	0.02	0.04	0.01	0.02	0.01	0.01	0.02	0.00	0.00	0.01	0.02	0.02	0.01	0.01	0.00	0.02	0.00	0.00	0.01	0.01
SPAC29A4.03c	0.01	0.01	0.00	0.11	0.02	0.01	0.06	0.04	0.00	0.05	0.01	0.00	0.00	0.00	0.03	0.02	0.01	0.00	0.00	0.02	0.00	0.01	0.06	0.01	0.00	0.00	0.01	0.09	0.00	0.00	0.01	0.00	0.00	0.00	0.00	0.00	0.02	0.01	0.01	0.03	0.00	0.00	0.00	0.01	0.00	0.02	0.02	0.01	0.04
SPAC29A4.04c	0.01	0.00	0.00	0.00	0.00	0.01	0.00	0.00	0.02	0.00	0.00	0.00	0.04	0.01	0.16	0.00	0.01	0.01	0.00	0.00	0.00	0.00	0.00	0.00	0.00	0.00	0.27	0.05	0.02	0.04	0.00	0.00	0.00	0.00	0.00	0.00	0.00	0.00	0.00	0.00	0.00	0.01	0.00	0.01	0.03	0.01	0.00	0.04	0.01
SPAC29A4.05	0.02	0.04	0.01	0.02	0.00	0.01	0.07	0.05	0.01	0.01	0.06	0.01	0.00	0.01	0.00	0.00	0.00	0.01	0.01	0.01	0.04	0.01	0.00	0.00	0.01	0.01	0.00	0.03	0.00	0.00	0.00	0.00	0.01	0.01	0.00	0.00	0.02	0.01	0.01	0.12	0.01	0.25	0.01	0.06	0.00	0.03	0.02	0.01	0.00
SPAC29A4.06c	0.00	0.00	0.00	0.19	0.27	0.02	0.04	0.02	0.00	0.59	0.00	0.00	0.00	0.01	0.02	0.00	0.01	0.01	0.01	0.01	0.00	0.00	0.15	0.04	0.00	0.00	0.00	0.02	0.01	0.00	0.00	0.00	0.00	0.01	0.00	0.01	0.01	0.01	0.03	0.01	0.02	0.00	0.00	0.00	0.01	0.02	0.00	0.00	0.05
SPAC29A4.07	0.00	0.00	0.00	0.06	0.02	0.01	0.02	0.01	0.00	0.03	0.00	0.00	0.01	0.00	0.27	0.02	0.01	0.01	0.01	0.01	0.00	0.07	0.35	0.10	0.00	0.00	0.01	0.03	0.00	0.02	0.00	0.00	0.02	0.01	0.00	0.01	0.03	0.00	0.01	0.00	0.02	0.00	0.00	0.00	0.01	0.05	0.01	0.01	0.03
SPAC29A4.08c	0.01	0.02	0.17	0.00	0.00	0.02	0.00	0.00	0.02	0.00	0.03	0.01	0.02	0.03	0.01	0.02	0.01	0.01	0.00	0.01	0.01	0.03	0.01	0.03	0.01	0.03	0.06	0.01	0.02	0.28	0.03	0.01	0.03	0.05	0.03	0.01	0.00	0.00	0.00	0.01	0.01	0.00	0.02	0.02	0.32	0.01	0.01	0.02	0.01
SPAC29A4.09	0.00	0.01	0.00	0.04	0.01	0.02	0.05	0.00	0.01	0.04	0.00	0.01	0.00	0.02	0.05	0.01	0.00	0.00	0.00	0.01	0.00	0.00	0.01	0.01	0.00	0.00	0.01	0.03	0.00	0.00	0.00	0.00	0.00	0.00	0.00	0.01	0.00	0.01	0.01	0.01	0.00	0.00	0.00	0.01	0.01	0.00	0.00	0.00	0.02
SPAC29A4.10	0.01	0.00	0.01	0.01	0.01	0.01	0.02	0.11	0.01	0.03	0.00	0.01	0.02	0.04	0.10	0.02	0.02	0.03	0.03	0.00	0.00	0.01	0.07	0.04	0.07	0.01	0.01	0.03	0.00	0.02	0.01	0.02	0.03	0.01	0.06	0.06	0.02	0.02	0.01	0.02	0.04	0.01	0.00	0.03	0.00	0.01	0.07	0.03	0.02
SPAC29A4.11	0.08	0.03	0.07	0.00	0.06	0.01	0.00	0.01	0.02	0.02	0.02	0.28	0.00	0.01	0.01	0.00	0.00	0.01	0.01	0.00	0.09	0.01	0.01	0.01	0.11	0.17	0.01	0.01	0.15	0.02	0.00	0.02	0.01	0.05	0.11	0.03	0.01	0.11	0.01	0.03	0.00	0.14	0.02	0.01	0.01	0.01	0.03	0.02	0.03
SPAC29A4.12c	0.03	0.04	0.02	0.04	0.02	0.01	0.01	0.01	0.01	0.00	0.01	0.07	0.01	0.01	0.00	0.01	0.01	0.01	0.03	0.02	0.17	0.01	0.01	0.01	0.02	0.02	0.01	0.01	0.04	0.00	0.00	0.01	0.00	0.01	0.00	0.01	0.00	0.07	0.01	0.02	0.01	0.02	0.01	0.02	0.00	0.00	0.01	0.01	0.01
SPAC29A4.13	0.02	0.01	0.02	0.00	0.01	0.03	0.00	0.01	0.00	0.01	0.05	0.02	0.06	0.16	0.01	0.06	0.02	0.02	0.02	0.03	0.00	0.04	0.01	0.02	0.00	0.06	0.02	0.01	0.28	0.22	0.02	0.45	0.17	0.04	0.06	0.20	0.01	0.00	0.12	0.01	0.25	0.00	0.01	0.00	0.07	0.02	0.00	0.00	0.00
SPAC29A4.14c	0.01	0.00	0.04	0.01	0.05	0.01	0.02	0.18	0.01	0.04	0.01	0.00	0.01	0.00	0.08	0.04	0.01	0.02	0.01	0.00	0.00	0.02	0.03	0.03	0.01	0.02	0.01	0.06	0.00	0.02	0.00	0.00	0.03	0.01	0.02	0.08	0.02	0.00	0.00	0.10	0.02	0.01	0.00	0.02	0.00	0.08	0.02	0.02	0.03
SPAC29A4.15	0.00	0.01	0.11	0.00	0.00	0.01	0.01	0.00	0.07	0.00	0.00	0.02	0.03	0.03	0.02	0.07	0.01	0.03	0.01	0.01	0.00	0.03	0.01	0.02	0.01	0.03	0.03	0.02	0.01	0.08	0.02	0.03	0.02	0.09	0.22	0.11	0.01	0.00	0.00	0.01	0.02	0.00	0.00	0.00	0.05	0.01	0.00	0.01	0.02
SPAC29A4.16	0.04	0.04	0.00	0.00	0.00	0.00	0.00	0.01	0.04	0.00	0.00	0.02	0.11	0.01	0.01	0.00	0.10	0.03	0.09	0.00	0.01	0.01	0.00	0.00	0.16	0.05	0.08	0.03	0.08	0.07	0.20	0.02	0.04	0.01	0.00	0.02	0.00	0.03	0.00	0.00	0.00	0.04	0.05	0.05	0.01	0.00	0.04	0.21	0.01
SPAC29A4.17c	0.01	0.01	0.02	0.01	0.02	0.03	0.01	0.00	0.01	0.00	0.04	0.09	0.00	0.01	0.00	0.02	0.01	0.01	0.02	0.03	0.30	0.01	0.00	0.00	0.01	0.02	0.02	0.01	0.01	0.00	0.00	0.02	0.01	0.01	0.02	0.01	0.01	0.07	0.07	0.01	0.01	0.05	0.02	0.00	0.00	0.00	0.00	0.00	0.01
SPAC29A4.18	0.01	0.04	0.07	0.01	0.00	0.01	0.00	0.03	0.04	0.00	0.09	0.01	0.14	0.02	0.04	0.05	0.07	0.05	0.02	0.00	0.02	0.06	0.01	0.02	0.15	0.06	0.01	0.00	0.01	0.15	0.10	0.07	0.05	0.05	0.26	0.05	0.02	0.01	0.00	0.02	0.01	0.04	0.05	0.02	0.02	0.01	0.04	0.05	0.03
SPAC29A4.19c	0.01	0.01	0.14	0.00	0.06	0.01	0.02	0.06	0.01	0.10	0.05	0.02	0.01	0.04	0.01	0.02	0.01	0.02	0.01	0.01	0.02	0.03	0.01	0.02	0.09	0.08	0.01	0.00	0.04	0.01	0.00	0.12	0.03	0.05	0.12	0.04	0.02	0.01	0.01	0.04	0.10	0.03	0.07	0.01	0.04	0.01	0.04	0.00	0.01
SPAC29A4.20	0.02	0.01	0.00	0.01	0.00	0.04	0.00	0.00	0.01	0.00	0.00	0.01	0.01	0.03	0.04	0.00	0.01	0.01	0.01	0.01	0.00	0.00	0.02	0.00	0.00	0.02	0.08	0.01	0.17	0.10	0.02	0.01	0.02	0.01	0.01	0.01	0.00	0.01	0.00	0.00	0.00	0.00	0.01	0.00	0.02	0.00	0.00	0.02	0.05
SPAC29B12.01	0.03	0.01	0.02	0.04	0.04	0.02	0.02	0.01	0.01	0.40	0.00	0.05	0.00	0.01	0.02	0.00	0.01	0.01	0.02	0.01	0.01	0.00	0.06	0.01	0.00	0.02	0.00	0.01	0.06	0.01	0.00	0.00	0.01	0.05	0.02	0.01	0.02	0.03	0.02	0.00	0.01	0.00	0.01	0.01	0.03	0.00	0.01	0.01	0.11
SPAC29B12.02c	0.00	0.00	0.00	0.01	0.01	0.00	0.01	0.00	0.01	0.03	0.00	0.01	0.01	0.01	0.08	0.01	0.05	0.06	0.05	0.00	0.00	0.00	0.23	0.04	0.03	0.01	0.01	0.03	0.08	0.05	0.01	0.01	0.02	0.04	0.01	0.01	0.01	0.01	0.03	0.00	0.02	0.00	0.00	0.00	0.01	0.00	0.00	0.03	0.05
SPAC29B12.03	0.03	0.19	0.01	0.03	0.00	0.05	0.00	0.00	0.08	0.01	0.01	0.15	0.00	0.04	0.01	0.00	0.01	0.01	0.01	0.02	0.09	0.00	0.00	0.00	0.02	0.02	0.02	0.00	0.04	0.01	0.00	0.01	0.01	0.01	0.01	0.01	0.01	0.02	0.02	0.00	0.00	0.06	0.01	0.05	0.00	0.00	0.01	0.01	0.01
SPAC29B12.04	0.01	0.01	0.01	0.00	0.00	0.01	0.00	0.00	0.57	0.00	0.01	0.38	0.06	0.08	0.02	0.02	0.07	0.02	0.04	0.01	0.04	0.00	0.00	0.01	0.11	0.00	0.04	0.00	0.00	0.05	0.01	0.03	0.02	0.04	0.08	0.02	0.01	0.02	0.04	0.01	0.01	0.00	0.01	0.01	0.00	0.00	0.02	0.03	0.01
SPAC29B12.05c	0.00	0.00	0.00	0.02	0.01	0.03	0.13	0.01	0.00	0.12	0.00	0.00	0.01	0.00	0.30	0.01	0.01	0.01	0.00	0.01	0.00	0.01	0.12	0.02	0.00	0.00	0.01	0.17	0.00	0.00	0.00	0.00	0.00	0.00	0.00	0.00	0.02	0.00	0.01	0.01	0.01	0.00	0.00	0.00	0.00	0.02	0.01	0.01	0.04
SPAC29B12.06c	0.05	0.05	0.00	0.01	0.00	0.02	0.00	0.05	0.01	0.00	0.12	0.00	0.11	0.03	0.10	0.08	0.03	0.02	0.01	0.00	0.00	0.01	0.00	0.00	0.10	0.02	0.11	0.00	0.01	0.02	0.02	0.02	0.02	0.01	0.02	0.03	0.00	0.00	0.00	0.01	0.01	0.02	0.02	0.09	0.00	0.15	0.37	0.21	0.00
SPAC29B12.07	0.03	0.02	0.02	0.01	0.04	0.00	0.01	0.00	0.01	0.04	0.01	0.14	0.01	0.02	0.01	0.00	0.02	0.03	0.04	0.00	0.03	0.01	0.02	0.01	0.06	0.04	0.00	0.01	0.21	0.02	0.00	0.06	0.02	0.06	0.04	0.02	0.01	0.13	0.01	0.00	0.03	0.01	0.14	0.02	0.11	0.00	0.00	0.01	0.02
SPAC29B12.08	0.07	0.01	0.04	0.00	0.00	0.01	0.00	0.01	0.02	0.00	0.03	0.03	0.28	0.01	0.01	0.01	0.04	0.05	0.04	0.00	0.01	0.01	0.03	0.00	0.09	0.09	0.06	0.01	0.44	0.26	0.04	0.07	0.02	0.04	0.04	0.02	0.02	0.02	0.01	0.00	0.02	0.01	0.01	0.01	0.01	0.01	0.01	0.08	0.04
SPAC29B12.10c	0.01	0.00	0.06	0.00	0.01	0.01	0.00	0.00	0.00	0.00	0.03	0.01	0.05	0.07	0.01	0.00	0.01	0.05	0.03	0.01	0.00	0.00	0.01	0.01	0.01	0.03	0.01	0.01	0.12	0.18	0.04	0.03	0.12	0.03	0.02	0.04	0.02	0.04	0.01	0.00	0.03	0.01	0.02	0.05	0.12	0.01	0.01	0.01	0.00
SPAC29B12.11c	0.07	0.13	0.02	0.00	0.00	0.02	0.00	0.04	0.02	0.00	0.31	0.05	0.01	0.01	0.00	0.00	0.01	0.00	0.01	0.01	0.39	0.02	0.00	0.00	0.11	0.15	0.02	0.00	0.01	0.00	0.02	0.02	0.00	0.01	0.01	0.01	0.00	0.01	0.00	0.10	0.00	0.39	0.16	0.04	0.00	0.03	0.10	0.02	0.00
SPAC29B12.12	0.01	0.00	0.01	0.02	0.01	0.04	0.01	0.01	0.00	0.02	0.00	0.01	0.00	0.03	0.00	0.02	0.01	0.00	0.01	0.07	0.01	0.00	0.01	0.04	0.00	0.00	0.00	0.00	0.01	0.01	0.00	0.02	0.01	0.01	0.01	0.02	0.01	0.00	0.04	0.00	0.05	0.00	0.00	0.00	0.01	0.02	0.00	0.00	0.00
SPAC29B12.13	0.01	0.00	0.01	0.01	0.03	0.01	0.17	0.01	0.00	0.08	0.01	0.00	0.00	0.01	0.00	0.01	0.00	0.00	0.01	0.04	0.02	0.01	0.00	0.01	0.00	0.00	0.00	0.01	0.00	0.00	0.00	0.01	0.01	0.02	0.01	0.02	0.03	0.01	0.02	0.17	0.02	0.04	0.01	0.01	0.00	0.02	0.02	0.00	0.00
SPAC29B12.14c	0.01	0.01	0.05	0.00	0.04	0.01	0.01	0.05	0.05	0.01	0.05	0.06	0.01	0.13	0.00	0.03	0.09	0.06	0.02	0.01	0.04	0.03	0.00	0.01	0.16	0.07	0.00	0.00	0.01	0.08	0.04	0.21	0.09	0.05	0.22	0.29	0.01	0.02	0.02	0.13	0.13	0.04	0.16	0.01	0.01	0.01	0.03	0.02	0.00
SPAC29E6.01	0.01	0.09	0.03	0.01	0.15	0.02	0.00	0.01	0.02	0.00	0.19	0.26	0.00	0.28	0.00	0.00	0.00	0.03	0.01	0.01	0.17	0.05	0.01	0.03	0.27	0.04	0.00	0.00	0.05	0.00	0.00	0.24	0.03	0.03	0.06	0.17	0.01	0.10	0.01	0.03	0.05	0.09	0.15	0.03	0.03	0.00	0.01	0.00	0.00
SPAC29E6.02	0.02	0.00	0.01	0.02	0.03	0.01	0.01	0.02	0.00	0.14	0.01	0.00	0.01	0.01	0.08	0.00	0.01	0.02	0.01	0.00	0.00	0.02	0.12	0.01	0.00	0.00	0.00	0.09	0.07	0.01	0.01	0.01	0.01	0.01	0.01	0.01	0.04	0.02	0.01	0.00	0.01	0.00	0.00	0.01	0.01	0.04	0.01	0.01	0.01
SPAC29E6.03c	0.01	0.00	0.04	0.03	0.02	0.01	0.01	0.01	0.00	0.06	0.02	0.00	0.01	0.02	0.04	0.01	0.01	0.04	0.01	0.01	0.00	0.01	0.12	0.02	0.00	0.01	0.00	0.03	0.02	0.04	0.01	0.00	0.02	0.01	0.00	0.01	0.02	0.01	0.01	0.01	0.05	0.00	0.00	0.02	0.13	0.16	0.00	0.00	0.02
SPAC29E6.04	0.01	0.00	0.01	0.10	0.01	0.02	0.05	0.04	0.00	0.01	0.01	0.00	0.00	0.01	0.02	0.01	0.00	0.00	0.01	0.01	0.00	0.00	0.06	0.01	0.00	0.00	0.01	0.06	0.01	0.00	0.00	0.00	0.00	0.00	0.00	0.00	0.01	0.00	0.00	0.02	0.00	0.01	0.00	0.01	0.01	0.02	0.00	0.01	0.01
SPAC29E6.05c	0.05	0.02	0.00	0.01	0.04	0.02	0.02	0.01	0.01	0.02	0.00	0.01	0.00	0.01	0.00	0.00	0.01	0.00	0.01	0.01	0.12	0.00	0.00	0.01	0.03	0.03	0.00	0.00	0.03	0.00	0.00	0.01	0.00	0.01	0.01	0.02	0.01	0.07	0.05	0.01	0.00	0.06	0.04	0.00	0.00	0.01	0.04	0.01	0.02
SPAC29E6.06c	0.01	0.00	0.00	0.01	0.00	0.01	0.00	0.01	0.01	0.01	0.00	0.01	0.26	0.01	0.24	0.01	0.01	0.08	0.01	0.00	0.00	0.01	0.04	0.01	0.00	0.00	0.02	0.04	0.01	0.24	0.06	0.00	0.07	0.01	0.01	0.00	0.02	0.00	0.00	0.00	0.01	0.00	0.00	0.01	0.18	0.01	0.00	0.02	0.01
SPAC29E6.07	0.01	0.00	0.02	0.01	0.01	0.01	0.01	0.00	0.00	0.01	0.00	0.03	0.01	0.02	0.01	0.03	0.02	0.04	0.04	0.03	0.01	0.01	0.02	0.02	0.00	0.01	0.01	0.01	0.01	0.02	0.01	0.03	0.01	0.01	0.01	0.01	0.02	0.01	0.02	0.02	0.05	0.02	0.01	0.00	0.01	0.01	0.00	0.00	0.01
SPAC29E6.08	0.01	0.04	0.01	0.02	0.01	0.03	0.00	0.02	0.02	0.00	0.04	0.04	0.03	0.11	0.00	0.01	0.01	0.01	0.01	0.05	0.15	0.00	0.00	0.01	0.02	0.00	0.01	0.00	0.02	0.00	0.01	0.02	0.00	0.01	0.01	0.01	0.01	0.01	0.01	0.01	0.00	0.09	0.01	0.08	0.01	0.00	0.01	0.01	0.00
SPAC29E6.09	0.01	0.02	0.03	0.04	0.16	0.02	0.02	0.01	0.01	0.02	0.02	0.02	0.00	0.02	0.00	0.01	0.00	0.00	0.01	0.01	0.07	0.01	0.03	0.01	0.01	0.01	0.00	0.00	0.01	0.00	0.00	0.01	0.00	0.01	0.02	0.01	0.01	0.01	0.01	0.03	0.01	0.03	0.00	0.01	0.00	0.01	0.01	0.00	0.01
SPAC29E6.10c	0.02	0.00	0.00	0.04	0.01	0.01	0.00	0.01	0.00	0.08	0.00	0.01	0.02	0.01	0.04	0.02	0.03	0.03	0.04	0.01	0.00	0.00	0.12	0.02	0.00	0.00	0.01	0.03	0.09	0.05	0.02	0.02	0.02	0.02	0.01	0.00	0.05	0.01	0.01	0.00	0.01	0.00	0.00	0.01	0.09	0.01	0.01	0.01	0.05
SPAC2C4.03c	0.00	0.00	0.00	0.02	0.00	0.04	0.05	0.00	0.00	0.02	0.00	0.00	0.00	0.00	0.09	0.02	0.00	0.00	0.00	0.03	0.00	0.00	0.02	0.00	0.00	0.00	0.03	0.01	0.00	0.00	0.00	0.00	0.00	0.00	0.00	0.00	0.01	0.00	0.00	0.00	0.00	0.00	0.00	0.00	0.00	0.01	0.02	0.00	0.00
SPAC2C4.04c	0.00	0.00	0.01	0.07	0.04	0.02	0.33	0.01	0.00	0.04	0.01	0.00	0.00	0.00	0.00	0.01	0.00	0.00	0.00	0.07	0.01	0.00	0.02	0.01	0.00	0.00	0.00	0.01	0.00	0.00	0.00	0.00	0.00	0.00	0.00	0.00	0.01	0.00	0.02	0.07	0.00	0.00	0.00	0.00	0.00	0.01	0.01	0.00	0.01
SPAC2C4.05	0.01	0.04	0.01	0.01	0.00	0.02	0.04	0.01	0.03	0.00	0.04	0.01	0.01	0.00	0.00	0.02	0.01	0.01	0.00	0.05	0.05	0.01	0.00	0.00	0.01	0.01	0.02	0.00	0.00	0.00	0.00	0.01	0.01	0.00	0.01	0.01	0.00	0.00	0.01	0.11	0.00	0.13	0.03	0.01	0.00	0.00	0.02	0.02	0.00
SPAC2C4.06c	0.00	0.01	0.01	0.01	0.01	0.01	0.01	0.02	0.03	0.01	0.01	0.01	0.05	0.07	0.03	0.02	0.01	0.03	0.01	0.01	0.00	0.10	0.02	0.08	0.05	0.01	0.02	0.00	0.01	0.06	0.03	0.02	0.02	0.01	0.03	0.01	0.01	0.00	0.00	0.02	0.05	0.00	0.00	0.01	0.03	0.01	0.00	0.00	0.01
SPAC2C4.07c	0.02	0.01	0.05	0.05	0.10	0.01	0.01	0.04	0.00	0.05	0.03	0.04	0.00	0.02	0.00	0.00	0.02	0.02	0.02	0.01	0.11	0.00	0.06	0.01	0.02	0.02	0.00	0.00	0.03	0.00	0.00	0.01	0.00	0.02	0.02	0.03	0.02	0.15	0.00	0.02	0.01	0.03	0.01	0.10	0.00	0.01	0.00	0.00	0.02
SPAC2C4.08	0.01	0.00	0.00	0.03	0.01	0.02	0.04	0.05	0.02	0.03	0.00	0.01	0.02	0.01	0.12	0.05	0.07	0.02	0.02	0.02	0.00	0.00	0.06	0.03	0.01	0.00	0.02	0.03	0.00	0.01	0.01	0.01	0.04	0.02	0.01	0.06	0.04	0.00	0.02	0.07	0.01	0.00	0.00	0.02	0.00	0.03	0.04	0.06	0.01
SPAC2C4.09	0.01	0.00	0.00	0.17	0.04	0.02	0.02	0.01	0.01	0.08	0.02	0.01	0.00	0.01	0.02	0.01	0.02	0.01	0.01	0.01	0.00	0.00	0.03	0.01	0.00	0.00	0.00	0.01	0.00	0.00	0.01	0.00	0.00	0.01	0.00	0.00	0.01	0.00	0.01	0.01	0.00	0.01	0.00	0.01	0.00	0.01	0.01	0.02	0.02
SPAC2C4.10c	0.00	0.00	0.01	0.19	0.06	0.03	0.40	0.01	0.00	0.28	0.01	0.00	0.00	0.00	0.02	0.01	0.00	0.00	0.00	0.02	0.00	0.00	0.02	0.01	0.00	0.00	0.00	0.05	0.00	0.00	0.00	0.00	0.00	0.00	0.00	0.01	0.03	0.01	0.01	0.02	0.00	0.01	0.00	0.01	0.00	0.03	0.01	0.01	0.03
SPAC2C4.11c	0.01	0.00	0.00	0.02	0.00	0.01	0.00	0.02	0.00	0.00	0.01	0.00	0.18	0.08	0.02	0.10	0.01	0.01	0.01	0.01	0.00	0.05	0.08	0.03	0.00	0.00	0.11	0.01	0.01	0.04	0.01	0.01	0.01	0.00	0.00	0.00	0.01	0.00	0.00	0.00	0.01	0.00	0.00	0.00	0.10	0.00	0.00	0.00	0.00
SPAC2C4.12c	0.00	0.00	0.00	0.07	0.08	0.01	0.05	0.01	0.00	0.10	0.00	0.00	0.00	0.01	0.12	0.04	0.01	0.05	0.01	0.01	0.00	0.01	0.43	0.05	0.00	0.00	0.01	0.06	0.01	0.01	0.01	0.00	0.01	0.01	0.01	0.00	0.03	0.00	0.00	0.00	0.06	0.00	0.00	0.00	0.04	0.02	0.00	0.00	0.02
SPAC2C4.13	0.05	0.03	0.01	0.01	0.00	0.02	0.01	0.02	0.00	0.00	0.06	0.00	0.01	0.01	0.01	0.01	0.03	0.01	0.01	0.00	0.01	0.01	0.00	0.00	0.01	0.02	0.02	0.02	0.01	0.01	0.01	0.02	0.01	0.03	0.01	0.01	0.01	0.02	0.01	0.04	0.00	0.08	0.02	0.03	0.00	0.08	0.08	0.06	0.00
SPAC2C4.14c	0.07	0.06	0.06	0.00	0.01	0.01	0.01	0.35	0.01	0.01	0.26	0.02	0.03	0.01	0.01	0.00	0.02	0.02	0.02	0.00	0.01	0.13	0.00	0.00	0.22	0.19	0.01	0.01	0.01	0.02	0.02	0.08	0.07	0.04	0.22	0.15	0.03	0.01	0.00	0.07	0.03	0.11	0.05	0.13	0.00	0.07	0.21	0.16	0.01
SPAC2C4.15c	0.00	0.01	0.01	0.14	0.09	0.01	0.04	0.02	0.05	0.05	0.01	0.08	0.00	0.01	0.00	0.00	0.02	0.02	0.04	0.01	0.13	0.01	0.02	0.01	0.06	0.01	0.00	0.01	0.01	0.00	0.00	0.02	0.01	0.02	0.01	0.03	0.04	0.01	0.01	0.01	0.01	0.06	0.01	0.02	0.00	0.00	0.00	0.00	0.03
SPAC2C4.16c	0.00	0.02	0.01	0.00	0.00	0.01	0.01	0.00	0.08	0.00	0.00	0.01	0.12	0.01	0.00	0.01	0.01	0.00	0.00	0.03	0.01	0.00	0.00	0.00	0.00	0.01	0.28	0.01	0.01	0.01	0.01	0.00	0.00	0.00	0.01	0.00	0.01	0.00	0.01	0.01	0.00	0.01	0.02	0.00	0.02	0.00	0.00	0.01	0.01
SPAC2C4.17c	0.02	0.04	0.06	0.00	0.03	0.02	0.00	0.01	0.01	0.01	0.05	0.14	0.00	0.09	0.00	0.00	0.02	0.01	0.04	0.01	0.21	0.03	0.01	0.01	0.07	0.06	0.01	0.00	0.07	0.01	0.01	0.07	0.02	0.02	0.02	0.03	0.01	0.25	0.01	0.01	0.04	0.09	0.04	0.05	0.02	0.00	0.00	0.00	0.00
SPAC2E12.02	0.02	0.29	0.00	0.03	0.01	0.00	0.00	0.00	0.04	0.01	0.00	0.18	0.00	0.03	0.00	0.00	0.02	0.01	0.06	0.01	0.43	0.00	0.02	0.01	0.16	0.04	0.01	0.00	0.15	0.00	0.01	0.04	0.02	0.01	0.01	0.01	0.01	0.09	0.01	0.01	0.01	0.02	0.03	0.02	0.00	0.00	0.00	0.00	0.02
SPAC2E12.03c	0.05	0.00	0.01	0.01	0.02	0.01	0.00	0.00	0.06	0.01	0.00	0.02	0.00	0.02	0.00	0.02	0.03	0.02	0.03	0.01	0.20	0.00	0.00	0.00	0.10	0.05	0.01	0.00	0.17	0.02	0.02	0.07	0.03	0.15	0.15	0.08	0.01	0.02	0.07	0.02	0.02	0.01	0.02	0.01	0.00	0.00	0.08	0.02	0.01
SPAC2E12.05	0.01	0.01	0.02	0.03	0.16	0.03	0.04	0.02	0.00	0.11	0.01	0.03	0.00	0.02	0.00	0.01	0.00	0.01	0.01	0.04	0.01	0.01	0.03	0.05	0.00	0.00	0.01	0.01	0.03	0.00	0.00	0.02	0.01	0.01	0.01	0.01	0.01	0.01	0.01	0.01	0.04	0.01	0.01	0.00	0.01	0.01	0.00	0.00	0.01
SPAC2E1P3.01	0.02	0.06	0.01	0.01	0.03	0.01	0.01	0.02	0.11	0.01	0.01	0.21	0.01	0.01	0.00	0.01	0.08	0.01	0.04	0.04	0.35	0.01	0.00	0.00	0.12	0.06	0.01	0.00	0.01	0.00	0.01	0.07	0.01	0.04	0.01	0.15	0.01	0.01	0.01	0.20	0.02	0.12	0.06	0.01	0.00	0.00	0.02	0.02	0.02
SPAC2E1P3.02c	0.01	0.01	0.01	0.02	0.04	0.02	0.03	0.01	0.01	0.05	0.00	0.02	0.01	0.19	0.01	0.06	0.03	0.02	0.05	0.03	0.01	0.01	0.02	0.05	0.01	0.00	0.00	0.00	0.03	0.01	0.01	0.12	0.03	0.06	0.05	0.09	0.04	0.01	0.07	0.02	0.03	0.01	0.01	0.01	0.01	0.01	0.01	0.01	0.01
SPAC2E1P3.03c	0.01	0.01	0.04	0.01	0.03	0.01	0.02	0.01	0.04	0.02	0.03	0.03	0.01	0.03	0.02	0.01	0.01	0.02	0.02	0.02	0.02	0.01	0.01	0.02	0.01	0.02	0.01	0.01	0.03	0.01	0.01	0.01	0.03	0.02	0.04	0.02	0.01	0.02	0.02	0.01	0.01	0.01	0.01	0.03	0.02	0.01	0.02	0.01	0.02
SPAC2E1P3.04	0.01	0.02	0.07	0.01	0.03	0.00	0.02	0.02	0.14	0.01	0.05	0.38	0.01	0.01	0.00	0.01	0.12	0.31	0.12	0.00	0.08	0.03	0.01	0.01	0.36	0.03	0.00	0.00	0.01	0.06	0.03	0.39	0.28	0.33	0.44	0.47	0.20	0.22	0.03	0.04	0.06	0.05	0.17	0.03	0.01	0.00	0.01	0.02	0.01
SPAC2E1P3.05c	0.01	0.02	0.00	0.00	0.00	0.01	0.00	0.00	0.03	0.00	0.01	0.01	0.06	0.00	0.04	0.01	0.06	0.02	0.02	0.00	0.01	0.01	0.00	0.00	0.06	0.00	0.04	0.02	0.00	0.36	0.54	0.01	0.06	0.02	0.03	0.01	0.01	0.04	0.02	0.01	0.00	0.02	0.07	0.00	0.02	0.00	0.01	0.03	0.01
SPAC2E1P5.01c	0.01	0.00	0.02	0.00	0.00	0.01	0.00	0.01	0.00	0.00	0.02	0.00	0.30	0.04	0.30	0.15	0.03	0.04	0.01	0.00	0.00	0.01	0.03	0.01	0.01	0.04	0.02	0.01	0.02	0.24	0.05	0.02	0.04	0.01	0.02	0.01	0.01	0.00	0.01	0.00	0.03	0.00	0.02	0.01	0.13	0.19	0.03	0.04	0.01
SPAC2E1P5.02c	0.01	0.00	0.00	0.02	0.01	0.01	0.01	0.04	0.01	0.01	0.02	0.01	0.00	0.01	0.01	0.02	0.01	0.01	0.01	0.02	0.01	0.01	0.00	0.01	0.01	0.02	0.01	0.03	0.00	0.00	0.00	0.01	0.01	0.02	0.01	0.01	0.00	0.00	0.01	0.03	0.01	0.02	0.02	0.03	0.00	0.05	0.05	0.03	0.01
SPAC2E1P5.03	0.01	0.00	0.00	0.02	0.00	0.01	0.04	0.01	0.01	0.01	0.00	0.00	0.00	0.00	0.18	0.01	0.01	0.01	0.01	0.00	0.00	0.01	0.01	0.00	0.00	0.01	0.01	0.57	0.00	0.01	0.00	0.00	0.02	0.01	0.00	0.00	0.02	0.00	0.01	0.01	0.00	0.01	0.00	0.00	0.00	0.02	0.01	0.06	0.03
SPAC2E1P5.04c	0.01	0.05	0.02	0.02	0.12	0.02	0.07	0.09	0.01	0.03	0.11	0.01	0.00	0.01	0.01	0.01	0.01	0.01	0.01	0.01	0.02	0.06	0.01	0.04	0.02	0.01	0.00	0.02	0.00	0.00	0.01	0.03	0.01	0.01	0.03	0.02	0.03	0.01	0.01	0.06	0.01	0.01	0.01	0.01	0.00	0.03	0.04	0.02	0.00
SPAC2E1P5.05	0.00	0.00	0.01	0.07	0.02	0.01	0.01	0.01	0.01	0.04	0.01	0.01	0.03	0.06	0.01	0.05	0.02	0.12	0.02	0.00	0.00	0.03	0.23	0.04	0.01	0.00	0.01	0.02	0.01	0.04	0.05	0.04	0.03	0.01	0.02	0.01	0.06	0.00	0.00	0.01	0.07	0.00	0.00	0.02	0.04	0.00	0.00	0.00	0.02
SPAC2F3.01	0.03	0.07	0.03	0.00	0.05	0.02	0.00	0.16	0.02	0.01	0.17	0.06	0.01	0.08	0.01	0.00	0.01	0.01	0.02	0.01	0.21	0.02	0.00	0.00	0.14	0.11	0.01	0.00	0.02	0.00	0.00	0.02	0.01	0.02	0.03	0.06	0.00	0.01	0.01	0.09	0.01	0.09	0.08	0.05	0.00	0.02	0.02	0.01	0.01
SPAC2F3.02	0.01	0.01	0.00	0.05	0.00	0.02	0.03	0.06	0.01	0.01	0.00	0.00	0.15	0.01	0.06	0.04	0.01	0.01	0.00	0.01	0.00	0.06	0.01	0.02	0.01	0.00	0.02	0.03	0.00	0.01	0.03	0.01	0.01	0.01	0.01	0.01	0.02	0.00	0.03	0.01	0.00	0.01	0.00	0.02	0.02	0.01	0.01	0.02	0.01
SPAC2F3.03c	0.01	0.00	0.00	0.12	0.01	0.01	0.01	0.02	0.00	0.03	0.00	0.00	0.03	0.00	0.19	0.05	0.01	0.02	0.01	0.00	0.00	0.01	0.44	0.02	0.00	0.00	0.07	0.07	0.01	0.01	0.01	0.00	0.01	0.00	0.00	0.00	0.02	0.00	0.00	0.00	0.01	0.00	0.00	0.00	0.01	0.01	0.00	0.01	0.02
SPAC2F3.04c	0.02	0.11	0.02	0.01	0.00	0.02	0.10	0.10	0.02	0.00	0.04	0.03	0.02	0.02	0.03	0.02	0.04	0.01	0.01	0.01	0.01	0.02	0.00	0.00	0.06	0.04	0.03	0.01	0.00	0.01	0.01	0.01	0.03	0.01	0.03	0.03	0.02	0.00	0.01	0.30	0.02	0.10	0.02	0.03	0.00	0.04	0.19	0.07	0.01
SPAC2F3.05c	0.01	0.04	0.01	0.02	0.07	0.01	0.02	0.02	0.02	0.01	0.03	0.04	0.00	0.01	0.00	0.00	0.03	0.01	0.01	0.03	0.35	0.00	0.00	0.01	0.01	0.02	0.00	0.01	0.00	0.00	0.00	0.02	0.00	0.02	0.01	0.07	0.01	0.05	0.04	0.03	0.00	0.08	0.03	0.01	0.00	0.00	0.01	0.00	0.00
SPAC2F3.06c	0.05	0.00	0.01	0.01	0.00	0.00	0.00	0.01	0.00	0.00	0.00	0.01	0.15	0.01	0.10	0.01	0.04	0.05	0.02	0.00	0.00	0.01	0.03	0.00	0.10	0.16	0.15	0.01	0.24	0.26	0.02	0.01	0.03	0.02	0.01	0.02	0.01	0.01	0.00	0.00	0.02	0.00	0.01	0.01	0.03	0.01	0.01	0.19	0.10
SPAC2F3.07c	0.01	0.00	0.00	0.02	0.01	0.05	0.02	0.01	0.00	0.04	0.00	0.00	0.01	0.01	0.01	0.01	0.01	0.01	0.01	0.03	0.00	0.00	0.01	0.01	0.00	0.00	0.01	0.00	0.00	0.01	0.01	0.00	0.01	0.01	0.01	0.01	0.00	0.00	0.01	0.01	0.00	0.01	0.01	0.02	0.00	0.01	0.01	0.00	0.00
SPAC2F3.08	0.02	0.06	0.03	0.03	0.02	0.04	0.02	0.00	0.19	0.03	0.02	0.47	0.00	0.10	0.00	0.00	0.01	0.02	0.02	0.04	0.58	0.00	0.00	0.01	0.06	0.01	0.00	0.00	0.01	0.00	0.00	0.01	0.01	0.03	0.09	0.02	0.00	0.02	0.02	0.04	0.01	0.04	0.08	0.07	0.00	0.00	0.00	0.00	0.01
SPAC2F3.09	0.01	0.00	0.00	0.00	0.00	0.01	0.00	0.00	0.12	0.00	0.00	0.04	0.02	0.02	0.01	0.01	0.04	0.04	0.01	0.02	0.00	0.00	0.00	0.00	0.01	0.02	0.11	0.02	0.07	0.10	0.03	0.01	0.01	0.01	0.01	0.01	0.01	0.00	0.01	0.00	0.01	0.00	0.01	0.01	0.01	0.00	0.01	0.02	0.02
SPAC2F3.10	0.03	0.02	0.22	0.01	0.02	0.01	0.00	0.05	0.02	0.00	0.06	0.05	0.01	0.02	0.00	0.01	0.00	0.01	0.01	0.01	0.06	0.11	0.01	0.01	0.14	0.40	0.00	0.00	0.02	0.01	0.00	0.03	0.01	0.04	0.12	0.16	0.01	0.02	0.00	0.09	0.04	0.05	0.09	0.02	0.01	0.03	0.01	0.02	0.02
SPAC2F3.11	0.00	0.00	0.01	0.02	0.02	0.01	0.24	0.01	0.01	0.05	0.00	0.00	0.00	0.00	0.01	0.04	0.01	0.02	0.00	0.02	0.00	0.01	0.02	0.02	0.00	0.01	0.00	0.02	0.00	0.01	0.00	0.01	0.02	0.01	0.01	0.01	0.01	0.01	0.01	0.05	0.01	0.00	0.01	0.00	0.01	0.02	0.00	0.00	0.03
SPAC2F3.12c	0.00	0.02	0.02	0.00	0.01	0.00	0.01	0.00	0.03	0.00	0.02	0.03	0.10	0.03	0.00	0.01	0.00	0.04	0.01	0.01	0.01	0.03	0.02	0.13	0.02	0.01	0.01	0.00	0.01	0.11	0.07	0.02	0.08	0.03	0.03	0.02	0.01	0.01	0.01	0.00	0.10	0.00	0.04	0.01	0.26	0.00	0.00	0.00	0.01
SPAC2F3.13c	0.01	0.00	0.00	0.06	0.00	0.01	0.00	0.01	0.01	0.00	0.00	0.00	0.06	0.00	0.13	0.03	0.01	0.03	0.01	0.00	0.00	0.01	0.17	0.02	0.00	0.01	0.09	0.11	0.01	0.06	0.01	0.00	0.01	0.03	0.02	0.01	0.02	0.00	0.00	0.00	0.01	0.00	0.00	0.00	0.03	0.03	0.01	0.03	0.02
SPAC2F3.14c	0.01	0.00	0.00	0.26	0.02	0.01	0.10	0.01	0.00	0.39	0.00	0.01	0.00	0.01	0.10	0.01	0.01	0.01	0.02	0.01	0.00	0.00	0.16	0.02	0.00	0.00	0.00	0.01	0.03	0.01	0.00	0.01	0.00	0.02	0.00	0.02	0.07	0.01	0.04	0.00	0.02	0.00	0.00	0.01	0.01	0.00	0.01	0.00	0.00
SPAC2F3.15	0.12	0.02	0.03	0.00	0.01	0.01	0.00	0.01	0.02	0.00	0.02	0.03	0.15	0.03	0.01	0.01	0.02	0.18	0.04	0.00	0.01	0.02	0.01	0.01	0.16	0.19	0.02	0.01	0.22	0.12	0.02	0.06	0.05	0.05	0.06	0.07	0.01	0.01	0.00	0.01	0.10	0.01	0.02	0.08	0.07	0.02	0.05	0.12	0.08
SPAC2F3.16	0.03	0.01	0.05	0.02	0.04	0.02	0.01	0.28	0.05	0.00	0.01	0.05	0.00	0.02	0.01	0.00	0.04	0.01	0.01	0.00	0.05	0.01	0.00	0.00	0.06	0.02	0.01	0.01	0.00	0.00	0.00	0.00	0.01	0.03	0.02	0.04	0.02	0.01	0.01	0.17	0.02	0.13	0.01	0.05	0.00	0.10	0.05	0.02	0.03
SPAC2F3.17c	0.01	0.01	0.00	0.04	0.00	0.01	0.16	0.00	0.00	0.01	0.00	0.00	0.00	0.00	0.02	0.00	0.00	0.00	0.00	0.02	0.00	0.02	0.01	0.00	0.00	0.00	0.00	0.02	0.00	0.00	0.00	0.00	0.00	0.00	0.00	0.00	0.01	0.00	0.01	0.03	0.00	0.00	0.01	0.00	0.00	0.01	0.01	0.00	0.00
SPAC2F3.18c	0.01	0.02	0.01	0.01	0.02	0.01	0.02	0.01	0.01	0.01	0.02	0.01	0.00	0.01	0.02	0.01	0.01	0.01	0.01	0.01	0.01	0.01	0.01	0.01	0.00	0.01	0.01	0.01	0.01	0.01	0.01	0.01	0.01	0.01	0.01	0.01	0.01	0.01	0.01	0.01	0.01	0.01	0.03	0.01	0.01	0.03	0.01	0.01	0.01
SPAC2F7.02c	0.05	0.03	0.01	0.01	0.00	0.01	0.00	0.10	0.01	0.00	0.02	0.01	0.15	0.05	0.05	0.02	0.08	0.04	0.03	0.00	0.01	0.01	0.03	0.00	0.13	0.05	0.04	0.00	0.02	0.06	0.03	0.01	0.03	0.01	0.01	0.03	0.02	0.00	0.00	0.01	0.00	0.03	0.04	0.08	0.00	0.04	0.12	0.27	0.02
SPAC2F7.03c	0.07	0.01	0.01	0.00	0.01	0.01	0.00	0.03	0.00	0.00	0.03	0.00	0.03	0.01	0.01	0.04	0.06	0.08	0.03	0.00	0.00	0.03	0.03	0.01	0.05	0.32	0.06	0.07	0.05	0.10	0.04	0.04	0.05	0.08	0.06	0.02	0.01	0.01	0.01	0.02	0.04	0.03	0.04	0.01	0.02	0.02	0.04	0.07	0.03
SPAC2F7.04	0.03	0.01	0.02	0.02	0.01	0.01	0.01	0.02	0.00	0.02	0.01	0.00	0.03	0.01	0.02	0.05	0.01	0.02	0.01	0.00	0.01	0.03	0.15	0.05	0.01	0.01	0.01	0.01	0.01	0.05	0.03	0.00	0.01	0.01	0.02	0.01	0.01	0.01	0.00	0.02	0.01	0.01	0.03	0.01	0.04	0.02	0.00	0.01	0.05
SPAC2F7.05c	0.00	0.00	0.00	0.21	0.01	0.00	0.01	0.00	0.00	0.09	0.00	0.00	0.02	0.02	0.04	0.00	0.02	0.07	0.01	0.00	0.00	0.00	0.58	0.02	0.00	0.00	0.01	0.11	0.01	0.01	0.00	0.00	0.01	0.01	0.00	0.00	0.02	0.00	0.01	0.00	0.01	0.00	0.00	0.01	0.04	0.00	0.00	0.00	0.02
SPAC2F7.06c	0.02	0.02	0.01	0.00	0.05	0.01	0.01	0.02	0.00	0.02	0.01	0.07	0.00	0.01	0.00	0.00	0.00	0.01	0.02	0.01	0.05	0.01	0.03	0.07	0.02	0.02	0.01	0.01	0.11	0.01	0.00	0.03	0.01	0.03	0.03	0.07	0.01	0.07	0.01	0.01	0.06	0.01	0.01	0.00	0.02	0.00	0.00	0.00	0.01
SPAC2F7.07c	0.01	0.00	0.01	0.08	0.02	0.02	0.01	0.11	0.04	0.13	0.00	0.04	0.01	0.03	0.04	0.02	0.03	0.05	0.03	0.02	0.01	0.01	0.17	0.02	0.04	0.00	0.01	0.02	0.00	0.02	0.01	0.02	0.06	0.03	0.04	0.02	0.03	0.01	0.01	0.03	0.00	0.01	0.02	0.03	0.01	0.01	0.02	0.02	0.01
SPAC2F7.08c	0.07	0.00	0.03	0.03	0.05	0.03	0.00	0.01	0.01	0.02	0.02	0.01	0.00	0.01	0.03	0.01	0.01	0.02	0.00	0.01	0.01	0.01	0.01	0.00	0.01	0.06	0.01	0.02	0.03	0.02	0.00	0.01	0.01	0.04	0.05	0.05	0.01	0.04	0.00	0.02	0.00	0.01	0.01	0.01	0.00	0.03	0.04	0.12	0.03
SPAC2F7.09c	0.00	0.00	0.01	0.02	0.06	0.01	0.02	0.01	0.00	0.22	0.00	0.00	0.00	0.02	0.04	0.02	0.01	0.02	0.01	0.03	0.00	0.00	0.08	0.05	0.00	0.00	0.00	0.02	0.02	0.02	0.00	0.00	0.01	0.02	0.03	0.01	0.01	0.00	0.00	0.01	0.02	0.00	0.01	0.00	0.02	0.02	0.01	0.00	0.03
SPAC2F7.10	0.02	0.00	0.10	0.01	0.05	0.01	0.00	0.07	0.00	0.00	0.09	0.01	0.06	0.06	0.01	0.13	0.02	0.03	0.01	0.01	0.01	0.17	0.02	0.01	0.07	0.10	0.01	0.00	0.02	0.02	0.02	0.09	0.04	0.03	0.07	0.15	0.01	0.00	0.01	0.01	0.10	0.06	0.01	0.04	0.01	0.14	0.04	0.08	0.01
SPAC2F7.11	0.05	0.03	0.01	0.00	0.00	0.01	0.00	0.03	0.01	0.00	0.02	0.01	0.06	0.01	0.04	0.01	0.03	0.02	0.02	0.01	0.02	0.01	0.01	0.00	0.15	0.18	0.08	0.01	0.02	0.01	0.01	0.01	0.01	0.01	0.01	0.04	0.00	0.01	0.01	0.05	0.01	0.08	0.02	0.03	0.00	0.03	0.05	0.07	0.01
SPAC2F7.13c	0.01	0.00	0.01	0.00	0.00	0.02	0.01	0.01	0.03	0.00	0.01	0.00	0.12	0.01	0.20	0.14	0.05	0.06	0.01	0.01	0.00	0.02	0.00	0.00	0.01	0.01	0.12	0.03	0.00	0.20	0.10	0.01	0.10	0.01	0.05	0.02	0.01	0.00	0.01	0.02	0.02	0.01	0.01	0.01	0.02	0.02	0.02	0.06	0.02
SPAC2F7.14c	0.00	0.00	0.01	0.06	0.01	0.01	0.04	0.07	0.01	0.03	0.01	0.00	0.04	0.02	0.04	0.07	0.03	0.03	0.01	0.01	0.00	0.02	0.05	0.02	0.00	0.00	0.01	0.03	0.00	0.04	0.05	0.02	0.02	0.01	0.02	0.02	0.04	0.00	0.01	0.01	0.01	0.00	0.00	0.02	0.00	0.02	0.01	0.02	0.01
SPAC2F7.15	0.00	0.00	0.01	0.08	0.01	0.01	0.01	0.00	0.00	0.05	0.02	0.00	0.01	0.00	0.03	0.01	0.01	0.02	0.01	0.02	0.00	0.01	0.15	0.01	0.00	0.00	0.00	0.36	0.00	0.01	0.01	0.00	0.01	0.01	0.00	0.00	0.04	0.00	0.01	0.00	0.00	0.00	0.00	0.01	0.06	0.02	0.00	0.00	0.03
SPAC2F7.16c	0.02	0.01	0.07	0.03	0.05	0.00	0.01	0.01	0.01	0.09	0.03	0.19	0.00	0.03	0.00	0.00	0.01	0.11	0.03	0.01	0.03	0.01	0.11	0.03	0.09	0.05	0.00	0.01	0.12	0.01	0.00	0.10	0.05	0.03	0.03	0.04	0.03	0.05	0.01	0.01	0.05	0.01	0.02	0.01	0.04	0.01	0.00	0.00	0.03
SPAC2F7.17	0.00	0.00	0.01	0.02	0.06	0.01	0.02	0.02	0.00	0.10	0.02	0.00	0.01	0.00	0.03	0.01	0.00	0.02	0.00	0.01	0.00	0.04	0.11	0.18	0.00	0.00	0.01	0.02	0.00	0.02	0.01	0.00	0.01	0.00	0.00	0.01	0.02	0.00	0.02	0.00	0.03	0.00	0.00	0.00	0.02	0.00	0.00	0.00	0.02
SPAC2G11.02	0.01	0.00	0.01	0.00	0.02	0.01	0.00	0.00	0.00	0.01	0.01	0.00	0.08	0.03	0.04	0.01	0.00	0.01	0.00	0.01	0.00	0.01	0.04	0.08	0.00	0.02	0.03	0.01	0.02	0.14	0.01	0.00	0.01	0.00	0.01	0.00	0.00	0.00	0.00	0.00	0.02	0.00	0.00	0.01	0.15	0.03	0.00	0.01	0.01
SPAC2G11.03c	0.02	0.04	0.13	0.01	0.04	0.01	0.01	0.03	0.01	0.01	0.03	0.04	0.00	0.01	0.00	0.00	0.02	0.03	0.02	0.00	0.03	0.02	0.01	0.02	0.05	0.05	0.00	0.01	0.04	0.02	0.01	0.06	0.11	0.08	0.08	0.05	0.01	0.16	0.01	0.01	0.01	0.05	0.03	0.02	0.02	0.01	0.01	0.02	0.01
SPAC2G11.04	0.00	0.00	0.00	0.04	0.02	0.02	0.05	0.00	0.00	0.26	0.00	0.00	0.00	0.01	0.03	0.00	0.00	0.00	0.00	0.02	0.00	0.00	0.04	0.02	0.00	0.00	0.00	0.07	0.01	0.00	0.00	0.00	0.00	0.01	0.00	0.00	0.01	0.01	0.00	0.00	0.00	0.00	0.00	0.00	0.01	0.00	0.00	0.00	0.02
SPAC2G11.05c	0.00	0.01	0.03	0.02	0.17	0.02	0.07	0.04	0.00	0.11	0.02	0.01	0.00	0.01	0.00	0.02	0.00	0.01	0.01	0.01	0.00	0.01	0.07	0.14	0.01	0.01	0.00	0.00	0.01	0.00	0.00	0.01	0.01	0.01	0.01	0.01	0.01	0.00	0.01	0.03	0.02	0.00	0.00	0.01	0.01	0.02	0.01	0.00	0.00
SPAC2G11.06	0.00	0.00	0.00	0.25	0.04	0.01	0.08	0.01	0.02	0.20	0.00	0.00	0.00	0.00	0.05	0.00	0.02	0.05	0.01	0.01	0.00	0.01	0.25	0.02	0.00	0.00	0.00	0.13	0.00	0.01	0.01	0.01	0.00	0.04	0.01	0.01	0.05	0.00	0.01	0.01	0.01	0.00	0.00	0.00	0.01	0.01	0.01	0.01	0.08
SPAC2G11.07c	0.03	0.05	0.03	0.00	0.01	0.01	0.00	0.01	0.04	0.00	0.01	0.15	0.00	0.05	0.00	0.00	0.02	0.01	0.02	0.01	0.29	0.00	0.00	0.00	0.09	0.31	0.01	0.00	0.04	0.01	0.01	0.03	0.02	0.05	0.07	0.03	0.00	0.02	0.02	0.01	0.01	0.02	0.04	0.08	0.01	0.02	0.05	0.06	0.02
SPAC2G11.08c	0.00	0.00	0.00	0.17	0.02	0.01	0.03	0.01	0.00	0.13	0.01	0.00	0.00	0.00	0.04	0.02	0.01	0.01	0.01	0.02	0.00	0.00	0.04	0.02	0.00	0.00	0.00	0.13	0.00	0.00	0.00	0.00	0.01	0.01	0.00	0.01	0.04	0.00	0.04	0.00	0.00	0.00	0.00	0.00	0.01	0.02	0.00	0.00	0.00
SPAC2G11.09	0.02	0.09	0.09	0.00	0.01	0.00	0.00	0.00	0.01	0.00	0.08	0.18	0.01	0.14	0.00	0.00	0.01	0.02	0.04	0.01	0.45	0.02	0.00	0.01	0.10	0.07	0.00	0.00	0.06	0.01	0.01	0.12	0.04	0.02	0.03	0.02	0.00	0.03	0.01	0.01	0.01	0.06	0.22	0.05	0.02	0.01	0.01	0.02	0.00
SPAC2G11.10c	0.00	0.00	0.00	0.02	0.01	0.02	0.00	0.00	0.00	0.02	0.00	0.01	0.00	0.01	0.05	0.02	0.00	0.01	0.01	0.01	0.00	0.01	0.02	0.03	0.00	0.00	0.00	0.01	0.08	0.02	0.01	0.02	0.01	0.02	0.01	0.01	0.02	0.00	0.01	0.00	0.01	0.00	0.00	0.00	0.02	0.00	0.00	0.00	0.02
SPAC2G11.11c	0.02	0.00	0.00	0.02	0.00	0.01	0.00	0.00	0.00	0.00	0.00	0.00	0.26	0.01	0.09	0.06	0.02	0.02	0.01	0.01	0.00	0.00	0.05	0.01	0.00	0.01	0.09	0.02	0.06	0.21	0.07	0.02	0.03	0.01	0.01	0.00	0.01	0.00	0.00	0.00	0.00	0.00	0.01	0.00	0.02	0.00	0.01	0.04	0.02
SPAC2G11.12	0.02	0.00	0.00	0.02	0.10	0.01	0.01	0.00	0.01	0.18	0.00	0.01	0.02	0.01	0.05	0.03	0.01	0.03	0.02	0.01	0.00	0.00	0.07	0.08	0.00	0.03	0.01	0.01	0.05	0.04	0.01	0.03	0.01	0.03	0.02	0.01	0.02	0.00	0.02	0.02	0.11	0.00	0.00	0.00	0.03	0.03	0.01	0.00	0.05
SPAC2G11.13	0.03	0.27	0.08	0.01	0.17	0.02	0.00	0.03	0.01	0.00	0.26	0.07	0.00	0.04	0.00	0.00	0.01	0.02	0.00	0.00	0.11	0.12	0.01	0.02	0.07	0.09	0.00	0.00	0.01	0.01	0.00	0.08	0.01	0.03	0.04	0.02	0.01	0.04	0.01	0.05	0.04	0.05	0.06	0.01	0.00	0.01	0.01	0.01	0.00
SPAC2G11.14	0.01	0.00	0.01	0.18	0.16	0.00	0.02	0.01	0.01	0.54	0.00	0.04	0.00	0.04	0.01	0.00	0.01	0.04	0.03	0.01	0.01	0.00	0.56	0.05	0.01	0.00	0.00	0.01	0.08	0.01	0.01	0.00	0.01	0.01	0.01	0.00	0.04	0.01	0.01	0.00	0.01	0.00	0.00	0.02	0.03	0.00	0.00	0.00	0.06
SPAC2G11.15c	0.01	0.00	0.00	0.03	0.01	0.02	0.03	0.00	0.00	0.01	0.00	0.00	0.01	0.00	0.09	0.04	0.00	0.01	0.00	0.01	0.00	0.01	0.05	0.02	0.00	0.00	0.01	0.03	0.00	0.02	0.00	0.00	0.01	0.00	0.00	0.00	0.01	0.00	0.01	0.01	0.01	0.00	0.00	0.01	0.01	0.01	0.01	0.01	0.02
SPAC2H10.01	0.01	0.01	0.03	0.01	0.03	0.00	0.00	0.00	0.01	0.00	0.00	0.02	0.01	0.03	0.01	0.00	0.01	0.04	0.01	0.01	0.01	0.01	0.09	0.02	0.01	0.02	0.06	0.00	0.03	0.05	0.03	0.01	0.01	0.01	0.02	0.02	0.00	0.00	0.01	0.01	0.05	0.00	0.00	0.00	0.01	0.00	0.00	0.00	0.01
SPAC2H10.02c	0.00	0.00	0.01	0.17	0.03	0.02	0.21	0.00	0.02	0.06	0.00	0.00	0.00	0.00	0.03	0.01	0.02	0.03	0.00	0.02	0.01	0.01	0.02	0.01	0.00	0.00	0.00	0.13	0.00	0.00	0.00	0.00	0.01	0.03	0.01	0.00	0.06	0.01	0.03	0.02	0.01	0.00	0.00	0.00	0.00	0.02	0.01	0.00	0.15
SPAC30.01c	0.02	0.00	0.16	0.00	0.04	0.00	0.00	0.00	0.00	0.02	0.04	0.01	0.03	0.00	0.01	0.01	0.01	0.01	0.01	0.01	0.01	0.02	0.01	0.01	0.03	0.33	0.00	0.00	0.31	0.05	0.01	0.01	0.02	0.02	0.01	0.01	0.00	0.01	0.01	0.02	0.04	0.02	0.08	0.00	0.13	0.04	0.00	0.01	0.13
SPAC30.02c	0.00	0.00	0.00	0.11	0.01	0.01	0.05	0.01	0.00	0.03	0.00	0.00	0.01	0.01	0.04	0.02	0.01	0.01	0.00	0.01	0.00	0.01	0.05	0.00	0.00	0.00	0.01	0.06	0.00	0.00	0.00	0.00	0.00	0.00	0.00	0.00	0.01	0.00	0.00	0.00	0.01	0.00	0.00	0.00	0.00	0.02	0.00	0.01	0.03
SPAC30.03c	0.00	0.00	0.01	0.11	0.01	0.03	0.02	0.03	0.00	0.01	0.01	0.00	0.02	0.00	0.03	0.02	0.02	0.01	0.00	0.01	0.00	0.04	0.02	0.01	0.00	0.00	0.02	0.01	0.00	0.01	0.01	0.01	0.01	0.01	0.00	0.01	0.02	0.00	0.00	0.01	0.01	0.01	0.00	0.01	0.01	0.05	0.04	0.01	0.00
SPAC30.04c	0.01	0.01	0.07	0.00	0.01	0.01	0.00	0.00	0.08	0.00	0.03	0.04	0.01	0.01	0.00	0.01	0.02	0.06	0.01	0.01	0.16	0.01	0.00	0.00	0.05	0.17	0.01	0.00	0.07	0.13	0.06	0.05	0.03	0.03	0.07	0.01	0.00	0.04	0.01	0.00	0.03	0.04	0.31	0.02	0.09	0.00	0.01	0.01	0.02
SPAC30C2.02	0.01	0.00	0.00	0.00	0.00	0.02	0.00	0.00	0.01	0.00	0.00	0.00	0.30	0.03	0.18	0.04	0.03	0.03	0.01	0.00	0.00	0.00	0.01	0.00	0.00	0.01	0.24	0.01	0.01	0.20	0.02	0.01	0.03	0.02	0.01	0.01	0.00	0.00	0.00	0.01	0.01	0.00	0.00	0.01	0.04	0.01	0.01	0.07	0.01
SPAC30C2.03	0.00	0.00	0.00	0.28	0.20	0.01	0.51	0.01	0.00	0.06	0.01	0.00	0.00	0.00	0.00	0.00	0.00	0.01	0.02	0.02	0.00	0.01	0.20	0.02	0.00	0.00	0.00	0.01	0.00	0.00	0.00	0.00	0.00	0.01	0.00	0.00	0.04	0.00	0.01	0.02	0.04	0.00	0.00	0.00	0.00	0.01	0.01	0.00	0.01
SPAC30C2.04	0.00	0.00	0.00	0.12	0.01	0.01	0.21	0.01	0.00	0.06	0.00	0.00	0.00	0.00	0.17	0.01	0.01	0.01	0.00	0.00	0.00	0.00	0.10	0.00	0.00	0.00	0.03	0.19	0.00	0.01	0.00	0.00	0.01	0.00	0.00	0.00	0.04	0.00	0.00	0.00	0.00	0.00	0.00	0.00	0.01	0.01	0.00	0.01	0.03
SPAC30C2.05	0.00	0.02	0.01	0.02	0.04	0.02	0.11	0.05	0.01	0.00	0.10	0.00	0.00	0.01	0.01	0.01	0.01	0.00	0.00	0.00	0.01	0.11	0.00	0.01	0.01	0.01	0.00	0.01	0.00	0.00	0.00	0.01	0.00	0.01	0.01	0.01	0.01	0.00	0.01	0.10	0.01	0.06	0.01	0.01	0.00	0.06	0.01	0.00	0.00
SPAC30C2.06c	0.00	0.00	0.02	0.05	0.07	0.01	0.03	0.02	0.00	0.09	0.00	0.00	0.01	0.02	0.02	0.01	0.00	0.04	0.00	0.00	0.00	0.01	0.21	0.03	0.00	0.00	0.00	0.02	0.00	0.01	0.01	0.00	0.01	0.01	0.01	0.01	0.03	0.00	0.00	0.00	0.01	0.00	0.00	0.01	0.01	0.01	0.00	0.00	0.03
SPAC30C2.07	0.02	0.02	0.14	0.01	0.09	0.01	0.00	0.02	0.01	0.01	0.14	0.02	0.00	0.08	0.00	0.01	0.01	0.03	0.04	0.01	0.12	0.02	0.00	0.01	0.11	0.27	0.00	0.00	0.04	0.01	0.01	0.36	0.07	0.08	0.14	0.06	0.01	0.01	0.01	0.02	0.04	0.03	0.09	0.02	0.02	0.00	0.02	0.01	0.01
SPAC30C2.08	0.02	0.05	0.03	0.05	0.01	0.01	0.04	0.14	0.11	0.01	0.02	0.08	0.03	0.01	0.01	0.00	0.03	0.01	0.04	0.00	0.09	0.02	0.01	0.00	0.55	0.02	0.00	0.00	0.00	0.01	0.01	0.03	0.07	0.06	0.09	0.07	0.03	0.02	0.00	0.03	0.00	0.13	0.02	0.06	0.00	0.01	0.05	0.09	0.01
SPAC30D11.01c	0.03	0.03	0.02	0.01	0.02	0.01	0.00	0.01	0.02	0.00	0.02	0.04	0.00	0.00	0.01	0.00	0.02	0.02	0.01	0.00	0.04	0.02	0.01	0.01	0.07	0.07	0.00	0.01	0.03	0.04	0.01	0.04	0.03	0.08	0.04	0.07	0.01	0.21	0.04	0.02	0.02	0.03	0.06	0.01	0.01	0.00	0.01	0.02	0.02
SPAC30D11.02c	0.01	0.00	0.02	0.02	0.01	0.02	0.01	0.00	0.01	0.02	0.02	0.04	0.00	0.01	0.00	0.01	0.02	0.02	0.02	0.40	0.04	0.00	0.00	0.01	0.01	0.01	0.01	0.01	0.01	0.00	0.00	0.02	0.00	0.01	0.02	0.01	0.01	0.01	0.03	0.02	0.02	0.01	0.00	0.01	0.00	0.01	0.01	0.01	0.01
SPAC30D11.03	0.00	0.00	0.00	0.04	0.02	0.00	0.00	0.01	0.00	0.04	0.00	0.00	0.01	0.04	0.10	0.03	0.03	0.08	0.01	0.00	0.00	0.01	0.48	0.02	0.00	0.00	0.02	0.02	0.07	0.07	0.01	0.00	0.03	0.01	0.00	0.01	0.03	0.00	0.01	0.00	0.06	0.00	0.00	0.00	0.16	0.00	0.00	0.00	0.02
SPAC30D11.04c	0.02	0.02	0.03	0.01	0.02	0.00	0.01	0.00	0.01	0.04	0.01	0.10	0.05	0.08	0.00	0.01	0.01	0.05	0.05	0.01	0.04	0.01	0.07	0.01	0.24	0.07	0.01	0.00	0.23	0.03	0.01	0.11	0.03	0.04	0.03	0.02	0.01	0.02	0.01	0.00	0.02	0.02	0.03	0.01	0.06	0.00	0.02	0.01	0.01
SPAC30D11.05	0.04	0.00	0.05	0.01	0.01	0.01	0.01	0.01	0.00	0.02	0.01	0.01	0.03	0.06	0.03	0.02	0.02	0.07	0.03	0.00	0.00	0.01	0.03	0.01	0.04	0.04	0.01	0.00	0.06	0.08	0.01	0.07	0.11	0.02	0.01	0.04	0.01	0.01	0.00	0.01	0.05	0.02	0.01	0.03	0.04	0.01	0.10	0.10	0.01
SPAC30D11.06c	0.03	0.01	0.08	0.00	0.01	0.01	0.00	0.01	0.00	0.00	0.05	0.01	0.01	0.15	0.00	0.00	0.03	0.04	0.02	0.00	0.01	0.01	0.00	0.01	0.07	0.35	0.01	0.00	0.06	0.07	0.01	0.13	0.06	0.03	0.01	0.12	0.01	0.01	0.01	0.03	0.04	0.03	0.10	0.02	0.02	0.04	0.03	0.03	0.01
SPAC30D11.07	0.00	0.01	0.00	0.06	0.02	0.01	0.02	0.01	0.01	0.07	0.00	0.00	0.01	0.03	0.01	0.01	0.01	0.01	0.01	0.00	0.00	0.00	0.07	0.03	0.01	0.00	0.01	0.01	0.00	0.01	0.01	0.00	0.01	0.00	0.00	0.00	0.01	0.00	0.00	0.00	0.01	0.00	0.00	0.01	0.00	0.00	0.00	0.01	0.01
SPAC30D11.08c	0.03	0.11	0.02	0.07	0.08	0.01	0.05	0.01	0.08	0.04	0.03	0.14	0.00	0.00	0.00	0.00	0.01	0.02	0.02	0.01	0.37	0.01	0.01	0.01	0.09	0.07	0.00	0.01	0.02	0.00	0.00	0.01	0.00	0.06	0.05	0.01	0.02	0.08	0.01	0.03	0.00	0.10	0.04	0.02	0.00	0.00	0.01	0.01	0.09
SPAC30D11.09	0.01	0.00	0.00	0.41	0.04	0.04	0.00	0.00	0.00	0.53	0.00	0.01	0.00	0.02	0.10	0.01	0.01	0.01	0.02	0.01	0.00	0.00	0.26	0.01	0.00	0.00	0.01	0.01	0.03	0.01	0.00	0.01	0.00	0.01	0.01	0.01	0.02	0.00	0.00	0.00	0.01	0.00	0.00	0.00	0.01	0.00	0.00	0.01	0.11
SPAC30D11.10	0.15	0.02	0.01	0.01	0.03	0.02	0.00	0.01	0.10	0.01	0.02	0.08	0.01	0.01	0.04	0.02	0.04	0.01	0.03	0.00	0.03	0.02	0.00	0.00	0.28	0.09	0.00	0.00	0.04	0.01	0.02	0.04	0.01	0.03	0.06	0.10	0.01	0.06	0.01	0.01	0.00	0.10	0.05	0.07	0.00	0.01	0.19	0.48	0.02
SPAC30D11.11	0.04	0.02	0.02	0.00	0.00	0.01	0.00	0.02	0.08	0.00	0.02	0.03	0.01	0.01	0.01	0.01	0.04	0.01	0.01	0.00	0.03	0.04	0.00	0.00	0.12	0.06	0.04	0.01	0.00	0.03	0.02	0.01	0.01	0.01	0.04	0.01	0.00	0.01	0.01	0.03	0.00	0.07	0.05	0.03	0.00	0.04	0.05	0.18	0.01
SPAC30D11.12	0.00	0.01	0.00	0.00	0.00	0.01	0.02	0.00	0.01	0.00	0.00	0.00	0.02	0.00	0.02	0.01	0.01	0.00	0.00	0.07	0.00	0.01	0.00	0.00	0.00	0.00	0.18	0.04	0.00	0.02	0.01	0.00	0.01	0.00	0.00	0.00	0.01	0.00	0.01	0.01	0.00	0.00	0.00	0.00	0.01	0.00	0.00	0.01	0.00
SPAC30D11.13	0.00	0.00	0.00	0.19	0.01	0.02	0.07	0.00	0.00	0.13	0.00	0.00	0.00	0.01	0.03	0.03	0.01	0.02	0.01	0.01	0.00	0.00	0.27	0.01	0.00	0.00	0.00	0.01	0.01	0.01	0.01	0.00	0.01	0.01	0.00	0.00	0.02	0.01	0.00	0.00	0.00	0.00	0.00	0.00	0.01	0.00	0.00	0.00	0.08
SPAC30D11.14c	0.01	0.00	0.01	0.19	0.01	0.01	0.01	0.00	0.03	0.05	0.00	0.04	0.00	0.01	0.02	0.01	0.01	0.08	0.01	0.01	0.00	0.01	0.42	0.02	0.02	0.00	0.00	0.10	0.01	0.02	0.00	0.01	0.02	0.05	0.01	0.01	0.10	0.01	0.01	0.00	0.01	0.00	0.01	0.02	0.01	0.00	0.00	0.01	0.10
SPAC31A2.02	0.00	0.00	0.00	0.30	0.00	0.02	0.02	0.01	0.00	0.02	0.00	0.00	0.01	0.01	0.18	0.02	0.01	0.01	0.00	0.01	0.00	0.02	0.26	0.01	0.00	0.00	0.02	0.09	0.00	0.02	0.01	0.00	0.02	0.00	0.00	0.00	0.02	0.00	0.00	0.00	0.02	0.00	0.00	0.00	0.04	0.02	0.00	0.00	0.01
SPAC31A2.03	0.00	0.00	0.00	0.10	0.02	0.03	0.20	0.02	0.00	0.04	0.00	0.00	0.01	0.00	0.06	0.02	0.01	0.01	0.01	0.04	0.00	0.00	0.05	0.01	0.00	0.00	0.01	0.11	0.00	0.00	0.00	0.00	0.00	0.00	0.00	0.00	0.03	0.00	0.01	0.01	0.00	0.00	0.00	0.00	0.00	0.02	0.01	0.00	0.01
SPAC31A2.04c	0.01	0.05	0.03	0.09	0.02	0.02	0.15	0.07	0.01	0.01	0.07	0.00	0.00	0.00	0.00	0.01	0.00	0.00	0.01	0.02	0.07	0.02	0.00	0.00	0.01	0.02	0.00	0.01	0.00	0.00	0.00	0.00	0.00	0.01	0.01	0.01	0.01	0.00	0.01	0.36	0.00	0.23	0.01	0.02	0.00	0.05	0.05	0.00	0.01
SPAC31A2.05c	0.08	0.00	0.03	0.05	0.26	0.11	0.06	0.01	0.00	0.23	0.01	0.01	0.01	0.00	0.12	0.05	0.00	0.02	0.01	0.01	0.00	0.01	0.23	0.16	0.00	0.08	0.00	0.01	0.11	0.01	0.00	0.02	0.01	0.03	0.02	0.01	0.01	0.01	0.01	0.03	0.07	0.00	0.00	0.00	0.06	0.02	0.01	0.00	0.03
SPAC31A2.06	0.01	0.01	0.01	0.01	0.01	0.01	0.00	0.01	0.00	0.00	0.05	0.00	0.09	0.02	0.02	0.01	0.01	0.03	0.01	0.00	0.00	0.01	0.02	0.01	0.00	0.00	0.01	0.07	0.01	0.12	0.02	0.01	0.10	0.01	0.00	0.01	0.01	0.02	0.00	0.00	0.00	0.00	0.01	0.01	0.17	0.03	0.00	0.00	0.01
SPAC31A2.07c	0.01	0.00	0.00	0.03	0.01	0.01	0.00	0.01	0.00	0.08	0.00	0.00	0.10	0.04	0.08	0.02	0.02	0.05	0.01	0.00	0.00	0.01	0.62	0.03	0.00	0.00	0.01	0.03	0.06	0.06	0.01	0.00	0.03	0.01	0.01	0.01	0.01	0.00	0.00	0.00	0.01	0.00	0.00	0.00	0.18	0.00	0.00	0.00	0.01
SPAC31A2.08	0.00	0.00	0.00	0.09	0.00	0.01	0.02	0.00	0.00	0.01	0.00	0.00	0.00	0.00	0.03	0.00	0.01	0.01	0.01	0.01	0.00	0.00	0.02	0.00	0.00	0.00	0.00	0.39	0.00	0.00	0.01	0.00	0.01	0.01	0.00	0.00	0.03	0.01	0.01	0.00	0.00	0.00	0.00	0.01	0.01	0.01	0.00	0.01	0.01
SPAC31A2.09c	0.01	0.00	0.02	0.13	0.29	0.01	0.22	0.07	0.00	0.26	0.02	0.00	0.00	0.00	0.01	0.01	0.00	0.01	0.00	0.01	0.00	0.01	0.06	0.01	0.00	0.00	0.00	0.08	0.00	0.00	0.00	0.00	0.00	0.01	0.00	0.01	0.01	0.00	0.00	0.02	0.01	0.00	0.00	0.00	0.01	0.05	0.00	0.00	0.12
SPAC31A2.10	0.00	0.00	0.01	0.11	0.09	0.01	0.03	0.01	0.00	0.05	0.03	0.00	0.01	0.01	0.02	0.01	0.00	0.02	0.00	0.01	0.00	0.09	0.10	0.07	0.00	0.00	0.00	0.04	0.00	0.00	0.00	0.00	0.01	0.00	0.00	0.00	0.02	0.00	0.00	0.00	0.01	0.00	0.00	0.01	0.02	0.01	0.00	0.00	0.05
SPAC31A2.11c	0.05	0.03	0.01	0.01	0.02	0.01	0.00	0.03	0.00	0.00	0.07	0.01	0.19	0.10	0.03	0.02	0.03	0.04	0.03	0.00	0.00	0.01	0.02	0.01	0.02	0.03	0.04	0.00	0.03	0.19	0.02	0.09	0.22	0.01	0.02	0.05	0.02	0.01	0.01	0.01	0.02	0.01	0.01	0.02	0.01	0.01	0.03	0.08	0.00
SPAC31A2.12	0.02	0.05	0.01	0.00	0.02	0.01	0.00	0.01	0.07	0.01	0.02	0.15	0.05	0.12	0.00	0.01	0.04	0.01	0.02	0.00	0.12	0.02	0.01	0.01	0.40	0.05	0.00	0.00	0.02	0.06	0.03	0.07	0.04	0.02	0.07	0.08	0.01	0.03	0.01	0.01	0.01	0.04	0.04	0.03	0.00	0.01	0.04	0.03	0.01
SPAC31A2.13c	0.00	0.00	0.00	0.28	0.13	0.02	0.42	0.03	0.00	0.37	0.00	0.00	0.00	0.00	0.03	0.01	0.00	0.00	0.00	0.05	0.00	0.00	0.06	0.01	0.00	0.00	0.00	0.02	0.00	0.00	0.00	0.00	0.00	0.00	0.00	0.00	0.02	0.00	0.01	0.00	0.00	0.00	0.00	0.01	0.00	0.00	0.00	0.00	0.01
SPAC31A2.14	0.02	0.03	0.07	0.00	0.05	0.01	0.00	0.01	0.01	0.02	0.05	0.08	0.00	0.02	0.00	0.00	0.03	0.06	0.09	0.00	0.07	0.01	0.01	0.01	0.04	0.08	0.00	0.00	0.19	0.09	0.02	0.11	0.07	0.23	0.09	0.19	0.01	0.12	0.02	0.01	0.03	0.02	0.12	0.01	0.08	0.01	0.01	0.01	0.06
SPAC31A2.15c	0.01	0.00	0.00	0.01	0.01	0.01	0.02	0.05	0.00	0.02	0.00	0.00	0.01	0.00	0.19	0.03	0.00	0.02	0.00	0.01	0.00	0.01	0.07	0.02	0.00	0.00	0.02	0.22	0.01	0.03	0.02	0.00	0.02	0.00	0.00	0.01	0.01	0.00	0.01	0.01	0.01	0.00	0.00	0.02	0.03	0.04	0.02	0.01	0.01
SPAC31A2.16	0.02	0.00	0.15	0.00	0.05	0.00	0.01	0.01	0.00	0.00	0.03	0.00	0.01	0.00	0.00	0.01	0.01	0.06	0.02	0.00	0.00	0.02	0.01	0.03	0.00	0.07	0.01	0.00	0.13	0.14	0.02	0.03	0.08	0.03	0.01	0.03	0.00	0.01	0.01	0.01	0.41	0.00	0.01	0.01	0.11	0.02	0.01	0.01	0.00
SPAC31F12.01	0.08	0.01	0.03	0.01	0.01	0.01	0.00	0.01	0.01	0.01	0.01	0.05	0.01	0.01	0.01	0.00	0.03	0.02	0.02	0.01	0.02	0.00	0.01	0.00	0.12	0.14	0.01	0.00	0.11	0.01	0.01	0.02	0.02	0.03	0.01	0.01	0.01	0.03	0.01	0.01	0.01	0.04	0.04	0.07	0.01	0.02	0.10	0.10	0.03
SPAC31G5.01	0.01	0.06	0.01	0.04	0.01	0.01	0.10	0.02	0.03	0.00	0.01	0.07	0.01	0.01	0.00	0.03	0.02	0.01	0.03	0.01	0.02	0.01	0.01	0.01	0.06	0.00	0.01	0.01	0.00	0.00	0.00	0.06	0.05	0.03	0.01	0.01	0.01	0.01	0.02	0.03	0.01	0.02	0.00	0.01	0.00	0.00	0.01	0.00	0.00
SPAC31G5.02	0.04	0.05	0.02	0.01	0.00	0.01	0.01	0.04	0.00	0.00	0.04	0.00	0.22	0.01	0.01	0.05	0.03	0.01	0.02	0.01	0.00	0.03	0.00	0.00	0.00	0.05	0.09	0.04	0.02	0.01	0.01	0.03	0.04	0.01	0.00	0.01	0.01	0.02	0.00	0.02	0.01	0.20	0.01	0.01	0.01	0.01	0.01	0.02	0.00
SPAC31G5.03	0.00	0.02	0.00	0.00	0.00	0.03	0.01	0.00	0.05	0.00	0.00	0.00	0.06	0.01	0.02	0.00	0.02	0.01	0.00	0.03	0.00	0.00	0.00	0.00	0.01	0.00	0.61	0.00	0.00	0.02	0.02	0.00	0.01	0.00	0.01	0.00	0.00	0.00	0.03	0.01	0.00	0.00	0.01	0.00	0.01	0.00	0.01	0.02	0.00
SPAC31G5.04	0.01	0.05	0.01	0.00	0.00	0.01	0.04	0.01	0.66	0.00	0.00	0.09	0.03	0.00	0.10	0.02	0.07	0.04	0.02	0.00	0.03	0.01	0.00	0.00	0.14	0.01	0.10	0.01	0.00	0.03	0.07	0.03	0.04	0.04	0.20	0.01	0.03	0.00	0.01	0.02	0.01	0.04	0.02	0.04	0.00	0.01	0.06	0.15	0.01
SPAC31G5.05c	0.00	0.00	0.01	0.01	0.00	0.00	0.07	0.02	0.03	0.02	0.00	0.01	0.01	0.00	0.03	0.00	0.01	0.01	0.01	0.01	0.00	0.02	0.03	0.00	0.01	0.01	0.01	0.03	0.00	0.03	0.04	0.00	0.03	0.03	0.02	0.01	0.02	0.00	0.00	0.02	0.00	0.00	0.00	0.01	0.00	0.01	0.07	0.04	0.04
SPAC31G5.06	0.08	0.03	0.01	0.01	0.01	0.04	0.00	0.10	0.02	0.01	0.04	0.01	0.01	0.03	0.03	0.01	0.04	0.02	0.03	0.01	0.02	0.00	0.00	0.00	0.02	0.04	0.02	0.00	0.00	0.01	0.01	0.02	0.03	0.01	0.02	0.03	0.01	0.00	0.01	0.02	0.01	0.04	0.01	0.08	0.00	0.01	0.54	0.08	0.01
SPAC31G5.07	0.04	0.01	0.02	0.03	0.13	0.04	0.04	0.05	0.01	0.02	0.01	0.02	0.01	0.01	0.01	0.06	0.00	0.01	0.01	0.01	0.01	0.02	0.01	0.05	0.01	0.02	0.01	0.01	0.01	0.01	0.00	0.01	0.01	0.01	0.02	0.02	0.01	0.02	0.01	0.04	0.03	0.01	0.01	0.01	0.01	0.01	0.01	0.01	0.01
SPAC31G5.08	0.00	0.00	0.00	0.02	0.00	0.01	0.02	0.00	0.01	0.17	0.00	0.00	0.03	0.02	0.12	0.01	0.01	0.03	0.01	0.01	0.00	0.00	0.12	0.02	0.00	0.00	0.01	0.11	0.01	0.03	0.02	0.01	0.04	0.01	0.00	0.01	0.03	0.00	0.02	0.00	0.01	0.00	0.00	0.01	0.03	0.00	0.00	0.02	0.01
SPAC31G5.09c	0.01	0.03	0.02	0.00	0.04	0.02	0.01	0.00	0.01	0.00	0.01	0.03	0.00	0.01	0.00	0.01	0.00	0.01	0.02	0.01	0.02	0.05	0.01	0.02	0.01	0.04	0.01	0.00	0.04	0.01	0.00	0.11	0.01	0.01	0.02	0.02	0.02	0.05	0.02	0.02	0.06	0.01	0.01	0.00	0.02	0.00	0.00	0.00	0.01
SPAC31G5.10	0.01	0.01	0.00	0.00	0.01	0.04	0.02	0.01	0.02	0.03	0.00	0.04	0.00	0.01	0.01	0.05	0.02	0.01	0.01	0.07	0.00	0.02	0.00	0.13	0.01	0.00	0.00	0.00	0.01	0.01	0.01	0.02	0.00	0.00	0.01	0.01	0.01	0.00	0.01	0.02	0.02	0.02	0.01	0.00	0.01	0.00	0.01	0.01	0.01
SPAC31G5.11	0.05	0.01	0.03	0.00	0.00	0.00	0.00	0.01	0.03	0.00	0.02	0.04	0.15	0.02	0.01	0.01	0.08	0.01	0.03	0.02	0.01	0.00	0.01	0.00	0.01	0.04	0.19	0.01	0.05	0.07	0.01	0.01	0.01	0.01	0.01	0.01	0.01	0.04	0.00	0.00	0.00	0.07	0.02	0.02	0.00	0.01	0.02	0.13	0.02
SPAC31G5.12c	0.04	0.04	0.06	0.01	0.01	0.01	0.00	0.02	0.02	0.00	0.03	0.05	0.01	0.01	0.01	0.01	0.02	0.03	0.04	0.01	0.05	0.01	0.01	0.01	0.03	0.01	0.01	0.01	0.02	0.03	0.01	0.11	0.09	0.01	0.02	0.04	0.01	0.04	0.02	0.03	0.02	0.08	0.03	0.04	0.01	0.00	0.01	0.02	0.01
SPAC31G5.13	0.03	0.14	0.05	0.01	0.01	0.01	0.02	0.12	0.07	0.00	0.27	0.14	0.01	0.02	0.00	0.00	0.01	0.01	0.01	0.01	0.18	0.03	0.00	0.00	0.16	0.04	0.02	0.02	0.00	0.00	0.00	0.02	0.00	0.00	0.01	0.01	0.02	0.01	0.01	0.20	0.01	0.70	0.06	0.05	0.00	0.01	0.02	0.03	0.00
SPAC31G5.14	0.01	0.04	0.00	0.00	0.00	0.01	0.01	0.02	0.14	0.00	0.02	0.03	0.09	0.00	0.02	0.02	0.04	0.02	0.01	0.00	0.01	0.03	0.00	0.01	0.27	0.03	0.04	0.00	0.00	0.05	0.05	0.03	0.02	0.02	0.07	0.02	0.02	0.01	0.00	0.02	0.00	0.02	0.03	0.01	0.00	0.00	0.08	0.12	0.01
SPAC31G5.15	0.00	0.00	0.03	0.01	0.04	0.01	0.02	0.01	0.01	0.14	0.00	0.01	0.00	0.01	0.01	0.00	0.01	0.08	0.02	0.00	0.01	0.01	0.06	0.03	0.01	0.01	0.00	0.01	0.07	0.08	0.02	0.01	0.05	0.07	0.02	0.03	0.01	0.03	0.01	0.00	0.02	0.00	0.01	0.01	0.08	0.02	0.00	0.00	0.01
SPAC31G5.16c	0.00	0.00	0.00	0.04	0.00	0.02	0.02	0.00	0.04	0.01	0.00	0.01	0.00	0.00	0.01	0.00	0.01	0.01	0.00	0.01	0.00	0.01	0.01	0.01	0.00	0.00	0.00	0.02	0.00	0.01	0.01	0.00	0.00	0.01	0.01	0.00	0.02	0.00	0.00	0.00	0.00	0.00	0.00	0.01	0.02	0.00	0.00	0.00	0.01
SPAC31G5.17c	0.02	0.06	0.01	0.00	0.00	0.02	0.00	0.00	0.05	0.00	0.00	0.05	0.13	0.01	0.01	0.00	0.01	0.01	0.01	0.06	0.01	0.00	0.00	0.00	0.00	0.00	0.61	0.01	0.02	0.03	0.00	0.01	0.00	0.00	0.00	0.00	0.00	0.00	0.00	0.01	0.00	0.00	0.01	0.00	0.02	0.00	0.00	0.00	0.01
SPAC31G5.18c	0.02	0.00	0.01	0.60	0.06	0.02	0.01	0.02	0.01	0.03	0.01	0.03	0.00	0.02	0.00	0.02	0.02	0.01	0.01	0.04	0.04	0.00	0.07	0.00	0.00	0.01	0.00	0.02	0.00	0.00	0.00	0.02	0.00	0.01	0.00	0.01	0.05	0.01	0.01	0.02	0.01	0.06	0.00	0.00	0.00	0.00	0.02	0.01	0.01
SPAC31G5.19	0.01	0.03	0.11	0.02	0.03	0.01	0.01	0.00	0.02	0.02	0.01	0.10	0.01	0.03	0.01	0.01	0.00	0.06	0.02	0.01	0.03	0.02	0.11	0.07	0.02	0.04	0.01	0.01	0.08	0.05	0.00	0.02	0.02	0.05	0.08	0.06	0.01	0.02	0.01	0.00	0.02	0.01	0.01	0.00	0.18	0.00	0.00	0.00	0.06
SPAC31G5.21	0.01	0.01	0.00	0.28	0.04	0.01	0.05	0.01	0.00	0.13	0.00	0.00	0.00	0.01	0.00	0.00	0.02	0.01	0.02	0.07	0.07	0.00	0.02	0.00	0.00	0.00	0.00	0.03	0.01	0.00	0.00	0.00	0.00	0.01	0.00	0.00	0.01	0.01	0.05	0.02	0.01	0.03	0.00	0.01	0.00	0.02	0.01	0.00	0.01
SPAC323.01c	0.01	0.00	0.01	0.02	0.01	0.04	0.01	0.01	0.00	0.01	0.00	0.00	0.03	0.02	0.15	0.08	0.05	0.03	0.01	0.00	0.00	0.03	0.01	0.01	0.00	0.01	0.01	0.01	0.00	0.06	0.03	0.01	0.07	0.01	0.01	0.03	0.01	0.00	0.01	0.01	0.02	0.00	0.00	0.00	0.01	0.03	0.01	0.01	0.02
SPAC323.02c	0.01	0.02	0.00	0.12	0.01	0.02	0.28	0.03	0.07	0.02	0.00	0.02	0.00	0.00	0.02	0.01	0.01	0.01	0.01	0.02	0.06	0.00	0.00	0.00	0.01	0.00	0.00	0.02	0.00	0.00	0.00	0.00	0.00	0.01	0.00	0.00	0.01	0.00	0.01	0.03	0.00	0.03	0.00	0.01	0.00	0.01	0.01	0.01	0.04
SPAC323.03c	0.02	0.01	0.06	0.00	0.01	0.01	0.01	0.01	0.02	0.01	0.02	0.01	0.00	0.01	0.01	0.07	0.02	0.03	0.02	0.00	0.00	0.02	0.01	0.01	0.01	0.06	0.01	0.00	0.01	0.03	0.04	0.04	0.04	0.12	0.21	0.06	0.03	0.01	0.04	0.15	0.07	0.00	0.01	0.01	0.00	0.11	0.10	0.03	0.00
SPAC323.04	0.02	0.02	0.01	0.00	0.01	0.00	0.02	0.01	0.30	0.00	0.01	0.05	0.00	0.01	0.02	0.01	0.03	0.08	0.02	0.00	0.02	0.02	0.00	0.01	0.19	0.01	0.00	0.01	0.00	0.05	0.02	0.02	0.14	0.06	0.13	0.07	0.04	0.00	0.02	0.05	0.01	0.01	0.05	0.09	0.00	0.03	0.07	0.04	0.01
SPAC323.05c	0.01	0.00	0.01	0.03	0.00	0.01	0.02	0.02	0.02	0.04	0.00	0.00	0.01	0.00	0.22	0.02	0.01	0.03	0.01	0.00	0.00	0.06	0.02	0.00	0.03	0.00	0.01	0.07	0.00	0.02	0.01	0.02	0.10	0.03	0.01	0.04	0.03	0.01	0.00	0.01	0.00	0.01	0.00	0.04	0.02	0.01	0.04	0.15	0.00
SPAC323.06c	0.00	0.00	0.02	0.03	0.20	0.01	0.05	0.03	0.00	0.29	0.01	0.00	0.00	0.01	0.02	0.02	0.01	0.01	0.01	0.02	0.00	0.02	0.11	0.05	0.00	0.00	0.00	0.02	0.00	0.00	0.00	0.00	0.01	0.00	0.00	0.00	0.01	0.00	0.00	0.00	0.01	0.00	0.00	0.00	0.02	0.01	0.00	0.00	0.01
SPAC323.07c	0.03	0.07	0.11	0.00	0.01	0.00	0.01	0.01	0.03	0.00	0.09	0.05	0.01	0.01	0.00	0.04	0.18	0.17	0.21	0.00	0.07	0.11	0.00	0.01	0.37	0.33	0.01	0.00	0.02	0.23	0.16	0.14	0.36	0.14	0.25	0.17	0.05	0.04	0.02	0.07	0.09	0.17	0.16	0.01	0.01	0.01	0.03	0.05	0.01
SPAC323.08	0.14	0.01	0.00	0.00	0.00	0.03	0.00	0.07	0.05	0.00	0.01	0.02	0.01	0.00	0.12	0.03	0.07	0.01	0.02	0.02	0.01	0.01	0.00	0.01	0.04	0.02	0.07	0.01	0.01	0.00	0.01	0.01	0.01	0.01	0.01	0.04	0.01	0.00	0.01	0.02	0.01	0.09	0.05	0.04	0.00	0.01	0.78	0.73	0.01
SPAC328.01c	0.04	0.05	0.05	0.01	0.01	0.01	0.00	0.01	0.07	0.00	0.04	0.03	0.01	0.01	0.02	0.01	0.02	0.02	0.01	0.00	0.03	0.01	0.00	0.00	0.03	0.09	0.01	0.03	0.03	0.01	0.01	0.02	0.02	0.03	0.01	0.01	0.01	0.03	0.01	0.04	0.00	0.17	0.11	0.02	0.02	0.02	0.05	0.06	0.04
SPAC328.02	0.01	0.01	0.01	0.06	0.03	0.03	0.01	0.04	0.01	0.03	0.04	0.03	0.00	0.23	0.00	0.00	0.01	0.04	0.03	0.02	0.12	0.01	0.05	0.03	0.04	0.02	0.00	0.00	0.03	0.00	0.00	0.01	0.01	0.01	0.02	0.01	0.01	0.01	0.01	0.03	0.01	0.04	0.01	0.07	0.00	0.02	0.01	0.01	0.01
SPAC328.03	0.02	0.04	0.08	0.02	0.02	0.01	0.03	0.01	0.03	0.01	0.03	0.07	0.01	0.01	0.00	0.01	0.01	0.00	0.02	0.02	0.11	0.00	0.01	0.01	0.01	0.02	0.01	0.01	0.04	0.00	0.00	0.02	0.01	0.01	0.01	0.01	0.00	0.02	0.01	0.03	0.01	0.09	0.01	0.03	0.01	0.00	0.02	0.01	0.01
SPAC328.04	0.01	0.01	0.07	0.00	0.01	0.01	0.00	0.01	0.05	0.01	0.02	0.08	0.02	0.04	0.00	0.00	0.01	0.02	0.01	0.00	0.10	0.04	0.01	0.02	0.17	0.03	0.00	0.00	0.03	0.03	0.02	0.02	0.04	0.01	0.03	0.07	0.00	0.02	0.01	0.00	0.01	0.02	0.04	0.08	0.04	0.00	0.01	0.01	0.01
SPAC328.05	0.23	0.07	0.11	0.01	0.00	0.01	0.00	0.08	0.03	0.00	0.13	0.05	0.13	0.03	0.00	0.04	0.03	0.02	0.02	0.00	0.02	0.09	0.00	0.00	0.48	0.14	0.02	0.00	0.01	0.06	0.05	0.18	0.06	0.03	0.28	0.09	0.01	0.05	0.01	0.09	0.01	0.13	0.13	0.02	0.00	0.01	0.09	0.20	0.02
SPAC328.06	0.01	0.01	0.04	0.04	0.13	0.01	0.01	0.02	0.00	0.04	0.04	0.01	0.00	0.02	0.00	0.00	0.01	0.02	0.01	0.00	0.06	0.01	0.12	0.01	0.01	0.01	0.00	0.01	0.02	0.00	0.00	0.00	0.00	0.01	0.01	0.01	0.02	0.05	0.01	0.01	0.01	0.01	0.01	0.05	0.02	0.01	0.00	0.00	0.02
SPAC328.07c	0.03	0.20	0.04	0.01	0.01	0.01	0.00	0.18	0.06	0.00	0.07	0.11	0.00	0.05	0.00	0.00	0.03	0.03	0.03	0.01	0.45	0.01	0.00	0.00	0.30	0.04	0.01	0.00	0.01	0.00	0.00	0.03	0.02	0.01	0.04	0.07	0.01	0.06	0.01	0.03	0.00	0.56	0.10	0.03	0.00	0.00	0.04	0.02	0.01
SPAC328.08c	0.03	0.00	0.00	0.01	0.01	0.03	0.00	0.01	0.02	0.00	0.00	0.01	0.01	0.05	0.02	0.04	0.03	0.02	0.04	0.01	0.00	0.01	0.02	0.04	0.01	0.01	0.05	0.00	0.01	0.09	0.02	0.03	0.07	0.04	0.09	0.05	0.04	0.00	0.05	0.01	0.05	0.00	0.00	0.01	0.01	0.04	0.04	0.04	0.01
SPAC328.09	0.02	0.03	0.01	0.00	0.00	0.01	0.00	0.02	0.29	0.00	0.01	0.04	0.06	0.02	0.15	0.02	0.06	0.07	0.06	0.02	0.01	0.00	0.00	0.00	0.11	0.01	0.12	0.02	0.01	0.28	0.12	0.01	0.02	0.20	0.20	0.01	0.03	0.00	0.03	0.01	0.01	0.00	0.02	0.12	0.01	0.04	0.23	0.13	0.01
SPAC328.10c	0.02	0.01	0.00	0.01	0.00	0.01	0.01	0.00	0.02	0.00	0.01	0.01	0.02	0.00	0.02	0.01	0.01	0.00	0.01	0.06	0.02	0.01	0.00	0.00	0.00	0.01	0.04	0.01	0.01	0.00	0.00	0.01	0.00	0.00	0.01	0.00	0.01	0.01	0.01	0.02	0.00	0.04	0.02	0.01	0.00	0.01	0.01	0.01	0.01
SPAC32A11.01	0.02	0.02	0.01	0.05	0.03	0.01	0.01	0.01	0.02	0.01	0.01	0.05	0.03	0.02	0.01	0.01	0.00	0.01	0.01	0.01	0.02	0.05	0.10	0.07	0.02	0.01	0.01	0.00	0.03	0.01	0.01	0.01	0.00	0.02	0.01	0.02	0.04	0.01	0.01	0.01	0.04	0.01	0.01	0.01	0.03	0.00	0.00	0.00	0.01
SPAC32A11.02c	0.02	0.01	0.01	0.02	0.05	0.01	0.00	0.00	0.02	0.04	0.01	0.06	0.00	0.07	0.00	0.00	0.01	0.02	0.04	0.02	0.20	0.00	0.05	0.01	0.05	0.02	0.00	0.00	0.07	0.00	0.00	0.01	0.00	0.02	0.01	0.03	0.01	0.15	0.02	0.00	0.01	0.01	0.02	0.02	0.00	0.00	0.00	0.00	0.01
SPAC32A11.03c	0.03	0.02	0.06	0.01	0.04	0.01	0.00	0.01	0.01	0.01	0.07	0.06	0.01	0.03	0.00	0.01	0.02	0.09	0.03	0.01	0.04	0.02	0.08	0.01	0.04	0.04	0.01	0.01	0.35	0.04	0.01	0.11	0.07	0.07	0.10	0.04	0.02	0.04	0.01	0.01	0.11	0.01	0.03	0.04	0.04	0.01	0.00	0.02	0.01
SPAC32A11.04c	0.01	0.01	0.00	0.02	0.00	0.04	0.01	0.01	0.03	0.04	0.00	0.00	0.02	0.00	0.17	0.01	0.02	0.01	0.01	0.02	0.00	0.00	0.03	0.01	0.00	0.00	0.13	0.02	0.00	0.01	0.03	0.00	0.00	0.00	0.01	0.00	0.01	0.00	0.01	0.01	0.00	0.00	0.00	0.01	0.02	0.01	0.01	0.01	0.02
SPAC343.01c	0.00	0.00	0.00	0.01	0.00	0.00	0.01	0.01	0.01	0.02	0.01	0.00	0.06	0.00	0.14	0.02	0.02	0.11	0.02	0.01	0.00	0.00	0.02	0.01	0.00	0.00	0.01	0.32	0.00	0.05	0.04	0.01	0.09	0.02	0.00	0.01	0.03	0.00	0.01	0.00	0.00	0.00	0.00	0.03	0.07	0.02	0.01	0.04	0.02
SPAC343.02	0.01	0.01	0.02	0.01	0.00	0.01	0.01	0.02	0.02	0.00	0.02	0.00	0.01	0.01	0.03	0.02	0.04	0.03	0.02	0.01	0.00	0.02	0.00	0.00	0.02	0.02	0.01	0.03	0.00	0.02	0.01	0.06	0.06	0.02	0.03	0.02	0.02	0.01	0.01	0.02	0.01	0.06	0.04	0.11	0.03	0.05	0.39	0.16	0.00
SPAC343.03	0.01	0.00	0.00	0.12	0.03	0.17	0.12	0.01	0.00	0.15	0.00	0.00	0.00	0.00	0.09	0.02	0.01	0.00	0.01	0.03	0.00	0.01	0.04	0.01	0.00	0.00	0.00	0.02	0.00	0.00	0.00	0.00	0.00	0.01	0.01	0.01	0.04	0.01	0.01	0.01	0.00	0.01	0.00	0.00	0.00	0.01	0.01	0.00	0.03
SPAC343.04c	0.01	0.01	0.03	0.11	0.27	0.01	0.19	0.01	0.01	0.26	0.01	0.03	0.00	0.01	0.00	0.00	0.01	0.01	0.02	0.01	0.19	0.00	0.01	0.01	0.01	0.01	0.00	0.01	0.01	0.00	0.00	0.01	0.00	0.04	0.01	0.00	0.03	0.05	0.01	0.02	0.00	0.04	0.01	0.02	0.01	0.00	0.01	0.00	0.02
SPAC343.05	0.01	0.02	0.20	0.00	0.01	0.00	0.01	0.01	0.19	0.00	0.02	0.10	0.02	0.01	0.00	0.01	0.02	0.02	0.01	0.00	0.20	0.01	0.00	0.01	0.13	0.06	0.01	0.00	0.02	0.03	0.05	0.04	0.03	0.07	0.11	0.04	0.01	0.01	0.01	0.02	0.02	0.06	0.22	0.02	0.01	0.01	0.02	0.02	0.06
SPAC343.06c	0.03	0.08	0.05	0.02	0.02	0.02	0.01	0.01	0.05	0.00	0.05	0.26	0.00	0.05	0.00	0.02	0.01	0.01	0.02	0.04	0.68	0.01	0.00	0.00	0.05	0.02	0.00	0.00	0.01	0.00	0.00	0.05	0.00	0.02	0.03	0.03	0.01	0.08	0.01	0.02	0.01	0.45	0.04	0.05	0.00	0.01	0.01	0.00	0.01
SPAC343.07	0.01	0.00	0.01	0.01	0.02	0.02	0.02	0.01	0.00	0.02	0.01	0.03	0.01	0.03	0.01	0.03	0.01	0.01	0.03	0.03	0.01	0.01	0.03	0.09	0.01	0.00	0.00	0.01	0.01	0.01	0.01	0.01	0.01	0.01	0.03	0.02	0.00	0.01	0.03	0.01	0.04	0.01	0.00	0.02	0.02	0.00	0.00	0.00	0.01
SPAC343.08c	0.04	0.01	0.01	0.00	0.00	0.01	0.01	0.03	0.01	0.01	0.01	0.01	0.02	0.00	0.04	0.01	0.01	0.00	0.01	0.00	0.00	0.01	0.00	0.00	0.02	0.02	0.01	0.01	0.01	0.01	0.00	0.01	0.01	0.01	0.00	0.01	0.00	0.01	0.00	0.04	0.00	0.09	0.02	0.04	0.00	0.03	0.22	0.12	0.00
SPAC343.09	0.01	0.02	0.03	0.28	0.03	0.01	0.17	0.02	0.02	0.08	0.01	0.04	0.01	0.02	0.00	0.02	0.01	0.02	0.02	0.01	0.04	0.00	0.04	0.01	0.03	0.01	0.02	0.01	0.00	0.00	0.00	0.02	0.00	0.02	0.01	0.02	0.02	0.00	0.01	0.03	0.01	0.01	0.00	0.06	0.00	0.00	0.01	0.00	0.02
SPAC343.10	0.01	0.01	0.05	0.01	0.02	0.01	0.01	0.02	0.08	0.02	0.03	0.04	0.01	0.02	0.01	0.01	0.03	0.10	0.02	0.01	0.02	0.02	0.06	0.02	0.06	0.01	0.00	0.02	0.00	0.04	0.07	0.01	0.12	0.03	0.09	0.02	0.03	0.02	0.00	0.01	0.00	0.08	0.06	0.06	0.13	0.00	0.02	0.01	0.03
SPAC343.11c	0.03	0.04	0.05	0.02	0.06	0.01	0.01	0.01	0.01	0.01	0.04	0.04	0.01	0.03	0.00	0.01	0.01	0.02	0.03	0.01	0.16	0.06	0.06	0.03	0.03	0.08	0.01	0.00	0.26	0.01	0.02	0.08	0.01	0.10	0.03	0.05	0.00	0.03	0.02	0.01	0.03	0.01	0.02	0.02	0.04	0.01	0.01	0.01	0.01
SPAC343.12	0.06	0.04	0.02	0.00	0.01	0.01	0.00	0.00	0.12	0.00	0.02	0.10	0.00	0.03	0.00	0.00	0.02	0.01	0.02	0.01	0.18	0.00	0.00	0.00	0.07	0.06	0.01	0.00	0.02	0.01	0.01	0.01	0.01	0.01	0.01	0.01	0.00	0.04	0.01	0.01	0.00	0.04	0.07	0.02	0.00	0.00	0.05	0.03	0.01
SPAC343.13	0.00	0.00	0.01	0.10	0.02	0.01	0.03	0.09	0.01	0.02	0.00	0.02	0.01	0.01	0.06	0.01	0.01	0.02	0.01	0.00	0.00	0.05	0.05	0.02	0.02	0.00	0.00	0.05	0.00	0.01	0.00	0.00	0.01	0.01	0.04	0.01	0.04	0.00	0.00	0.01	0.01	0.00	0.00	0.01	0.03	0.00	0.00	0.01	0.03
SPAC343.14c	0.00	0.01	0.03	0.00	0.00	0.01	0.01	0.01	0.01	0.00	0.04	0.02	0.02	0.04	0.01	0.04	0.01	0.02	0.01	0.01	0.01	0.06	0.00	0.01	0.01	0.01	0.08	0.02	0.01	0.01	0.02	0.03	0.03	0.02	0.14	0.02	0.01	0.00	0.00	0.01	0.01	0.00	0.02	0.00	0.01	0.00	0.00	0.00	0.02
SPAC343.15	0.01	0.00	0.01	0.16	0.02	0.01	0.02	0.03	0.00	0.05	0.00	0.00	0.01	0.01	0.17	0.01	0.01	0.02	0.01	0.00	0.00	0.01	0.17	0.01	0.00	0.00	0.00	0.06	0.00	0.03	0.00	0.00	0.02	0.01	0.01	0.01	0.03	0.00	0.01	0.00	0.01	0.00	0.00	0.02	0.01	0.02	0.01	0.01	0.05
SPAC343.16	0.02	0.01	0.02	0.01	0.01	0.00	0.00	0.01	0.18	0.00	0.01	0.07	0.04	0.02	0.03	0.01	0.02	0.05	0.01	0.00	0.01	0.03	0.07	0.01	0.13	0.03	0.03	0.01	0.02	0.18	0.03	0.01	0.02	0.02	0.10	0.02	0.02	0.01	0.00	0.00	0.00	0.00	0.02	0.01	0.03	0.00	0.01	0.05	0.06
SPAC343.17c	0.00	0.00	0.02	0.02	0.07	0.00	0.01	0.00	0.01	0.35	0.01	0.16	0.00	0.01	0.01	0.00	0.00	0.01	0.02	0.01	0.02	0.01	0.08	0.05	0.01	0.00	0.00	0.00	0.01	0.00	0.00	0.01	0.01	0.02	0.01	0.01	0.02	0.01	0.02	0.01	0.02	0.00	0.01	0.01	0.01	0.00	0.00	0.00	0.03
SPAC343.18	0.01	0.02	0.01	0.05	0.01	0.02	0.05	0.08	0.01	0.01	0.01	0.01	0.01	0.03	0.02	0.01	0.01	0.02	0.01	0.01	0.00	0.01	0.05	0.01	0.01	0.00	0.01	0.02	0.00	0.01	0.01	0.01	0.01	0.00	0.01	0.02	0.01	0.00	0.01	0.08	0.01	0.02	0.01	0.02	0.00	0.00	0.03	0.02	0.01
SPAC343.19	0.12	0.01	0.04	0.00	0.01	0.01	0.00	0.06	0.01	0.00	0.10	0.02	0.04	0.01	0.01	0.01	0.03	0.06	0.03	0.00	0.02	0.07	0.01	0.00	0.05	0.03	0.01	0.01	0.02	0.38	0.07	0.04	0.19	0.03	0.05	0.07	0.01	0.01	0.01	0.03	0.02	0.02	0.16	0.02	0.00	0.05	0.05	0.11	0.01
SPAC343.20	0.02	0.02	0.00	0.02	0.01	0.01	0.01	0.03	0.01	0.00	0.01	0.01	0.02	0.02	0.01	0.02	0.01	0.01	0.01	0.03	0.02	0.02	0.01	0.00	0.04	0.01	0.01	0.01	0.01	0.01	0.01	0.01	0.01	0.01	0.01	0.01	0.03	0.01	0.01	0.03	0.01	0.06	0.00	0.03	0.01	0.00	0.01	0.02	0.01
SPAC3A11.02	0.02	0.03	0.08	0.01	0.05	0.01	0.01	0.05	0.02	0.01	0.01	0.01	0.01	0.00	0.03	0.01	0.01	0.00	0.01	0.00	0.01	0.02	0.02	0.01	0.02	0.05	0.01	0.01	0.01	0.01	0.00	0.01	0.01	0.02	0.02	0.01	0.01	0.01	0.00	0.04	0.03	0.02	0.01	0.01	0.00	0.04	0.05	0.01	0.08
SPAC3A11.03	0.01	0.01	0.02	0.01	0.01	0.01	0.00	0.01	0.00	0.00	0.01	0.08	0.02	0.00	0.06	0.00	0.01	0.02	0.01	0.00	0.00	0.04	0.02	0.02	0.02	0.05	0.01	0.01	0.03	0.12	0.00	0.04	0.09	0.03	0.02	0.14	0.02	0.03	0.02	0.00	0.03	0.00	0.00	0.00	0.06	0.00	0.00	0.01	0.01
SPAC3A11.04	0.01	0.00	0.00	0.00	0.00	0.01	0.00	0.02	0.00	0.00	0.02	0.00	0.01	0.02	0.01	0.00	0.01	0.01	0.00	0.00	0.00	0.00	0.00	0.01	0.01	0.01	0.01	0.01	0.01	0.01	0.01	0.00	0.00	0.00	0.01	0.00	0.00	0.00	0.00	0.01	0.01	0.00	0.01	0.11	0.00	0.01	0.01	0.01	0.00
SPAC3A11.05c	0.01	0.01	0.03	0.09	0.33	0.01	0.08	0.03	0.01	0.17	0.00	0.02	0.00	0.00	0.01	0.01	0.01	0.02	0.02	0.01	0.04	0.02	0.15	0.08	0.02	0.02	0.00	0.00	0.02	0.00	0.00	0.02	0.02	0.03	0.09	0.05	0.04	0.05	0.01	0.02	0.01	0.01	0.01	0.01	0.02	0.00	0.01	0.00	0.03
SPAC3A11.06	0.01	0.02	0.02	0.01	0.32	0.04	0.01	0.01	0.01	0.12	0.01	0.08	0.00	0.04	0.00	0.00	0.01	0.01	0.00	0.02	0.18	0.00	0.02	0.02	0.01	0.01	0.00	0.00	0.01	0.00	0.00	0.00	0.00	0.00	0.02	0.01	0.01	0.02	0.01	0.02	0.05	0.03	0.01	0.00	0.01	0.00	0.00	0.00	0.00
SPAC3A11.07	0.01	0.01	0.00	0.01	0.01	0.01	0.00	0.00	0.03	0.00	0.00	0.03	0.02	0.05	0.01	0.01	0.01	0.02	0.01	0.01	0.01	0.01	0.04	0.06	0.01	0.01	0.05	0.01	0.05	0.08	0.02	0.01	0.02	0.01	0.04	0.02	0.01	0.02	0.02	0.00	0.01	0.00	0.01	0.00	0.04	0.00	0.00	0.00	0.03
SPAC3A11.08	0.01	0.00	0.01	0.18	0.22	0.01	0.02	0.13	0.00	0.16	0.01	0.02	0.01	0.03	0.02	0.01	0.02	0.03	0.04	0.01	0.00	0.02	0.19	0.05	0.02	0.01	0.00	0.02	0.01	0.01	0.00	0.02	0.02	0.03	0.03	0.04	0.04	0.01	0.01	0.01	0.01	0.02	0.00	0.10	0.04	0.00	0.01	0.02	0.01
SPAC3A11.09	0.01	0.02	0.09	0.03	0.04	0.01	0.00	0.07	0.03	0.01	0.17	0.08	0.01	0.54	0.00	0.00	0.02	0.12	0.05	0.00	0.05	0.06	0.04	0.01	0.36	0.03	0.00	0.00	0.04	0.01	0.01	0.04	0.07	0.03	0.15	0.07	0.05	0.01	0.01	0.01	0.02	0.03	0.02	0.21	0.02	0.00	0.03	0.01	0.01
SPAC3A11.10c	0.05	0.14	0.03	0.01	0.01	0.01	0.01	0.02	0.15	0.00	0.04	0.71	0.00	0.03	0.00	0.00	0.01	0.01	0.03	0.02	0.72	0.01	0.00	0.00	0.16	0.05	0.00	0.00	0.02	0.00	0.00	0.03	0.00	0.03	0.07	0.06	0.01	0.09	0.01	0.06	0.00	0.32	0.14	0.05	0.00	0.00	0.03	0.01	0.02
SPAC3A11.11c	0.05	0.25	0.06	0.00	0.01	0.02	0.03	0.05	0.11	0.00	0.02	0.19	0.01	0.00	0.00	0.00	0.01	0.01	0.02	0.00	0.20	0.02	0.00	0.00	0.41	0.14	0.01	0.00	0.01	0.01	0.01	0.03	0.01	0.02	0.08	0.02	0.00	0.06	0.02	0.09	0.00	0.54	0.17	0.02	0.00	0.00	0.20	0.08	0.05
SPAC3A11.12c	0.08	0.05	0.05	0.01	0.00	0.01	0.01	0.02	0.33	0.01	0.02	0.18	0.00	0.02	0.00	0.00	0.03	0.01	0.03	0.01	0.43	0.00	0.00	0.00	0.26	0.13	0.01	0.01	0.01	0.00	0.01	0.02	0.00	0.02	0.02	0.02	0.00	0.01	0.00	0.21	0.01	0.45	0.11	0.07	0.00	0.02	0.04	0.02	0.03
SPAC3A11.13	0.00	0.00	0.00	0.15	0.01	0.03	0.15	0.00	0.00	0.13	0.00	0.00	0.00	0.00	0.12	0.00	0.01	0.01	0.01	0.02	0.00	0.00	0.05	0.02	0.00	0.00	0.00	0.06	0.00	0.00	0.00	0.00	0.00	0.00	0.00	0.00	0.02	0.00	0.01	0.00	0.00	0.00	0.00	0.00	0.01	0.01	0.00	0.00	0.01
SPAC3A11.14c	0.01	0.00	0.01	0.04	0.23	0.01	0.05	0.03	0.00	0.20	0.01	0.01	0.00	0.01	0.03	0.01	0.00	0.02	0.01	0.01	0.00	0.01	0.44	0.10	0.00	0.01	0.00	0.01	0.01	0.01	0.00	0.00	0.01	0.01	0.01	0.01	0.04	0.01	0.01	0.00	0.04	0.00	0.00	0.01	0.03	0.01	0.00	0.00	0.10
SPAC3A12.02	0.00	0.00	0.00	0.14	0.04	0.06	0.23	0.02	0.00	0.13	0.00	0.00	0.00	0.00	0.11	0.05	0.01	0.00	0.00	0.02	0.00	0.03	0.07	0.03	0.00	0.00	0.00	0.03	0.00	0.00	0.00	0.00	0.00	0.00	0.00	0.00	0.03	0.01	0.01	0.00	0.00	0.00	0.00	0.00	0.01	0.00	0.01	0.00	0.02
SPAC3A12.03c	0.00	0.00	0.09	0.00	0.01	0.00	0.00	0.00	0.00	0.01	0.01	0.01	0.15	0.06	0.01	0.04	0.01	0.06	0.03	0.01	0.00	0.03	0.08	0.19	0.01	0.07	0.02	0.01	0.32	0.26	0.05	0.08	0.17	0.05	0.03	0.20	0.01	0.00	0.02	0.01	0.09	0.00	0.01	0.01	0.11	0.01	0.00	0.00	0.02
SPAC3A12.04c	0.10	0.01	0.01	0.00	0.00	0.01	0.00	0.03	0.01	0.01	0.00	0.00	0.06	0.00	0.03	0.01	0.01	0.01	0.01	0.00	0.00	0.01	0.01	0.00	0.01	0.02	0.05	0.03	0.00	0.03	0.01	0.00	0.01	0.01	0.00	0.00	0.01	0.01	0.00	0.01	0.00	0.05	0.00	0.01	0.00	0.02	0.12	0.18	0.01
SPAC3A12.05c	0.04	0.01	0.20	0.01	0.03	0.00	0.00	0.01	0.01	0.02	0.02	0.03	0.01	0.01	0.01	0.00	0.01	0.02	0.01	0.00	0.01	0.03	0.03	0.02	0.08	0.23	0.00	0.00	0.39	0.06	0.01	0.04	0.02	0.06	0.10	0.04	0.01	0.03	0.01	0.01	0.02	0.01	0.01	0.01	0.09	0.02	0.06	0.07	0.03
SPAC3A12.06c	0.05	0.13	0.05	0.00	0.01	0.01	0.00	0.02	0.05	0.00	0.11	0.10	0.01	0.05	0.00	0.00	0.01	0.01	0.01	0.01	0.54	0.02	0.00	0.01	0.33	0.36	0.00	0.00	0.20	0.01	0.01	0.05	0.01	0.02	0.03	0.01	0.00	0.07	0.01	0.05	0.00	0.40	0.19	0.04	0.00	0.00	0.02	0.02	0.01
SPAC3A12.07	0.01	0.05	0.00	0.00	0.00	0.04	0.01	0.02	0.06	0.00	0.02	0.01	0.01	0.00	0.06	0.00	0.01	0.00	0.01	0.01	0.00	0.01	0.00	0.00	0.01	0.00	0.01	0.04	0.00	0.02	0.05	0.01	0.05	0.01	0.01	0.00	0.00	0.01	0.00	0.02	0.00	0.02	0.03	0.08	0.01	0.01	0.24	0.21	0.00
SPAC3A12.08	0.01	0.03	0.03	0.14	0.38	0.02	0.20	0.01	0.01	0.10	0.04	0.03	0.00	0.01	0.00	0.01	0.00	0.00	0.00	0.01	0.07	0.01	0.02	0.01	0.00	0.00	0.00	0.00	0.00	0.00	0.00	0.01	0.00	0.01	0.01	0.01	0.01	0.02	0.01	0.04	0.01	0.04	0.01	0.01	0.00	0.00	0.01	0.00	0.03
SPAC3A12.09c	0.00	0.00	0.00	0.02	0.02	0.01	0.04	0.04	0.00	0.04	0.01	0.00	0.02	0.00	0.57	0.01	0.00	0.02	0.00	0.00	0.00	0.03	0.22	0.02	0.00	0.00	0.00	0.10	0.00	0.01	0.00	0.00	0.01	0.01	0.00	0.01	0.02	0.00	0.00	0.00	0.01	0.00	0.00	0.02	0.04	0.02	0.01	0.02	0.03
SPAC3A12.10	0.01	0.02	0.00	0.00	0.00	0.01	0.00	0.00	0.04	0.00	0.01	0.00	0.20	0.00	0.01	0.01	0.02	0.00	0.00	0.02	0.00	0.00	0.00	0.00	0.01	0.00	0.56	0.01	0.01	0.02	0.03	0.00	0.01	0.00	0.01	0.00	0.01	0.00	0.01	0.01	0.00	0.01	0.02	0.00	0.02	0.00	0.00	0.03	0.00
SPAC3A12.11c	0.00	0.00	0.00	0.22	0.04	0.01	0.05	0.01	0.00	0.31	0.00	0.01	0.00	0.01	0.03	0.01	0.01	0.01	0.01	0.02	0.00	0.00	0.27	0.05	0.00	0.00	0.00	0.05	0.00	0.00	0.00	0.00	0.00	0.00	0.00	0.00	0.05	0.00	0.02	0.01	0.00	0.00	0.00	0.01	0.00	0.00	0.00	0.00	0.03
SPAC3A12.12	0.00	0.00	0.01	0.10	0.02	0.01	0.07	0.00	0.00	0.02	0.02	0.02	0.00	0.04	0.01	0.02	0.01	0.02	0.02	0.02	0.01	0.00	0.04	0.01	0.00	0.00	0.00	0.01	0.00	0.00	0.00	0.05	0.04	0.04	0.01	0.01	0.04	0.01	0.04	0.02	0.03	0.00	0.00	0.04	0.00	0.03	0.01	0.00	0.00
SPAC3A12.13c	0.00	0.00	0.00	0.07	0.01	0.00	0.02	0.01	0.00	0.04	0.01	0.00	0.02	0.00	0.04	0.03	0.01	0.01	0.00	0.00	0.00	0.02	0.04	0.00	0.00	0.00	0.01	0.07	0.00	0.01	0.01	0.00	0.01	0.00	0.01	0.00	0.04	0.00	0.00	0.02	0.00	0.00	0.00	0.01	0.01	0.01	0.01	0.02	0.01
SPAC3A12.14	0.04	0.09	0.03	0.00	0.00	0.00	0.00	0.02	0.09	0.00	0.08	0.03	0.00	0.00	0.01	0.00	0.02	0.01	0.01	0.00	0.34	0.01	0.00	0.00	0.18	0.15	0.01	0.01	0.01	0.00	0.02	0.02	0.01	0.01	0.03	0.01	0.00	0.06	0.00	0.04	0.00	0.46	0.12	0.10	0.00	0.01	0.08	0.09	0.01
SPAC3A12.15	0.01	0.00	0.01	0.03	0.02	0.01	0.09	0.03	0.00	0.19	0.02	0.01	0.00	0.00	0.02	0.00	0.01	0.06	0.01	0.00	0.01	0.00	0.06	0.01	0.02	0.01	0.00	0.04	0.01	0.01	0.01	0.00	0.04	0.01	0.01	0.01	0.03	0.03	0.01	0.01	0.01	0.01	0.03	0.14	0.02	0.02	0.02	0.02	0.01
SPAC3A12.16c	0.05	0.02	0.01	0.01	0.00	0.01	0.00	0.00	0.12	0.00	0.02	0.01	0.09	0.01	0.04	0.02	0.05	0.01	0.01	0.01	0.00	0.01	0.00	0.00	0.03	0.03	0.45	0.01	0.00	0.10	0.03	0.04	0.01	0.01	0.03	0.00	0.01	0.01	0.01	0.01	0.00	0.03	0.04	0.01	0.00	0.00	0.10	0.54	0.02
SPAC3A12.17c	0.01	0.09	0.03	0.01	0.03	0.01	0.01	0.00	0.09	0.00	0.09	0.11	0.01	0.02	0.00	0.01	0.01	0.04	0.02	0.01	0.36	0.03	0.00	0.01	0.07	0.01	0.01	0.00	0.01	0.01	0.00	0.27	0.03	0.07	0.07	0.03	0.04	0.09	0.02	0.01	0.01	0.04	0.12	0.02	0.01	0.00	0.01	0.00	0.01
SPAC3A12.18	0.03	0.03	0.01	0.00	0.00	0.00	0.01	0.01	0.48	0.00	0.01	0.18	0.01	0.01	0.00	0.00	0.04	0.01	0.02	0.00	0.23	0.00	0.00	0.00	0.34	0.05	0.02	0.00	0.00	0.00	0.03	0.01	0.00	0.02	0.03	0.02	0.00	0.04	0.02	0.05	0.00	0.12	0.20	0.02	0.00	0.00	0.03	0.05	0.01
SPAC3A12.19	0.02	0.02	0.02	0.01	0.02	0.01	0.01	0.01	0.01	0.01	0.02	0.01	0.02	0.01	0.02	0.02	0.02	0.01	0.02	0.01	0.01	0.02	0.02	0.01	0.01	0.02	0.01	0.01	0.01	0.02	0.01	0.02	0.01	0.02	0.02	0.01	0.01	0.02	0.01	0.02	0.01	0.02	0.02	0.01	0.02	0.02	0.02	0.02	0.01
SPAC3C7.01c	0.03	0.12	0.44	0.00	0.01	0.01	0.01	0.02	0.01	0.00	0.16	0.02	0.00	0.01	0.00	0.01	0.03	0.02	0.03	0.02	0.03	0.02	0.00	0.00	0.06	0.43	0.01	0.01	0.01	0.02	0.01	0.21	0.05	0.06	0.03	0.03	0.00	0.03	0.02	0.14	0.03	0.08	0.22	0.02	0.00	0.01	0.03	0.05	0.01
SPAC3C7.02c	0.03	0.01	0.06	0.00	0.07	0.01	0.00	0.01	0.02	0.01	0.01	0.19	0.01	0.11	0.00	0.01	0.02	0.03	0.02	0.02	0.04	0.05	0.01	0.02	0.15	0.26	0.01	0.00	0.17	0.03	0.01	0.22	0.03	0.03	0.10	0.19	0.02	0.02	0.01	0.08	0.16	0.02	0.04	0.01	0.01	0.01	0.01	0.01	0.01
SPAC3C7.03c	0.07	0.03	0.01	0.01	0.01	0.05	0.00	0.01	0.01	0.01	0.02	0.03	0.01	0.01	0.04	0.02	0.02	0.01	0.01	0.01	0.01	0.02	0.00	0.01	0.04	0.05	0.02	0.00	0.05	0.03	0.02	0.18	0.04	0.04	0.05	0.07	0.00	0.02	0.01	0.03	0.01	0.02	0.02	0.02	0.00	0.01	0.09	0.16	0.01
SPAC3C7.04	0.02	0.01	0.22	0.01	0.02	0.01	0.00	0.07	0.04	0.00	0.03	0.04	0.01	0.21	0.01	0.01	0.05	0.06	0.05	0.01	0.01	0.05	0.03	0.02	0.22	0.39	0.03	0.00	0.11	0.06	0.01	0.05	0.27	0.08	0.22	0.26	0.02	0.00	0.01	0.06	0.29	0.03	0.01	0.14	0.02	0.06	0.05	0.04	0.01
SPAC3C7.05c	0.01	0.04	0.02	0.01	0.06	0.01	0.02	0.01	0.02	0.02	0.04	0.07	0.00	0.01	0.00	0.00	0.01	0.03	0.02	0.01	0.57	0.01	0.00	0.02	0.04	0.03	0.00	0.00	0.02	0.00	0.00	0.03	0.02	0.01	0.01	0.02	0.01	0.17	0.01	0.02	0.02	0.05	0.07	0.02	0.01	0.00	0.00	0.00	0.00
SPAC3C7.06c	0.05	0.05	0.05	0.00	0.01	0.01	0.00	0.03	0.01	0.00	0.14	0.01	0.08	0.09	0.01	0.02	0.03	0.05	0.04	0.01	0.03	0.03	0.01	0.01	0.15	0.15	0.04	0.00	0.11	0.02	0.01	0.27	0.15	0.02	0.05	0.09	0.00	0.07	0.01	0.04	0.01	0.02	0.03	0.02	0.01	0.02	0.03	0.03	0.00
SPAC3C7.07c	0.00	0.00	0.00	0.09	0.02	0.01	0.07	0.01	0.00	0.15	0.00	0.00	0.00	0.00	0.07	0.00	0.01	0.01	0.00	0.00	0.00	0.02	0.36	0.04	0.00	0.00	0.01	0.23	0.00	0.01	0.00	0.00	0.01	0.01	0.00	0.00	0.07	0.01	0.00	0.01	0.01	0.00	0.00	0.00	0.02	0.02	0.01	0.01	0.02
SPAC3C7.08c	0.03	0.01	0.01	0.01	0.00	0.01	0.00	0.01	0.02	0.01	0.00	0.00	0.15	0.03	0.03	0.02	0.05	0.09	0.02	0.00	0.00	0.01	0.07	0.00	0.07	0.06	0.04	0.02	0.06	0.18	0.09	0.01	0.04	0.01	0.01	0.02	0.01	0.00	0.00	0.00	0.02	0.01	0.01	0.01	0.04	0.00	0.01	0.07	0.02
SPAC3C7.09	0.00	0.00	0.01	0.01	0.08	0.04	0.01	0.01	0.00	0.03	0.00	0.00	0.00	0.01	0.02	0.04	0.01	0.00	0.00	0.02	0.00	0.02	0.01	0.03	0.00	0.00	0.00	0.03	0.02	0.01	0.00	0.01	0.00	0.01	0.01	0.00	0.00	0.01	0.01	0.00	0.02	0.00	0.00	0.00	0.02	0.00	0.00	0.00	0.04
SPAC3C7.10	0.01	0.01	0.03	0.04	0.02	0.02	0.13	0.04	0.00	0.03	0.03	0.01	0.03	0.01	0.04	0.01	0.00	0.00	0.01	0.01	0.00	0.01	0.01	0.00	0.00	0.00	0.00	0.01	0.00	0.00	0.00	0.01	0.06	0.01	0.00	0.02	0.01	0.02	0.01	0.01	0.00	0.02	0.00	0.01	0.05	0.01	0.01	0.01	0.00
SPAC3C7.11c	0.01	0.05	0.21	0.01	0.02	0.01	0.12	0.03	0.14	0.00	0.04	0.13	0.01	0.00	0.00	0.01	0.01	0.02	0.01	0.01	0.07	0.03	0.00	0.00	0.09	0.05	0.01	0.00	0.00	0.00	0.00	0.05	0.02	0.02	0.02	0.02	0.01	0.01	0.00	0.11	0.02	0.31	0.03	0.02	0.00	0.00	0.01	0.02	0.01
SPAC3C7.12	0.01	0.01	0.03	0.08	0.12	0.01	0.14	0.05	0.01	0.47	0.03	0.02	0.00	0.01	0.01	0.00	0.01	0.03	0.01	0.01	0.01	0.01	0.11	0.02	0.00	0.00	0.00	0.11	0.00	0.00	0.00	0.01	0.04	0.02	0.01	0.01	0.04	0.01	0.02	0.03	0.02	0.01	0.01	0.03	0.00	0.01	0.00	0.00	0.01
SPAC3C7.13c	0.02	0.01	0.01	0.00	0.08	0.00	0.00	0.00	0.01	0.01	0.01	0.09	0.00	0.04	0.00	0.02	0.01	0.03	0.02	0.03	0.12	0.01	0.01	0.03	0.24	0.07	0.00	0.00	0.02	0.00	0.00	0.02	0.01	0.02	0.04	0.08	0.01	0.06	0.05	0.01	0.02	0.03	0.06	0.01	0.01	0.00	0.03	0.01	0.04
SPAC3C7.14c	0.00	0.01	0.00	0.00	0.00	0.00	0.00	0.01	0.07	0.00	0.00	0.01	0.03	0.09	0.00	0.01	0.08	0.01	0.01	0.01	0.05	0.00	0.00	0.00	0.13	0.01	0.02	0.00	0.00	0.02	0.10	0.02	0.00	0.01	0.01	0.02	0.01	0.00	0.01	0.01	0.00	0.04	0.06	0.02	0.00	0.00	0.03	0.02	0.01
SPAC3F10.02c	0.07	0.03	0.04	0.00	0.02	0.01	0.00	0.02	0.00	0.00	0.06	0.01	0.22	0.03	0.01	0.03	0.02	0.04	0.03	0.01	0.01	0.06	0.01	0.02	0.07	0.29	0.01	0.00	0.18	0.08	0.02	0.14	0.34	0.04	0.02	0.17	0.00	0.01	0.01	0.03	0.07	0.04	0.13	0.01	0.06	0.01	0.01	0.03	0.01
SPAC3F10.03	0.01	0.00	0.05	0.00	0.00	0.01	0.00	0.00	0.05	0.00	0.01	0.01	0.08	0.01	0.01	0.04	0.01	0.03	0.01	0.00	0.00	0.02	0.00	0.01	0.02	0.06	0.03	0.02	0.02	0.13	0.02	0.01	0.05	0.04	0.06	0.03	0.01	0.00	0.01	0.00	0.02	0.01	0.02	0.00	0.17	0.02	0.00	0.03	0.02
SPAC3F10.04	0.00	0.00	0.02	0.03	0.01	0.00	0.01	0.01	0.03	0.09	0.00	0.01	0.00	0.01	0.03	0.00	0.03	0.05	0.02	0.00	0.01	0.02	0.03	0.01	0.02	0.01	0.00	0.01	0.01	0.02	0.13	0.01	0.06	0.03	0.04	0.01	0.04	0.02	0.01	0.00	0.01	0.01	0.02	0.02	0.03	0.00	0.01	0.03	0.02
SPAC3F10.05c	0.02	0.04	0.07	0.00	0.01	0.01	0.00	0.03	0.02	0.00	0.04	0.01	0.14	0.06	0.02	0.03	0.05	0.16	0.04	0.00	0.00	0.15	0.03	0.02	0.05	0.10	0.04	0.01	0.02	0.11	0.07	0.08	0.20	0.05	0.03	0.04	0.02	0.01	0.01	0.03	0.12	0.01	0.02	0.02	0.04	0.01	0.01	0.02	0.01
SPAC3F10.06c	0.07	0.01	0.01	0.00	0.00	0.01	0.00	0.01	0.01	0.00	0.01	0.00	0.08	0.01	0.18	0.02	0.05	0.03	0.01	0.00	0.00	0.01	0.01	0.00	0.08	0.10	0.50	0.02	0.04	0.16	0.03	0.03	0.02	0.02	0.05	0.02	0.01	0.00	0.01	0.01	0.01	0.00	0.02	0.01	0.00	0.04	0.27	0.26	0.00
SPAC3F10.07c	0.02	0.01	0.01	0.01	0.01	0.02	0.02	0.01	0.01	0.02	0.01	0.02	0.01	0.02	0.03	0.11	0.04	0.03	0.04	0.03	0.01	0.02	0.01	0.01	0.01	0.01	0.01	0.02	0.01	0.02	0.02	0.03	0.03	0.03	0.03	0.02	0.06	0.01	0.07	0.04	0.03	0.02	0.01	0.01	0.01	0.01	0.05	0.03	0.01
SPAC3F10.08c	0.00	0.00	0.00	0.05	0.02	0.01	0.10	0.02	0.00	0.12	0.00	0.00	0.01	0.02	0.09	0.08	0.01	0.01	0.00	0.00	0.00	0.00	0.21	0.01	0.00	0.00	0.02	0.01	0.00	0.00	0.01	0.00	0.00	0.00	0.00	0.00	0.02	0.00	0.00	0.00	0.01	0.00	0.00	0.00	0.01	0.01	0.01	0.00	0.01
SPAC3F10.09	0.00	0.00	0.00	0.01	0.01	0.01	0.00	0.00	0.01	0.02	0.00	0.00	0.04	0.02	0.07	0.01	0.02	0.05	0.01	0.00	0.00	0.02	0.04	0.03	0.01	0.01	0.01	0.02	0.01	0.11	0.06	0.01	0.03	0.03	0.01	0.01	0.01	0.00	0.01	0.01	0.03	0.00	0.00	0.01	0.02	0.02	0.02	0.02	0.03
SPAC3F10.10c	0.01	0.01	0.05	0.01	0.17	0.02	0.01	0.01	0.00	0.02	0.02	0.02	0.00	0.01	0.01	0.04	0.01	0.03	0.03	0.00	0.01	0.09	0.03	0.22	0.02	0.04	0.00	0.00	0.08	0.02	0.00	0.22	0.02	0.02	0.05	0.11	0.01	0.02	0.02	0.03	0.08	0.01	0.01	0.00	0.01	0.01	0.01	0.00	0.01
SPAC3F10.11c	0.03	0.01	0.29	0.00	0.02	0.00	0.00	0.02	0.02	0.00	0.15	0.02	0.03	0.06	0.00	0.02	0.05	0.06	0.05	0.00	0.14	0.04	0.00	0.01	0.55	0.51	0.01	0.00	0.10	0.18	0.02	0.08	0.13	0.07	0.20	0.15	0.01	0.09	0.03	0.02	0.03	0.26	0.07	0.03	0.02	0.02	0.03	0.17	0.01
SPAC3F10.12c	0.01	0.00	0.03	0.22	0.12	0.01	0.03	0.07	0.00	0.05	0.04	0.01	0.01	0.38	0.00	0.02	0.02	0.13	0.05	0.03	0.01	0.02	0.19	0.02	0.00	0.00	0.00	0.01	0.01	0.00	0.00	0.02	0.06	0.01	0.01	0.02	0.03	0.01	0.00	0.02	0.05	0.01	0.00	0.06	0.01	0.06	0.00	0.00	0.00
SPAC3F10.13	0.02	0.06	0.19	0.01	0.03	0.00	0.00	0.02	0.03	0.00	0.08	0.21	0.00	0.02	0.00	0.00	0.02	0.02	0.04	0.00	0.70	0.03	0.00	0.01	0.21	0.11	0.00	0.00	0.02	0.01	0.01	0.03	0.03	0.02	0.06	0.03	0.00	0.06	0.01	0.06	0.02	0.33	0.17	0.05	0.00	0.00	0.01	0.00	0.01
SPAC3F10.15c	0.01	0.01	0.02	0.01	0.01	0.01	0.02	0.01	0.00	0.01	0.05	0.02	0.00	0.01	0.00	0.00	0.01	0.02	0.02	0.01	0.01	0.02	0.01	0.00	0.01	0.02	0.00	0.08	0.01	0.00	0.00	0.02	0.03	0.01	0.03	0.02	0.05	0.03	0.01	0.01	0.01	0.03	0.01	0.02	0.01	0.02	0.02	0.01	0.00
SPAC3F10.16c	0.01	0.00	0.00	0.02	0.00	0.00	0.00	0.01	0.04	0.03	0.00	0.01	0.02	0.02	0.12	0.01	0.02	0.03	0.03	0.01	0.00	0.01	0.14	0.02	0.01	0.00	0.02	0.11	0.05	0.06	0.02	0.01	0.01	0.02	0.02	0.00	0.01	0.00	0.00	0.00	0.01	0.00	0.00	0.01	0.07	0.00	0.00	0.01	0.02
SPAC3F10.17	0.00	0.00	0.00	0.38	0.01	0.01	0.02	0.00	0.00	0.15	0.00	0.00	0.01	0.01	0.04	0.00	0.02	0.03	0.02	0.00	0.00	0.03	0.59	0.03	0.00	0.00	0.02	0.06	0.02	0.02	0.01	0.01	0.02	0.01	0.00	0.00	0.06	0.01	0.00	0.00	0.01	0.00	0.00	0.01	0.06	0.00	0.00	0.00	0.01
SPAC3F10.18c	0.00	0.01	0.00	0.03	0.00	0.01	0.11	0.00	0.00	0.03	0.00	0.00	0.01	0.00	0.05	0.01	0.01	0.01	0.01	0.02	0.00	0.00	0.03	0.01	0.00	0.00	0.01	0.04	0.00	0.00	0.00	0.00	0.02	0.01	0.00	0.00	0.01	0.00	0.01	0.00	0.00	0.00	0.00	0.00	0.02	0.00	0.00	0.00	0.01
SPAC3G6.01	0.00	0.00	0.00	0.02	0.02	0.01	0.03	0.01	0.00	0.19	0.00	0.01	0.01	0.00	0.12	0.01	0.01	0.04	0.02	0.00	0.00	0.01	0.59	0.07	0.00	0.00	0.00	0.05	0.02	0.04	0.00	0.00	0.01	0.02	0.05	0.02	0.05	0.01	0.01	0.00	0.01	0.00	0.00	0.01	0.18	0.00	0.00	0.00	0.02
SPAC3G6.02	0.01	0.00	0.00	0.46	0.01	0.19	0.46	0.00	0.00	0.08	0.00	0.00	0.00	0.00	0.03	0.01	0.00	0.01	0.01	0.04	0.00	0.00	0.05	0.01	0.00	0.00	0.00	0.01	0.00	0.00	0.00	0.00	0.00	0.00	0.00	0.00	0.02	0.00	0.01	0.05	0.00	0.01	0.00	0.00	0.00	0.05	0.01	0.00	0.02
SPAC3G6.03c	0.00	0.02	0.02	0.01	0.00	0.01	0.01	0.01	0.06	0.00	0.00	0.02	0.00	0.02	0.00	0.00	0.03	0.01	0.01	0.00	0.02	0.05	0.00	0.01	0.01	0.02	0.01	0.00	0.00	0.01	0.03	0.06	0.04	0.01	0.01	0.01	0.02	0.00	0.01	0.01	0.03	0.02	0.01	0.01	0.01	0.00	0.01	0.00	0.00
SPAC3G6.04	0.00	0.00	0.00	0.08	0.00	0.01	0.01	0.01	0.00	0.06	0.00	0.00	0.03	0.02	0.22	0.03	0.02	0.03	0.01	0.01	0.00	0.00	0.21	0.01	0.00	0.00	0.04	0.04	0.00	0.02	0.01	0.00	0.00	0.00	0.00	0.00	0.04	0.00	0.00	0.00	0.02	0.00	0.00	0.00	0.01	0.01	0.00	0.00	0.02
SPAC3G6.05	0.01	0.01	0.02	0.00	0.00	0.01	0.00	0.00	0.23	0.00	0.04	0.03	0.02	0.01	0.01	0.04	0.04	0.06	0.01	0.01	0.07	0.02	0.00	0.00	0.03	0.01	0.01	0.01	0.00	0.07	0.24	0.02	0.01	0.03	0.06	0.01	0.01	0.01	0.01	0.02	0.01	0.06	0.13	0.03	0.00	0.02	0.03	0.04	0.01
SPAC3G6.06c	0.00	0.00	0.01	0.06	0.01	0.01	0.03	0.01	0.02	0.10	0.00	0.01	0.00	0.00	0.06	0.00	0.00	0.01	0.00	0.00	0.00	0.04	0.03	0.02	0.00	0.00	0.00	0.05	0.00	0.01	0.02	0.01	0.02	0.01	0.02	0.00	0.09	0.00	0.00	0.00	0.01	0.00	0.00	0.02	0.02	0.00	0.00	0.01	0.01
SPAC3G6.07	0.01	0.01	0.01	0.01	0.02	0.01	0.01	0.00	0.01	0.01	0.01	0.05	0.00	0.01	0.01	0.00	0.01	0.01	0.02	0.07	0.14	0.00	0.00	0.01	0.00	0.01	0.01	0.00	0.00	0.00	0.00	0.00	0.00	0.01	0.00	0.00	0.00	0.03	0.02	0.01	0.00	0.01	0.01	0.01	0.00	0.00	0.01	0.00	0.01
SPAC3G6.08	0.00	0.00	0.00	0.13	0.01	0.02	0.16	0.00	0.02	0.10	0.00	0.01	0.00	0.01	0.10	0.02	0.01	0.01	0.01	0.04	0.00	0.00	0.01	0.00	0.00	0.00	0.00	0.02	0.00	0.00	0.02	0.00	0.01	0.03	0.01	0.00	0.03	0.00	0.02	0.01	0.00	0.00	0.00	0.01	0.00	0.00	0.02	0.01	0.04
SPAC3G6.09c	0.01	0.01	0.22	0.00	0.16	0.00	0.00	0.04	0.01	0.01	0.09	0.06	0.00	0.08	0.00	0.00	0.01	0.02	0.02	0.01	0.39	0.05	0.02	0.03	0.11	0.20	0.00	0.00	0.18	0.01	0.01	0.08	0.01	0.06	0.08	0.05	0.00	0.01	0.01	0.02	0.12	0.13	0.11	0.03	0.04	0.02	0.01	0.00	0.03
SPAC3G6.10c	0.13	0.01	0.02	0.03	0.00	0.02	0.01	0.03	0.01	0.00	0.02	0.02	0.02	0.01	0.02	0.02	0.07	0.02	0.03	0.01	0.01	0.01	0.01	0.00	0.02	0.03	0.03	0.02	0.01	0.03	0.01	0.03	0.02	0.01	0.01	0.02	0.02	0.01	0.01	0.06	0.00	0.06	0.01	0.02	0.00	0.04	0.27	0.19	0.01
SPAC3G6.11	0.00	0.00	0.00	0.02	0.01	0.02	0.02	0.01	0.00	0.07	0.00	0.00	0.08	0.01	0.32	0.06	0.01	0.02	0.01	0.01	0.00	0.01	0.33	0.04	0.00	0.00	0.02	0.04	0.01	0.05	0.02	0.01	0.02	0.01	0.02	0.01	0.04	0.00	0.01	0.00	0.03	0.00	0.00	0.00	0.10	0.01	0.00	0.01	0.02
SPAC3G6.13c	0.01	0.00	0.00	0.02	0.00	0.02	0.02	0.00	0.00	0.00	0.00	0.00	0.01	0.00	0.01	0.01	0.01	0.00	0.00	0.02	0.00	0.01	0.00	0.00	0.00	0.00	0.05	0.04	0.00	0.01	0.01	0.00	0.01	0.00	0.00	0.00	0.00	0.00	0.01	0.01	0.01	0.01	0.01	0.01	0.01	0.04	0.01	0.01	0.01
SPAC3G9.01	0.01	0.00	0.02	0.06	0.09	0.03	0.03	0.02	0.00	0.21	0.00	0.00	0.02	0.00	0.15	0.02	0.01	0.02	0.01	0.00	0.00	0.00	0.11	0.03	0.00	0.00	0.00	0.03	0.00	0.01	0.00	0.01	0.00	0.01	0.01	0.00	0.01	0.00	0.00	0.00	0.00	0.00	0.00	0.00	0.02	0.05	0.01	0.01	0.07
SPAC3G9.02	0.00	0.00	0.00	0.13	0.06	0.01	0.14	0.02	0.00	0.15	0.00	0.00	0.00	0.00	0.05	0.03	0.01	0.01	0.01	0.01	0.00	0.00	0.11	0.03	0.00	0.00	0.00	0.10	0.00	0.00	0.00	0.00	0.01	0.01	0.00	0.01	0.09	0.02	0.01	0.01	0.00	0.00	0.00	0.00	0.00	0.01	0.01	0.00	0.01
SPAC3G9.03	0.00	0.01	0.00	0.00	0.00	0.01	0.01	0.00	0.01	0.00	0.00	0.00	0.21	0.04	0.01	0.01	0.02	0.01	0.01	0.07	0.00	0.00	0.00	0.01	0.00	0.00	0.29	0.02	0.00	0.08	0.02	0.01	0.03	0.00	0.00	0.00	0.00	0.00	0.01	0.01	0.01	0.00	0.01	0.01	0.06	0.00	0.00	0.00	0.00
SPAC3G9.04	0.01	0.00	0.00	0.07	0.00	0.01	0.01	0.00	0.01	0.06	0.00	0.01	0.01	0.00	0.11	0.00	0.05	0.03	0.01	0.01	0.00	0.01	0.03	0.01	0.00	0.00	0.00	0.11	0.00	0.01	0.01	0.00	0.03	0.01	0.00	0.00	0.07	0.01	0.00	0.00	0.01	0.00	0.01	0.00	0.00	0.00	0.00	0.00	0.04
SPAC3G9.05	0.04	0.01	0.02	0.00	0.00	0.01	0.00	0.00	0.02	0.00	0.01	0.03	0.02	0.01	0.05	0.03	0.05	0.04	0.03	0.00	0.01	0.01	0.01	0.00	0.01	0.11	0.05	0.01	0.10	0.17	0.03	0.04	0.04	0.07	0.17	0.05	0.01	0.05	0.01	0.00	0.01	0.00	0.02	0.00	0.01	0.02	0.01	0.11	0.09
SPAC3G9.06	0.00	0.01	0.02	0.00	0.01	0.01	0.04	0.01	0.07	0.01	0.00	0.02	0.04	0.00	0.03	0.02	0.01	0.03	0.01	0.01	0.00	0.03	0.05	0.02	0.01	0.00	0.02	0.03	0.00	0.02	0.01	0.00	0.01	0.02	0.10	0.03	0.01	0.00	0.00	0.01	0.00	0.00	0.00	0.00	0.04	0.00	0.01	0.01	0.03
SPAC3G9.07c	0.01	0.00	0.00	0.01	0.05	0.03	0.00	0.03	0.00	0.02	0.01	0.01	0.03	0.04	0.01	0.01	0.03	0.02	0.01	0.01	0.00	0.05	0.02	0.02	0.01	0.01	0.00	0.00	0.07	0.03	0.03	0.05	0.03	0.01	0.01	0.02	0.02	0.00	0.02	0.01	0.08	0.00	0.02	0.01	0.01	0.01	0.01	0.01	0.00
SPAC3G9.08	0.01	0.02	0.01	0.03	0.01	0.02	0.01	0.01	0.02	0.01	0.00	0.09	0.02	0.04	0.01	0.04	0.03	0.03	0.03	0.02	0.00	0.03	0.04	0.03	0.03	0.02	0.02	0.01	0.05	0.03	0.01	0.05	0.06	0.02	0.04	0.04	0.01	0.01	0.01	0.01	0.02	0.01	0.01	0.01	0.01	0.00	0.01	0.01	0.02
SPAC3G9.09c	0.01	0.01	0.00	0.01	0.00	0.02	0.01	0.00	0.02	0.00	0.00	0.00	0.02	0.01	0.03	0.00	0.02	0.01	0.01	0.01	0.00	0.00	0.00	0.00	0.00	0.00	0.14	0.06	0.00	0.02	0.02	0.00	0.01	0.00	0.00	0.00	0.00	0.00	0.00	0.01	0.00	0.00	0.00	0.01	0.01	0.02	0.01	0.02	0.01
SPAC3G9.10c	0.00	0.00	0.00	0.20	0.01	0.01	0.05	0.01	0.00	0.10	0.00	0.00	0.01	0.00	0.09	0.04	0.03	0.03	0.01	0.01	0.00	0.01	0.45	0.02	0.00	0.00	0.02	0.11	0.00	0.01	0.01	0.00	0.01	0.00	0.00	0.00	0.09	0.00	0.01	0.00	0.01	0.00	0.00	0.00	0.01	0.00	0.00	0.00	0.01
SPAC3G9.11c	0.01	0.02	0.00	0.01	0.03	0.02	0.01	0.01	0.00	0.02	0.01	0.22	0.00	0.05	0.00	0.01	0.01	0.02	0.02	0.06	0.12	0.01	0.01	0.10	0.03	0.02	0.00	0.00	0.05	0.00	0.00	0.02	0.01	0.01	0.02	0.02	0.01	0.10	0.01	0.03	0.02	0.02	0.02	0.01	0.01	0.00	0.00	0.00	0.01
SPAC3G9.12	0.02	0.00	0.06	0.01	0.03	0.01	0.00	0.01	0.00	0.02	0.01	0.01	0.03	0.01	0.02	0.05	0.02	0.03	0.01	0.00	0.00	0.10	0.10	0.09	0.02	0.03	0.00	0.01	0.03	0.02	0.00	0.01	0.02	0.02	0.05	0.10	0.01	0.02	0.00	0.01	0.01	0.01	0.01	0.01	0.05	0.01	0.00	0.01	0.01
SPAC3G9.13c	0.01	0.02	0.02	0.00	0.03	0.03	0.06	0.01	0.00	0.03	0.01	0.02	0.01	0.01	0.00	0.01	0.01	0.02	0.02	0.03	0.00	0.01	0.00	0.01	0.01	0.06	0.00	0.01	0.01	0.01	0.00	0.07	0.07	0.02	0.01	0.04	0.01	0.01	0.04	0.06	0.06	0.04	0.02	0.00	0.02	0.01	0.00	0.00	0.00
SPAC3G9.14	0.11	0.02	0.02	0.00	0.01	0.01	0.00	0.03	0.01	0.00	0.01	0.03	0.03	0.11	0.00	0.01	0.08	0.04	0.06	0.01	0.03	0.01	0.00	0.01	0.39	0.43	0.03	0.00	0.07	0.06	0.00	0.09	0.08	0.02	0.02	0.12	0.00	0.03	0.02	0.02	0.01	0.07	0.07	0.03	0.01	0.01	0.03	0.13	0.01
SPAC3G9.15c	0.00	0.00	0.00	0.20	0.01	0.01	0.01	0.01	0.01	0.03	0.00	0.00	0.02	0.04	0.03	0.01	0.05	0.01	0.00	0.01	0.00	0.01	0.14	0.01	0.00	0.00	0.02	0.04	0.00	0.01	0.05	0.01	0.00	0.00	0.00	0.00	0.04	0.00	0.01	0.00	0.00	0.01	0.00	0.02	0.04	0.00	0.00	0.01	0.01
SPAC3G9.16c	0.07	0.01	0.01	0.01	0.00	0.01	0.01	0.03	0.03	0.01	0.01	0.01	0.03	0.00	0.12	0.01	0.02	0.01	0.01	0.01	0.00	0.00	0.01	0.00	0.02	0.02	0.03	0.02	0.00	0.01	0.02	0.00	0.00	0.01	0.01	0.01	0.01	0.00	0.01	0.04	0.00	0.05	0.02	0.03	0.00	0.07	0.25	0.19	0.04
SPAC3H1.01c	0.01	0.00	0.01	0.04	0.09	0.01	0.06	0.06	0.00	0.17	0.01	0.00	0.01	0.00	0.03	0.02	0.01	0.02	0.01	0.03	0.00	0.01	0.09	0.01	0.00	0.00	0.00	0.14	0.00	0.00	0.00	0.00	0.00	0.02	0.00	0.01	0.03	0.00	0.01	0.02	0.00	0.00	0.00	0.01	0.00	0.02	0.01	0.00	0.01
SPAC3H1.02c	0.01	0.00	0.11	0.01	0.02	0.01	0.02	0.02	0.00	0.14	0.04	0.03	0.01	0.03	0.02	0.01	0.01	0.05	0.01	0.01	0.00	0.02	0.03	0.02	0.01	0.04	0.00	0.01	0.02	0.02	0.01	0.05	0.24	0.05	0.04	0.02	0.02	0.00	0.00	0.02	0.02	0.01	0.01	0.02	0.13	0.01	0.02	0.02	0.01
SPAC3H1.03	0.00	0.00	0.00	0.10	0.02	0.01	0.60	0.01	0.00	0.18	0.00	0.00	0.00	0.00	0.05	0.02	0.00	0.01	0.00	0.02	0.00	0.01	0.08	0.03	0.00	0.00	0.00	0.21	0.00	0.00	0.00	0.00	0.00	0.00	0.00	0.00	0.02	0.00	0.01	0.00	0.00	0.00	0.00	0.00	0.01	0.02	0.00	0.00	0.01
SPAC3H1.04c	0.01	0.00	0.00	0.02	0.14	0.00	0.00	0.02	0.01	0.06	0.02	0.00	0.00	0.00	0.01	0.00	0.01	0.01	0.00	0.00	0.01	0.01	0.01	0.00	0.00	0.01	0.00	0.03	0.01	0.00	0.00	0.01	0.01	0.01	0.00	0.01	0.01	0.01	0.00	0.01	0.01	0.00	0.01	0.01	0.01	0.04	0.03	0.01	0.01
SPAC3H1.05	0.01	0.07	0.02	0.00	0.01	0.05	0.03	0.01	0.00	0.00	0.02	0.00	0.01	0.00	0.00	0.02	0.01	0.00	0.00	0.01	0.03	0.01	0.00	0.02	0.00	0.02	0.07	0.00	0.01	0.01	0.01	0.02	0.00	0.01	0.00	0.01	0.00	0.01	0.01	0.06	0.02	0.05	0.01	0.00	0.00	0.02	0.01	0.01	0.00
SPAC3H1.06c	0.02	0.01	0.02	0.00	0.01	0.01	0.00	0.00	0.00	0.00	0.03	0.01	0.03	0.00	0.05	0.01	0.05	0.07	0.07	0.00	0.01	0.03	0.01	0.01	0.05	0.07	0.02	0.01	0.15	0.43	0.15	0.14	0.40	0.05	0.04	0.11	0.01	0.05	0.01	0.00	0.02	0.02	0.06	0.01	0.03	0.01	0.05	0.09	0.01
SPAC3H1.07	0.01	0.00	0.01	0.01	0.00	0.01	0.00	0.01	0.02	0.00	0.01	0.00	0.26	0.01	0.01	0.05	0.12	0.02	0.03	0.01	0.00	0.01	0.01	0.00	0.01	0.00	0.11	0.02	0.01	0.11	0.04	0.03	0.03	0.00	0.01	0.00	0.02	0.00	0.00	0.00	0.00	0.02	0.01	0.03	0.01	0.01	0.01	0.02	0.01
SPAC3H1.08c	0.00	0.00	0.00	0.30	0.05	0.04	0.30	0.01	0.00	0.23	0.00	0.00	0.00	0.01	0.01	0.01	0.00	0.00	0.00	0.02	0.00	0.00	0.03	0.01	0.00	0.00	0.00	0.01	0.00	0.00	0.00	0.00	0.00	0.00	0.00	0.00	0.02	0.00	0.01	0.01	0.00	0.00	0.00	0.01	0.00	0.00	0.01	0.00	0.01
SPAC3H1.09c	0.01	0.01	0.08	0.00	0.00	0.01	0.00	0.04	0.02	0.00	0.07	0.00	0.17	0.06	0.01	0.05	0.06	0.08	0.08	0.00	0.02	0.02	0.00	0.01	0.08	0.07	0.06	0.00	0.02	0.19	0.06	0.12	0.13	0.02	0.11	0.01	0.02	0.00	0.01	0.03	0.02	0.07	0.04	0.11	0.01	0.10	0.06	0.13	0.00
SPAC3H1.10	0.00	0.00	0.00	0.03	0.00	0.03	0.01	0.01	0.00	0.02	0.00	0.00	0.01	0.02	0.19	0.05	0.02	0.02	0.01	0.01	0.00	0.00	0.07	0.01	0.00	0.00	0.04	0.16	0.02	0.03	0.01	0.00	0.01	0.01	0.00	0.00	0.04	0.00	0.01	0.01	0.01	0.00	0.00	0.02	0.01	0.02	0.02	0.01	0.01
SPAC3H1.11	0.02	0.02	0.01	0.00	0.00	0.00	0.00	0.01	0.03	0.00	0.00	0.04	0.01	0.02	0.00	0.00	0.03	0.02	0.01	0.00	0.01	0.01	0.01	0.02	0.04	0.09	0.04	0.00	0.10	0.08	0.05	0.02	0.02	0.01	0.01	0.01	0.00	0.01	0.01	0.01	0.22	0.01	0.02	0.00	0.00	0.01	0.01	0.01	0.01
SPAC3H1.12c	0.06	0.00	0.02	0.01	0.02	0.01	0.00	0.02	0.01	0.01	0.02	0.01	0.05	0.02	0.01	0.01	0.11	0.07	0.11	0.00	0.03	0.01	0.01	0.01	0.01	0.05	0.01	0.00	0.13	0.16	0.07	0.03	0.03	0.03	0.02	0.05	0.01	0.01	0.02	0.00	0.02	0.01	0.05	0.01	0.01	0.04	0.02	0.08	0.06
[truncated: 3,521 more rows]
[truncated: 5,000 more columns]
