# Supplementary material for: Conserved rules govern genetic interaction degree across species
Source: Genome Biol. 2012 Jul 2;13(7):R57. doi: 10.1186/gb-2012-13-7-r57 (PMC3491379; doi:10.1186/gb-2012-13-7-r57)
Supplement: Additional file 13 — S. pombe GEO co-expression studies. The listed co-expression studies were used to construct a co-expression network. Citations are for original publications. [file gb-2012-13-7-r57-S13.XLSX]

## Sheet: Sheet1
GSE4284	Modulation of cell cycle-specific gene expressions at the onset of S phase arrest contributes to the robust DNA replication checkpoint response in fission yeast.	2007 May	Chu Z,Li J,Eshaghi M,Peng X,Karuturi RK,Liu J	('Molecular biology of the cell', '18', '1756-67')	This SuperSeries is composed of the following subset Series:	Expression profiling by array	http://www.ncbi.nlm.nih.gov/geo/query/acc.cgi?acc=GSE4284	158	GSM97410:"SP HU+ Asyn WT 000 min R1" GSM97411:"SP HU+ Asyn WT 000 min R2" GSM97412:"SP HU+ Asyn WT 000 min R3" GSM97413:"SP HU+ Asyn WT 010 min R1" GSM97414:"SP HU+ Asyn WT 010 min R2" GSM97415:"SP HU+ Asyn WT 010 min R3" GSM97416:"SP HU+ Asyn WT 030 min R1" GSM97417:"SP HU+ Asyn WT 030 min R2" GSM97418:"SP HU+ Asyn WT 030 min R3" GSM97419:"SP HU+ Asyn WT 060 min R1" GSM97420:"SP HU+ Asyn WT 060 …
GSE13053	Genomic binding profiling of the fission yeast stress-activated MAPK Sty1 and the bZIP transcriptional activator Atf1 in response to H2O2.	2010 Jul 16	Eshaghi M,Lee JH,Zhu L,Poon SY,Li J,Cho KH,Chu Z,Karuturi RK,Liu J	('PloS one', '5', 'e11620')	Here we present the study on ChIP-chip mapping of the genomic binding sites for Sty1, Atf1, and the Atf1's binding partner Pcr1; the genome-wide transcriptional profiling of the atf1 and pcr1 strains in response to H2O2; and the phenotypic assessment of ~90 Atf1/Pcr1-bound or unbound genes for growth fitness under H2O2 conditions. ChIP-chip analysis shows that Atf1 and Pcr1 binding sites are over…	Expression profiling by array<br>Genome binding/occupancy profiling by genome tiling array	http://www.ncbi.nlm.nih.gov/geo/query/acc.cgi?acc=GSE13053	45	GSM327056:"WT strain treated with 0.5mM H2O2 at zero time point and WT strain with no treatment (1st repeat)" GSM327057:"WT strain treated with 0.5mM H2O2 at zero time point and WT strain with no treatment (2nd repeat)" GSM327058:"WT strain treated with 0.5mM H2O2 at zero time point and WT strain with no treatment (3rd repeat)" GSM327059:"WT strain treated with 0.5mM H2O2 at 10min time point and …
GSE10901	A Cds1-mediated checkpoint protects the MBF activator Rep2 from ubiquitination by anaphase-promoting complex/cyclosome-Ste9 at S-phase arrest in fission yeast.	2009 Sep	Chu Z,Eshaghi M,Poon SY,Liu J	('Molecular and cellular biology', '29', '4959-70')	Expression profiles indicate that C-terminal of rep2 is essential for its transactivation activity.	Expression profiling by array	http://www.ncbi.nlm.nih.gov/geo/query/acc.cgi?acc=GSE10901	40	GSM276383:"CZQ_C delta21_8HU_000min_R1" GSM276384:"CZQ_C delta21_8HU_000min_R2" GSM276385:"CZQ_C delta21_8HU_010min_R1" GSM276386:"CZQ_C delta21_8HU_010min_R2" GSM276387:"CZQ_C delta21_8HU_030min_R1" GSM276388:"CZQ_C delta21_8HU_030min_R2" GSM276389:"CZQ_C delta21_8HU_060min_R1" GSM276390:"CZQ_C delta21_8HU_060min_R2" GSM276391:"CZQ_C delta21_8HU_120min_R1" GSM276392:"CZQ_C delta21_8HU_120min_R2"…
GSE3515	Meiotic proteins bqt1 and bqt2 tether telomeres to form the bouquet arrangement of chromosomes.	2006 Apr 7	Chikashige Y,Tsutsumi C,Yamane M,Okamasa K,Haraguchi T,Hiraoka Y	('Cell', '125', '59-69')	In many organisms, meiotic chromosomes are bundled at their telomeres to form a bouquet arrangement. The bouquet formation plays an important role in homologous chromosome pairing and therefore progression of meiosis. As meiotic telomere clustering occurs in response to mating pheromone signaling in fission yeast, we looked for factors essential for bouquet formation among genes induced under mat…	Expression profiling by array	http://www.ncbi.nlm.nih.gov/geo/query/acc.cgi?acc=GSE3515	32	GSM76685:"Gene expression upon nitrogen starvation, 1hr (D224)" GSM76686:"Gene expression upon nitrogen starvation, 2hrs (D213)" GSM76687:"Gene expression upon nitrogen starvation, 3hrs (D223)" GSM76892:"Gene expression upon nitrogen starvation, 4hrs (D215)" GSM76895:"Gene expression upon nitrogen starvation, 5hrs (D222)" GSM76896:"Gene expression upon nitrogen starvation, 6hrs (D216)" GSM76901:"…
GSE17298	Expression profiling of S. pombe acetyltransferase mutants identifies redundant pathways of gene regulation.	2010 Jan 22	Nugent RL,Johnsson A,Fleharty B,Gogol M,Xue-FranzÃ©n Y,Seidel C,Wright AP,Forsburg SL	('BMC genomics', '11', '59')	Analysis of histone acetyl transferases (HATs) from the MYST and GNAT families in S. pombe to identify functional differences or overlap with regard to gene expression. Mutations were made to Elp3 and Gcn5 (GNAT family), and to Mst2 (MYST family). Mutants showed distinct phenotypes which were repressed or enhanced by mutant combinations.	Expression profiling by array	http://www.ncbi.nlm.nih.gov/geo/query/acc.cgi?acc=GSE17298	24	GSM432362:"wt_1" GSM432363:"wt_2" GSM432364:"wt_3" GSM432365:"gcn5_1" GSM432366:"gcn5_2" GSM432367:"gcn5_3" GSM432368:"mst2_1" GSM432369:"mst2_2" GSM432370:"mst2_3" GSM432371:"mst2-ts_1" GSM432372:"mst2-ts_2" GSM432373:"mst2-ts_3" GSM432374:"gcn5mst2_1" GSM432375:"gcn5mst2_2" GSM432376:"gcn5mst2_3" GSM432377:"elp3_1" GSM432378:"elp3_2" GSM432379:"elp3_3" GSM432380:"gcn5elp3_1" GSM432381:"gcn5elp3…
GSE14319	Genetic control of cellular quiescence in S. pombe.	2009 May 1	Sajiki K,Hatanaka M,Nakamura T,Takeda K,Shimanuki M,Yoshida T,Hanyu Y,Hayashi T,Nakaseko Y,Yanagida M	('Journal of cell science', '122', '1418-29')	Transition from proliferation to quiescence brings about extensive changes in cellular behavior and structure. However, genes critical for establishing and/or for maintaining quiescence are largely unknown. The fission yeast S. pombe is found as an excellent model for studying this problem, because it becomes quiescent under nitrogen starvation. Here we characterize 610 temperature-sensitive (ts)…	Expression profiling by array	http://www.ncbi.nlm.nih.gov/geo/query/acc.cgi?acc=GSE14319	16	GSM357977:"fcp1-452_+N_26 (set 1)" GSM357978:"fcp1-452_-N_37 (set 1)" GSM357979:"fcp1-452_+N_37 (set 1)" GSM357980:"fcp1-452_-N_26 (set 1)" GSM357981:"WT_-N_37 (set 1)" GSM357982:"WT_-N_26 (set 1)" GSM357983:"WT_+N_26 (set 1)" GSM357984:"WT_+N_37 (set 1)" GSM357995:"fcp1-452_+N_37_rep2 (set 2)" GSM357996:"fcp1-452_+N_37_rep1 (set 2)" GSM357997:"fcp1-452_+N_26_rep1 (set 2)" GSM357998:"fcp1-452_+N_…
GSE23602	Role for cohesin in the formation of a heterochromatic domain at fission yeast subtelomeres.	2011 Mar	Dheur S,Saupe SJ,Genier S,Vazquez S,Javerzat JP	('Molecular and cellular biology', '31', '1088-97')	In addition to its well-know function in chromosome segregation, increasing evidence implicates cohesin in the control of gene expression. It has been previously reported that inactivation of the cohesin loader Mis4 in G1-arrested cells leads to the dissociation of cohesin from chromatin. We exploited this experimental situation to ask whether this loss of cohesin would affect gene expression on …	Expression profiling by array	http://www.ncbi.nlm.nih.gov/geo/query/acc.cgi?acc=GSE23602	12	GSM578874:"S.pombe_mis4+_25Â°C_rep1" GSM578875:"S.pombe_mis4+_25Â°C_rep2" GSM578876:"S.pombe_mis4+_25Â°C_rep3" GSM578877:"S.pombe_mis4+_37Â°C_rep1" GSM578878:"S.pombe_mis4+_37Â°C_rep2" GSM578879:"S.pombe_mis4+_37Â°C_rep3" GSM578880:"S.pombe_mis4-367_25Â°C_rep1" GSM578881:"S.pombe_mis4-367_25Â°C_rep2" GSM578882:"S.pombe_mis4-367_25Â°C_rep3" GSM578883:"S.pombe_mis4-367_37Â°C_rep1" GSM578884:"S.pomb…
GSE7252	Distinct roles of HDAC complexes in promoter silencing, antisense suppression and DNA damage protection.	2007 May	Nicolas E,Yamada T,Cam HP,Fitzgerald PC,Kobayashi R,Grewal SI	('Nature structural & molecular biology', '14', '372-80')	Expression analyses in alp13 deletion (Clr6-complex II mutant), clr6-1 partial mutant (Clr6 complexes I and II mutant) and pst1-1 partial mutant (Clr6-complex I mutant) S.pombe cells.	Expression profiling by array	http://www.ncbi.nlm.nih.gov/geo/query/acc.cgi?acc=GSE7252	12	GSM174765:"alp13D_vs_WT_1" GSM174766:"alp13D_vs_WT_2" GSM174767:"alp13D_vs_WT_3" GSM174768:"alp13D_vs_WT_4" GSM174769:"clr6-1_vs_WT_1" GSM174770:"clr6-1_vs_WT_2" GSM174771:"clr6-1_vs_WT_3" GSM174772:"clr6-1_vs_WT_4" GSM174773:"pst1-1_vs_WT_1" GSM174774:"pst1-1_vs_WT_2" GSM174775:"pst1-1_vs_WT_3" GSM174776:"pst1-1_vs_WT_4"
GSE5323	Genomewide identification of pheromone-targeted transcription in fission yeast.	2006 Nov 30	Xue-FranzÃ©n Y,Kjaerulff S,Holmberg C,Wright A,Nielsen O	('BMC genomics', '7', '303')	Fission yeast cells undergo sexual differentiation in response to nitrogen starvation. In this process haploid M and P cells first mate to form diploid zygotes, which subsequently enter meiosis and sporulate. Prior to mating, M cells secrete M-factor and P-cells secrete P-factor, and these diffusible mating pheromone can activate a signal transduction pathway in the opposite cell type. The pherom…	Expression profiling by array	http://www.ncbi.nlm.nih.gov/geo/query/acc.cgi?acc=GSE5323	8	GSM120610:"Schizosaccharomyces pombe h+ cyr1- cells mating pheromone M-factor 2hr treatment" GSM120611:"Schizosaccharomyces pombe h- sax2- cyr1- cells mating pheromone P-factor 2hr treatment" GSM120612:"Schizosaccharomyces pombe h- sax2- cyr1- cells mating pheromone P-factor 4hr treatment" GSM120613:"Schizosaccharomyces pombe h- sax2- cyr1- cells mating pheromone P-factor 6hr treatment" GSM120614…
